# Supplementary material for: Bioinformatics-Based Identification of HDAC Inhibitors as Potential Drugs to Target EGFR Wild-Type Non-Small-Cell Lung Cancer
Source: Front Oncol. 2021 Mar 8;11:620154. doi: 10.3389/fonc.2021.620154 (PMC7982742; doi:10.3389/fonc.2021.620154)
Supplement: Supplementary file 2 [file Table_1.xlsx]

## Sheet: GSE31852_series_matrix
!Series_title	An EGFR-mutation signature reveals features of the EGFR-dependent phenotype and identifies MACC1 as an EGFR-associated regulator of MET.
!Series_geo_accession	GSE31852
!Series_status	Public on Jun 01 2014
!Series_submission_date	Sep 02 2011
!Series_last_update_date	Jul 26 2018
!Series_summary	EGFR-mutated non-small cell lung cancers bear hallmarks including sensitivity to EGFR inhibitors, and low proliferation, and increased MET. However, the biology of EGFR dependence is still poorly understood. Using a training cohort of chemo-naive lung adenocarcinomas, we have developed a 72-gene signature that predicts (i) EGFR mutation status in four independent datasets; (ii) sensitivity to erl…
!Series_summary	We have developed a gene expression signature that predicts (i) EGFR mutation in chemo-naive and, to a lesser extent, in chemo-refractory NSCLC patients; (ii) EGFR TKI response in vitro; and (iii) survival in wild-type EGFR patients. The signature also identifies novel features of EGFR mutant NSCLC including increased levels of endocytosis-related genes and MACC1, which appears be an EGFR mutant …
!Series_overall_design	Gene expression profiles were measured in 124 core biopsies from patients with refractory non-small cell lung cancer in the Biomarker-integrated Approaches of Targeted Therapy for Lung Cancer Elimination (BATTLE) trial. We used the BATTLE dataset to test an EGFR-mutation gene expression signature trained in chemo-naive lung adenocarcinoma. The signature was computed as an index, called EGFR index.
!Series_type	Expression profiling by array
!Series_contributor	Pierre,,Saintigny
!Series_contributor	Ignacio,I,Wistuba
!Series_contributor	John,V,Heymach
!Series_contributor	Edward,S,Kim
!Series_contributor	Scott,M,Lippman
!Series_contributor	Roy,S,Herbst
!Series_contributor	Waun,K,Hong
!Series_contributor	J,J,Lee
!Series_contributor	Kevin,R,Coombes
!Series_contributor	Li,,Mao
!Series_sample_id	GSM677317 GSM677318 GSM677319 GSM677320 GSM677321 GSM677322 GSM677323 GSM677324 GSM677325 GSM677326 GSM677327 GSM677328 GSM677329 GSM677330 GSM677331 GSM677332 GSM677333 GSM677334 GSM677335 GSM677336 GSM677337 GSM677338 GSM780611 GSM780612 GSM780613 GSM780614 GSM780615 GSM780616 GSM780617 GSM780618 GSM780619 GSM780620 GSM780621 GSM780622 GSM780623 GSM780624 GSM780625 GSM780626 GSM780627 GSM780628…
!Series_contact_name	Pierre,,Saintigny
!Series_contact_email	psaintig@mdanderson.org
!Series_contact_department	Thoracic / Head and Neck Medical Oncology
!Series_contact_institute	The University of Texas M.D. Anderson Cancer Center
!Series_contact_address	1515 Holcombe
!Series_contact_city	Houston
!Series_contact_zip/postal_code	77030
!Series_contact_country	USA
!Series_supplementary_file	ftp://ftp.ncbi.nlm.nih.gov/geo/series/GSE31nnn/GSE31852/suppl/GSE31852_RAW.tar
!Series_platform_id	GPL6244
!Series_platform_taxid	9606
!Series_sample_taxid	9606
!Series_relation	BioProject: https://www.ncbi.nlm.nih.gov/bioproject/PRJNA155255
!Sample_title	LM118	LM124	LM126	LM131	LM218	LM227	LM229	LM231	LM233	LM237	LM239	LM309	LM420	LM421	LM429	LM431	LM450	LM454	LM456	LM457	LM480	LM482	LM123	LM128	LM129	LM132	LM219	LM225	LM311	LM313	LM314	LM315	LM316	LM319	LM322	LM326	LM419	LM422	LM424	LM441	LM444	LM446	LM449	LM451	LM453	LM455	LM471	LM473	LM475
!Sample_geo_accession	GSM677317	GSM677318	GSM677319	GSM677320	GSM677321	GSM677322	GSM677323	GSM677324	GSM677325	GSM677326	GSM677327	GSM677328	GSM677329	GSM677330	GSM677331	GSM677332	GSM677333	GSM677334	GSM677335	GSM677336	GSM677337	GSM677338	GSM780611	GSM780612	GSM780613	GSM780614	GSM780615	GSM780616	GSM780617	GSM780618	GSM780619	GSM780620	GSM780621	GSM780622	GSM780623	GSM780624	GSM780625	GSM780626	GSM780627	GSM780628	GSM780629	GSM780630	GSM780631	GSM780632	GSM780633	GSM780634	GSM780635	GSM780636	GSM780637
!Sample_status	Public on Jun 01 2012	Public on Jun 01 2012	Public on Jun 01 2012	Public on Jun 01 2012	Public on Jun 01 2012	Public on Jun 01 2012	Public on Jun 01 2012	Public on Jun 01 2012	Public on Jun 01 2012	Public on Jun 01 2012	Public on Jun 01 2012	Public on Jun 01 2012	Public on Jun 01 2012	Public on Jun 01 2012	Public on Jun 01 2012	Public on Jun 01 2012	Public on Jun 01 2012	Public on Jun 01 2012	Public on Jun 01 2012	Public on Jun 01 2012	Public on Jun 01 2012	Public on Jun 01 2012	Public on Oct 25 2012	Public on Oct 25 2012	Public on Oct 25 2012	Public on Oct 25 2012	Public on Oct 25 2012	Public on Oct 25 2012	Public on Oct 25 2012	Public on Oct 25 2012	Public on Oct 25 2012	Public on Oct 25 2012	Public on Oct 25 2012	Public on Oct 25 2012	Public on Oct 25 2012	Public on Oct 25 2012	Public on Oct 25 2012	Public on Oct 25 2012	Public on Oct 25 2012	Public on Oct 25 2012	Public on Oct 25 2012	Public on Oct 25 2012	Public on Oct 25 2012	Public on Oct 25 2012	Public on Oct 25 2012	Public on Oct 25 2012	Public on Oct 25 2012	Public on Oct 25 2012	Public on Oct 25 2012
!Sample_submission_date	Feb 17 2011	Feb 17 2011	Feb 17 2011	Feb 17 2011	Feb 17 2011	Feb 17 2011	Feb 17 2011	Feb 17 2011	Feb 17 2011	Feb 17 2011	Feb 17 2011	Feb 17 2011	Feb 17 2011	Feb 17 2011	Feb 17 2011	Feb 17 2011	Feb 17 2011	Feb 17 2011	Feb 17 2011	Feb 17 2011	Feb 17 2011	Feb 17 2011	Aug 16 2011	Aug 16 2011	Aug 16 2011	Aug 16 2011	Aug 16 2011	Aug 16 2011	Aug 16 2011	Aug 16 2011	Aug 16 2011	Aug 16 2011	Aug 16 2011	Aug 16 2011	Aug 16 2011	Aug 16 2011	Aug 16 2011	Aug 16 2011	Aug 16 2011	Aug 16 2011	Aug 16 2011	Aug 16 2011	Aug 16 2011	Aug 16 2011	Aug 16 2011	Aug 16 2011	Aug 16 2011	Aug 16 2011	Aug 16 2011
!Sample_last_update_date	Jun 01 2012	Jun 01 2012	Jun 01 2012	Jun 01 2012	Jun 01 2012	Jun 01 2012	Jun 01 2012	Jun 01 2012	Jun 01 2012	Jun 01 2012	Jun 01 2012	Jun 01 2012	Jun 01 2012	Jun 01 2012	Jun 01 2012	Jun 01 2012	Jun 01 2012	Jun 01 2012	Jun 01 2012	Jun 01 2012	Jun 01 2012	Jun 01 2012	Oct 25 2012	Oct 25 2012	Oct 25 2012	Oct 25 2012	Oct 25 2012	Oct 25 2012	Oct 25 2012	Oct 25 2012	Oct 25 2012	Oct 25 2012	Oct 25 2012	Oct 25 2012	Oct 25 2012	Oct 25 2012	Oct 25 2012	Oct 25 2012	Oct 25 2012	Oct 25 2012	Oct 25 2012	Oct 25 2012	Oct 25 2012	Oct 25 2012	Oct 25 2012	Oct 25 2012	Oct 25 2012	Oct 25 2012	Oct 25 2012
!Sample_type	RNA	RNA	RNA	RNA	RNA	RNA	RNA	RNA	RNA	RNA	RNA	RNA	RNA	RNA	RNA	RNA	RNA	RNA	RNA	RNA	RNA	RNA	RNA	RNA	RNA	RNA	RNA	RNA	RNA	RNA	RNA	RNA	RNA	RNA	RNA	RNA	RNA	RNA	RNA	RNA	RNA	RNA	RNA	RNA	RNA	RNA	RNA	RNA	RNA
!Sample_channel_count	1	1	1	1	1	1	1	1	1	1	1	1	1	1	1	1	1	1	1	1	1	1	1	1	1	1	1	1	1	1	1	1	1	1	1	1	1	1	1	1	1	1	1	1	1	1	1	1	1
!Sample_source_name_ch1	BATTLE_trial_core biopsy_chemorefractory non-small cell lung cancer	BATTLE_trial_core biopsy_chemorefractory non-small cell lung cancer	BATTLE_trial_core biopsy_chemorefractory non-small cell lung cancer	BATTLE_trial_core biopsy_chemorefractory non-small cell lung cancer	BATTLE_trial_core biopsy_chemorefractory non-small cell lung cancer	BATTLE_trial_core biopsy_chemorefractory non-small cell lung cancer	BATTLE_trial_core biopsy_chemorefractory non-small cell lung cancer	BATTLE_trial_core biopsy_chemorefractory non-small cell lung cancer	BATTLE_trial_core biopsy_chemorefractory non-small cell lung cancer	BATTLE_trial_core biopsy_chemorefractory non-small cell lung cancer	BATTLE_trial_core biopsy_chemorefractory non-small cell lung cancer	BATTLE_trial_core biopsy_chemorefractory non-small cell lung cancer	BATTLE_trial_core biopsy_chemorefractory non-small cell lung cancer	BATTLE_trial_core biopsy_chemorefractory non-small cell lung cancer	BATTLE_trial_core biopsy_chemorefractory non-small cell lung cancer	BATTLE_trial_core biopsy_chemorefractory non-small cell lung cancer	BATTLE_trial_core biopsy_chemorefractory non-small cell lung cancer	BATTLE_trial_core biopsy_chemorefractory non-small cell lung cancer	BATTLE_trial_core biopsy_chemorefractory non-small cell lung cancer	BATTLE_trial_core biopsy_chemorefractory non-small cell lung cancer	BATTLE_trial_core biopsy_chemorefractory non-small cell lung cancer	BATTLE_trial_core biopsy_chemorefractory non-small cell lung cancer	BATTLE_trial_core biopsy_chemorefractory non-small cell lung cancer	BATTLE_trial_core biopsy_chemorefractory non-small cell lung cancer	BATTLE_trial_core biopsy_chemorefractory non-small cell lung cancer	BATTLE_trial_core biopsy_chemorefractory non-small cell lung cancer	BATTLE_trial_core biopsy_chemorefractory non-small cell lung cancer	BATTLE_trial_core biopsy_chemorefractory non-small cell lung cancer	BATTLE_trial_core biopsy_chemorefractory non-small cell lung cancer	BATTLE_trial_core biopsy_chemorefractory non-small cell lung cancer	BATTLE_trial_core biopsy_chemorefractory non-small cell lung cancer	BATTLE_trial_core biopsy_chemorefractory non-small cell lung cancer	BATTLE_trial_core biopsy_chemorefractory non-small cell lung cancer	BATTLE_trial_core biopsy_chemorefractory non-small cell lung cancer	BATTLE_trial_core biopsy_chemorefractory non-small cell lung cancer	BATTLE_trial_core biopsy_chemorefractory non-small cell lung cancer	BATTLE_trial_core biopsy_chemorefractory non-small cell lung cancer	BATTLE_trial_core biopsy_chemorefractory non-small cell lung cancer	BATTLE_trial_core biopsy_chemorefractory non-small cell lung cancer	BATTLE_trial_core biopsy_chemorefractory non-small cell lung cancer	BATTLE_trial_core biopsy_chemorefractory non-small cell lung cancer	BATTLE_trial_core biopsy_chemorefractory non-small cell lung cancer	BATTLE_trial_core biopsy_chemorefractory non-small cell lung cancer	BATTLE_trial_core biopsy_chemorefractory non-small cell lung cancer	BATTLE_trial_core biopsy_chemorefractory non-small cell lung cancer	BATTLE_trial_core biopsy_chemorefractory non-small cell lung cancer	BATTLE_trial_core biopsy_chemorefractory non-small cell lung cancer	BATTLE_trial_core biopsy_chemorefractory non-small cell lung cancer	BATTLE_trial_core biopsy_chemorefractory non-small cell lung cancer
!Sample_organism_ch1	Homo sapiens	Homo sapiens	Homo sapiens	Homo sapiens	Homo sapiens	Homo sapiens	Homo sapiens	Homo sapiens	Homo sapiens	Homo sapiens	Homo sapiens	Homo sapiens	Homo sapiens	Homo sapiens	Homo sapiens	Homo sapiens	Homo sapiens	Homo sapiens	Homo sapiens	Homo sapiens	Homo sapiens	Homo sapiens	Homo sapiens	Homo sapiens	Homo sapiens	Homo sapiens	Homo sapiens	Homo sapiens	Homo sapiens	Homo sapiens	Homo sapiens	Homo sapiens	Homo sapiens	Homo sapiens	Homo sapiens	Homo sapiens	Homo sapiens	Homo sapiens	Homo sapiens	Homo sapiens	Homo sapiens	Homo sapiens	Homo sapiens	Homo sapiens	Homo sapiens	Homo sapiens	Homo sapiens	Homo sapiens	Homo sapiens
!Sample_characteristics_ch1	egfr mutation: WT	egfr mutation: WT	egfr mutation: WT	egfr mutation: Mutant	egfr mutation: WT	egfr mutation: WT	egfr mutation: Mutant	egfr mutation: WT	egfr mutation: WT	egfr mutation: WT	egfr mutation: WT	egfr mutation: WT	egfr mutation: WT	egfr mutation: Mutant	egfr mutation: WT	egfr mutation: WT	egfr mutation: WT	egfr mutation: WT	egfr mutation: WT	egfr mutation: WT	egfr mutation: WT	egfr mutation: WT	egfr mutation: WT	egfr mutation: WT	egfr mutation: WT	egfr mutation: WT	egfr mutation: WT	egfr mutation: WT	egfr mutation: WT	egfr mutation: WT	egfr mutation: WT	egfr mutation: WT	egfr mutation: WT	egfr mutation: WT	egfr mutation: WT	egfr mutation: WT	egfr mutation: WT	egfr mutation: WT	egfr mutation: WT	egfr mutation: WT	egfr mutation: WT	egfr mutation: WT	egfr mutation: WT	egfr mutation: WT	egfr mutation: WT	egfr mutation: WT	egfr mutation: WT	egfr mutation: WT	egfr mutation: WT
!Sample_characteristics_ch1	kras mutation: Mutant	kras mutation: Mutant	kras mutation: Mutant	egfr activating mutation: unknown	kras mutation: Mutant	kras mutation: Mutant	egfr activating mutation: unknown	kras mutation: Mutant	kras mutation: Mutant	kras mutation: Mutant	kras mutation: Mutant	kras mutation: Mutant	kras mutation: Mutant	egfr activating mutation: unknown	kras mutation: Mutant	kras mutation: Mutant	kras mutation: Mutant	kras mutation: Mutant	kras mutation: Mutant	kras mutation: Mutant	kras mutation: Mutant	kras mutation: Mutant	kras mutation: WT	kras mutation: WT	kras mutation: WT	kras mutation: WT	kras mutation: WT	kras mutation: WT	kras mutation: WT	kras mutation: WT	kras mutation: WT	kras mutation: WT	kras mutation: WT	kras mutation: WT	kras mutation: WT	kras mutation: WT	kras mutation: WT	kras mutation: WT	kras mutation: WT	kras mutation: WT	kras mutation: WT	kras mutation: WT	kras mutation: WT	kras mutation: WT	kras mutation: WT	kras mutation: WT	kras mutation: WT	kras mutation: WT	kras mutation: WT
!Sample_characteristics_ch1	egfr index: 0.21	egfr index: 0.21	egfr index: 0.87	egfr mutation exon: Exon 21	egfr index: 1.05	egfr index: 1.13	egfr mutation exon: Exon 20	egfr index: -2.1	egfr index: 0.57	egfr index: -0.26	egfr index: 1.61	egfr index: -0.42	egfr index: 0.86	egfr mutation exon: Exon 21	egfr index: 0.78	egfr index: 0.74	egfr index: 0.35	egfr index: 2.38	egfr index: -0.89	egfr index: -0.59	egfr index: -1.77	egfr index: 1.01	egfr index: 0.26	egfr index: 1.17	egfr index: 0.87	egfr index: -0.52	egfr index: -0.27	egfr index: 0.89	egfr index: -0.96	egfr index: 0.89	egfr index: -0.28	egfr index: -0.09	egfr index: 0.97	egfr index: 0.84	egfr index: -0.31	egfr index: -0.52	egfr index: -1.33	egfr index: 1.22	egfr index: 0.92	egfr index: 1.1	egfr index: -0.02	egfr index: -0.24	egfr index: 1.24	egfr index: 0	egfr index: 0.31	egfr index: 1.1	egfr index: 0.63	egfr index: 1.26	egfr index: 0.81
!Sample_characteristics_ch1	histology-iw revised: Adenocarcinoma	treatment: erlotinib	disease: non small cell lung cancer	egfr mutation pattern: AAA860ATA	treatment: erlotinib	histology-iw revised: Adenocarcinoma	egfr mutation pattern: GAC800TAC	disease: non small cell lung cancer	disease: non small cell lung cancer	treatment: erlotinib	treatment: erlotinib	disease: non small cell lung cancer	disease: non small cell lung cancer	egfr mutation pattern: ACA854ATA	disease: non small cell lung cancer	disease: non small cell lung cancer	histology-iw revised: Adenocarcinoma	disease: non small cell lung cancer	histology-iw revised: Adenocarcinoma	histology-iw revised: Adenocarcinoma	histology-iw revised: Adenocarcinoma	histology-iw revised: Adenocarcinoma	histology-iw revised: NSCLC	histology-iw revised: Adenocarcinoma	histology-iw revised: NSCLC	histology-iw revised: Adenocarcinoma	histology-iw revised: Adenocarcinoma	histology-iw revised: NSCLC	histology-iw revised: Adenocarcinoma	histology-iw revised: Adenocarcinoma	histology-iw revised: Adenocarcinoma	histology-iw revised: Adenocarcinoma	histology-iw revised: NSCLC	histology-iw revised: Adenocarcinoma	histology-iw revised: Squamous Cell Carcinoma	histology-iw revised: Adenosquamous	histology-iw revised: Adenocarcinoma	histology-iw revised: Adenocarcinoma	histology-iw revised: Squamous Cell Carcinoma	histology-iw revised: Adenocarcinoma	histology-iw revised: Squamous Cell Carcinoma	histology-iw revised: NSCLC	histology-iw revised: Adenocarcinoma	histology-iw revised: Adenocarcinoma	histology-iw revised: NSCLC	histology-iw revised: Adenocarcinoma	histology-iw revised: NSCLC	histology-iw revised: Adenocarcinoma	histology-iw revised: Adenocarcinoma
!Sample_characteristics_ch1	egfr-iw type: No	randomization date: 9/27/2007	kras_mut_iw: Yes	kras mutation: Mutant	randomization date: 4/17/2008	egfr-iw type: No	kras mutation: Mutant	kras_mut_iw: Yes	kras_mut_iw: Yes	randomization date: 7/24/2008	randomization date: 8/25/2008	kras_mut_iw: Yes	kras_mut_iw: Yes	kras mutation: Mutant	kras_mut_iw: Yes	kras_mut_iw: Yes	egfr-iw type: No	kras_mut_iw: Yes	egfr-iw type: No	egfr-iw type: No	egfr-iw type: No	egfr-iw type: No	egfr-iw type: No	egfr-iw type: No	egfr-iw type: No	egfr-iw type: No	egfr-iw type: No	egfr-iw type: No	egfr-iw type: No	egfr-iw type: No	egfr-iw type: No	egfr-iw type: No	egfr-iw type: No	egfr-iw type: No	egfr-iw type: No	egfr-iw type: No	egfr-iw type: No	egfr-iw type: No	egfr-iw type: No	egfr-iw type: No	egfr-iw type: No	egfr-iw type: No	egfr-iw type: No	egfr-iw type: No	egfr-iw type: No	egfr-iw type: No	egfr-iw type: No	egfr-iw type: No	egfr-iw type: No
!Sample_characteristics_ch1	kras-iw mutation (yes/no): Yes	date of progression: 1/4/2008	kras_mut_codon: 12	egfr index: 1.25	date of progression: 6/18/2008	kras-iw mutation (yes/no): Yes	egfr index: 1.09	kras_mut_codon: 61	kras_mut_codon: 12	date of progression: 9/25/2008	date of progression: 10/20/2008	kras_mut_codon: 12	kras_mut_codon: 12	egfr index: -0.03	kras_mut_codon: 12	kras_mut_codon: 12	kras-iw mutation (yes/no): Yes	kras_mut_codon: 12	kras-iw mutation (yes/no): Yes	kras-iw mutation (yes/no): Yes	kras-iw mutation (yes/no): Yes	kras-iw mutation (yes/no): Yes	kras-iw mutation (yes/no): No	kras-iw mutation (yes/no): No	kras-iw mutation (yes/no): No	kras-iw mutation (yes/no): No	kras-iw mutation (yes/no): No	kras-iw mutation (yes/no): No	kras-iw mutation (yes/no): No	kras-iw mutation (yes/no): No	kras-iw mutation (yes/no): No	kras-iw mutation (yes/no): No	kras-iw mutation (yes/no): No	kras-iw mutation (yes/no): No	kras-iw mutation (yes/no): No	kras-iw mutation (yes/no): No	kras-iw mutation (yes/no): No	kras-iw mutation (yes/no): No	kras-iw mutation (yes/no): No	kras-iw mutation (yes/no): No	kras-iw mutation (yes/no): No	kras-iw mutation (yes/no): No	kras-iw mutation (yes/no): No	kras-iw mutation (yes/no): No	kras-iw mutation (yes/no): No	kras-iw mutation (yes/no): No	kras-iw mutation (yes/no): No	kras-iw mutation (yes/no): No	kras-iw mutation (yes/no): No
!Sample_characteristics_ch1	codon kras mut: 12	progression-free survival status: 1	kras_mut_type: GGT12TGT	disease: non small cell lung cancer	progression-free survival status: 1	codon kras mut: 12	disease: non small cell lung cancer	kras_mut_type: CAA61CAC	kras_mut_type: GGT12GAT	progression-free survival status: 1	progression-free survival status: 1	kras_mut_type: GGT12GTT,GGC13TGC	kras_mut_type: GGT12GCT	disease: non small cell lung cancer	kras_mut_type: GGT12CGT	kras_mut_type: GGT12GCT	codon kras mut: 12	kras_mut_type: GGT12GTT	codon kras mut: 12	codon kras mut: 12	codon kras mut: 12	codon kras mut: 12	gender: Female	gender: Female	gender: Female	gender: Male	gender: Female	gender: Male	gender: Female	gender: Female	gender: Female	gender: Male	gender: Male	gender: Male	gender: Male	gender: Female	gender: Male	gender: Female	gender: Male	gender: Female	gender: Female	gender: Male	gender: Male	gender: Male	gender: Female	gender: Female	gender: Male	gender: Male	gender: Female
!Sample_characteristics_ch1	type of kras mut: GGT12GTT	progression-free survival time (months): 3.2526	base_change: G to T	kras_mut_iw: Yes	progression-free survival time (months): 2.037	type of kras mut: GGT12GAT	kras_mut_iw: Yes	base_change: A to C	base_change: G to A	progression-free survival time (months): 2.0698	progression-free survival time (months): 1.8398	base_change: G to T, G to T	base_change: G to C	kras_mut_iw: Yes	base_change: G to C	base_change: G to C	type of kras mut: GGT12TGT	base_change: G to T	type of kras mut: GGT12GTT	type of kras mut: GGT12AGT	type of kras mut: GGT12GAT	type of kras mut: GGT12TGT	race: White	race: White	race: White	race: White	race: White	race: White	race: BlackOrAfricanAmerican	race: White	race: BlackOrAfricanAmerican	race: White	race: White	race: White	race: White	race: White	race: White	race: White	race: White	race: White	race: White	race: White	race: White	race: White	race: Asian	race: White	race: White	race: White	race: White
!Sample_characteristics_ch1	base change: G to T	disease: non small cell lung cancer	transition_transversion: Transversion	kras_mut_codon: 13	disease: non small cell lung cancer	base change: G to A	kras_mut_codon: 12	transition_transversion: Transversion	transition_transversion: Transition	disease: non small cell lung cancer	disease: non small cell lung cancer	transition_transversion: Transversion	transition_transversion: Transversion	kras_mut_codon: 10	transition_transversion: Transversion	transition_transversion: Transversion	base change: G to T	transition_transversion: Transversion	base change: G to T	base change: G to A	base change: G to A	base change: G to T	stage_at_diagnosis: IV	stage_at_diagnosis: IV	stage_at_diagnosis: IV	stage_at_diagnosis: IV	stage_at_diagnosis: IV	stage_at_diagnosis: IV	stage_at_diagnosis: IIIB	stage_at_diagnosis: IV	stage_at_diagnosis: IIIB	stage_at_diagnosis: IV	stage_at_diagnosis: IV	stage_at_diagnosis: IIIB	stage_at_diagnosis: IIIA	stage_at_diagnosis: IIIB	stage_at_diagnosis: IV	stage_at_diagnosis: IIIB	stage_at_diagnosis: IV	stage_at_diagnosis: IV	stage_at_diagnosis: IB	stage_at_diagnosis: IV	stage_at_diagnosis: IV	stage_at_diagnosis: IIB	stage_at_diagnosis: IV	stage_at_diagnosis: IV	stage_at_diagnosis: IV	stage_at_diagnosis: IV	stage_at_diagnosis: IV
!Sample_characteristics_ch1	transition/transversion: Transversion	kras_mut_iw: Yes	type_kras_aa_change: CYS	kras_mut_type: GGC13GAC	kras_mut_iw: Yes	transition/transversion: Transition	kras_mut_type: GGT12GTA	type_kras_aa_change: HIS	type_kras_aa_change: ASP	kras_mut_iw: Yes	kras_mut_iw: Yes	type_kras_aa_change: VAL/CYS	type_kras_aa_change: ALA	kras_mut_type: TGG10TAG	type_kras_aa_change: ARG	type_kras_aa_change: ALA	transition/transversion: Transversion	type_kras_aa_change: VAL	transition/transversion: Transversion	transition/transversion: Transition	transition/transversion: Transition	transition/transversion: Transversion	prior_tx_for_mets: 4	prior_tx_for_mets: 3	prior_tx_for_mets: 1	prior_tx_for_mets: 2	prior_tx_for_mets: 3	prior_tx_for_mets: 2	prior_tx_for_mets: 1	prior_tx_for_mets: 1	prior_tx_for_mets: 1	prior_tx_for_mets: 2	prior_tx_for_mets: 3	prior_tx_for_mets: 3	prior_tx_for_mets: 2	prior_tx_for_mets: 2	prior_tx_for_mets: 2	prior_tx_for_mets: 3	prior_tx_for_mets: 3	prior_tx_for_mets: 3	prior_tx_for_mets: 0	prior_tx_for_mets: 2	prior_tx_for_mets: 2	prior_tx_for_mets: 2	prior_tx_for_mets: 4	prior_tx_for_mets: 3	prior_tx_for_mets: 3	prior_tx_for_mets: 1	prior_tx_for_mets: 3
!Sample_characteristics_ch1	type kras aa change: VAL	kras_mut_codon: 12	glyc_replaced_by_c_d_v_a: C	base_change: G to A	kras_mut_codon: 12	type kras aa change: ASP	base_change: GT to TA	glyc_replaced_by_c_d_v_a: Other	glyc_replaced_by_c_d_v_a: D	kras_mut_codon: 12	kras_mut_codon: 12	glyc_replaced_by_c_d_v_a: V/C	glyc_replaced_by_c_d_v_a: A	base_change: G to A	glyc_replaced_by_c_d_v_a: Other	glyc_replaced_by_c_d_v_a: A	type kras aa change: CYS	glyc_replaced_by_c_d_v_a: V	type kras aa change: VAL	type kras aa change: SER	type kras aa change: ASP	type kras aa change: CYS	smoking_status: Former	smoking_status: Never	smoking_status: Former	smoking_status: Former	smoking_status: Former	smoking_status: Never	smoking_status: Former	smoking_status: Former	smoking_status: Former	smoking_status: Former	smoking_status: Former	smoking_status: Former	smoking_status: Former	smoking_status: Former	smoking_status: Former	smoking_status: Former	smoking_status: Former	smoking_status: Never	smoking_status: Former	smoking_status: Former	smoking_status: Never	smoking_status: Former	smoking_status: Never	smoking_status: Former	smoking_status: Former	smoking_status: Never	smoking_status: Former
!Sample_characteristics_ch1	glyc replaced by c, d, v and a: V	kras_mut_type: GGT12TGT	aa_change_cys_vs_other: CYS	transition_transversion: Transition	kras_mut_type: GGT12GTT	glyc replaced by c, d, v and a: D	transition_transversion: Transversion	aa_change_cys_vs_other: Other	aa_change_cys_vs_other: Other	kras_mut_type: GGT12GTT	kras_mut_type: GGT12GCT	aa_change_cys_vs_other: Other/CYS	aa_change_cys_vs_other: Other	transition_transversion: Transition	aa_change_cys_vs_other: Other	aa_change_cys_vs_other: Other	glyc replaced by c, d, v and a: C	aa_change_cys_vs_other: Other	glyc replaced by c, d, v and a: V	glyc replaced by c, d, v and a: Other	glyc replaced by c, d, v and a: D	glyc replaced by c, d, v and a: C	biopsy site (grouped): 1: Lung	biopsy site (grouped): 7: Shallow lymph nodes	biopsy site (grouped): 1: Lung	biopsy site (grouped): 1: Lung	biopsy site (grouped): 3: Pleura	biopsy site (grouped): 3: Pleura	biopsy site (grouped): 5: Adrenal	biopsy site (grouped): 6: Bone/soft tissue component	biopsy site (grouped): 4: Liver	biopsy site (grouped): 7: Shallow lymph nodes	biopsy site (grouped): 1: Lung	biopsy site (grouped): 1: Lung	biopsy site (grouped): 7: Shallow lymph nodes	biopsy site (grouped): 5: Adrenal	biopsy site (grouped): 1: Lung	biopsy site (grouped): 7: Shallow lymph nodes	biopsy site (grouped): 1: Lung	biopsy site (grouped): 1: Lung	biopsy site (grouped): 5: Adrenal	biopsy site (grouped): 9: Dermal/subcutaneous/muscle	biopsy site (grouped): 1: Lung	biopsy site (grouped): 1: Lung	biopsy site (grouped): 1: Lung	biopsy site (grouped): 9: Dermal/subcutaneous/muscle	biopsy site (grouped): 4: Liver	biopsy site (grouped): 1: Lung	biopsy site (grouped): 4: Liver
!Sample_characteristics_ch1	aa change cys vs. other: Other	base_change: G to T		type_kras_aa_change: ASP	base_change: G to T	aa change cys vs. other: Other	type_kras_aa_change: VAL			base_change: G to T	base_change: G to C			type_kras_aa_change: STOP			aa change cys vs. other: CYS		aa change cys vs. other: Other	aa change cys vs. other: Other	aa change cys vs. other: Other	aa change cys vs. other: CYS	treatment: sorafenib	treatment: sorafenib	treatment: sorafenib	treatment: sorafenib	treatment: sorafenib	treatment: sorafenib	treatment: sorafenib	treatment: sorafenib	treatment: sorafenib	treatment: sorafenib	treatment: sorafenib	treatment: sorafenib	treatment: sorafenib	treatment: sorafenib	treatment: sorafenib	treatment: sorafenib	treatment: sorafenib	treatment: sorafenib	treatment: sorafenib	treatment: sorafenib	treatment: sorafenib	treatment: sorafenib	treatment: sorafenib	treatment: sorafenib	treatment: sorafenib	treatment: sorafenib	treatment: sorafenib
!Sample_characteristics_ch1	gender: Male	transition_transversion: Transversion		glyc_replaced_by_c_d_v_a: D	transition_transversion: Transversion	gender: Male	glyc_replaced_by_c_d_v_a: V			transition_transversion: Transversion	transition_transversion: Transversion			glyc_replaced_by_c_d_v_a: Other			gender: Male		gender: Male	gender: Female	gender: Female	gender: Male	markergroup: 1	markergroup: 1	markergroup: 3	markergroup: 3	markergroup: 3	markergroup: 3	markergroup: 1	markergroup: 3	markergroup: 3	markergroup: 3	markergroup: 3	markergroup: 3	markergroup: 3	markergroup: 3	markergroup: 3	markergroup: 3	markergroup: 3	markergroup: 3	markergroup: 3	markergroup: 3	markergroup: 3	markergroup: 3	markergroup: 3	markergroup: 1	markergroup: 3	markergroup: 3	markergroup: 3
!Sample_characteristics_ch1	race: White	type_kras_aa_change: CYS		aa_change_cys_vs_other: Other	type_kras_aa_change: VAL	race: White	aa_change_cys_vs_other: Other			type_kras_aa_change: VAL	type_kras_aa_change: ALA			aa_change_cys_vs_other: Other			race: White		race: White	race: White	race: White	race: White	8-week disease control (1=yes, 0=no): 1	8-week disease control (1=yes, 0=no): 1	8-week disease control (1=yes, 0=no): 0	8-week disease control (1=yes, 0=no): 0	8-week disease control (1=yes, 0=no): 1	8-week disease control (1=yes, 0=no): 1	8-week disease control (1=yes, 0=no): 0	8-week disease control (1=yes, 0=no): 1	8-week disease control (1=yes, 0=no): 0	8-week disease control (1=yes, 0=no): 1	8-week disease control (1=yes, 0=no): 1	8-week disease control (1=yes, 0=no): 1	8-week disease control (1=yes, 0=no): 1	8-week disease control (1=yes, 0=no): 1	8-week disease control (1=yes, 0=no): 0	8-week disease control (1=yes, 0=no): 1	8-week disease control (1=yes, 0=no): 0	8-week disease control (1=yes, 0=no): 1	8-week disease control (1=yes, 0=no): 0	8-week disease control (1=yes, 0=no): 0	8-week disease control (1=yes, 0=no): 1	8-week disease control (1=yes, 0=no): 0	8-week disease control (1=yes, 0=no): 1	8-week disease control (1=yes, 0=no): 1	8-week disease control (1=yes, 0=no): 1	8-week disease control (1=yes, 0=no): 1	8-week disease control (1=yes, 0=no): 1
!Sample_characteristics_ch1	stage_at_diagnosis: IV	glyc_replaced_by_c_d_v_a: C			glyc_replaced_by_c_d_v_a: V	stage_at_diagnosis: IIIB				glyc_replaced_by_c_d_v_a: V	glyc_replaced_by_c_d_v_a: A						stage_at_diagnosis: IV		stage_at_diagnosis: IV	stage_at_diagnosis: IV	stage_at_diagnosis: IV	stage_at_diagnosis: IV	randomization_date: 2007-12-12	randomization_date: 2008-01-11	randomization_date: 2008-01-31	randomization_date: 2008-02-26	randomization_date: 2008-05-02	randomization_date: 2008-05-15	randomization_date: 2008-09-17	randomization_date: 2008-09-23	randomization_date: 2008-10-02	randomization_date: 2008-10-07	randomization_date: 2008-10-30	randomization_date: 2008-12-02	randomization_date: 2008-12-09	randomization_date: 2008-12-22	randomization_date: 2009-01-08	randomization_date: 2009-01-21	randomization_date: 2009-02-04	randomization_date: 2009-04-13	randomization_date: 2009-04-29	randomization_date: 2009-04-30	randomization_date: 2009-05-14	randomization_date: 2009-05-12	randomization_date: 2009-05-18	randomization_date: 2009-05-21	randomization_date: 2009-08-13	randomization_date: 2009-10-07	randomization_date: 2009-08-26
!Sample_characteristics_ch1	prior_tx_for_mets: 3	aa_change_cys_vs_other: CYS			aa_change_cys_vs_other: Other	prior_tx_for_mets: 2				aa_change_cys_vs_other: Other	aa_change_cys_vs_other: Other						prior_tx_for_mets: 1		prior_tx_for_mets: 4	prior_tx_for_mets: 2	prior_tx_for_mets: 2	prior_tx_for_mets: 4	date_of_progression: 1-Apr-08	date_of_progression: 1-May-08	date_of_progression: 26-Mar-08	date_of_progression: 23-Apr-08	date_of_progression: 18-Aug-08	date_of_progression: 1-Oct-08	date_of_progression: 11-Nov-08	date_of_progression: 7-Dec-08	date_of_progression: 24-Nov-08	date_of_progression: 1-Dec-08	date_of_progression: 16-Jan-09	date_of_progression: 19-May-09	pfsc (1=progressed; 0=not progressed): 0	date_of_progression: 15-Jul-09	date_of_progression: 21-Jan-09	date_of_progression: 19-May-09	date_of_progression: 9-Mar-09	date_of_progression: 5-Apr-10	date_of_progression: 1-Jun-09	date_of_progression: 18-Jun-09	date_of_progression: 29-Sep-09	date_of_progression: 30-Jun-09	date_of_progression: 17-Nov-09	date_of_progression: 16-Jul-09	pfsc (1=progressed; 0=not progressed): 0	date_of_progression: 25-Jan-10	date_of_progression: .
!Sample_characteristics_ch1	smoking_status: Former					smoking_status: Former											smoking_status: Former		smoking_status: Former	smoking_status: Former	smoking_status: Former	smoking_status: Former	pfsc (1=progressed; 0=not progressed): 1	pfsc (1=progressed; 0=not progressed): 1	pfsc (1=progressed; 0=not progressed): 1	pfsc (1=progressed; 0=not progressed): 1	pfsc (1=progressed; 0=not progressed): 1	pfsc (1=progressed; 0=not progressed): 1	pfsc (1=progressed; 0=not progressed): 1	pfsc (1=progressed; 0=not progressed): 1	pfsc (1=progressed; 0=not progressed): 1	pfsc (1=progressed; 0=not progressed): 1	pfsc (1=progressed; 0=not progressed): 1	pfsc (1=progressed; 0=not progressed): 1	pfsm (month): 2.7926	pfsc (1=progressed; 0=not progressed): 1	pfsc (1=progressed; 0=not progressed): 1	pfsc (1=progressed; 0=not progressed): 1	pfsc (1=progressed; 0=not progressed): 1	pfsc (1=progressed; 0=not progressed): 1	pfsc (1=progressed; 0=not progressed): 1	pfsc (1=progressed; 0=not progressed): 1	pfsc (1=progressed; 0=not progressed): 1	pfsc (1=progressed; 0=not progressed): 1	pfsc (1=progressed; 0=not progressed): 1	pfsc (1=progressed; 0=not progressed): 1	pfsm (month): 8.7392	pfsc (1=progressed; 0=not progressed): 1	pfsc (1=progressed; 0=not progressed): 0
!Sample_characteristics_ch1	biopsy site (grouped): 1: Lung					biopsy site (grouped): 1: Lung											biopsy site (grouped): 1: Lung		biopsy site (grouped): 1: Lung	biopsy site (grouped): 1: Lung	biopsy site (grouped): 8: Deep lymph nodes	biopsy site (grouped): 1: Lung	pfsm (month): 3.6468	pfsm (month): 3.6468	pfsm (month): 1.807	pfsm (month): 1.8727	pfsm (month): 3.5483	pfsm (month): 4.5667	pfsm (month): 1.807	pfsm (month): 2.4641	pfsm (month): 1.7413	pfsm (month): 1.807	pfsm (month): 2.5626	pfsm (month): 5.5195		pfsm (month): 6.7351	pfsm (month): 0.4271	pfsm (month): 3.8768	pfsm (month): 1.0842	pfsm (month): 11.729	pfsm (month): 1.0842	pfsm (month): 1.6099	pfsm (month): 4.5339	pfsm (month): 1.6099	pfsm (month): 6.0123	pfsm (month): 1.8398		pfsm (month): 3.614	pfsm (month): 8.0493
!Sample_characteristics_ch1	treatment: sorafenib					treatment: sorafenib											treatment: sorafenib		treatment: sorafenib	treatment: sorafenib	treatment: sorafenib	treatment: sorafenib
!Sample_characteristics_ch1	markergroup: 1					markergroup: 2											markergroup: 2		markergroup: 2	markergroup: 2	markergroup: 2	markergroup: 2
!Sample_characteristics_ch1	8-week disease control (1=yes, 0=no): 0					8-week disease control (1=yes, 0=no): 1											8-week disease control (1=yes, 0=no): 1		8-week disease control (1=yes, 0=no): 1	8-week disease control (1=yes, 0=no): 1	8-week disease control (1=yes, 0=no): 0	8-week disease control (1=yes, 0=no): 0
!Sample_characteristics_ch1	randomization_date: 2008-02-06					randomization_date: 2008-05-29											randomization_date: 2009-05-13		randomization_date: 2009-05-27	randomization_date: 2009-06-05	randomization_date: 2009-10-02	randomization_date: 2009-10-14
!Sample_characteristics_ch1	date_of_progression: 28-Mar-08					date_of_progression: 4-Mar-09											date_of_progression: 5-Aug-09		date_of_progression: 14-Sep-09	date_of_progression: 21-Sep-09	date_of_progression: 27-Oct-09	date_of_progression: 17-Nov-09
!Sample_characteristics_ch1	pfsc (1=progressed; 0=not progressed): 1					pfsc (1=progressed; 0=not progressed): 1											pfsc (1=progressed; 0=not progressed): 1		pfsc (1=progressed; 0=not progressed): 1	pfsc (1=progressed; 0=not progressed): 1	pfsc (1=progressed; 0=not progressed): 1	pfsc (1=progressed; 0=not progressed): 1
!Sample_characteristics_ch1	pfsm (month): 1.6756					pfsm (month): 9.1663											pfsm (month): 2.7598		pfsm (month): 3.614	pfsm (month): 3.5483	pfsm (month): 0.8214	pfsm (month): 1.117
!Sample_treatment_protocol_ch1	Samples were OCT-embedded and frozen before RNA extraction	Samples were OCT-embedded and frozen before RNA extraction	Samples were OCT-embedded and frozen before RNA extraction	Samples were OCT-embedded and frozen before RNA extraction	Samples were OCT-embedded and frozen before RNA extraction	Samples were OCT-embedded and frozen before RNA extraction	Samples were OCT-embedded and frozen before RNA extraction	Samples were OCT-embedded and frozen before RNA extraction	Samples were OCT-embedded and frozen before RNA extraction	Samples were OCT-embedded and frozen before RNA extraction	Samples were OCT-embedded and frozen before RNA extraction	Samples were OCT-embedded and frozen before RNA extraction	Samples were OCT-embedded and frozen before RNA extraction	Samples were OCT-embedded and frozen before RNA extraction	Samples were OCT-embedded and frozen before RNA extraction	Samples were OCT-embedded and frozen before RNA extraction	Samples were OCT-embedded and frozen before RNA extraction	Samples were OCT-embedded and frozen before RNA extraction	Samples were OCT-embedded and frozen before RNA extraction	Samples were OCT-embedded and frozen before RNA extraction	Samples were OCT-embedded and frozen before RNA extraction	Samples were OCT-embedded and frozen before RNA extraction	Samples were OCT-embedded and frozen before RNA extraction	Samples were OCT-embedded and frozen before RNA extraction	Samples were OCT-embedded and frozen before RNA extraction	Samples were OCT-embedded and frozen before RNA extraction	Samples were OCT-embedded and frozen before RNA extraction	Samples were OCT-embedded and frozen before RNA extraction	Samples were OCT-embedded and frozen before RNA extraction	Samples were OCT-embedded and frozen before RNA extraction	Samples were OCT-embedded and frozen before RNA extraction	Samples were OCT-embedded and frozen before RNA extraction	Samples were OCT-embedded and frozen before RNA extraction	Samples were OCT-embedded and frozen before RNA extraction	Samples were OCT-embedded and frozen before RNA extraction	Samples were OCT-embedded and frozen before RNA extraction	Samples were OCT-embedded and frozen before RNA extraction	Samples were OCT-embedded and frozen before RNA extraction	Samples were OCT-embedded and frozen before RNA extraction	Samples were OCT-embedded and frozen before RNA extraction	Samples were OCT-embedded and frozen before RNA extraction	Samples were OCT-embedded and frozen before RNA extraction	Samples were OCT-embedded and frozen before RNA extraction	Samples were OCT-embedded and frozen before RNA extraction	Samples were OCT-embedded and frozen before RNA extraction	Samples were OCT-embedded and frozen before RNA extraction	Samples were OCT-embedded and frozen before RNA extraction	Samples were OCT-embedded and frozen before RNA extraction	Samples were OCT-embedded and frozen before RNA extraction
!Sample_growth_protocol_ch1	Core biopsies from patients included in the Biomarker-integrated Approaches of Targeted Therapy for Lung Cancer Elimination (BATTLE)	Core biopsies from patients included in the Biomarker-integrated Approaches of Targeted Therapy for Lung Cancer Elimination (BATTLE)	Core biopsies from patients included in the Biomarker-integrated Approaches of Targeted Therapy for Lung Cancer Elimination (BATTLE)	Core biopsies from patients included in the Biomarker-integrated Approaches of Targeted Therapy for Lung Cancer Elimination (BATTLE)	Core biopsies from patients included in the Biomarker-integrated Approaches of Targeted Therapy for Lung Cancer Elimination (BATTLE)	Core biopsies from patients included in the Biomarker-integrated Approaches of Targeted Therapy for Lung Cancer Elimination (BATTLE)	Core biopsies from patients included in the Biomarker-integrated Approaches of Targeted Therapy for Lung Cancer Elimination (BATTLE)	Core biopsies from patients included in the Biomarker-integrated Approaches of Targeted Therapy for Lung Cancer Elimination (BATTLE)	Core biopsies from patients included in the Biomarker-integrated Approaches of Targeted Therapy for Lung Cancer Elimination (BATTLE)	Core biopsies from patients included in the Biomarker-integrated Approaches of Targeted Therapy for Lung Cancer Elimination (BATTLE)	Core biopsies from patients included in the Biomarker-integrated Approaches of Targeted Therapy for Lung Cancer Elimination (BATTLE)	Core biopsies from patients included in the Biomarker-integrated Approaches of Targeted Therapy for Lung Cancer Elimination (BATTLE)	Core biopsies from patients included in the Biomarker-integrated Approaches of Targeted Therapy for Lung Cancer Elimination (BATTLE)	Core biopsies from patients included in the Biomarker-integrated Approaches of Targeted Therapy for Lung Cancer Elimination (BATTLE)	Core biopsies from patients included in the Biomarker-integrated Approaches of Targeted Therapy for Lung Cancer Elimination (BATTLE)	Core biopsies from patients included in the Biomarker-integrated Approaches of Targeted Therapy for Lung Cancer Elimination (BATTLE)	Core biopsies from patients included in the Biomarker-integrated Approaches of Targeted Therapy for Lung Cancer Elimination (BATTLE)	Core biopsies from patients included in the Biomarker-integrated Approaches of Targeted Therapy for Lung Cancer Elimination (BATTLE)	Core biopsies from patients included in the Biomarker-integrated Approaches of Targeted Therapy for Lung Cancer Elimination (BATTLE)	Core biopsies from patients included in the Biomarker-integrated Approaches of Targeted Therapy for Lung Cancer Elimination (BATTLE)	Core biopsies from patients included in the Biomarker-integrated Approaches of Targeted Therapy for Lung Cancer Elimination (BATTLE)	Core biopsies from patients included in the Biomarker-integrated Approaches of Targeted Therapy for Lung Cancer Elimination (BATTLE)	Core biopsies from patients included in the Biomarker-integrated Approaches of Targeted Therapy for Lung Cancer Elimination (BATTLE)	Core biopsies from patients included in the Biomarker-integrated Approaches of Targeted Therapy for Lung Cancer Elimination (BATTLE)	Core biopsies from patients included in the Biomarker-integrated Approaches of Targeted Therapy for Lung Cancer Elimination (BATTLE)	Core biopsies from patients included in the Biomarker-integrated Approaches of Targeted Therapy for Lung Cancer Elimination (BATTLE)	Core biopsies from patients included in the Biomarker-integrated Approaches of Targeted Therapy for Lung Cancer Elimination (BATTLE)	Core biopsies from patients included in the Biomarker-integrated Approaches of Targeted Therapy for Lung Cancer Elimination (BATTLE)	Core biopsies from patients included in the Biomarker-integrated Approaches of Targeted Therapy for Lung Cancer Elimination (BATTLE)	Core biopsies from patients included in the Biomarker-integrated Approaches of Targeted Therapy for Lung Cancer Elimination (BATTLE)	Core biopsies from patients included in the Biomarker-integrated Approaches of Targeted Therapy for Lung Cancer Elimination (BATTLE)	Core biopsies from patients included in the Biomarker-integrated Approaches of Targeted Therapy for Lung Cancer Elimination (BATTLE)	Core biopsies from patients included in the Biomarker-integrated Approaches of Targeted Therapy for Lung Cancer Elimination (BATTLE)	Core biopsies from patients included in the Biomarker-integrated Approaches of Targeted Therapy for Lung Cancer Elimination (BATTLE)	Core biopsies from patients included in the Biomarker-integrated Approaches of Targeted Therapy for Lung Cancer Elimination (BATTLE)	Core biopsies from patients included in the Biomarker-integrated Approaches of Targeted Therapy for Lung Cancer Elimination (BATTLE)	Core biopsies from patients included in the Biomarker-integrated Approaches of Targeted Therapy for Lung Cancer Elimination (BATTLE)	Core biopsies from patients included in the Biomarker-integrated Approaches of Targeted Therapy for Lung Cancer Elimination (BATTLE)	Core biopsies from patients included in the Biomarker-integrated Approaches of Targeted Therapy for Lung Cancer Elimination (BATTLE)	Core biopsies from patients included in the Biomarker-integrated Approaches of Targeted Therapy for Lung Cancer Elimination (BATTLE)	Core biopsies from patients included in the Biomarker-integrated Approaches of Targeted Therapy for Lung Cancer Elimination (BATTLE)	Core biopsies from patients included in the Biomarker-integrated Approaches of Targeted Therapy for Lung Cancer Elimination (BATTLE)	Core biopsies from patients included in the Biomarker-integrated Approaches of Targeted Therapy for Lung Cancer Elimination (BATTLE)	Core biopsies from patients included in the Biomarker-integrated Approaches of Targeted Therapy for Lung Cancer Elimination (BATTLE)	Core biopsies from patients included in the Biomarker-integrated Approaches of Targeted Therapy for Lung Cancer Elimination (BATTLE)	Core biopsies from patients included in the Biomarker-integrated Approaches of Targeted Therapy for Lung Cancer Elimination (BATTLE)	Core biopsies from patients included in the Biomarker-integrated Approaches of Targeted Therapy for Lung Cancer Elimination (BATTLE)	Core biopsies from patients included in the Biomarker-integrated Approaches of Targeted Therapy for Lung Cancer Elimination (BATTLE)	Core biopsies from patients included in the Biomarker-integrated Approaches of Targeted Therapy for Lung Cancer Elimination (BATTLE)
!Sample_molecule_ch1	total RNA	total RNA	total RNA	total RNA	total RNA	total RNA	total RNA	total RNA	total RNA	total RNA	total RNA	total RNA	total RNA	total RNA	total RNA	total RNA	total RNA	total RNA	total RNA	total RNA	total RNA	total RNA	total RNA	total RNA	total RNA	total RNA	total RNA	total RNA	total RNA	total RNA	total RNA	total RNA	total RNA	total RNA	total RNA	total RNA	total RNA	total RNA	total RNA	total RNA	total RNA	total RNA	total RNA	total RNA	total RNA	total RNA	total RNA	total RNA	total RNA
!Sample_extract_protocol_ch1	RNA was extracted and purified from OCT-embedded tissue using the RNeasy Mini Kit (Qiagen) including on-column DNase (Qiagen) digestion as described by the manufacturer's protocol.	RNA was extracted and purified from OCT-embedded tissue using the RNeasy Mini Kit (Qiagen) including on-column DNase (Qiagen) digestion as described by the manufacturer's protocol.	RNA was extracted and purified from OCT-embedded tissue using the RNeasy Mini Kit (Qiagen) including on-column DNase (Qiagen) digestion as described by the manufacturer's protocol.	RNA was extracted and purified from OCT-embedded tissue using the RNeasy Mini Kit (Qiagen) including on-column DNase (Qiagen) digestion as described by the manufacturer's protocol.	RNA was extracted and purified from OCT-embedded tissue using the RNeasy Mini Kit (Qiagen) including on-column DNase (Qiagen) digestion as described by the manufacturer's protocol.	RNA was extracted and purified from OCT-embedded tissue using the RNeasy Mini Kit (Qiagen) including on-column DNase (Qiagen) digestion as described by the manufacturer's protocol.	RNA was extracted and purified from OCT-embedded tissue using the RNeasy Mini Kit (Qiagen) including on-column DNase (Qiagen) digestion as described by the manufacturer's protocol.	RNA was extracted and purified from OCT-embedded tissue using the RNeasy Mini Kit (Qiagen) including on-column DNase (Qiagen) digestion as described by the manufacturer's protocol.	RNA was extracted and purified from OCT-embedded tissue using the RNeasy Mini Kit (Qiagen) including on-column DNase (Qiagen) digestion as described by the manufacturer's protocol.	RNA was extracted and purified from OCT-embedded tissue using the RNeasy Mini Kit (Qiagen) including on-column DNase (Qiagen) digestion as described by the manufacturer's protocol.	RNA was extracted and purified from OCT-embedded tissue using the RNeasy Mini Kit (Qiagen) including on-column DNase (Qiagen) digestion as described by the manufacturer's protocol.	RNA was extracted and purified from OCT-embedded tissue using the RNeasy Mini Kit (Qiagen) including on-column DNase (Qiagen) digestion as described by the manufacturer's protocol.	RNA was extracted and purified from OCT-embedded tissue using the RNeasy Mini Kit (Qiagen) including on-column DNase (Qiagen) digestion as described by the manufacturer's protocol.	RNA was extracted and purified from OCT-embedded tissue using the RNeasy Mini Kit (Qiagen) including on-column DNase (Qiagen) digestion as described by the manufacturer's protocol.	RNA was extracted and purified from OCT-embedded tissue using the RNeasy Mini Kit (Qiagen) including on-column DNase (Qiagen) digestion as described by the manufacturer's protocol.	RNA was extracted and purified from OCT-embedded tissue using the RNeasy Mini Kit (Qiagen) including on-column DNase (Qiagen) digestion as described by the manufacturer's protocol.	RNA was extracted and purified from OCT-embedded tissue using the RNeasy Mini Kit (Qiagen) including on-column DNase (Qiagen) digestion as described by the manufacturer's protocol.	RNA was extracted and purified from OCT-embedded tissue using the RNeasy Mini Kit (Qiagen) including on-column DNase (Qiagen) digestion as described by the manufacturer's protocol.	RNA was extracted and purified from OCT-embedded tissue using the RNeasy Mini Kit (Qiagen) including on-column DNase (Qiagen) digestion as described by the manufacturer's protocol.	RNA was extracted and purified from OCT-embedded tissue using the RNeasy Mini Kit (Qiagen) including on-column DNase (Qiagen) digestion as described by the manufacturer's protocol.	RNA was extracted and purified from OCT-embedded tissue using the RNeasy Mini Kit (Qiagen) including on-column DNase (Qiagen) digestion as described by the manufacturer's protocol.	RNA was extracted and purified from OCT-embedded tissue using the RNeasy Mini Kit (Qiagen) including on-column DNase (Qiagen) digestion as described by the manufacturer's protocol.	RNA was extracted and purified from OCT-embedded tissue using the RNeasy Mini Kit (Qiagen) including on-column DNase (Qiagen) digestion as described by the manufacturer's protocol.	RNA was extracted and purified from OCT-embedded tissue using the RNeasy Mini Kit (Qiagen) including on-column DNase (Qiagen) digestion as described by the manufacturer's protocol.	RNA was extracted and purified from OCT-embedded tissue using the RNeasy Mini Kit (Qiagen) including on-column DNase (Qiagen) digestion as described by the manufacturer's protocol.	RNA was extracted and purified from OCT-embedded tissue using the RNeasy Mini Kit (Qiagen) including on-column DNase (Qiagen) digestion as described by the manufacturer's protocol.	RNA was extracted and purified from OCT-embedded tissue using the RNeasy Mini Kit (Qiagen) including on-column DNase (Qiagen) digestion as described by the manufacturer's protocol.	RNA was extracted and purified from OCT-embedded tissue using the RNeasy Mini Kit (Qiagen) including on-column DNase (Qiagen) digestion as described by the manufacturer's protocol.	RNA was extracted and purified from OCT-embedded tissue using the RNeasy Mini Kit (Qiagen) including on-column DNase (Qiagen) digestion as described by the manufacturer's protocol.	RNA was extracted and purified from OCT-embedded tissue using the RNeasy Mini Kit (Qiagen) including on-column DNase (Qiagen) digestion as described by the manufacturer's protocol.	RNA was extracted and purified from OCT-embedded tissue using the RNeasy Mini Kit (Qiagen) including on-column DNase (Qiagen) digestion as described by the manufacturer's protocol.	RNA was extracted and purified from OCT-embedded tissue using the RNeasy Mini Kit (Qiagen) including on-column DNase (Qiagen) digestion as described by the manufacturer's protocol.	RNA was extracted and purified from OCT-embedded tissue using the RNeasy Mini Kit (Qiagen) including on-column DNase (Qiagen) digestion as described by the manufacturer's protocol.	RNA was extracted and purified from OCT-embedded tissue using the RNeasy Mini Kit (Qiagen) including on-column DNase (Qiagen) digestion as described by the manufacturer's protocol.	RNA was extracted and purified from OCT-embedded tissue using the RNeasy Mini Kit (Qiagen) including on-column DNase (Qiagen) digestion as described by the manufacturer's protocol.	RNA was extracted and purified from OCT-embedded tissue using the RNeasy Mini Kit (Qiagen) including on-column DNase (Qiagen) digestion as described by the manufacturer's protocol.	RNA was extracted and purified from OCT-embedded tissue using the RNeasy Mini Kit (Qiagen) including on-column DNase (Qiagen) digestion as described by the manufacturer's protocol.	RNA was extracted and purified from OCT-embedded tissue using the RNeasy Mini Kit (Qiagen) including on-column DNase (Qiagen) digestion as described by the manufacturer's protocol.	RNA was extracted and purified from OCT-embedded tissue using the RNeasy Mini Kit (Qiagen) including on-column DNase (Qiagen) digestion as described by the manufacturer's protocol.	RNA was extracted and purified from OCT-embedded tissue using the RNeasy Mini Kit (Qiagen) including on-column DNase (Qiagen) digestion as described by the manufacturer's protocol.	RNA was extracted and purified from OCT-embedded tissue using the RNeasy Mini Kit (Qiagen) including on-column DNase (Qiagen) digestion as described by the manufacturer's protocol.	RNA was extracted and purified from OCT-embedded tissue using the RNeasy Mini Kit (Qiagen) including on-column DNase (Qiagen) digestion as described by the manufacturer's protocol.	RNA was extracted and purified from OCT-embedded tissue using the RNeasy Mini Kit (Qiagen) including on-column DNase (Qiagen) digestion as described by the manufacturer's protocol.	RNA was extracted and purified from OCT-embedded tissue using the RNeasy Mini Kit (Qiagen) including on-column DNase (Qiagen) digestion as described by the manufacturer's protocol.	RNA was extracted and purified from OCT-embedded tissue using the RNeasy Mini Kit (Qiagen) including on-column DNase (Qiagen) digestion as described by the manufacturer's protocol.	RNA was extracted and purified from OCT-embedded tissue using the RNeasy Mini Kit (Qiagen) including on-column DNase (Qiagen) digestion as described by the manufacturer's protocol.	RNA was extracted and purified from OCT-embedded tissue using the RNeasy Mini Kit (Qiagen) including on-column DNase (Qiagen) digestion as described by the manufacturer's protocol.	RNA was extracted and purified from OCT-embedded tissue using the RNeasy Mini Kit (Qiagen) including on-column DNase (Qiagen) digestion as described by the manufacturer's protocol.	RNA was extracted and purified from OCT-embedded tissue using the RNeasy Mini Kit (Qiagen) including on-column DNase (Qiagen) digestion as described by the manufacturer's protocol.
!Sample_label_ch1	biotin	biotin	biotin	biotin	biotin	biotin	biotin	biotin	biotin	biotin	biotin	biotin	biotin	biotin	biotin	biotin	biotin	biotin	biotin	biotin	biotin	biotin	biotin	biotin	biotin	biotin	biotin	biotin	biotin	biotin	biotin	biotin	biotin	biotin	biotin	biotin	biotin	biotin	biotin	biotin	biotin	biotin	biotin	biotin	biotin	biotin	biotin	biotin	biotin
!Sample_label_protocol_ch1	WT-Ovation鈩?Pico products (NuGEN) are labeled using the FL-Ovation鈩?cDNA Biotin Module V2 (NuGEN). Each labeled cRNA targets are synthesized according to manufacturer's protocols.	WT-Ovation鈩?Pico products (NuGEN) are labeled using the FL-Ovation鈩?cDNA Biotin Module V2 (NuGEN). Each labeled cRNA targets are synthesized according to manufacturer's protocols.	WT-Ovation鈩?Pico products (NuGEN) are labeled using the FL-Ovation鈩?cDNA Biotin Module V2 (NuGEN). Each labeled cRNA targets are synthesized according to manufacturer's protocols.	WT-Ovation鈩?Pico products (NuGEN) are labeled using the FL-Ovation鈩?cDNA Biotin Module V2 (NuGEN). Each labeled cRNA targets are synthesized according to manufacturer's protocols.	WT-Ovation鈩?Pico products (NuGEN) are labeled using the FL-Ovation鈩?cDNA Biotin Module V2 (NuGEN). Each labeled cRNA targets are synthesized according to manufacturer's protocols.	WT-Ovation鈩?Pico products (NuGEN) are labeled using the FL-Ovation鈩?cDNA Biotin Module V2 (NuGEN). Each labeled cRNA targets are synthesized according to manufacturer's protocols.	WT-Ovation鈩?Pico products (NuGEN) are labeled using the FL-Ovation鈩?cDNA Biotin Module V2 (NuGEN). Each labeled cRNA targets are synthesized according to manufacturer's protocols.	WT-Ovation鈩?Pico products (NuGEN) are labeled using the FL-Ovation鈩?cDNA Biotin Module V2 (NuGEN). Each labeled cRNA targets are synthesized according to manufacturer's protocols.	WT-Ovation鈩?Pico products (NuGEN) are labeled using the FL-Ovation鈩?cDNA Biotin Module V2 (NuGEN). Each labeled cRNA targets are synthesized according to manufacturer's protocols.	WT-Ovation鈩?Pico products (NuGEN) are labeled using the FL-Ovation鈩?cDNA Biotin Module V2 (NuGEN). Each labeled cRNA targets are synthesized according to manufacturer's protocols.	WT-Ovation鈩?Pico products (NuGEN) are labeled using the FL-Ovation鈩?cDNA Biotin Module V2 (NuGEN). Each labeled cRNA targets are synthesized according to manufacturer's protocols.	WT-Ovation鈩?Pico products (NuGEN) are labeled using the FL-Ovation鈩?cDNA Biotin Module V2 (NuGEN). Each labeled cRNA targets are synthesized according to manufacturer's protocols.	WT-Ovation鈩?Pico products (NuGEN) are labeled using the FL-Ovation鈩?cDNA Biotin Module V2 (NuGEN). Each labeled cRNA targets are synthesized according to manufacturer's protocols.	WT-Ovation鈩?Pico products (NuGEN) are labeled using the FL-Ovation鈩?cDNA Biotin Module V2 (NuGEN). Each labeled cRNA targets are synthesized according to manufacturer's protocols.	WT-Ovation鈩?Pico products (NuGEN) are labeled using the FL-Ovation鈩?cDNA Biotin Module V2 (NuGEN). Each labeled cRNA targets are synthesized according to manufacturer's protocols.	WT-Ovation鈩?Pico products (NuGEN) are labeled using the FL-Ovation鈩?cDNA Biotin Module V2 (NuGEN). Each labeled cRNA targets are synthesized according to manufacturer's protocols.	WT-Ovation鈩?Pico products (NuGEN) are labeled using the FL-Ovation鈩?cDNA Biotin Module V2 (NuGEN). Each labeled cRNA targets are synthesized according to manufacturer's protocols.	WT-Ovation鈩?Pico products (NuGEN) are labeled using the FL-Ovation鈩?cDNA Biotin Module V2 (NuGEN). Each labeled cRNA targets are synthesized according to manufacturer's protocols.	WT-Ovation鈩?Pico products (NuGEN) are labeled using the FL-Ovation鈩?cDNA Biotin Module V2 (NuGEN). Each labeled cRNA targets are synthesized according to manufacturer's protocols.	WT-Ovation鈩?Pico products (NuGEN) are labeled using the FL-Ovation鈩?cDNA Biotin Module V2 (NuGEN). Each labeled cRNA targets are synthesized according to manufacturer's protocols.	WT-Ovation鈩?Pico products (NuGEN) are labeled using the FL-Ovation鈩?cDNA Biotin Module V2 (NuGEN). Each labeled cRNA targets are synthesized according to manufacturer's protocols.	WT-Ovation鈩?Pico products (NuGEN) are labeled using the FL-Ovation鈩?cDNA Biotin Module V2 (NuGEN). Each labeled cRNA targets are synthesized according to manufacturer's protocols.	RNA amplifications were performed using the WT-Amplification鈩?Pico (NuGEN) kit. WT-Ovation鈩?Pico products (NuGEN) are labeled using the FL-Ovation鈩?cDNA Biotin Module V2 (NuGEN). Each labeled cRNA targets are synthesized according to manufacturer's protocols. The quantity and quality of the amplified cRNA or cDNA were assessed by a ND-1000 spectrophotometer (Nanodrop Technologies), and Agilent Bi…	RNA amplifications were performed using the WT-Amplification鈩?Pico (NuGEN) kit. WT-Ovation鈩?Pico products (NuGEN) are labeled using the FL-Ovation鈩?cDNA Biotin Module V2 (NuGEN). Each labeled cRNA targets are synthesized according to manufacturer's protocols. The quantity and quality of the amplified cRNA or cDNA were assessed by a ND-1000 spectrophotometer (Nanodrop Technologies), and Agilent Bi…	RNA amplifications were performed using the WT-Amplification鈩?Pico (NuGEN) kit. WT-Ovation鈩?Pico products (NuGEN) are labeled using the FL-Ovation鈩?cDNA Biotin Module V2 (NuGEN). Each labeled cRNA targets are synthesized according to manufacturer's protocols. The quantity and quality of the amplified cRNA or cDNA were assessed by a ND-1000 spectrophotometer (Nanodrop Technologies), and Agilent Bi…	RNA amplifications were performed using the WT-Amplification鈩?Pico (NuGEN) kit. WT-Ovation鈩?Pico products (NuGEN) are labeled using the FL-Ovation鈩?cDNA Biotin Module V2 (NuGEN). Each labeled cRNA targets are synthesized according to manufacturer's protocols. The quantity and quality of the amplified cRNA or cDNA were assessed by a ND-1000 spectrophotometer (Nanodrop Technologies), and Agilent Bi…	RNA amplifications were performed using the WT-Amplification鈩?Pico (NuGEN) kit. WT-Ovation鈩?Pico products (NuGEN) are labeled using the FL-Ovation鈩?cDNA Biotin Module V2 (NuGEN). Each labeled cRNA targets are synthesized according to manufacturer's protocols. The quantity and quality of the amplified cRNA or cDNA were assessed by a ND-1000 spectrophotometer (Nanodrop Technologies), and Agilent Bi…	RNA amplifications were performed using the WT-Amplification鈩?Pico (NuGEN) kit. WT-Ovation鈩?Pico products (NuGEN) are labeled using the FL-Ovation鈩?cDNA Biotin Module V2 (NuGEN). Each labeled cRNA targets are synthesized according to manufacturer's protocols. The quantity and quality of the amplified cRNA or cDNA were assessed by a ND-1000 spectrophotometer (Nanodrop Technologies), and Agilent Bi…	RNA amplifications were performed using the WT-Amplification鈩?Pico (NuGEN) kit. WT-Ovation鈩?Pico products (NuGEN) are labeled using the FL-Ovation鈩?cDNA Biotin Module V2 (NuGEN). Each labeled cRNA targets are synthesized according to manufacturer's protocols. The quantity and quality of the amplified cRNA or cDNA were assessed by a ND-1000 spectrophotometer (Nanodrop Technologies), and Agilent Bi…	RNA amplifications were performed using the WT-Amplification鈩?Pico (NuGEN) kit. WT-Ovation鈩?Pico products (NuGEN) are labeled using the FL-Ovation鈩?cDNA Biotin Module V2 (NuGEN). Each labeled cRNA targets are synthesized according to manufacturer's protocols. The quantity and quality of the amplified cRNA or cDNA were assessed by a ND-1000 spectrophotometer (Nanodrop Technologies), and Agilent Bi…	RNA amplifications were performed using the WT-Amplification鈩?Pico (NuGEN) kit. WT-Ovation鈩?Pico products (NuGEN) are labeled using the FL-Ovation鈩?cDNA Biotin Module V2 (NuGEN). Each labeled cRNA targets are synthesized according to manufacturer's protocols. The quantity and quality of the amplified cRNA or cDNA were assessed by a ND-1000 spectrophotometer (Nanodrop Technologies), and Agilent Bi…	RNA amplifications were performed using the WT-Amplification鈩?Pico (NuGEN) kit. WT-Ovation鈩?Pico products (NuGEN) are labeled using the FL-Ovation鈩?cDNA Biotin Module V2 (NuGEN). Each labeled cRNA targets are synthesized according to manufacturer's protocols. The quantity and quality of the amplified cRNA or cDNA were assessed by a ND-1000 spectrophotometer (Nanodrop Technologies), and Agilent Bi…	RNA amplifications were performed using the WT-Amplification鈩?Pico (NuGEN) kit. WT-Ovation鈩?Pico products (NuGEN) are labeled using the FL-Ovation鈩?cDNA Biotin Module V2 (NuGEN). Each labeled cRNA targets are synthesized according to manufacturer's protocols. The quantity and quality of the amplified cRNA or cDNA were assessed by a ND-1000 spectrophotometer (Nanodrop Technologies), and Agilent Bi…	RNA amplifications were performed using the WT-Amplification鈩?Pico (NuGEN) kit. WT-Ovation鈩?Pico products (NuGEN) are labeled using the FL-Ovation鈩?cDNA Biotin Module V2 (NuGEN). Each labeled cRNA targets are synthesized according to manufacturer's protocols. The quantity and quality of the amplified cRNA or cDNA were assessed by a ND-1000 spectrophotometer (Nanodrop Technologies), and Agilent Bi…	RNA amplifications were performed using the WT-Amplification鈩?Pico (NuGEN) kit. WT-Ovation鈩?Pico products (NuGEN) are labeled using the FL-Ovation鈩?cDNA Biotin Module V2 (NuGEN). Each labeled cRNA targets are synthesized according to manufacturer's protocols. The quantity and quality of the amplified cRNA or cDNA were assessed by a ND-1000 spectrophotometer (Nanodrop Technologies), and Agilent Bi…	RNA amplifications were performed using the WT-Amplification鈩?Pico (NuGEN) kit. WT-Ovation鈩?Pico products (NuGEN) are labeled using the FL-Ovation鈩?cDNA Biotin Module V2 (NuGEN). Each labeled cRNA targets are synthesized according to manufacturer's protocols. The quantity and quality of the amplified cRNA or cDNA were assessed by a ND-1000 spectrophotometer (Nanodrop Technologies), and Agilent Bi…	RNA amplifications were performed using the WT-Amplification鈩?Pico (NuGEN) kit. WT-Ovation鈩?Pico products (NuGEN) are labeled using the FL-Ovation鈩?cDNA Biotin Module V2 (NuGEN). Each labeled cRNA targets are synthesized according to manufacturer's protocols. The quantity and quality of the amplified cRNA or cDNA were assessed by a ND-1000 spectrophotometer (Nanodrop Technologies), and Agilent Bi…	RNA amplifications were performed using the WT-Amplification鈩?Pico (NuGEN) kit. WT-Ovation鈩?Pico products (NuGEN) are labeled using the FL-Ovation鈩?cDNA Biotin Module V2 (NuGEN). Each labeled cRNA targets are synthesized according to manufacturer's protocols. The quantity and quality of the amplified cRNA or cDNA were assessed by a ND-1000 spectrophotometer (Nanodrop Technologies), and Agilent Bi…	RNA amplifications were performed using the WT-Amplification鈩?Pico (NuGEN) kit. WT-Ovation鈩?Pico products (NuGEN) are labeled using the FL-Ovation鈩?cDNA Biotin Module V2 (NuGEN). Each labeled cRNA targets are synthesized according to manufacturer's protocols. The quantity and quality of the amplified cRNA or cDNA were assessed by a ND-1000 spectrophotometer (Nanodrop Technologies), and Agilent Bi…	RNA amplifications were performed using the WT-Amplification鈩?Pico (NuGEN) kit. WT-Ovation鈩?Pico products (NuGEN) are labeled using the FL-Ovation鈩?cDNA Biotin Module V2 (NuGEN). Each labeled cRNA targets are synthesized according to manufacturer's protocols. The quantity and quality of the amplified cRNA or cDNA were assessed by a ND-1000 spectrophotometer (Nanodrop Technologies), and Agilent Bi…	RNA amplifications were performed using the WT-Amplification鈩?Pico (NuGEN) kit. WT-Ovation鈩?Pico products (NuGEN) are labeled using the FL-Ovation鈩?cDNA Biotin Module V2 (NuGEN). Each labeled cRNA targets are synthesized according to manufacturer's protocols. The quantity and quality of the amplified cRNA or cDNA were assessed by a ND-1000 spectrophotometer (Nanodrop Technologies), and Agilent Bi…	RNA amplifications were performed using the WT-Amplification鈩?Pico (NuGEN) kit. WT-Ovation鈩?Pico products (NuGEN) are labeled using the FL-Ovation鈩?cDNA Biotin Module V2 (NuGEN). Each labeled cRNA targets are synthesized according to manufacturer's protocols. The quantity and quality of the amplified cRNA or cDNA were assessed by a ND-1000 spectrophotometer (Nanodrop Technologies), and Agilent Bi…	RNA amplifications were performed using the WT-Amplification鈩?Pico (NuGEN) kit. WT-Ovation鈩?Pico products (NuGEN) are labeled using the FL-Ovation鈩?cDNA Biotin Module V2 (NuGEN). Each labeled cRNA targets are synthesized according to manufacturer's protocols. The quantity and quality of the amplified cRNA or cDNA were assessed by a ND-1000 spectrophotometer (Nanodrop Technologies), and Agilent Bi…	RNA amplifications were performed using the WT-Amplification鈩?Pico (NuGEN) kit. WT-Ovation鈩?Pico products (NuGEN) are labeled using the FL-Ovation鈩?cDNA Biotin Module V2 (NuGEN). Each labeled cRNA targets are synthesized according to manufacturer's protocols. The quantity and quality of the amplified cRNA or cDNA were assessed by a ND-1000 spectrophotometer (Nanodrop Technologies), and Agilent Bi…	RNA amplifications were performed using the WT-Amplification鈩?Pico (NuGEN) kit. WT-Ovation鈩?Pico products (NuGEN) are labeled using the FL-Ovation鈩?cDNA Biotin Module V2 (NuGEN). Each labeled cRNA targets are synthesized according to manufacturer's protocols. The quantity and quality of the amplified cRNA or cDNA were assessed by a ND-1000 spectrophotometer (Nanodrop Technologies), and Agilent Bi…	RNA amplifications were performed using the WT-Amplification鈩?Pico (NuGEN) kit. WT-Ovation鈩?Pico products (NuGEN) are labeled using the FL-Ovation鈩?cDNA Biotin Module V2 (NuGEN). Each labeled cRNA targets are synthesized according to manufacturer's protocols. The quantity and quality of the amplified cRNA or cDNA were assessed by a ND-1000 spectrophotometer (Nanodrop Technologies), and Agilent Bi…	RNA amplifications were performed using the WT-Amplification鈩?Pico (NuGEN) kit. WT-Ovation鈩?Pico products (NuGEN) are labeled using the FL-Ovation鈩?cDNA Biotin Module V2 (NuGEN). Each labeled cRNA targets are synthesized according to manufacturer's protocols. The quantity and quality of the amplified cRNA or cDNA were assessed by a ND-1000 spectrophotometer (Nanodrop Technologies), and Agilent Bi…	RNA amplifications were performed using the WT-Amplification鈩?Pico (NuGEN) kit. WT-Ovation鈩?Pico products (NuGEN) are labeled using the FL-Ovation鈩?cDNA Biotin Module V2 (NuGEN). Each labeled cRNA targets are synthesized according to manufacturer's protocols. The quantity and quality of the amplified cRNA or cDNA were assessed by a ND-1000 spectrophotometer (Nanodrop Technologies), and Agilent Bi…	RNA amplifications were performed using the WT-Amplification鈩?Pico (NuGEN) kit. WT-Ovation鈩?Pico products (NuGEN) are labeled using the FL-Ovation鈩?cDNA Biotin Module V2 (NuGEN). Each labeled cRNA targets are synthesized according to manufacturer's protocols. The quantity and quality of the amplified cRNA or cDNA were assessed by a ND-1000 spectrophotometer (Nanodrop Technologies), and Agilent Bi…
!Sample_taxid_ch1	9606	9606	9606	9606	9606	9606	9606	9606	9606	9606	9606	9606	9606	9606	9606	9606	9606	9606	9606	9606	9606	9606	9606	9606	9606	9606	9606	9606	9606	9606	9606	9606	9606	9606	9606	9606	9606	9606	9606	9606	9606	9606	9606	9606	9606	9606	9606	9606	9606
!Sample_hyb_protocol	Hybridization mixtures were prepared according to Affymetrix procedures to accommodate 5 渭g of cDNA targets from NuGEN amplification. Human Gene 1.ST platform were hybridized, revealed and washed according to the Affymetrix protocol.	Hybridization mixtures were prepared according to Affymetrix procedures to accommodate 5 渭g of cDNA targets from NuGEN amplification. Human Gene 1.ST platform were hybridized, revealed and washed according to the Affymetrix protocol.	Hybridization mixtures were prepared according to Affymetrix procedures to accommodate 5 渭g of cDNA targets from NuGEN amplification. Human Gene 1.ST platform were hybridized, revealed and washed according to the Affymetrix protocol.	Hybridization mixtures were prepared according to Affymetrix procedures to accommodate 5 渭g of cDNA targets from NuGEN amplification. Human Gene 1.ST platform were hybridized, revealed and washed according to the Affymetrix protocol.	Hybridization mixtures were prepared according to Affymetrix procedures to accommodate 5 渭g of cDNA targets from NuGEN amplification. Human Gene 1.ST platform were hybridized, revealed and washed according to the Affymetrix protocol.	Hybridization mixtures were prepared according to Affymetrix procedures to accommodate 5 渭g of cDNA targets from NuGEN amplification. Human Gene 1.ST platform were hybridized, revealed and washed according to the Affymetrix protocol.	Hybridization mixtures were prepared according to Affymetrix procedures to accommodate 5 渭g of cDNA targets from NuGEN amplification. Human Gene 1.ST platform were hybridized, revealed and washed according to the Affymetrix protocol.	Hybridization mixtures were prepared according to Affymetrix procedures to accommodate 5 渭g of cDNA targets from NuGEN amplification. Human Gene 1.ST platform were hybridized, revealed and washed according to the Affymetrix protocol.	Hybridization mixtures were prepared according to Affymetrix procedures to accommodate 5 渭g of cDNA targets from NuGEN amplification. Human Gene 1.ST platform were hybridized, revealed and washed according to the Affymetrix protocol.	Hybridization mixtures were prepared according to Affymetrix procedures to accommodate 5 渭g of cDNA targets from NuGEN amplification. Human Gene 1.ST platform were hybridized, revealed and washed according to the Affymetrix protocol.	Hybridization mixtures were prepared according to Affymetrix procedures to accommodate 5 渭g of cDNA targets from NuGEN amplification. Human Gene 1.ST platform were hybridized, revealed and washed according to the Affymetrix protocol.	Hybridization mixtures were prepared according to Affymetrix procedures to accommodate 5 渭g of cDNA targets from NuGEN amplification. Human Gene 1.ST platform were hybridized, revealed and washed according to the Affymetrix protocol.	Hybridization mixtures were prepared according to Affymetrix procedures to accommodate 5 渭g of cDNA targets from NuGEN amplification. Human Gene 1.ST platform were hybridized, revealed and washed according to the Affymetrix protocol.	Hybridization mixtures were prepared according to Affymetrix procedures to accommodate 5 渭g of cDNA targets from NuGEN amplification. Human Gene 1.ST platform were hybridized, revealed and washed according to the Affymetrix protocol.	Hybridization mixtures were prepared according to Affymetrix procedures to accommodate 5 渭g of cDNA targets from NuGEN amplification. Human Gene 1.ST platform were hybridized, revealed and washed according to the Affymetrix protocol.	Hybridization mixtures were prepared according to Affymetrix procedures to accommodate 5 渭g of cDNA targets from NuGEN amplification. Human Gene 1.ST platform were hybridized, revealed and washed according to the Affymetrix protocol.	Hybridization mixtures were prepared according to Affymetrix procedures to accommodate 5 渭g of cDNA targets from NuGEN amplification. Human Gene 1.ST platform were hybridized, revealed and washed according to the Affymetrix protocol.	Hybridization mixtures were prepared according to Affymetrix procedures to accommodate 5 渭g of cDNA targets from NuGEN amplification. Human Gene 1.ST platform were hybridized, revealed and washed according to the Affymetrix protocol.	Hybridization mixtures were prepared according to Affymetrix procedures to accommodate 5 渭g of cDNA targets from NuGEN amplification. Human Gene 1.ST platform were hybridized, revealed and washed according to the Affymetrix protocol.	Hybridization mixtures were prepared according to Affymetrix procedures to accommodate 5 渭g of cDNA targets from NuGEN amplification. Human Gene 1.ST platform were hybridized, revealed and washed according to the Affymetrix protocol.	Hybridization mixtures were prepared according to Affymetrix procedures to accommodate 5 渭g of cDNA targets from NuGEN amplification. Human Gene 1.ST platform were hybridized, revealed and washed according to the Affymetrix protocol.	Hybridization mixtures were prepared according to Affymetrix procedures to accommodate 5 渭g of cDNA targets from NuGEN amplification. Human Gene 1.ST platform were hybridized, revealed and washed according to the Affymetrix protocol.	Hybridization mixtures were prepared according to Affymetrix procedures to accommodate 5 渭g of cDNA targets from NuGEN amplification. Human Gene 1.ST platform were hybridized, revealed and washed according to the Affymetrix protocol.	Hybridization mixtures were prepared according to Affymetrix procedures to accommodate 5 渭g of cDNA targets from NuGEN amplification. Human Gene 1.ST platform were hybridized, revealed and washed according to the Affymetrix protocol.	Hybridization mixtures were prepared according to Affymetrix procedures to accommodate 5 渭g of cDNA targets from NuGEN amplification. Human Gene 1.ST platform were hybridized, revealed and washed according to the Affymetrix protocol.	Hybridization mixtures were prepared according to Affymetrix procedures to accommodate 5 渭g of cDNA targets from NuGEN amplification. Human Gene 1.ST platform were hybridized, revealed and washed according to the Affymetrix protocol.	Hybridization mixtures were prepared according to Affymetrix procedures to accommodate 5 渭g of cDNA targets from NuGEN amplification. Human Gene 1.ST platform were hybridized, revealed and washed according to the Affymetrix protocol.	Hybridization mixtures were prepared according to Affymetrix procedures to accommodate 5 渭g of cDNA targets from NuGEN amplification. Human Gene 1.ST platform were hybridized, revealed and washed according to the Affymetrix protocol.	Hybridization mixtures were prepared according to Affymetrix procedures to accommodate 5 渭g of cDNA targets from NuGEN amplification. Human Gene 1.ST platform were hybridized, revealed and washed according to the Affymetrix protocol.	Hybridization mixtures were prepared according to Affymetrix procedures to accommodate 5 渭g of cDNA targets from NuGEN amplification. Human Gene 1.ST platform were hybridized, revealed and washed according to the Affymetrix protocol.	Hybridization mixtures were prepared according to Affymetrix procedures to accommodate 5 渭g of cDNA targets from NuGEN amplification. Human Gene 1.ST platform were hybridized, revealed and washed according to the Affymetrix protocol.	Hybridization mixtures were prepared according to Affymetrix procedures to accommodate 5 渭g of cDNA targets from NuGEN amplification. Human Gene 1.ST platform were hybridized, revealed and washed according to the Affymetrix protocol.	Hybridization mixtures were prepared according to Affymetrix procedures to accommodate 5 渭g of cDNA targets from NuGEN amplification. Human Gene 1.ST platform were hybridized, revealed and washed according to the Affymetrix protocol.	Hybridization mixtures were prepared according to Affymetrix procedures to accommodate 5 渭g of cDNA targets from NuGEN amplification. Human Gene 1.ST platform were hybridized, revealed and washed according to the Affymetrix protocol.	Hybridization mixtures were prepared according to Affymetrix procedures to accommodate 5 渭g of cDNA targets from NuGEN amplification. Human Gene 1.ST platform were hybridized, revealed and washed according to the Affymetrix protocol.	Hybridization mixtures were prepared according to Affymetrix procedures to accommodate 5 渭g of cDNA targets from NuGEN amplification. Human Gene 1.ST platform were hybridized, revealed and washed according to the Affymetrix protocol.	Hybridization mixtures were prepared according to Affymetrix procedures to accommodate 5 渭g of cDNA targets from NuGEN amplification. Human Gene 1.ST platform were hybridized, revealed and washed according to the Affymetrix protocol.	Hybridization mixtures were prepared according to Affymetrix procedures to accommodate 5 渭g of cDNA targets from NuGEN amplification. Human Gene 1.ST platform were hybridized, revealed and washed according to the Affymetrix protocol.	Hybridization mixtures were prepared according to Affymetrix procedures to accommodate 5 渭g of cDNA targets from NuGEN amplification. Human Gene 1.ST platform were hybridized, revealed and washed according to the Affymetrix protocol.	Hybridization mixtures were prepared according to Affymetrix procedures to accommodate 5 渭g of cDNA targets from NuGEN amplification. Human Gene 1.ST platform were hybridized, revealed and washed according to the Affymetrix protocol.	Hybridization mixtures were prepared according to Affymetrix procedures to accommodate 5 渭g of cDNA targets from NuGEN amplification. Human Gene 1.ST platform were hybridized, revealed and washed according to the Affymetrix protocol.	Hybridization mixtures were prepared according to Affymetrix procedures to accommodate 5 渭g of cDNA targets from NuGEN amplification. Human Gene 1.ST platform were hybridized, revealed and washed according to the Affymetrix protocol.	Hybridization mixtures were prepared according to Affymetrix procedures to accommodate 5 渭g of cDNA targets from NuGEN amplification. Human Gene 1.ST platform were hybridized, revealed and washed according to the Affymetrix protocol.	Hybridization mixtures were prepared according to Affymetrix procedures to accommodate 5 渭g of cDNA targets from NuGEN amplification. Human Gene 1.ST platform were hybridized, revealed and washed according to the Affymetrix protocol.	Hybridization mixtures were prepared according to Affymetrix procedures to accommodate 5 渭g of cDNA targets from NuGEN amplification. Human Gene 1.ST platform were hybridized, revealed and washed according to the Affymetrix protocol.	Hybridization mixtures were prepared according to Affymetrix procedures to accommodate 5 渭g of cDNA targets from NuGEN amplification. Human Gene 1.ST platform were hybridized, revealed and washed according to the Affymetrix protocol.	Hybridization mixtures were prepared according to Affymetrix procedures to accommodate 5 渭g of cDNA targets from NuGEN amplification. Human Gene 1.ST platform were hybridized, revealed and washed according to the Affymetrix protocol.	Hybridization mixtures were prepared according to Affymetrix procedures to accommodate 5 渭g of cDNA targets from NuGEN amplification. Human Gene 1.ST platform were hybridized, revealed and washed according to the Affymetrix protocol.	Hybridization mixtures were prepared according to Affymetrix procedures to accommodate 5 渭g of cDNA targets from NuGEN amplification. Human Gene 1.ST platform were hybridized, revealed and washed according to the Affymetrix protocol.
!Sample_scan_protocol	Gene chips were scanned using a 7 G scanner (Affymetrix) and images (DAT files) were converted to CEL files using GCOS software (Affymetrix).	Gene chips were scanned using a 7 G scanner (Affymetrix) and images (DAT files) were converted to CEL files using GCOS software (Affymetrix).	Gene chips were scanned using a 7 G scanner (Affymetrix) and images (DAT files) were converted to CEL files using GCOS software (Affymetrix).	Gene chips were scanned using a 7 G scanner (Affymetrix) and images (DAT files) were converted to CEL files using GCOS software (Affymetrix).	Gene chips were scanned using a 7 G scanner (Affymetrix) and images (DAT files) were converted to CEL files using GCOS software (Affymetrix).	Gene chips were scanned using a 7 G scanner (Affymetrix) and images (DAT files) were converted to CEL files using GCOS software (Affymetrix).	Gene chips were scanned using a 7 G scanner (Affymetrix) and images (DAT files) were converted to CEL files using GCOS software (Affymetrix).	Gene chips were scanned using a 7 G scanner (Affymetrix) and images (DAT files) were converted to CEL files using GCOS software (Affymetrix).	Gene chips were scanned using a 7 G scanner (Affymetrix) and images (DAT files) were converted to CEL files using GCOS software (Affymetrix).	Gene chips were scanned using a 7 G scanner (Affymetrix) and images (DAT files) were converted to CEL files using GCOS software (Affymetrix).	Gene chips were scanned using a 7 G scanner (Affymetrix) and images (DAT files) were converted to CEL files using GCOS software (Affymetrix).	Gene chips were scanned using a 7 G scanner (Affymetrix) and images (DAT files) were converted to CEL files using GCOS software (Affymetrix).	Gene chips were scanned using a 7 G scanner (Affymetrix) and images (DAT files) were converted to CEL files using GCOS software (Affymetrix).	Gene chips were scanned using a 7 G scanner (Affymetrix) and images (DAT files) were converted to CEL files using GCOS software (Affymetrix).	Gene chips were scanned using a 7 G scanner (Affymetrix) and images (DAT files) were converted to CEL files using GCOS software (Affymetrix).	Gene chips were scanned using a 7 G scanner (Affymetrix) and images (DAT files) were converted to CEL files using GCOS software (Affymetrix).	Gene chips were scanned using a 7 G scanner (Affymetrix) and images (DAT files) were converted to CEL files using GCOS software (Affymetrix).	Gene chips were scanned using a 7 G scanner (Affymetrix) and images (DAT files) were converted to CEL files using GCOS software (Affymetrix).	Gene chips were scanned using a 7 G scanner (Affymetrix) and images (DAT files) were converted to CEL files using GCOS software (Affymetrix).	Gene chips were scanned using a 7 G scanner (Affymetrix) and images (DAT files) were converted to CEL files using GCOS software (Affymetrix).	Gene chips were scanned using a 7 G scanner (Affymetrix) and images (DAT files) were converted to CEL files using GCOS software (Affymetrix).	Gene chips were scanned using a 7 G scanner (Affymetrix) and images (DAT files) were converted to CEL files using GCOS software (Affymetrix).	Gene chips were scanned using a 7 G scanner (Affymetrix) and images (DAT files) were converted to CEL files using GCOS software (Affymetrix).	Gene chips were scanned using a 7 G scanner (Affymetrix) and images (DAT files) were converted to CEL files using GCOS software (Affymetrix).	Gene chips were scanned using a 7 G scanner (Affymetrix) and images (DAT files) were converted to CEL files using GCOS software (Affymetrix).	Gene chips were scanned using a 7 G scanner (Affymetrix) and images (DAT files) were converted to CEL files using GCOS software (Affymetrix).	Gene chips were scanned using a 7 G scanner (Affymetrix) and images (DAT files) were converted to CEL files using GCOS software (Affymetrix).	Gene chips were scanned using a 7 G scanner (Affymetrix) and images (DAT files) were converted to CEL files using GCOS software (Affymetrix).	Gene chips were scanned using a 7 G scanner (Affymetrix) and images (DAT files) were converted to CEL files using GCOS software (Affymetrix).	Gene chips were scanned using a 7 G scanner (Affymetrix) and images (DAT files) were converted to CEL files using GCOS software (Affymetrix).	Gene chips were scanned using a 7 G scanner (Affymetrix) and images (DAT files) were converted to CEL files using GCOS software (Affymetrix).	Gene chips were scanned using a 7 G scanner (Affymetrix) and images (DAT files) were converted to CEL files using GCOS software (Affymetrix).	Gene chips were scanned using a 7 G scanner (Affymetrix) and images (DAT files) were converted to CEL files using GCOS software (Affymetrix).	Gene chips were scanned using a 7 G scanner (Affymetrix) and images (DAT files) were converted to CEL files using GCOS software (Affymetrix).	Gene chips were scanned using a 7 G scanner (Affymetrix) and images (DAT files) were converted to CEL files using GCOS software (Affymetrix).	Gene chips were scanned using a 7 G scanner (Affymetrix) and images (DAT files) were converted to CEL files using GCOS software (Affymetrix).	Gene chips were scanned using a 7 G scanner (Affymetrix) and images (DAT files) were converted to CEL files using GCOS software (Affymetrix).	Gene chips were scanned using a 7 G scanner (Affymetrix) and images (DAT files) were converted to CEL files using GCOS software (Affymetrix).	Gene chips were scanned using a 7 G scanner (Affymetrix) and images (DAT files) were converted to CEL files using GCOS software (Affymetrix).	Gene chips were scanned using a 7 G scanner (Affymetrix) and images (DAT files) were converted to CEL files using GCOS software (Affymetrix).	Gene chips were scanned using a 7 G scanner (Affymetrix) and images (DAT files) were converted to CEL files using GCOS software (Affymetrix).	Gene chips were scanned using a 7 G scanner (Affymetrix) and images (DAT files) were converted to CEL files using GCOS software (Affymetrix).	Gene chips were scanned using a 7 G scanner (Affymetrix) and images (DAT files) were converted to CEL files using GCOS software (Affymetrix).	Gene chips were scanned using a 7 G scanner (Affymetrix) and images (DAT files) were converted to CEL files using GCOS software (Affymetrix).	Gene chips were scanned using a 7 G scanner (Affymetrix) and images (DAT files) were converted to CEL files using GCOS software (Affymetrix).	Gene chips were scanned using a 7 G scanner (Affymetrix) and images (DAT files) were converted to CEL files using GCOS software (Affymetrix).	Gene chips were scanned using a 7 G scanner (Affymetrix) and images (DAT files) were converted to CEL files using GCOS software (Affymetrix).	Gene chips were scanned using a 7 G scanner (Affymetrix) and images (DAT files) were converted to CEL files using GCOS software (Affymetrix).	Gene chips were scanned using a 7 G scanner (Affymetrix) and images (DAT files) were converted to CEL files using GCOS software (Affymetrix).
!Sample_description	Human Gene 1.0 ST_525_LM_118_05_13_08	RNA was extracted and purified from OCT-embedded core biopsies using the RNeasy Mini Kit (Qiagen) including on-column DNase (Qiagen) digestion as described by the manufacturer's protocol. RNA amplifications were performed using the WT-Amplification鈩?Pico (NuGEN) kit. For all experiments, the manufacturers' protocols were strictly followed. WT-Ovation鈩?Pico products (NuGEN) are labeled using the F…	RNA was extracted and purified from OCT-embedded core biopsies using the RNeasy Mini Kit (Qiagen) including on-column DNase (Qiagen) digestion as described by the manufacturer's protocol. RNA amplifications were performed using the WT-Amplification鈩?Pico (NuGEN) kit. For all experiments, the manufacturers' protocols were strictly followed. WT-Ovation鈩?Pico products (NuGEN) are labeled using the F…	RNA was extracted and purified from OCT-embedded core biopsies using the RNeasy Mini Kit (Qiagen) including on-column DNase (Qiagen) digestion as described by the manufacturer's protocol. RNA amplifications were performed using the WT-Amplification鈩?Pico (NuGEN) kit. For all experiments, the manufacturers' protocols were strictly followed. WT-Ovation鈩?Pico products (NuGEN) are labeled using the F…	RNA was extracted and purified from OCT-embedded core biopsies using the RNeasy Mini Kit (Qiagen) including on-column DNase (Qiagen) digestion as described by the manufacturer's protocol. RNA amplifications were performed using the WT-Amplification鈩?Pico (NuGEN) kit. For all experiments, the manufacturers' protocols were strictly followed. WT-Ovation鈩?Pico products (NuGEN) are labeled using the F…	LM001_525_AGE_1_LM227_10_08_08	RNA was extracted and purified from OCT-embedded core biopsies using the RNeasy Mini Kit (Qiagen) including on-column DNase (Qiagen) digestion as described by the manufacturer's protocol. RNA amplifications were performed using the WT-Amplification鈩?Pico (NuGEN) kit. For all experiments, the manufacturers' protocols were strictly followed. WT-Ovation鈩?Pico products (NuGEN) are labeled using the F…	RNA was extracted and purified from OCT-embedded core biopsies using the RNeasy Mini Kit (Qiagen) including on-column DNase (Qiagen) digestion as described by the manufacturer's protocol. RNA amplifications were performed using the WT-Amplification鈩?Pico (NuGEN) kit. For all experiments, the manufacturers' protocols were strictly followed. WT-Ovation鈩?Pico products (NuGEN) are labeled using the F…	RNA was extracted and purified from OCT-embedded core biopsies using the RNeasy Mini Kit (Qiagen) including on-column DNase (Qiagen) digestion as described by the manufacturer's protocol. RNA amplifications were performed using the WT-Amplification鈩?Pico (NuGEN) kit. For all experiments, the manufacturers' protocols were strictly followed. WT-Ovation鈩?Pico products (NuGEN) are labeled using the F…	RNA was extracted and purified from OCT-embedded core biopsies using the RNeasy Mini Kit (Qiagen) including on-column DNase (Qiagen) digestion as described by the manufacturer's protocol. RNA amplifications were performed using the WT-Amplification鈩?Pico (NuGEN) kit. For all experiments, the manufacturers' protocols were strictly followed. WT-Ovation鈩?Pico products (NuGEN) are labeled using the F…	RNA was extracted and purified from OCT-embedded core biopsies using the RNeasy Mini Kit (Qiagen) including on-column DNase (Qiagen) digestion as described by the manufacturer's protocol. RNA amplifications were performed using the WT-Amplification鈩?Pico (NuGEN) kit. For all experiments, the manufacturers' protocols were strictly followed. WT-Ovation鈩?Pico products (NuGEN) are labeled using the F…	RNA was extracted and purified from OCT-embedded core biopsies using the RNeasy Mini Kit (Qiagen) including on-column DNase (Qiagen) digestion as described by the manufacturer's protocol. RNA amplifications were performed using the WT-Amplification鈩?Pico (NuGEN) kit. For all experiments, the manufacturers' protocols were strictly followed. WT-Ovation鈩?Pico products (NuGEN) are labeled using the F…	RNA was extracted and purified from OCT-embedded core biopsies using the RNeasy Mini Kit (Qiagen) including on-column DNase (Qiagen) digestion as described by the manufacturer's protocol. RNA amplifications were performed using the WT-Amplification鈩?Pico (NuGEN) kit. For all experiments, the manufacturers' protocols were strictly followed. WT-Ovation鈩?Pico products (NuGEN) are labeled using the F…	RNA was extracted and purified from OCT-embedded core biopsies using the RNeasy Mini Kit (Qiagen) including on-column DNase (Qiagen) digestion as described by the manufacturer's protocol. RNA amplifications were performed using the WT-Amplification鈩?Pico (NuGEN) kit. For all experiments, the manufacturers' protocols were strictly followed. WT-Ovation鈩?Pico products (NuGEN) are labeled using the F…	RNA was extracted and purified from OCT-embedded core biopsies using the RNeasy Mini Kit (Qiagen) including on-column DNase (Qiagen) digestion as described by the manufacturer's protocol. RNA amplifications were performed using the WT-Amplification鈩?Pico (NuGEN) kit. For all experiments, the manufacturers' protocols were strictly followed. WT-Ovation鈩?Pico products (NuGEN) are labeled using the F…	RNA was extracted and purified from OCT-embedded core biopsies using the RNeasy Mini Kit (Qiagen) including on-column DNase (Qiagen) digestion as described by the manufacturer's protocol. RNA amplifications were performed using the WT-Amplification鈩?Pico (NuGEN) kit. For all experiments, the manufacturers' protocols were strictly followed. WT-Ovation鈩?Pico products (NuGEN) are labeled using the F…	LM001_525_AGE_1_LM450_08_19_09	RNA was extracted and purified from OCT-embedded core biopsies using the RNeasy Mini Kit (Qiagen) including on-column DNase (Qiagen) digestion as described by the manufacturer's protocol. RNA amplifications were performed using the WT-Amplification鈩?Pico (NuGEN) kit. For all experiments, the manufacturers' protocols were strictly followed. WT-Ovation鈩?Pico products (NuGEN) are labeled using the F…	LM001_525_AGE_1_LM456_08_05_09	LM001_525_AGE_1_LM457_08_05_09	LM001_525_AGE_1_LM480_03_31_10	LM001_525_AGE_1_LM482_03_31_10	Human Gene 1.0 ST_525_LM_123_06_17_08	Human Gene 1.0 ST_525_LM_128_06_17_08	Human Gene 1.0 ST_525_LM_129_06_17_08	Human Gene 1.0 ST_525_LM_132_06_24_08	LM001_525_AGE_1_LM219_10_08_08	LM001_525_AGE_1_LM225_10_08_08	LM001_525_AGE_1_LM311_01_22_09	LM001_525_AGE_1_LM313_01_22_09	LM001_525_AGE_1_LM314_01_22_09	LM001_525_AGE_1_LM315_01_22_09	LM001_525_AGE_1_LM316_01_22_09	LM001_525_AGE_1_LM319_01_22_09	LM001_525_AGE_1_LM322_01_23_09	LM001_525_AGE_1_LM326_01_23_09	LM001_525_AGE_1_LM419_07_30_09	LM001_525_AGE_1_LM422_07_30_09	LM001_525_AGE_1_LM424_07_30_09	LM001_525_AGE_1_LM441_07_31_09	LM001_525_AGE_1_LM444_08_19_09	LM001_525_AGE_1_LM446_08_19_09	LM001_525_AGE_1_LM449_08_19_09	LM001_525_AGE_1_LM451_08_19_09	LM001_525_AGE_1_LM453_08_19_09	LM001_525_AGE_1_LM455_08_05_09	LM001_525_AGE_1_LM471_03_31_10	LM001_525_AGE_1_LM473_03_31_10	LM001_525_AGE_1_LM475_03_31_10
!Sample_description	Inclusion number in the clinical trial : 138					Inclusion number in the clinical trial : 175											Inclusion number in the clinical trial : 287		Inclusion number in the clinical trial : 295	Inclusion number in the clinical trial : 297	Inclusion number in the clinical trial : 330	Inclusion number in the clinical trial : 334	Inclusion number in the clinical trial : 125	Inclusion number in the clinical trial : 130	Inclusion number in the clinical trial : 135	Inclusion number in the clinical trial : 143	Inclusion number in the clinical trial : 161	Inclusion number in the clinical trial : 172	Inclusion number in the clinical trial : 206	Inclusion number in the clinical trial : 209	Inclusion number in the clinical trial : 210	Inclusion number in the clinical trial : 212	Inclusion number in the clinical trial : 215	Inclusion number in the clinical trial : 220	Inclusion number in the clinical trial : 225	Inclusion number in the clinical trial : 230	Inclusion number in the clinical trial : 232	Inclusion number in the clinical trial : 236	Inclusion number in the clinical trial : 241	Inclusion number in the clinical trial : 271	Inclusion number in the clinical trial : 278	Inclusion number in the clinical trial : 281	Inclusion number in the clinical trial : 286	Inclusion number in the clinical trial : 288	Inclusion number in the clinical trial : 290	Inclusion number in the clinical trial : 292	Inclusion number in the clinical trial : 314	Inclusion number in the clinical trial : 318	Inclusion number in the clinical trial : 321
!Sample_data_processing	Raw data of microarrays were processed using quantile normalization and RMA algorithm (RMAExpress); expression values were log2 transformed	Raw data of microarrays were processed using quantile normalization and RMA algorithm (RMAExpress); expression values were log2 transformed	Raw data of microarrays were processed using quantile normalization and RMA algorithm (RMAExpress); expression values were log2 transformed	Raw data of microarrays were processed using quantile normalization and RMA algorithm (RMAExpress); expression values were log2 transformed	Raw data of microarrays were processed using quantile normalization and RMA algorithm (RMAExpress); expression values were log2 transformed	Raw data of microarrays were processed using quantile normalization and RMA algorithm (RMAExpress); expression values were log2 transformed	Raw data of microarrays were processed using quantile normalization and RMA algorithm (RMAExpress); expression values were log2 transformed	Raw data of microarrays were processed using quantile normalization and RMA algorithm (RMAExpress); expression values were log2 transformed	Raw data of microarrays were processed using quantile normalization and RMA algorithm (RMAExpress); expression values were log2 transformed	Raw data of microarrays were processed using quantile normalization and RMA algorithm (RMAExpress); expression values were log2 transformed	Raw data of microarrays were processed using quantile normalization and RMA algorithm (RMAExpress); expression values were log2 transformed	Raw data of microarrays were processed using quantile normalization and RMA algorithm (RMAExpress); expression values were log2 transformed	Raw data of microarrays were processed using quantile normalization and RMA algorithm (RMAExpress); expression values were log2 transformed	Raw data of microarrays were processed using quantile normalization and RMA algorithm (RMAExpress); expression values were log2 transformed	Raw data of microarrays were processed using quantile normalization and RMA algorithm (RMAExpress); expression values were log2 transformed	Raw data of microarrays were processed using quantile normalization and RMA algorithm (RMAExpress); expression values were log2 transformed	Raw data of microarrays were processed using quantile normalization and RMA algorithm (RMAExpress); expression values were log2 transformed	Raw data of microarrays were processed using quantile normalization and RMA algorithm (RMAExpress); expression values were log2 transformed	Raw data of microarrays were processed using quantile normalization and RMA algorithm (RMAExpress); expression values were log2 transformed	Raw data of microarrays were processed using quantile normalization and RMA algorithm (RMAExpress); expression values were log2 transformed	Raw data of microarrays were processed using quantile normalization and RMA algorithm (RMAExpress); expression values were log2 transformed	Raw data of microarrays were processed using quantile normalization and RMA algorithm (RMAExpress); expression values were log2 transformed	Raw data of microarrays were processed using quantile normalization and RMA algorithm (RMAExpress); expression values were log2 transformed	Raw data of microarrays were processed using quantile normalization and RMA algorithm (RMAExpress); expression values were log2 transformed	Raw data of microarrays were processed using quantile normalization and RMA algorithm (RMAExpress); expression values were log2 transformed	Raw data of microarrays were processed using quantile normalization and RMA algorithm (RMAExpress); expression values were log2 transformed	Raw data of microarrays were processed using quantile normalization and RMA algorithm (RMAExpress); expression values were log2 transformed	Raw data of microarrays were processed using quantile normalization and RMA algorithm (RMAExpress); expression values were log2 transformed	Raw data of microarrays were processed using quantile normalization and RMA algorithm (RMAExpress); expression values were log2 transformed	Raw data of microarrays were processed using quantile normalization and RMA algorithm (RMAExpress); expression values were log2 transformed	Raw data of microarrays were processed using quantile normalization and RMA algorithm (RMAExpress); expression values were log2 transformed	Raw data of microarrays were processed using quantile normalization and RMA algorithm (RMAExpress); expression values were log2 transformed	Raw data of microarrays were processed using quantile normalization and RMA algorithm (RMAExpress); expression values were log2 transformed	Raw data of microarrays were processed using quantile normalization and RMA algorithm (RMAExpress); expression values were log2 transformed	Raw data of microarrays were processed using quantile normalization and RMA algorithm (RMAExpress); expression values were log2 transformed	Raw data of microarrays were processed using quantile normalization and RMA algorithm (RMAExpress); expression values were log2 transformed	Raw data of microarrays were processed using quantile normalization and RMA algorithm (RMAExpress); expression values were log2 transformed	Raw data of microarrays were processed using quantile normalization and RMA algorithm (RMAExpress); expression values were log2 transformed	Raw data of microarrays were processed using quantile normalization and RMA algorithm (RMAExpress); expression values were log2 transformed	Raw data of microarrays were processed using quantile normalization and RMA algorithm (RMAExpress); expression values were log2 transformed	Raw data of microarrays were processed using quantile normalization and RMA algorithm (RMAExpress); expression values were log2 transformed	Raw data of microarrays were processed using quantile normalization and RMA algorithm (RMAExpress); expression values were log2 transformed	Raw data of microarrays were processed using quantile normalization and RMA algorithm (RMAExpress); expression values were log2 transformed	Raw data of microarrays were processed using quantile normalization and RMA algorithm (RMAExpress); expression values were log2 transformed	Raw data of microarrays were processed using quantile normalization and RMA algorithm (RMAExpress); expression values were log2 transformed	Raw data of microarrays were processed using quantile normalization and RMA algorithm (RMAExpress); expression values were log2 transformed	Raw data of microarrays were processed using quantile normalization and RMA algorithm (RMAExpress); expression values were log2 transformed	Raw data of microarrays were processed using quantile normalization and RMA algorithm (RMAExpress); expression values were log2 transformed	Raw data of microarrays were processed using quantile normalization and RMA algorithm (RMAExpress); expression values were log2 transformed
!Sample_platform_id	GPL6244	GPL6244	GPL6244	GPL6244	GPL6244	GPL6244	GPL6244	GPL6244	GPL6244	GPL6244	GPL6244	GPL6244	GPL6244	GPL6244	GPL6244	GPL6244	GPL6244	GPL6244	GPL6244	GPL6244	GPL6244	GPL6244	GPL6244	GPL6244	GPL6244	GPL6244	GPL6244	GPL6244	GPL6244	GPL6244	GPL6244	GPL6244	GPL6244	GPL6244	GPL6244	GPL6244	GPL6244	GPL6244	GPL6244	GPL6244	GPL6244	GPL6244	GPL6244	GPL6244	GPL6244	GPL6244	GPL6244	GPL6244	GPL6244
!Sample_contact_name	Pierre,,Saintigny	Pierre,,Saintigny	Pierre,,Saintigny	Pierre,,Saintigny	Pierre,,Saintigny	Pierre,,Saintigny	Pierre,,Saintigny	Pierre,,Saintigny	Pierre,,Saintigny	Pierre,,Saintigny	Pierre,,Saintigny	Pierre,,Saintigny	Pierre,,Saintigny	Pierre,,Saintigny	Pierre,,Saintigny	Pierre,,Saintigny	Pierre,,Saintigny	Pierre,,Saintigny	Pierre,,Saintigny	Pierre,,Saintigny	Pierre,,Saintigny	Pierre,,Saintigny	Pierre,,Saintigny	Pierre,,Saintigny	Pierre,,Saintigny	Pierre,,Saintigny	Pierre,,Saintigny	Pierre,,Saintigny	Pierre,,Saintigny	Pierre,,Saintigny	Pierre,,Saintigny	Pierre,,Saintigny	Pierre,,Saintigny	Pierre,,Saintigny	Pierre,,Saintigny	Pierre,,Saintigny	Pierre,,Saintigny	Pierre,,Saintigny	Pierre,,Saintigny	Pierre,,Saintigny	Pierre,,Saintigny	Pierre,,Saintigny	Pierre,,Saintigny	Pierre,,Saintigny	Pierre,,Saintigny	Pierre,,Saintigny	Pierre,,Saintigny	Pierre,,Saintigny	Pierre,,Saintigny
!Sample_contact_email	psaintig@mdanderson.org	psaintig@mdanderson.org	psaintig@mdanderson.org	psaintig@mdanderson.org	psaintig@mdanderson.org	psaintig@mdanderson.org	psaintig@mdanderson.org	psaintig@mdanderson.org	psaintig@mdanderson.org	psaintig@mdanderson.org	psaintig@mdanderson.org	psaintig@mdanderson.org	psaintig@mdanderson.org	psaintig@mdanderson.org	psaintig@mdanderson.org	psaintig@mdanderson.org	psaintig@mdanderson.org	psaintig@mdanderson.org	psaintig@mdanderson.org	psaintig@mdanderson.org	psaintig@mdanderson.org	psaintig@mdanderson.org	psaintig@mdanderson.org	psaintig@mdanderson.org	psaintig@mdanderson.org	psaintig@mdanderson.org	psaintig@mdanderson.org	psaintig@mdanderson.org	psaintig@mdanderson.org	psaintig@mdanderson.org	psaintig@mdanderson.org	psaintig@mdanderson.org	psaintig@mdanderson.org	psaintig@mdanderson.org	psaintig@mdanderson.org	psaintig@mdanderson.org	psaintig@mdanderson.org	psaintig@mdanderson.org	psaintig@mdanderson.org	psaintig@mdanderson.org	psaintig@mdanderson.org	psaintig@mdanderson.org	psaintig@mdanderson.org	psaintig@mdanderson.org	psaintig@mdanderson.org	psaintig@mdanderson.org	psaintig@mdanderson.org	psaintig@mdanderson.org	psaintig@mdanderson.org
!Sample_contact_department	Thoracic / Head and Neck Medical Oncology	Thoracic / Head and Neck Medical Oncology	Thoracic / Head and Neck Medical Oncology	Thoracic / Head and Neck Medical Oncology	Thoracic / Head and Neck Medical Oncology	Thoracic / Head and Neck Medical Oncology	Thoracic / Head and Neck Medical Oncology	Thoracic / Head and Neck Medical Oncology	Thoracic / Head and Neck Medical Oncology	Thoracic / Head and Neck Medical Oncology	Thoracic / Head and Neck Medical Oncology	Thoracic / Head and Neck Medical Oncology	Thoracic / Head and Neck Medical Oncology	Thoracic / Head and Neck Medical Oncology	Thoracic / Head and Neck Medical Oncology	Thoracic / Head and Neck Medical Oncology	Thoracic / Head and Neck Medical Oncology	Thoracic / Head and Neck Medical Oncology	Thoracic / Head and Neck Medical Oncology	Thoracic / Head and Neck Medical Oncology	Thoracic / Head and Neck Medical Oncology	Thoracic / Head and Neck Medical Oncology	Thoracic / Head and Neck Medical Oncology	Thoracic / Head and Neck Medical Oncology	Thoracic / Head and Neck Medical Oncology	Thoracic / Head and Neck Medical Oncology	Thoracic / Head and Neck Medical Oncology	Thoracic / Head and Neck Medical Oncology	Thoracic / Head and Neck Medical Oncology	Thoracic / Head and Neck Medical Oncology	Thoracic / Head and Neck Medical Oncology	Thoracic / Head and Neck Medical Oncology	Thoracic / Head and Neck Medical Oncology	Thoracic / Head and Neck Medical Oncology	Thoracic / Head and Neck Medical Oncology	Thoracic / Head and Neck Medical Oncology	Thoracic / Head and Neck Medical Oncology	Thoracic / Head and Neck Medical Oncology	Thoracic / Head and Neck Medical Oncology	Thoracic / Head and Neck Medical Oncology	Thoracic / Head and Neck Medical Oncology	Thoracic / Head and Neck Medical Oncology	Thoracic / Head and Neck Medical Oncology	Thoracic / Head and Neck Medical Oncology	Thoracic / Head and Neck Medical Oncology	Thoracic / Head and Neck Medical Oncology	Thoracic / Head and Neck Medical Oncology	Thoracic / Head and Neck Medical Oncology	Thoracic / Head and Neck Medical Oncology
!Sample_contact_institute	The University of Texas M.D. Anderson Cancer Center	The University of Texas M.D. Anderson Cancer Center	The University of Texas M.D. Anderson Cancer Center	The University of Texas M.D. Anderson Cancer Center	The University of Texas M.D. Anderson Cancer Center	The University of Texas M.D. Anderson Cancer Center	The University of Texas M.D. Anderson Cancer Center	The University of Texas M.D. Anderson Cancer Center	The University of Texas M.D. Anderson Cancer Center	The University of Texas M.D. Anderson Cancer Center	The University of Texas M.D. Anderson Cancer Center	The University of Texas M.D. Anderson Cancer Center	The University of Texas M.D. Anderson Cancer Center	The University of Texas M.D. Anderson Cancer Center	The University of Texas M.D. Anderson Cancer Center	The University of Texas M.D. Anderson Cancer Center	The University of Texas M.D. Anderson Cancer Center	The University of Texas M.D. Anderson Cancer Center	The University of Texas M.D. Anderson Cancer Center	The University of Texas M.D. Anderson Cancer Center	The University of Texas M.D. Anderson Cancer Center	The University of Texas M.D. Anderson Cancer Center	The University of Texas M.D. Anderson Cancer Center	The University of Texas M.D. Anderson Cancer Center	The University of Texas M.D. Anderson Cancer Center	The University of Texas M.D. Anderson Cancer Center	The University of Texas M.D. Anderson Cancer Center	The University of Texas M.D. Anderson Cancer Center	The University of Texas M.D. Anderson Cancer Center	The University of Texas M.D. Anderson Cancer Center	The University of Texas M.D. Anderson Cancer Center	The University of Texas M.D. Anderson Cancer Center	The University of Texas M.D. Anderson Cancer Center	The University of Texas M.D. Anderson Cancer Center	The University of Texas M.D. Anderson Cancer Center	The University of Texas M.D. Anderson Cancer Center	The University of Texas M.D. Anderson Cancer Center	The University of Texas M.D. Anderson Cancer Center	The University of Texas M.D. Anderson Cancer Center	The University of Texas M.D. Anderson Cancer Center	The University of Texas M.D. Anderson Cancer Center	The University of Texas M.D. Anderson Cancer Center	The University of Texas M.D. Anderson Cancer Center	The University of Texas M.D. Anderson Cancer Center	The University of Texas M.D. Anderson Cancer Center	The University of Texas M.D. Anderson Cancer Center	The University of Texas M.D. Anderson Cancer Center	The University of Texas M.D. Anderson Cancer Center	The University of Texas M.D. Anderson Cancer Center
!Sample_contact_address	1515 Holcombe	1515 Holcombe	1515 Holcombe	1515 Holcombe	1515 Holcombe	1515 Holcombe	1515 Holcombe	1515 Holcombe	1515 Holcombe	1515 Holcombe	1515 Holcombe	1515 Holcombe	1515 Holcombe	1515 Holcombe	1515 Holcombe	1515 Holcombe	1515 Holcombe	1515 Holcombe	1515 Holcombe	1515 Holcombe	1515 Holcombe	1515 Holcombe	1515 Holcombe	1515 Holcombe	1515 Holcombe	1515 Holcombe	1515 Holcombe	1515 Holcombe	1515 Holcombe	1515 Holcombe	1515 Holcombe	1515 Holcombe	1515 Holcombe	1515 Holcombe	1515 Holcombe	1515 Holcombe	1515 Holcombe	1515 Holcombe	1515 Holcombe	1515 Holcombe	1515 Holcombe	1515 Holcombe	1515 Holcombe	1515 Holcombe	1515 Holcombe	1515 Holcombe	1515 Holcombe	1515 Holcombe	1515 Holcombe
!Sample_contact_city	Houston	Houston	Houston	Houston	Houston	Houston	Houston	Houston	Houston	Houston	Houston	Houston	Houston	Houston	Houston	Houston	Houston	Houston	Houston	Houston	Houston	Houston	Houston	Houston	Houston	Houston	Houston	Houston	Houston	Houston	Houston	Houston	Houston	Houston	Houston	Houston	Houston	Houston	Houston	Houston	Houston	Houston	Houston	Houston	Houston	Houston	Houston	Houston	Houston
!Sample_contact_zip/postal_code	77030	77030	77030	77030	77030	77030	77030	77030	77030	77030	77030	77030	77030	77030	77030	77030	77030	77030	77030	77030	77030	77030	77030	77030	77030	77030	77030	77030	77030	77030	77030	77030	77030	77030	77030	77030	77030	77030	77030	77030	77030	77030	77030	77030	77030	77030	77030	77030	77030
!Sample_contact_country	USA	USA	USA	USA	USA	USA	USA	USA	USA	USA	USA	USA	USA	USA	USA	USA	USA	USA	USA	USA	USA	USA	USA	USA	USA	USA	USA	USA	USA	USA	USA	USA	USA	USA	USA	USA	USA	USA	USA	USA	USA	USA	USA	USA	USA	USA	USA	USA	USA
!Sample_supplementary_file	ftp://ftp.ncbi.nlm.nih.gov/geo/samples/GSM677nnn/GSM677317/suppl/GSM677317.CEL.gz	ftp://ftp.ncbi.nlm.nih.gov/geo/samples/GSM677nnn/GSM677318/suppl/GSM677318.CEL.gz	ftp://ftp.ncbi.nlm.nih.gov/geo/samples/GSM677nnn/GSM677319/suppl/GSM677319.CEL.gz	ftp://ftp.ncbi.nlm.nih.gov/geo/samples/GSM677nnn/GSM677320/suppl/GSM677320.CEL.gz	ftp://ftp.ncbi.nlm.nih.gov/geo/samples/GSM677nnn/GSM677321/suppl/GSM677321.CEL.gz	ftp://ftp.ncbi.nlm.nih.gov/geo/samples/GSM677nnn/GSM677322/suppl/GSM677322.CEL.gz	ftp://ftp.ncbi.nlm.nih.gov/geo/samples/GSM677nnn/GSM677323/suppl/GSM677323.CEL.gz	ftp://ftp.ncbi.nlm.nih.gov/geo/samples/GSM677nnn/GSM677324/suppl/GSM677324.CEL.gz	ftp://ftp.ncbi.nlm.nih.gov/geo/samples/GSM677nnn/GSM677325/suppl/GSM677325.CEL.gz	ftp://ftp.ncbi.nlm.nih.gov/geo/samples/GSM677nnn/GSM677326/suppl/GSM677326.CEL.gz	ftp://ftp.ncbi.nlm.nih.gov/geo/samples/GSM677nnn/GSM677327/suppl/GSM677327.CEL.gz	ftp://ftp.ncbi.nlm.nih.gov/geo/samples/GSM677nnn/GSM677328/suppl/GSM677328.CEL.gz	ftp://ftp.ncbi.nlm.nih.gov/geo/samples/GSM677nnn/GSM677329/suppl/GSM677329.CEL.gz	ftp://ftp.ncbi.nlm.nih.gov/geo/samples/GSM677nnn/GSM677330/suppl/GSM677330.CEL.gz	ftp://ftp.ncbi.nlm.nih.gov/geo/samples/GSM677nnn/GSM677331/suppl/GSM677331.CEL.gz	ftp://ftp.ncbi.nlm.nih.gov/geo/samples/GSM677nnn/GSM677332/suppl/GSM677332.CEL.gz	ftp://ftp.ncbi.nlm.nih.gov/geo/samples/GSM677nnn/GSM677333/suppl/GSM677333.CEL.gz	ftp://ftp.ncbi.nlm.nih.gov/geo/samples/GSM677nnn/GSM677334/suppl/GSM677334.CEL.gz	ftp://ftp.ncbi.nlm.nih.gov/geo/samples/GSM677nnn/GSM677335/suppl/GSM677335.CEL.gz	ftp://ftp.ncbi.nlm.nih.gov/geo/samples/GSM677nnn/GSM677336/suppl/GSM677336.CEL.gz	ftp://ftp.ncbi.nlm.nih.gov/geo/samples/GSM677nnn/GSM677337/suppl/GSM677337.CEL.gz	ftp://ftp.ncbi.nlm.nih.gov/geo/samples/GSM677nnn/GSM677338/suppl/GSM677338.CEL.gz	ftp://ftp.ncbi.nlm.nih.gov/geo/samples/GSM780nnn/GSM780611/suppl/GSM780611_Human_Gene_1.0_ST_525_LM_123_06_17_08.CEL.gz	ftp://ftp.ncbi.nlm.nih.gov/geo/samples/GSM780nnn/GSM780612/suppl/GSM780612_Human_Gene_1.0_ST_525_LM_128_06_17_08.CEL.gz	ftp://ftp.ncbi.nlm.nih.gov/geo/samples/GSM780nnn/GSM780613/suppl/GSM780613_Human_Gene_1.0_ST_525_LM_129_06_17_08.CEL.gz	ftp://ftp.ncbi.nlm.nih.gov/geo/samples/GSM780nnn/GSM780614/suppl/GSM780614_Human_Gene_1.0_ST_525_LM_132_06_24_08.CEL.gz	ftp://ftp.ncbi.nlm.nih.gov/geo/samples/GSM780nnn/GSM780615/suppl/GSM780615_LM001_525_AGE_1_LM219_10_08_08.CEL.gz	ftp://ftp.ncbi.nlm.nih.gov/geo/samples/GSM780nnn/GSM780616/suppl/GSM780616_LM001_525_AGE_1_LM225_10_08_08.CEL.gz	ftp://ftp.ncbi.nlm.nih.gov/geo/samples/GSM780nnn/GSM780617/suppl/GSM780617_LM001_525_AGE_1_LM311_01_22_09.CEL.gz	ftp://ftp.ncbi.nlm.nih.gov/geo/samples/GSM780nnn/GSM780618/suppl/GSM780618_LM001_525_AGE_1_LM313_01_22_09.CEL.gz	ftp://ftp.ncbi.nlm.nih.gov/geo/samples/GSM780nnn/GSM780619/suppl/GSM780619_LM001_525_AGE_1_LM314_01_22_09.CEL.gz	ftp://ftp.ncbi.nlm.nih.gov/geo/samples/GSM780nnn/GSM780620/suppl/GSM780620_LM001_525_AGE_1_LM315_01_22_09.CEL.gz	ftp://ftp.ncbi.nlm.nih.gov/geo/samples/GSM780nnn/GSM780621/suppl/GSM780621_LM001_525_AGE_1_LM316_01_22_09.CEL.gz	ftp://ftp.ncbi.nlm.nih.gov/geo/samples/GSM780nnn/GSM780622/suppl/GSM780622_LM001_525_AGE_1_LM319_01_22_09.CEL.gz	ftp://ftp.ncbi.nlm.nih.gov/geo/samples/GSM780nnn/GSM780623/suppl/GSM780623_LM001_525_AGE_1_LM322_01_23_09.CEL.gz	ftp://ftp.ncbi.nlm.nih.gov/geo/samples/GSM780nnn/GSM780624/suppl/GSM780624_LM001_525_AGE_1_LM326_01_23_09.CEL.gz	ftp://ftp.ncbi.nlm.nih.gov/geo/samples/GSM780nnn/GSM780625/suppl/GSM780625_LM001_525_AGE_1_LM419_07_30_09.CEL.gz	ftp://ftp.ncbi.nlm.nih.gov/geo/samples/GSM780nnn/GSM780626/suppl/GSM780626_LM001_525_AGE_1_LM422_07_30_09.CEL.gz	ftp://ftp.ncbi.nlm.nih.gov/geo/samples/GSM780nnn/GSM780627/suppl/GSM780627_LM001_525_AGE_1_LM424_07_30_09.CEL.gz	ftp://ftp.ncbi.nlm.nih.gov/geo/samples/GSM780nnn/GSM780628/suppl/GSM780628_LM001_525_AGE_1_LM441_07_31_09.CEL.gz	ftp://ftp.ncbi.nlm.nih.gov/geo/samples/GSM780nnn/GSM780629/suppl/GSM780629_LM001_525_AGE_1_LM444_08_19_09.CEL.gz	ftp://ftp.ncbi.nlm.nih.gov/geo/samples/GSM780nnn/GSM780630/suppl/GSM780630_LM001_525_AGE_1_LM446_08_19_09.CEL.gz	ftp://ftp.ncbi.nlm.nih.gov/geo/samples/GSM780nnn/GSM780631/suppl/GSM780631_LM001_525_AGE_1_LM449_08_19_09.CEL.gz	ftp://ftp.ncbi.nlm.nih.gov/geo/samples/GSM780nnn/GSM780632/suppl/GSM780632_LM001_525_AGE_1_LM451_08_19_09.CEL.gz	ftp://ftp.ncbi.nlm.nih.gov/geo/samples/GSM780nnn/GSM780633/suppl/GSM780633_LM001_525_AGE_1_LM453_08_19_09.CEL.gz	ftp://ftp.ncbi.nlm.nih.gov/geo/samples/GSM780nnn/GSM780634/suppl/GSM780634_LM001_525_AGE_1_LM455_08_05_09.CEL.gz	ftp://ftp.ncbi.nlm.nih.gov/geo/samples/GSM780nnn/GSM780635/suppl/GSM780635_LM001_525_AGE_1_LM471_03_31_10.CEL.gz	ftp://ftp.ncbi.nlm.nih.gov/geo/samples/GSM780nnn/GSM780636/suppl/GSM780636_LM001_525_AGE_1_LM473_03_31_10.CEL.gz	ftp://ftp.ncbi.nlm.nih.gov/geo/samples/GSM780nnn/GSM780637/suppl/GSM780637_LM001_525_AGE_1_LM475_03_31_10.CEL.gz
!Sample_data_row_count	33297	33297	33297	33297	33297	33297	33297	33297	33297	33297	33297	33297	33297	33297	33297	33297	33297	33297	33297	33297	33297	33297	33297	33297	33297	33297	33297	33297	33297	33297	33297	33297	33297	33297	33297	33297	33297	33297	33297	33297	33297	33297	33297	33297	33297	33297	33297	33297	33297
!series_matrix_table_begin
ID_REF	GSM677317	GSM677318	GSM677319	GSM677320	GSM677321	GSM677322	GSM677323	GSM677324	GSM677325	GSM677326	GSM677327	GSM677328	GSM677329	GSM677330	GSM677331	GSM677332	GSM677333	GSM677334	GSM677335	GSM677336	GSM677337	GSM677338	GSM780611	GSM780612	GSM780613	GSM780614	GSM780615	GSM780616	GSM780617	GSM780618	GSM780619	GSM780620	GSM780621	GSM780622	GSM780623	GSM780624	GSM780625	GSM780626	GSM780627	GSM780628	GSM780629	GSM780630	GSM780631	GSM780632	GSM780633	GSM780634	GSM780635	GSM780636	GSM780637
7892501	7.54	7.84	7.86	7.64	7.37	8.67	7.25	8.8	8.24	7.02	8.85	7.3	7.99	8.75	7.92	8.8	7.68	7.31	8.71	8.14	6.25	7.1	7.3	7.04	7.16	7.27	7.58	8.21	8.18	7.73	7.2	7.11	8.16	8.35	8.33	8.46	6.89	9.62	7.28	7.55	10.04	8.38	8.53	7.13	7.06	8.53	7.29	5.27	8.94
7892502	4.76	5.56	4.86	5.32	4.4	5.14	6.25	4.89	4.9	5.68	5.72	5.22	4.02	4.53	4.91	4.48	4.62	5.38	4.36	5.17	5.14	4.93	4.93	4.9	5.1	5.28	5.45	5.21	4.81	5.2	4.08	4.73	5.47	4.02	5.27	5.2	5.25	4.93	5.13	4.82	5.52	5.03	4.8	5.2	4.87	4.28	5.76	5.17	4.63
7892503	5.38	6.45	4.81	4.83	4.56	4.46	6.41	5.54	4.28	4.91	4.59	5.75	3.92	4.4	5.55	4.43	4.55	4.47	4.48	4.49	4.75	5.36	4.75	5.03	4.21	5.04	5.42	5.91	5.15	4.88	3.91	4.68	4.88	4.71	4.63	4.54	4.89	5.35	4.8	6.16	4.19	4.87	4.3	4.04	3.83	4.22	4.34	5.2	5.45
7892504	10.72	10.99	10.69	11.15	10.75	10.29	10.52	10.39	10.59	10.99	10.45	10.28	10.51	10.27	10.88	9.9	11.6	10.53	10.24	10.54	10.17	10.38	10.93	11.01	10.32	11.09	10.59	10.72	9.87	10.51	10.02	10.69	10.55	10.16	10.21	10.7	11.67	11.01	10.95	10.54	10.22	10.02	11.1	10.74	10.32	10.3	10.64	10.5	10.48
7892505	3.85	4.4	4.61	4.05	4.98	4.44	4.17	3.72	4.08	4.16	3.6	4.52	4.08	3.5	3.84	3.77	3.59	3.53	3.33	3.9	3.53	4.03	3.76	4.25	4.99	4.32	4.02	5.87	3.6	3.85	4.34	4.47	4.81	3.42	4.08	3.34	3.84	4.26	4.01	4.11	3.71	4.21	3.73	3.43	4	4.19	4.14	4.15	3.48
7892506	4.07	4.24	3.64	4.09	3.99	4.45	3.85	3.27	4.06	3.19	3.84	4.52	3.98	3.85	3.98	3.71	3.18	3.59	3.73	4.02	4.13	3.7	4.05	3.66	3.79	4.41	3.41	3.77	3.77	3.83	3.76	4.1	4.37	3.15	4.19	3.66	3.82	3.98	3.6	4.25	3.98	3.86	3.73	3.74	3.79	4.38	5.18	4.27	4.61
7892507	7.65	7.99	8.21	8.22	7.82	7.69	8.95	8.5	7.59	8.08	7.14	8.77	7.34	7.19	8.81	7.12	8.03	7.81	8.1	8.24	8.76	8	7.36	8.34	7.86	7.98	8.4	7.93	7.26	7.66	6.78	7.14	7.72	7.75	8.13	7.97	8.53	8.2	7.9	7.98	7.4	7.4	8.09	7.12	7.17	7.92	8.17	7.83	8.39
7892508	4.35	4.2	4.18	3.57	3.6	3.75	4.32	4.85	3.73	3.71	4.03	4.65	3.87	3.64	3.82	3.85	3.35	4.5	3.88	4.01	3.62	3.35	3.27	3.72	4.25	3.72	4.39	4.44	3.29	5.57	3.01	3.45	4.23	3.45	4.7	3.55	4.31	4.1	3.51	4.27	3.33	4.02	5.5	3.37	3.49	3.81	4.45	3.42	4.74
7892509	11.61	11.6	11.22	11.29	11.85	11.95	12.09	11.62	11.58	11.58	12.02	11.68	11.51	12.1	11.64	12.34	11.25	11.46	12.06	11.54	11.98	11.93	11.61	11.43	11.7	11.75	11.69	11.61	11.85	11.65	12.18	11.85	12.06	11.55	12.31	11.47	10.74	11.83	11.18	12.12	12.19	12.11	11.19	11.04	11.62	11.59	11.02	11.11	12.47
7892510	4.55	5.43	4.22	4.71	5.19	4.06	5.06	4.08	4.44	4.05	4.04	5.15	4.97	4.25	4.71	4.33	3.59	3.98	3.71	4.2	4.61	4.27	6.7	3.98	4.61	6.21	5.17	4.05	4.06	5.2	4.86	3.88	4.46	4.25	5.16	4.85	5.75	3.86	4.6	5.02	4.31	3.2	5.36	4.78	5.31	3.56	4.73	4.23	4.36
7892511	4.98	5.13	4.63	4.98	5.05	5.12	5.17	5.55	4.83	4.98	4.73	4.78	4.75	4.31	5.33	4.27	4.81	4.46	4.45	4.4	4.3	5.13	4.81	4.87	5.01	5.08	5.71	5.76	4.38	4.65	4.5	4.36	5.13	4.99	4.71	5.2	5.14	4.98	4.84	4.55	4.23	4.23	4.66	4.67	5.61	4.38	4.22	4.96	4.61
7892512	8.7	8.56	8.63	8.42	8.62	8.75	8.87	8.77	8.36	8.96	8.3	8.61	8.29	8.52	8.75	8.34	8.45	8.43	8.25	8.45	8.69	8	9.01	8.98	9.05	8.9	8.53	8.66	8.4	8.78	8.53	8.53	8.49	8.67	7.87	8.41	8.46	8.82	8.61	8.33	7.7	7.85	8.76	8.39	7.95	8.27	8.5	8.45	8.73
7892513	5.57	4.04	3.59	6.02	4.19	4.79	4.21	3.88	4.54	4.55	4.64	4.69	5.74	3.71	5.02	4.59	4.3	4.3	4.57	3.91	4.15	5.07	3.98	4.3	4.15	5.32	5.41	3.43	4.95	4.09	4.05	4.62	3.57	4.88	4.66	3.99	4.97	3.73	4.33	4.37	3.36	4.53	4.22	3.64	3.24	3.91	3.94	3.93	5.47
7892514	12.49	12.56	12.28	12.71	12.34	12	12.25	12.25	12.48	12.07	11.73	12.22	12.54	12.03	12.23	12.21	12.68	12.23	12.36	12.1	12.17	11.86	12.46	12.46	11.72	11.95	12.03	12.18	11.94	12.25	12.22	12.25	12.11	12.13	12.48	12.46	12.49	12.69	12.22	11.56	12.38	12.22	12.31	11.81	12.25	11.98	12.23	10.33	11.86
7892515	12.11	12.31	12.05	12.52	12.26	11.65	12.07	12.2	12.07	12.21	11.51	11.88	11.7	11.52	11.92	10.96	12.37	11.74	11.26	11.68	11.27	11.64	12.12	12.28	12.02	12.34	12.29	12.15	11.41	12.18	11.57	11.82	11.74	11.45	11.94	12.01	12.63	11.85	12.03	11.92	11.36	11.32	12.15	11.7	11.4	11.32	11.66	11.19	11.58
7892516	10.77	10.16	10.88	10.92	10.63	10.71	11.14	11.15	10.47	10.31	10.05	10.86	9.59	9.81	10.2	9.25	10.74	10.69	10.1	10.93	10	10.48	9.47	10.57	10.56	11.24	11.68	10.85	10.85	10.12	10.18	10.53	10.88	9.94	11.17	11.27	10.85	10.22	11.78	9.75	10.24	9.75	11.03	10.22	9.73	10.26	9.76	8.14	10.92
7892517	6.35	7.07	5.19	6.02	5.85	4.89	6.34	6.83	6.47	5.49	4.83	7.37	4.99	5.46	5.88	5.27	6.36	4.98	4.7	5.1	5.93	6.52	4.94	6.24	6.68	5.07	5.93	6.53	5.7	5.52	5.42	5.69	6.16	6.15	5.63	5.95	4.85	6.51	5.68	5.63	4.88	4.81	6.75	5.86	5.08	5.47	5.76	6.22	5.73
7892518	3.37	3.67	4.02	3.46	3.34	3.6	4.18	3.59	3.51	4.39	3	3.24	3.32	3.49	3.64	3.37	3.28	3.1	3.21	3.49	3.76	3.77	3.37	3.43	3.6	3.92	3.59	4.17	3.96	3.5	3.79	3.78	4.16	3.9	3.99	4.05	3.94	3.27	3.34	3.79	3.41	3.57	3.3	3.51	3.95	3.36	4.68	4.44	3.5
7892519	7.31	7.2	7.05	6.84	7.44	7.17	6.83	7.16	6.7	7.03	6.79	7.61	7.1	7	7.02	6.98	6.8	7.2	6.76	6.67	6.78	6.74	7.33	7.3	7.22	7.07	7.26	7.42	7.01	7.1	6.93	7.33	7.31	6.98	7.02	7.32	7.1	7.01	7.13	7.33	6.52	7.08	7.24	6.88	6.85	6.74	7.05	7.41	6.67
7892520	10.99	11.27	11.04	11.43	11.29	11.08	11.14	11.04	10.98	11.41	10.8	11.2	10.85	10.45	10.97	10.3	11.35	10.89	10.29	10.84	10.62	10.81	11.37	11.4	11.1	11.43	11.29	11.32	10.49	10.95	10.69	11.06	11	10.9	10.88	10.9	11.64	11.16	11.01	10.63	10.46	10.6	11.26	11.02	10.58	10.71	10.9	10.83	10.44
7892521	6.92	7.08	7.14	6.65	6.69	6.91	7.76	6.98	6.89	6.4	6.41	7.3	6.43	6.25	7.4	6.58	7.97	6.42	6.82	7.6	6.94	7.95	6.73	7.27	7.18	7.38	7.1	6.92	6.75	6.9	6.73	6.57	7.42	6.97	7.02	6.91	7.51	7.66	6.55	6.92	6.61	5.88	7.47	7.22	6.72	7.29	7.03	7.15	7.92
7892522	8.7	9.83	9.02	9.73	9.26	9.28	10.12	9.7	9.65	9.31	8.98	10.2	9.12	9.13	9.65	7.99	8.61	9.03	8.75	9.51	9.69	8.95	9.1	9.69	9.26	10.12	9.95	9.69	8.85	9.31	8.69	9.37	9.15	8.48	9.84	9.28	9.8	9.58	10.07	9.36	9	9	9.92	9.26	8.37	8.56	9	8.32	9.42
7892524	8.25	8.41	8.16	9.16	8.17	8.03	8.99	8.76	8.68	8.13	7.94	8.22	7.33	6.74	7.4	7.11	8.04	7.35	6.61	7.06	7.15	7.16	7.46	7.41	8.2	8.47	8.74	8.23	8.1	7.92	7.43	8.1	7.77	8.02	8.54	8.05	7.92	7.43	7.68	7.66	6.62	6.87	8.16	6.73	7.04	7.24	7.97	7.58	7.96
7892525	8.73	8.32	8.12	8.3	8.19	8.25	8.65	8.4	8.21	8.19	8.26	8.55	8.32	8.09	8.52	7.62	8.2	7.91	7.89	7.89	8.29	7.8	8.56	9.07	8.19	8.38	8.46	8.45	7.79	8.19	8.4	8.36	8.45	8.46	8.84	8.46	8.3	8.55	8.23	8.01	7.53	7.58	8.61	7.86	7.68	7.99	8.07	8.02	7.97
7892526	6.06	7.04	6.45	7.22	5.79	6.33	7.09	7.72	7.01	6.43	7.34	6.73	4.86	5.72	6.94	6.23	6.77	5.11	6.45	6.31	6.25	5.73	7.11	7.15	6.47	6.77	8.14	7	6.28	6.68	6.96	6.11	6.63	6.29	7.33	7.67	6.46	8.08	6.27	6.67	6.4	6.82	7.41	5.54	5.46	5.38	6.72	6.44	7
7892527	9.82	9.48	9.38	9.49	9.78	8.7	9.76	10.51	9.43	9.86	9.31	10.64	8.88	8.05	9.42	8.86	9.69	8.43	8.14	9.45	8.66	8.55	10.02	10.57	9.75	10.17	10.71	9.79	9.28	10.02	9.88	10.13	10	8.95	10.15	9.97	9.23	10.6	9.47	9.13	8.83	10.04	10.1	8.45	8.06	8.76	8.76	8.12	9
7892528	3.19	3.34	3.19	3.67	3.51	3.38	3.82	3.2	3.18	3.11	3.16	3.27	3.05	3.21	3.04	3.09	3.44	3.21	3.05	3.25	3.21	3.65	3.51	3.13	3.2	2.87	3.51	3.08	3.15	3.05	3.27	2.92	3.34	3.1	2.95	2.86	3.27	3.01	3.03	3.4	3.01	3.39	3.34	3.28	3.22	3.29	3.51	4.17	3.23
7892529	8.31	8.68	8.8	9.1	8.85	8.45	8.51	8.57	8.85	8.74	8.61	8.4	8.63	8.26	8.63	8.19	8.9	7.89	7.82	8.45	8.56	8.69	8.62	8.94	8.65	8.62	8.7	8.95	8.55	8.68	8.74	8.63	8.81	8.44	8.79	8.55	8.69	8.56	8.77	8.65	8.26	8.5	8.97	8.7	8.51	8.43	8.87	8.83	8.75
7892530	11.95	12.09	11.74	12.29	12.23	11.91	12.05	11.94	12.05	12.09	11.98	12.18	12.19	11.67	12.05	11.79	12.31	12.14	11.96	12.08	11.82	11.9	12.21	12.3	11.94	12.17	12.29	12.16	11.82	11.97	11.94	12.29	12.16	11.96	12.11	12.41	12.58	12.37	12.15	12.03	12.03	11.95	12.28	11.93	11.97	11.85	11.98	11.81	11.9
7892531	7.08	5.28	6.2	7	6	6.76	7.18	5.77	6.41	6.63	6.44	7.22	5.8	6.16	6.59	6.21	6.02	5.85	5.74	6.03	5.99	7.55	5.75	6.16	6.25	7.27	7.51	6.08	5.96	6.05	6.64	7.08	6.23	5.94	7.23	6.95	7.42	6.4	6.34	6.36	6.22	6.44	6.18	6.49	6.15	5.76	6.82	6.02	6.55
7892532	4.53	4.13	4.39	4	4.11	4.74	5.16	4.19	4.23	3.88	4.25	5.45	4.42	4.53	4.26	4.3	3.93	4.12	3.54	3.92	3.95	4.13	3.5	4.67	3.68	4.42	3.74	4.39	4.17	3.99	4.19	3.77	4.63	4.54	4.36	4.64	4.62	3.95	4.05	4.41	4.67	3.76	4.87	3.87	3.63	3.61	3.8	4.01	3.52
7892533	10.05	10.22	10.14	10.31	10.07	9.74	9.83	9.29	9.92	10.28	9.71	10.1	10.12	9.29	10.4	9.51	11.04	9.84	9.58	9.59	10.13	10.17	9.53	9.82	9.86	9.77	9.35	9.68	9.19	9.41	9.57	9.86	9.85	9.3	9.51	9.64	10.98	10.25	10.29	9.92	9.63	9.7	10.62	9.85	9.84	9.74	10.56	9.51	10.1
7892534	6.36	7.1	6.68	6.58	6.45	6.54	6.86	6.64	6.26	5.7	6.26	6.87	5.6	5.48	5.46	5.7	6.53	5.4	5.32	5.16	6.48	6.17	6	5.9	5.96	5.66	6.46	6.41	5.52	6.06	5.53	5.98	5.82	6.78	6.54	6.55	6.31	6.13	5.47	6.7	5.08	5.59	5.34	5.21	5.32	6.72	7.38	6.46	6.52
7892535	6.56	7.41	7.7	6	7.79	7.48	7.47	6.93	6.65	6.98	7.77	7.92	7.05	6.7	6.75	6.73	7.13	7.82	7	6.79	7.43	6.74	6.3	7.6	7.56	7.17	7.35	7.78	7.62	6.02	7.19	7.45	7.47	7.32	6.57	6.57	7.37	6.94	7.42	6.81	6.95	7.58	7.52	6.56	7.06	6.97	8.01	5.99	7.09
7892536	7.08	8.29	8.3	7.23	6.81	8.04	8.46	9.69	7.52	7.63	9.3	8.41	8.82	8.93	8.41	8.91	7.44	8.03	10	8.66	9.34	10.1	7.14	7.37	8.32	7.82	8	8.22	8.93	8.07	7.47	7.38	8.53	9.06	8.75	8.27	7.71	7.77	8.11	8.04	9.2	9.51	8.52	8.52	8.17	8.86	8.93	8.13	9.58
7892537	6.4	4.79	5.03	5.56	5.47	4.83	5.96	5.09	5.14	6.32	5.41	6.22	4.51	4.39	4.9	4.26	4.23	5.33	5.05	5.07	5.49	5.28	4.8	5.03	4.92	5.46	4.77	5.92	4.93	5.75	4.24	5.49	5.13	4.74	5.25	6.01	5.84	5.07	4.78	5.14	4.75	4.76	4.85	4.48	4.48	4.02	5.18	4.34	4.75
7892538	7.38	6.94	6.61	7.58	7.84	6.81	7.35	5.98	7.08	6.58	6.63	6.36	6.84	6.74	7.19	5.82	7.73	7.09	6.66	6.58	6.38	5.86	6.48	7.17	7.3	6.67	7.29	6.65	6.49	7.24	6.21	6.04	5.95	6.25	7.27	7.39	7.75	7.07	7.23	5.94	6.71	7.64	6.95	7.14	6.47	6.22	7.1	3.3	6.21
7892539	7.01	6.7	6.79	7.7	6.89	6.78	7.41	6.8	7.68	6.27	6.58	7.04	5.93	5.23	7.05	5.52	7.59	6.65	5.79	5.21	6.45	6.26	6.74	6.32	7.18	7.03	7.72	8.12	4.47	6.86	5.87	5.71	6.41	6.17	7.24	7.55	5.92	7.16	6.69	6.81	5.94	5.31	7.24	6.26	5.08	5.59	6.98	6	6.54
7892540	9.14	8.33	8.36	8.8	9.1	8.38	8.87	8.43	8.99	9.14	6.67	9.03	7.28	6.51	8.61	6.97	8.96	6.77	7.21	7.82	7.11	8.35	8.12	8.24	9.06	8.7	8.91	8.41	7.56	8.67	8.12	8.48	8.85	7.68	8.39	8.95	8.8	7.28	7.67	7.7	7.28	7.56	9.62	7.48	6.61	7.68	7.98	6.89	6.64
7892541	11.19	11.52	11.61	11.58	11.16	11.2	11.48	11.49	11.35	10.62	11.76	11.51	11.98	11.76	11.53	11.55	12.07	12.19	11.94	11.73	11.16	11.96	11.16	11.47	10.97	10.9	11.65	11.53	11.37	11.38	10.94	11.39	11.69	11.5	11.92	12.17	12.23	11.77	11.31	11.57	12.09	11.68	12.26	11.63	11.94	11.78	11.57	10.94	11.87
7892542	7.37	6.86	7.37	7.14	6.72	7.7	6.92	7.64	7.25	7.81	7.4	7.29	8.14	8.04	7.74	8.15	8	7.3	8.44	8	7.52	8.16	6.76	7.59	7.42	7.51	6.86	7.16	7.09	7.77	7.74	6.64	6.93	8.24	7.19	6.77	7.78	7.73	8.05	7.64	8.01	7.99	7.73	7.11	7.29	7.63	7.67	7.77	7.16
7892543	8.01	7.66	7.54	7.94	7.45	7.26	7.21	7.36	7.52	7.96	7.31	7.79	7.77	7.38	7.58	6.83	7.48	7.82	6.77	7.56	7.06	6.9	8.05	8.48	8.12	8.43	7.89	7.75	7.5	7.86	7.46	7.6	7.02	7.45	7.46	7.69	7.79	7.77	7.7	7.16	7.36	7.2	7.88	7.8	7.82	6.99	6.77	6.92	6.68
7892544	7.18	6.51	6.6	6.48	6.33	6.2	6.96	6.75	6.11	6.48	7.3	6.25	7.28	6.6	7.12	7.34	6.49	6.91	6.59	6.81	7.03	6.72	6.18	6.92	6.64	6.89	5.65	6.41	6.83	6.77	6.61	7.02	6.29	6.98	6.99	7.06	6.53	6.94	6.91	7.05	6.56	6.42	6.43	7.25	6.44	6.82	6.86	6.82	7.04
7892545	7.19	7.35	7.68	7.52	7.2	7.21	7.84	7.82	7.27	7.86	7.51	7.22	7.53	7.82	7.71	7.18	8	7.01	7.88	7.58	6.64	7.56	7.85	7.77	7.8	8.08	7.52	7.34	6.99	7.55	7.55	7.66	7.3	7.56	7.53	7.41	7.61	7.73	7.71	7.65	7.1	7.5	7.71	8.01	7.29	7.21	7.5	6.75	7.34
7892547	6.37	6.67	6.11	7.28	6.31	6.56	6.99	6.84	6.37	7.03	7.25	6.79	6.64	6.36	6.04	6.18	6.59	5.66	5.66	6.12	6.29	6.71	6.41	7.32	7.2	7.06	6.73	6.24	6.35	6.38	6.09	6.65	6.21	5.86	6.06	6.61	6.89	6.8	6.5	6.44	5.8	6.68	6.16	6.31	6.1	6.64	5.95	5.54	5.1
7892548	7.66	7.72	7.79	7.08	7.67	8.19	7.7	7.59	7.43	7.18	7.32	7.85	7.34	7.16	7.41	7.24	8.33	6.62	7.19	7.88	7.48	7.75	7.41	7.61	7.38	7.92	7.5	6.99	6.86	7.6	7.45	7.76	7.61	7.22	7.61	7.88	7.76	7.56	7.07	7.29	6.94	6.93	7.86	7.78	7.24	7.52	7.66	7.4	8
7892549	9.29	9.15	9.11	9.18	8.96	9.6	9.53	9.73	9.73	8.73	9.18	9.49	9.24	9.84	9	9.78	8.45	9.17	9.87	9.02	9.66	9.41	8.49	8.55	9.11	8.46	9.11	8.99	9.79	9.36	9.47	9.36	9.67	9.48	10.01	9.73	8.29	8.91	9.31	9	9.96	10.13	9.17	8.67	9.51	9.53	9.29	8.78	10.03
7892550	9.29	9.99	9.19	9.36	9.4	8.8	9.57	9.48	8.8	9.87	8.3	9.18	8.39	8.19	8.31	8.36	9.18	8.13	8.14	8.49	8.96	8.83	9.79	10.01	9.6	8.72	9.25	9.14	9.49	9.41	9.16	9.31	8.9	8.33	7.95	8.75	9.46	10.05	9.68	8.48	8.11	8.49	9.18	9.14	8.13	8.41	8.88	9.18	9.28
7892551	11.81	11.9	11.67	11.97	11.88	11.28	11.79	11.7	11.74	11.93	11.53	11.54	11.55	11.62	11.8	11.35	11.87	11.72	11.4	11.55	11.35	11.14	11.84	11.94	11.5	11.91	11.73	11.53	11.38	11.73	11.46	11.7	11.48	11.39	11.5	11.75	12.08	11.72	11.81	11.71	11.37	11.34	11.72	11.27	11.32	11.48	11.73	11.46	11.39
7892552	5.09	5.3	4.22	5.24	4.9	4.94	6.36	5.42	4.67	5.62	4.08	5.17	4.01	5.09	4.55	4.6	4.21	5.12	5.33	5.58	4.85	5.79	5.72	5.18	5.44	5.95	5.22	5.09	5.34	5.45	3.9	5.16	6.19	5.17	5.53	5.44	4.7	5.41	5.12	5.44	5.14	5.05	6.01	4.39	4.89	5.27	5.19	4.31	4.34
7892553	8.07	7.85	7.75	9.38	8.44	7.93	8.95	9.56	8.63	8.8	7.96	7.87	6.12	6.43	5.36	5.88	7.24	5.21	5.1	6.5	7.2	7.13	7.31	8.59	7.44	8.15	8.92	8.87	7.64	6.06	7.44	5.11	8.35	8.08	8.44	8.97	6.46	6.77	7.07	7.25	6.87	6.92	5.59	6.61	5.22	6.37	8.16	7.16	7.57
7892554	7.96	8.3	6.04	8.64	7.86	6.72	8.04	7.27	8.05	7.43	7.18	8.1	6.45	6.03	7.04	5.98	7.48	6.59	6.63	7.04	7.17	6.58	7.24	8.3	7.78	7.82	8.16	7.98	6.1	7.25	7.44	7.4	6.92	6.61	7.52	8.23	7.77	6.75	7.67	6.84	6.44	6.87	6.87	6.12	5.75	6.52	7.56	7.18	6.71
7892555	9.98	10.15	10.22	11.03	10.25	9.81	10.52	9.75	10.26	10.19	9.4	9.77	9.39	10.28	10.35	9.36	10.87	10.95	9.61	10.25	9.81	10.03	9.01	9.8	10.43	10.02	10.6	10.83	10.11	10.19	9.99	9.93	10.41	9.47	9.99	10.57	10.64	10	10.59	10.48	9.85	8.75	10.88	10.01	9.37	9.82	11.43	9.93	10.15
7892556	14.11	14.09	14.21	14.12	14.17	14.14	14.25	14.22	14.15	14.12	14.17	14.16	14.05	14.16	14.03	14.15	13.93	14.03	14.14	14.08	14.05	13.94	14.08	14.14	14.19	14.16	14.23	14.1	14.15	14.24	14.18	14.13	14.18	14.17	14.13	14.11	13.87	14.16	14.12	14.09	14.09	14.31	14.07	14.1	14.03	14.12	13.72	14.03	14.16
7892557	6	6.33	6.55	7.68	6.53	5.9	5.36	6.65	7.51	6.66	5.47	5.94	5.32	5.75	5.77	5.47	6.07	5.21	4.57	6.37	5.51	4.22	4.8	5.21	5.91	5.82	7.05	6.7	6.34	5.8	4.9	5.66	6.18	5.4	6.49	7.21	6.68	5.78	6.22	5.47	5.17	5	5.98	6.11	5.07	4.89	6.02	4.12	5.38
7892558	5.57	5.51	5.44	5.14	4.6	5.11	6.25	6.22	5.33	5.26	4.29	4.73	5.27	4.65	5.31	4.31	5.3	5.32	4.81	5.09	5.8	6.05	5.11	5.22	6.67	5.57	5.64	5.36	4.74	5.17	5.13	5.13	4.68	5.11	6.22	5.41	5	5.37	4.85	5.04	4.84	5.28	5.61	5.61	5.55	4.7	6.63	5.96	4.77
7892559	7.67	7.72	8.53	8.55	8.29	8.65	8.45	8.37	8.47	8.24	7.96	8.14	8.28	8.11	8.18	8.55	8.04	8.57	8.28	8.72	8.65	8.36	8.74	8.16	8.06	8.04	8.77	8.25	8.39	8.04	8.17	7.46	7.97	7.81	7.96	7.96	8.61	8.4	8.33	8.62	8.1	8.64	7.93	8.28	8.39	8.39	8.35	8.03	8.11
7892560	7.33	7.67	8.11	7.25	7.61	7.54	7.34	7.49	6.45	7.96	7.31	7.99	7.26	7.39	7.84	6.82	7.19	6.66	7.48	7.64	7.63	7.25	7.72	8.14	7.27	8.14	8.07	7.89	7.92	7.02	7.37	6.99	7.41	7.49	8.09	7.79	7.35	7.36	7.49	7.21	7.21	6.24	6.7	7.03	6.27	7.52	5.84	8.1	6.98
7892561	11.61	11.69	11.52	11.57	11.22	11.28	11.46	11.27	11.54	11.33	11.75	11.42	12.12	11.1	11.81	12.13	11.96	11.41	11.93	11.96	11.47	11.7	11.86	11.9	11.23	11.09	10.74	11.43	11.54	11.62	12.01	11.3	11.64	11.59	11.55	11.41	11.63	12.19	11.84	11.96	11.53	11.48	11.71	11.74	12.23	11.79	11.23	11.8	11.95
7892562	9.69	10.13	10.06	9.93	9.75	10.1	10.34	10.05	9.98	9.92	10.18	9.68	9.56	10.05	9.98	10.4	8.81	9.41	9.97	10.19	10.89	10.26	9.89	9.01	10.08	10.1	9.99	10.08	9.89	10.15	10.68	10	9.74	10.15	10.25	9.83	9.57	9.55	9.85	10.07	10.1	10.33	10.36	9.77	10.23	9.92	9.93	10.5	10.73
7892563	8.27	7.66	8.12	8.36	8.4	7.87	8.29	8.69	8.24	8.82	7.66	8.34	8.25	8.04	8.19	8.16	8.55	8.33	7.94	8.13	8.35	8.32	8.53	8.71	7.95	8.59	8.27	8.11	8.07	8.07	8.24	8.17	7.74	8.51	7.79	8.15	8.3	8.64	8.13	7.65	7.97	7.9	7.74	8.42	8.04	7.82	8.13	8.4	7.77
7892564	8.39	7.84	8.2	6.71	8.18	8.3	7.34	8.07	7.99	7.37	9.05	8.72	9.26	8.36	8.76	9.69	7.69	8.79	9.13	8.87	9.03	9.09	7.88	7.63	7.68	7.63	7.73	8.42	8.52	7.87	7.67	8.24	8.56	8.62	8.13	7.5	7.78	8.78	8.61	8.34	9.47	9.42	8.05	9.13	8.74	9.67	8.1	8.18	9.08
7892565	12.03	12.07	12.1	12.18	12.09	11.22	12.29	12.28	12.41	12.29	12.05	11.96	11.88	11.66	11.91	11.37	12.33	11.65	11.8	11.68	12.02	11.88	12.14	11.74	12.25	12	11.84	12.23	11.74	11.92	12.14	12.01	12.2	12.18	11.41	12.42	11.66	12.36	11.83	11.9	11.52	11.68	11.73	11.98	11.31	11.37	11.47	11.54	11.63
7892566	3.93	6.1	6.1	4.35	4.82	4.55	6.35	5.32	4.04	4.03	5.62	5.1	5.86	4.98	4.75	4.16	5.59	4.17	3.83	5.09	3.48	4.66	5.48	5.29	4.76	5.62	6.18	3.78	4.17	5.16	3.98	4.74	5.55	4.97	5.97	4.01	4.34	4.2	5.19	4.54	4.14	4.88	4.82	4.01	4.27	4.2	4.31	3.96	4.65
7892567	9.16	8.97	9.09	8.98	8.43	8.54	9.56	8.08	8.64	8.86	8.46	8.14	7.62	7.52	8.23	7.32	7.47	7.13	7.65	7.75	7.64	7.9	8.6	9.16	8.35	9.09	9.51	8.63	7.93	8.48	8.07	8.38	8.7	8.69	8.18	8.13	8.44	7.78	8.05	7.85	7.63	7.77	8.61	7.29	8.03	7.38	7.62	8.16	7.93
7892568	10.04	10.09	10.12	10.07	10.72	10.36	10.04	10.2	10.17	9.55	10.12	9.92	10.49	11.69	10.87	11.03	10.99	10.91	11.26	10.95	10.86	10.47	9.77	9.73	10.16	9.35	9.98	10.38	10.04	10.34	10.13	9.89	10.07	10.04	10.24	9.72	11.25	10.6	10.85	11.18	11.53	11.14	11.13	10.99	11.33	10.96	10.1	10.62	11.07
7892569	8.66	8.51	8.28	8.16	8.35	9.11	8.58	8.33	7.75	7.94	8.48	7.59	9.26	8.26	8.73	9.59	9.45	9.81	9.51	8.99	8.47	8.88	8.08	8.3	8.55	7.91	7.79	8.2	8.56	7.96	8.32	7.38	7.78	8.62	7.7	8	9.27	9.31	8.71	8.92	8.45	9.7	9.24	8.99	8.73	8.94	8.66	9.14	8.14
7892570	7.65	7.7	7.52	8.11	7.31	7.12	7.43	8.92	7.72	7.69	8.09	7.46	5.75	6.52	8.19	6.26	7.99	7.06	7.46	7.7	6.37	5.15	8.44	6.64	7.66	6.98	9	7.93	7.15	7.46	7.17	7.93	8.17	6.86	8.05	7.24	7.73	8.48	7.61	6.97	6.71	8.08	8.06	7.93	6.33	6.65	6.24	6.06	7.56
7892571	3.91	4.23	4.01	3.74	3.66	3.66	3.8	3.23	4.34	3.72	3.46	3.5	3.4	3.2	3.97	3.25	3.75	3.5	3.5	3.29	2.99	3.75	3.01	3.02	4.4	3.37	3.96	4.29	3.91	3.74	3.33	3.72	3.27	3.6	3.29	3.78	3.22	3.25	4.21	3.63	3.2	3.17	4.2	3.19	3.26	3.18	4.4	3	3.52
7892572	8.27	8.25	5.4	7.61	8.27	8.43	8.34	9.07	8.03	8.6	7.47	8.91	7.57	7.53	9.01	7.51	7.01	7.44	6.93	8.62	9.15	8.49	8	8.39	8.78	9.65	9.54	9.45	6.81	8.24	6.47	8.18	8.43	8.12	8.23	7.99	8.36	8.2	8.54	7.68	7.59	7.78	7.74	7.86	7.07	7.9	8.59	8.38	8.89
7892573	6.88	6.66	6.89	6.67	7.42	7.01	6.08	6.5	7.08	5.95	5.93	6.02	7.48	6.49	7.15	5.75	6.47	6.74	6.87	6.51	7.1	6.69	6.63	6.87	6.71	7.01	7.17	6.79	6.49	6.67	6.14	6.12	6.5	6.66	5.92	5.72	7.42	6.69	7.21	6.92	6.83	7.09	6.9	7.25	7.12	6.89	7.48	5.94	6.66
7892574	8.84	8.96	9.39	8.39	9.01	8.85	8.76	8.49	8.89	7.63	9.04	9.23	9.22	8.9	8.92	9.73	8.7	8.68	9.71	9.22	9.46	9.46	8.65	8.63	8.91	8.06	8.85	9.04	9.4	8.65	9.04	8.97	9.22	9.47	9.24	8.89	8.13	8.8	9.19	9.13	9.42	9.71	8.66	8.95	8.98	9.36	9.11	9.17	9.34
7892575	10.31	10.59	10.02	10.79	10.44	9.44	10.4	10	10.26	10.3	9.44	10.19	8.13	7.78	9.65	8.1	9.24	9.21	7.45	9.21	8.84	8.79	9.42	10.05	10.55	10.82	10.8	9.89	9.29	9.91	9.52	10.04	10.25	9.54	9.91	10.28	9.35	9.37	9.46	9.49	8.02	8.19	9.48	8.94	8.01	8.07	9.31	8.61	8.75
7892576	8.48	7.6	7.53	7.65	7.57	8.15	8.22	7.92	8.48	7.5	7.88	8.04	8.82	8.28	8.76	8.8	7.58	8.49	8.32	9.23	8.42	8.93	8.17	7.97	7.45	7.18	8.42	8.45	8.83	8.25	7.18	8.17	8.19	8.47	7.86	8.18	8.19	8.44	8.28	8.55	8.69	9.52	8.52	8.56	8.49	8.95	8.23	8.27	8.63
7892577	3.34	3.66	3.43	3.6	3.33	3.4	4.29	3.29	3.06	3.4	3.56	3.93	3.51	3.2	3.35	3.55	3.33	3.19	3.25	2.98	4.07	4.75	3.39	3.63	3.13	3.21	3.85	4.51	3.73	3.24	3.46	3.81	4.56	3.91	3.28	3.82	3.21	3.19	3.17	3.29	3.22	3.91	3.23	3.28	3.42	3.42	3.82	3.34	3.31
7892578	8.05	7.52	7.64	7.67	7.79	7.48	7.25	8.5	8.05	7.32	7.97	7.55	8.12	7.92	7.89	8.26	7.58	8.44	8.01	8.44	8.32	8.86	6.38	7.2	7.29	6.94	7.09	7.52	8.11	7.4	6.62	7.24	7.86	7.68	7.33	7.97	7.8	8.09	8.26	8.1	8.75	9.39	8.12	8.29	8.87	8.92	8.34	8	8.67
7892579	9.27	9.2	9.47	8.67	9.22	9.33	10.25	9.47	8.66	8.42	10.23	9.8	10.49	9.52	10.04	10.19	10.21	10.66	11.18	10.57	10.63	12.07	8.77	9.92	9.64	8.29	9.2	9.63	9.85	9.95	9.57	9.61	10.01	10.22	10.31	9.58	9.39	10.27	9.45	9.81	10.2	10.8	10.22	10.58	9.82	10.68	10.06	10.67	11.29
7892580	5.19	5.71	5.16	4.94	6	4.98	5.23	5.35	4.99	5.34	5.16	5.3	4.46	4.93	4.81	4.39	4.86	4.46	5.12	4.32	3.8	4.89	5.26	6.15	5.44	4.87	6.03	5.18	5.46	4.89	4.97	4.63	4.35	4.35	4.87	5	4.98	5.05	5.49	5.45	4.9	4.48	5.72	4.68	4.33	4.06	4.24	4.44	3.91
7892581	6.2	4.42	5.62	5.9	6.18	6.09	6.5	5.08	5.97	5.81	4.29	4.62	4.72	5.12	4.92	4.58	5.76	4.75	4.2	5.11	5	5.69	4.85	4.86	5.43	6.31	6.98	6.05	4.84	5.52	4.47	6	6.37	4.96	4	6.39	5.62	5.89	5.34	4.97	4.66	5.53	5.12	4.6	6.17	4.74	5.5	4.75	5.37
7892582	4.93	4.01	4.09	4.15	3.88	3.01	3.53	3.68	3.81	4.73	3.83	3.16	3.22	3.62	4.12	3.3	5.74	3.18	3.72	3.81	4.22	4.11	3.4	3.73	4.02	4.18	3.85	5.91	3.95	3.42	3.98	3.86	3.72	3.34	3.13	4.08	3.97	3.37	4	3.86	3.65	3.74	4.51	4.38	3.07	3.63	4.52	3.66	3.97
7892583	6.1	6.22	5.53	6.08	6.46	6.8	6.09	6.02	5.88	6.63	6.56	6.42	6.55	6.36	6.72	6.12	6.67	6.01	6.67	6.72	7.52	7.28	6.79	6.6	5.74	6.66	6.93	6.65	6.84	6.48	6.4	6.68	6.51	7.07	6.36	6.66	7.31	6.44	6.75	6.44	6.41	6.35	6.97	6.67	6.52	6.29	7.77	7.5	6.91
7892584	8.59	8.49	8.51	8.63	8.82	8.32	8.33	8.36	8.61	8.84	7.96	8.16	8.53	8	8.42	7.5	9.21	8.27	7.86	8.14	8.34	8.46	9.28	8.8	8.52	8.77	8.5	8.64	7.92	8.46	8.21	8.52	8.38	8.32	7.75	8.2	9.15	8.57	8.77	8.28	7.54	7.72	8.93	8.55	7.85	8.21	8.56	8.7	8.07
7892585	6.55	6.4	5.29	5.39	4.36	4.19	5.66	3.86	5.22	4.33	3.5	4.19	4.76	4.49	3.84	3.75	4.9	3.77	3.11	3.72	3.83	5.19	5.06	4.04	4.81	4.58	4.56	5.93	3.37	4.39	3.42	4.33	6.18	4.57	4.53	4.91	4.8	4.22	3.86	4.76	3.33	3.88	4.49	3.79	3.16	3.64	3.75	4.58	3.71
7892586	6.23	6.08	6.5	3.95	5.19	4.11	6.14	4.77	5.38	5.12	4.59	5.12	4.45	4.94	4.36	3.62	2.99	4.88	4.48	4.85	3.95	5.09	5.98	5.83	5.55	5.49	6.44	6.06	4.58	6.55	5	4.76	5.63	4.18	6.33	5.09	3.46	3.44	5.9	4.58	3.87	3.59	5.05	4.56	5.15	3.42	3.97	5.01	4.63
7892587	6.1	7.32	5.49	6.38	4.76	5.25	6.25	5.89	5.98	6.51	5.95	5.71	6.77	6.36	6.65	5.74	7.68	6.86	6.37	6.98	5.53	5.9	5.47	6.87	7.05	6.46	7.57	6.15	5.72	5.19	5.81	6.42	5.86	5.91	7.1	6.74	7.7	6.91	7.25	6.51	5.39	6.36	7.81	7.27	6.09	6.37	5.85	6.32	6.09
7892588	3.58	3.92	3.94	4.03	3.61	3.65	4.03	3.35	4.28	3.32	4.54	3.8	3.73	3.61	3.3	3.61	3.45	3.45	3.24	3.77	3.79	3.39	3.23	3.89	3.39	3.52	3.45	3.39	3.29	3.46	3.8	3.22	4.3	3.8	4.01	3.85	5.46	3.51	3.43	3.89	3.8	4.12	4.35	3.36	3.93	3.34	3.82	3.4	4.76
7892589	8.32	9.5	9.16	9.31	9.05	7.29	9.43	10.48	8.81	8.58	8.56	8.27	7.39	7.17	7.42	7.72	8.86	6.81	7.48	8.06	8.98	8.03	8.64	8.75	7.49	9.79	8.25	9.52	7.29	8.88	7.6	8.7	8.93	8.35	7.47	9.18	9.87	9.27	8.84	7.32	6.61	6.82	8.91	8.28	7.73	8.03	7.52	7.74	8.52
7892590	4.52	6	5.29	5.41	3.95	3.74	5.46	4.51	5.64	5.05	4.2	5.28	3.47	4.06	5.22	3.79	4.64	3.86	3.22	4.29	3.53	3.53	4.49	3.89	3.98	4.16	4.79	4.43	4.66	5.46	3.62	4.37	4.59	3.87	5.13	4.37	3.5	3.64	4.03	3.48	3.83	4.71	5.04	3.78	3.8	3.62	3.99	3.05	3.87
7892591	2.99	3.37	3.06	3.33	3.21	3.22	4.23	3.22	3.6	2.96	3.1	3.94	3.47	3.23	3.17	3.19	2.94	3.03	3.25	3.12	3.1	3	3.07	3.37	3.11	3.54	3.26	3.18	3.48	3.45	3.04	3.12	3.47	3.94	3.57	3.01	3.75	3.04	3.45	3.5	3.27	3.08	2.96	3.8	3.64	2.87	2.75	2.97	2.93
7892592	6.96	6.91	6.51	7.34	6.26	6.03	6.71	7.04	6.57	6.69	6.21	6.77	6.22	6.52	6.36	5.89	5.82	6.34	5.88	5.97	7.04	7.12	6.89	6.44	5.99	6.94	7.18	6.74	5.67	6.61	6.99	6.03	7.34	6.29	6.76	5.47	6.93	6.54	6.59	6.48	6.7	6.26	6.63	6.43	6.58	5.99	7.03	6.73	6.38
7892593	6.89	6.59	6.38	6.17	6.62	6.52	6.61	6.41	5.43	6.89	5.9	6.56	6.96	6.6	6.68	6.74	7.39	6.75	6.42	6.99	5.38	6.22	7.48	7.16	6.92	6.15	6.58	6.53	6.74	6.34	6.79	6.86	5.75	6.65	6.84	6.21	7.67	7	6.97	6.56	6.55	6.8	7.42	7.26	6.89	6.77	5.57	5.86	6.1
7892594	7.57	7.57	6.06	8.18	6.9	6.71	6.7	5.98	6.08	7.37	4.88	6.23	5.78	5.73	6.4	6	8.05	6.37	6.14	5.68	5.03	6.65	6.18	7.26	5.88	6.23	7.75	7.93	6.51	6.44	6.36	5.86	6.54	6.34	6.91	7.72	5.87	6.2	6.73	6.24	5.66	6.32	6.91	7.16	5.94	5.08	6.58	7.22	6.74
7892595	4.15	5.06	3.86	5.07	5.34	4.28	4.47	4.71	5.7	5.08	4.13	4.04	4.03	3.86	4.74	4.59	3.98	4.16	4.13	4.32	3.96	4.29	4.64	4.78	4.59	4.77	4.63	4.03	4.03	4.18	3.93	4.56	4.67	4.76	4.81	3.76	4.61	4.2	4.18	4.54	4.16	4.57	5.29	4.66	3.88	4.77	5.43	5.1	4.61
7892596	7.09	5.41	6.18	6.51	6.37	6.07	6.45	5.97	5.01	6.34	5.92	6.22	5.51	5.79	6.19	5.92	6.06	6.37	5.27	6.86	6.12	6.62	6.88	6.32	6.52	6.71	6.86	5.97	6.01	5.76	5.43	6.67	5.84	5.75	6.66	5.72	5.87	6.28	6.01	6.16	5.57	6.08	6.92	5.96	5.82	5.49	6.85	5.38	6.58
7892597	8.04	8.28	7.92	7.44	7.54	7.08	7.66	7.38	7.52	7.71	7.41	7.44	7.85	7.07	7.7	6.96	7.13	7.18	6.95	7.49	6.96	7	7.29	7.61	7.42	7.82	7.73	7.21	6.62	7.4	7.12	7.14	7.72	7.19	7.52	6.32	6.8	7.33	7.07	7.15	7.41	7.42	7.33	7.02	7.24	7.19	7.74	7.42	7.18
7892598	9.95	9.59	10.16	9.37	9.75	10.17	10.01	10.41	10.08	9.23	9.94	9.99	9.61	9.71	9.45	10.22	8.88	9.28	10.49	9.36	9.59	9.35	9.43	8.24	9.3	9.44	10.13	9.7	10.09	9.55	9.73	9.83	10.19	9.87	10.62	10.15	8.61	9.3	9.5	9.45	10.88	9.68	9.38	9.23	9.2	10.1	8.96	8.71	9.68
7892599	9.24	9.85	9.44	7.89	8.8	9.67	9.58	9.63	8.8	8.32	9.53	9.13	9.56	9.36	9.87	10.16	10	10.73	10.43	10.34	10.1	9.94	8.53	8.99	9.03	8.24	8.67	8.89	9.44	9.5	9.54	9.34	9.23	9.05	9.34	8.9	9.55	9.32	9.42	9.64	10.37	10.56	9.75	10.2	9.7	10.01	9.55	9.91	10.21
7892600	3.42	4.16	4.57	3.92	4.31	4.16	5.58	4.48	3.98	4.54	4.39	4.35	3.85	3.66	4.18	4.31	3.7	3.84	4.05	3.61	4.42	3.61	3.81	4.77	4.73	3.81	5.16	5.34	3.91	3.67	4.03	4.31	3.77	3.84	5.49	5.06	3.49	4.03	3.68	4.43	3.56	3.83	4.53	3.94	3.63	4.2	4.09	4.02	4.18
7892601	5.99	5.9	5.98	5.85	5.96	6.05	6.04	6.12	5.99	6.09	6.16	6.2	6.4	6.1	6.21	6.26	6.42	6.33	6.27	6.32	6.52	6.64	6.11	6.26	6.18	6.13	6.05	6.13	6.16	6.02	6.06	6.37	5.98	6.12	6.02	5.94	6.64	6.3	6.09	6.08	6.33	6.25	6.22	6.44	6.33	6.3	6.36	6.82	6.17
7892602	3.57	3.92	2.96	3.03	3.51	3.23	3.86	3.69	3.13	4.13	3.06	3.58	3.23	3.4	3.07	3.04	3.49	3.41	3.22	3	3.14	3.28	3.08	3.85	3.24	3.82	3.78	3.69	3.43	3.51	3.51	3.18	3.85	3.35	3.92	3.19	3.13	3.59	3.54	3.3	3.21	3.19	3.04	3	3.29	3.07	3.45	3.75	3.15
7892603	4.18	3.04	3.65	3.81	3.45	4.42	3.67	4.16	4.55	4.66	3.54	3.89	3.99	4.29	5.12	3.65	3.5	3.18	3.7	4.48	3.27	4.42	3.62	3.34	3.27	3.55	3.66	3.58	3.79	3.14	3.88	4.12	4.13	3.84	4.62	3.74	4.4	3.99	3.69	3.42	3.25	3.92	4.76	4.15	3.7	4.28	4.59	4.26	3.71
7892604	5.11	6.17	5.34	5.48	5.13	4.46	5.91	5.84	5.85	5.46	4.98	5.21	5.28	4.59	5.35	4.67	5.41	4.54	3.86	4.88	4.83	5.02	5.31	5.21	5.49	4.45	6.2	6.42	5.55	4.56	4.16	4.75	4.9	4.29	5.74	4.6	4.44	5	5.75	5.01	4.16	5.14	5	5.19	3.29	4.53	3.92	4.54	4.95
7892605	9.23	9.75	8.89	8.66	8.8	8.44	8.64	8.98	9.39	8.2	9.18	7.58	9.71	8.06	9.38	8.79	8.91	9.23	9.81	9.19	9.22	8.13	7.4	6.87	8.86	8.02	8.97	8.89	9.53	7.63	9.32	8.69	9.4	9.45	9.09	8.88	8.81	8.64	8.83	9.57	9.47	9.16	8.64	8.88	9.35	9.12	8.17	8.53	10.11
7892606	12.64	12.85	12.59	12.88	12.8	12.43	12.66	12.65	12.6	12.92	12.32	12.62	12.51	12.38	12.66	12.23	12.81	12.49	12.21	12.65	12.49	12.58	12.92	12.92	12.67	12.97	12.68	12.68	12.23	12.55	12.4	12.62	12.47	12.29	12.31	12.54	13.15	12.7	12.84	12.65	12.18	12.26	12.72	12.56	12.17	12.4	12.54	12.59	12.31
7892608	10.23	10.54	10.16	10.7	10.51	10.05	10.42	10.11	10.3	10.56	9.75	10.25	10.04	9.48	10.4	9.38	10.68	10.3	9.61	9.97	9.8	9.93	10.38	10.41	10.3	10.77	10.21	10.35	9.69	10.13	9.78	10.4	10.13	9.98	10.05	10.14	11.03	10.34	10.43	9.97	9.7	9.54	10.33	10.28	9.8	9.83	10.4	10.08	10.12
7892609	2.87	2.96	3.59	3.01	3.13	3.5	3.78	4.85	4.93	4.68	2.63	3.12	2.76	4.47	3.23	4.81	2.95	3.16	3.95	2.89	3.51	3.22	3.1	3.28	2.69	4.38	2.94	4.01	2.95	3.63	2.68	2.84	3.19	3.01	2.66	4.11	2.92	3.41	3.44	4.18	3.49	3.93	2.71	3.58	2.75	3.35	3.79	4.45	4.36
7892610	9.05	8.8	9.16	9.06	9	9.86	9.26	10.33	9.28	8.73	10.05	8.96	9.33	9.48	9.3	9.72	9.53	8.72	9.92	9.55	8.96	9.23	9.21	9.17	9.28	9.27	9.74	9.38	9.35	9.65	8.68	8.93	9.3	9.71	9.71	9.59	8.1	10.6	9.04	8.82	11.09	9.61	9.68	8.84	8.65	9.85	9.63	8.32	9.85
7892611	3.35	3.45	3.47	3.13	3.17	3.58	3.67	3.25	3.56	3.28	3.8	3.64	3.02	3.14	3.16	3.21	3.12	3.14	3.16	3.1	3.49	3.13	3.46	3.32	3.32	3.12	3.52	3.28	3.2	2.89	3.25	3.85	3.35	3.54	4	3.53	3.38	3.43	3.21	3.49	3.12	3.28	3.01	3.65	3.17	3.4	2.96	3.25	3.05
7892612	4.78	5.93	4.64	5.62	3.77	4.02	6.01	4.19	5.1	4.28	4.17	4.13	3.41	3.75	5.37	3.61	4.3	3.96	3.93	4.13	3.76	3.48	4.26	4.61	4.42	3.91	3.35	3.83	3.36	3.86	4.31	4.31	5.24	3.75	5.16	3.57	3.47	3.86	4.34	3.78	4.43	5.49	5.36	3.5	4.15	3.6	4.56	3.63	3.97
7892613	11.42	11.64	11.25	11.72	11.43	10.99	11.46	11.37	11.15	11.67	11	11.22	11.06	10.63	11.27	10.54	11.68	11.16	10.59	11.03	10.65	10.97	11.37	11.77	11.05	11.88	11.53	11.32	10.6	11.06	10.84	11.26	11.15	10.75	10.86	11.47	11.97	11.46	11.35	11.1	10.57	10.74	11.34	10.83	10.61	11.07	11.04	10.96	10.7
7892614	6.17	6.96	5.86	6.43	6.45	5.9	5.45	6.3	6.23	6.42	5.55	6.07	5.94	5.26	5.99	4.77	6.76	4.95	6.23	6.26	5.82	5.34	5.09	3.98	5.5	6.51	6.31	6.52	5.19	6.99	5.53	6.37	5.48	6.5	6.34	4.78	6.55	5.46	4.91	5.56	5.39	5.61	5.99	5.71	5.09	5.3	5.62	5.78	6.56
7892615	7.99	8.18	7.22	8.61	7.05	7.06	8.96	8.54	7.95	8.49	6.77	8.11	6.87	7.13	8.45	6.91	8.62	7.55	7.03	6.74	7.41	7.62	6.93	7.9	8.37	7.66	8.7	8.46	7.27	7.9	7.45	7.01	8.18	6.82	7.89	7.62	7.72	9.1	7.85	8.22	6.43	8.02	8.34	7.71	7.14	7.11	6.85	7.62	8.31
7892616	4.12	3.83	4.28	3.42	3.32	3.38	3.97	4.01	3.62	4.01	3.81	3.51	3.14	3.56	3.45	3.8	3.47	3.23	3.26	3.53	3.32	3.63	3.41	3.66	3.45	4.35	3.62	3.64	3.31	3.99	3.9	3.69	3.54	3.52	4.51	3.52	3.61	3.46	3.48	3.31	3.6	3.38	3.14	3.49	3.56	3.49	3.38	3.57	3.76
7892617	13.6	13.77	13.58	13.64	13.68	13.35	13.62	13.42	13.47	13.7	13.29	13.54	13.54	13.37	13.66	13.35	13.63	13.4	13.18	13.58	13.37	13.52	13.73	13.64	13.51	13.74	13.43	13.54	13.01	13.5	13.43	13.53	13.47	13.41	13.22	13.42	13.73	13.75	13.68	13.54	13.1	13.14	13.56	13.38	13.15	13.32	13.65	13.36	13.45
7892618	7.58	7.5	7.57	7.03	7.37	7.78	7.89	8.38	7.77	7.29	8.31	7.79	7.69	8.51	7.68	8.34	7.73	7.4	8.31	7.83	8.66	7.25	6.86	6.8	8.03	7.17	8.61	7.66	8.72	7.18	8.04	7.84	8.18	7.49	8.12	7.88	7.36	7.98	7.69	8.43	8.99	9.12	8.12	8.16	8.49	8.46	7.51	7.63	7.94
7892619	5.42	5.89	4.3	5.91	5.53	5.05	7.94	5.34	4.99	5.49	4.41	4.15	4.46	4.72	5.95	4.21	5	4.64	4.43	4.67	5.41	3.84	5.49	6.2	5.22	5.62	5.65	5.02	5.35	4.22	4.45	4.43	5.67	3.81	6.76	5.83	5.18	4.7	6.31	5.23	5.28	4.73	5.17	4.69	5.37	4.43	4.28	5.05	3.26
7892620	10.09	10.64	10.66	9.77	10.09	9.56	10.14	11.15	10.53	9.38	10.14	10.1	10.52	10.86	10.57	10.68	11.17	10.42	11.04	10.71	11.06	10.07	10.34	9.5	9.7	10.31	10.07	10.26	9.58	10.17	10.3	10.27	10.09	10.27	9.29	10.36	10.48	10.64	10.42	11.16	10.86	10.84	10.67	10.8	10.37	10.68	9.95	10.62	10.09
7892621	12.47	12.6	12.53	12.14	12.52	12.7	12.44	12.69	12.58	12.39	12.55	12.78	12.64	12.63	12.55	12.89	12.54	12.67	12.74	12.65	12.69	12.5	12.75	12.68	12.53	12.46	12.62	12.54	12.94	12.67	12.48	12.75	12.53	12.67	12.99	12.52	12.52	12.6	12.49	12.68	12.74	12.94	12.65	12.59	12.88	12.64	12.26	12.37	13.15
7892622	9.8	10.08	10.82	9.13	9.85	10.53	10.61	10.61	10.32	8.73	9.87	10.24	10.72	10.89	10.16	10.88	10.43	10.47	11.34	10.83	10.74	10.31	9.96	9.85	9.25	9.74	10.16	9.65	11.12	10.66	10.09	10.01	10.35	9.95	10.77	10.21	9.61	10.39	10.33	10.84	10.9	11.02	10.1	9.89	10.94	11.16	9.46	9.83	11.08
7892623	9.44	10	9.98	10.19	9.46	10.2	10.05	10.35	10.37	9.55	10.41	10.24	10.01	10.8	10.51	10.59	9.42	9.91	10.28	10.24	10.4	10.38	10.18	9.73	10.04	10.22	9.56	10.07	10.26	10.24	10.71	9.91	10.22	10.06	10.15	10.26	8.85	10.6	9.77	9.75	10.82	9.88	10.5	10.69	10.58	10.66	10.51	10.54	10.82
7892624	5.92	6.05	6.28	6.23	6.18	5.82	6.56	5.72	5.88	6.09	5.54	6.45	6.19	6.06	6.03	5.87	6.01	6.04	5.88	5.71	5.96	6.44	6.06	6.9	5.58	6.11	6.53	5.77	6.18	6.16	5.74	6.41	6.19	5.69	6.49	5.84	6.48	5.8	6.17	6.11	5.45	6.08	5.29	6.34	5.79	5.62	6.01	6.74	5.39
7892625	13.11	12.95	12.7	12.94	12.82	13.16	13.2	12.73	12.94	12.63	12.66	12.71	12.72	12.76	12.87	13.14	13.06	13.01	13.09	12.97	12.68	12.75	12.16	12.88	12.93	12.36	12.61	12.87	13.03	12.35	12.89	12.43	12.92	12.82	12.64	12.9	12.53	12.68	13.02	13.11	12.63	13.19	12.82	12.78	12.83	12.98	12.54	12.75	12.67
7892626	6.86	6.34	6.06	6.89	7.44	6.21	5.35	5.63	6.23	7.08	6.61	6.6	5.64	5.05	6.19	5.82	5.81	6.49	5.64	6.11	5.93	6.13	6.08	7.11	7.15	7.05	6.21	6.61	5.79	7.04	6.85	6.63	6.11	6.69	6.2	6.76	6.56	6.49	6.76	5.84	5.61	5.01	6.79	6.65	5.92	6.46	6.19	6.05	6.25
7892627	8.35	8.25	8.06	8.21	8.5	7.91	8.14	8.25	8.1	8.4	8.25	7.99	8.83	8.47	8.59	8.25	8.72	8.58	8.46	8.49	8.15	8.13	8.34	8.53	8.48	8.31	8.43	8.19	8.35	7.96	8.19	8.14	8.14	8.18	8.02	7.77	8.58	8.88	8.36	8.18	8.46	8.69	8.64	8.57	8.31	8.42	8.35	9.05	8.33
7892628	9.74	9.83	10.3	10.21	10.39	10.64	10.54	11.11	10.32	10.1	10.85	10.48	11	11.32	10.67	10.7	10.38	10.99	11.15	11.15	10.52	11.3	9.51	10.55	10.51	10.07	10.62	10.7	10.51	10.52	10.42	10.53	10.92	10.65	10.32	10.67	10.4	11.08	10.23	10.56	11.17	10.19	10.88	10.78	10.37	11.06	10.64	10.56	11.3
7892629	8.06	7.48	6.32	7.74	6.6	6.53	7.85	7.58	7.52	7.34	6.46	7.49	6.39	6.31	6.93	6.05	6.81	7.62	6.54	6.77	7.79	6.77	6.11	5.63	8.12	6.07	7.54	7.14	6.08	7.06	6.08	6.57	7.35	6.36	5.89	7.24	8.44	6.65	6.3	6.93	6.84	7.32	7.31	7.82	6.57	5.9	7.27	6.21	6.15
7892630	11.11	11.27	11.18	11.22	11.14	11.1	11.33	10.8	11.59	11	11.25	11.25	11.09	10.85	11.13	11.1	10.89	11.22	11.23	11	10.62	10.66	10.51	11.12	11.03	11.03	11.36	11.3	11.21	11.14	10.89	11.18	11.48	11.29	11.29	11.46	10.5	10.99	10.96	11.1	11.4	11.37	10.92	10.83	10.77	11.15	10.84	10.09	10.99
7892631	3.18	4.09	3.56	3.38	3.28	3.11	3.66	3.3	3.1	3.99	4.45	3.47	3.12	3.18	3.21	2.69	3.72	3.36	3.26	3.54	2.99	3.25	3.14	3.7	3.01	3.29	4.16	3.57	3.21	3.96	3.85	3.16	3.42	2.83	3.58	3.89	3.15	3.25	3.86	2.98	3.52	3.08	3.56	3.21	3.76	3.13	2.96	3.22	3.06
7892632	4.81	5.98	5.65	5.73	4.04	4.57	6.89	5.16	5.48	3.63	5.05	4.3	4.24	3.95	5.35	4.22	4.16	4.39	3.89	4.73	4.38	3.9	3.99	4.52	6.04	5.64	5.51	6.01	4.98	4.7	4.57	5.17	5.18	4.45	4.74	4.99	3.57	5.49	5.44	5.06	4.07	4.52	6.53	4.17	3.57	4.61	5.02	4.41	5.5
7892633	8.37	8.1	7.82	7.89	8.88	8.13	7.89	8.35	7.66	8.12	7	7.87	8.7	7.68	8.79	7.95	8.49	8.23	7.38	8.37	8.24	7.91	8.55	8.4	9.07	7.71	8.1	7.75	7.66	7.73	6.97	7.85	8.15	7.38	7.48	7.78	8.38	8.14	8.37	8.13	7.84	8.35	8.3	8.39	7.81	8.33	7.54	6.8	7.69
7892634	10.07	9.92	9.9	10.14	10.27	9.69	10.01	9.94	9.78	10.25	9.4	10.03	9.9	9.44	9.9	9.34	10.24	9.8	9.46	9.74	9.65	9.81	10.32	10.24	9.87	10.18	9.98	9.92	9.43	10.02	9.54	9.8	9.77	9.53	9.66	9.94	10.7	10.36	9.87	9.61	9.44	9.52	9.96	9.8	9.32	9.67	9.92	10.15	9.3
7892635	9.48	9.06	9.49	9.62	9.46	9.19	9.3	9.46	9.35	9.57	9.34	9.22	9.92	9.63	10.09	9.76	9.86	9.85	9.59	9.65	9.46	9.38	10.11	9.98	9.77	9.96	9.75	9.43	9.62	9.32	9.37	9.72	9.19	9.48	8.85	9.24	10.18	9.93	9.62	9.76	9.55	9.52	9.47	9.96	9.7	9.65	9.4	9.93	9.34
7892636	10.49	10.54	10.25	10.73	10.48	10.18	10.25	10.49	10.33	10.86	9.92	10.3	10.09	9.8	10.36	9.49	10.34	9.95	9.63	10.11	10.09	10.33	10.63	10.63	10.52	10.39	10.46	10.48	9.75	10.1	9.91	10.34	10.1	10.02	10.03	10.39	10.68	10.46	10.37	10.09	9.47	9.15	10.26	10.05	9.46	9.73	10.52	10.09	10.17
7892637	9.14	9.6	8.87	9.24	9.09	8.62	9.54	8.97	8.48	9.56	9.1	9.31	7.83	8.53	9.08	7.26	7.48	8.56	7.8	8.02	7.74	7.97	8.49	8.57	8.48	9.63	10	9.22	7.46	9.31	8.64	8.6	8.84	8.78	8.19	7.97	9.44	9.08	7.74	8.62	8.16	7.66	9.28	8.33	6.76	8.24	7.96	8.99	8.44
7892638	3.34	3.73	3.27	3.6	3.35	3.77	4.61	3.02	3.13	3.14	3.36	3.22	3.23	3.14	3.77	3.34	3.48	3.23	2.98	4.02	3.14	3.17	3.6	3.41	3.24	3.71	3.78	3.43	2.85	3.35	3.33	3.58	3.64	3.64	3.09	3.43	3.54	3.91	2.94	3.41	3.02	3.08	4.09	3.41	3.04	2.91	4.01	3.73	3.42
7892639	11.01	10.76	11	11.07	11.04	10.33	11.02	10.16	11.1	9.12	8.03	10.53	11.09	10.85	10.42	10.73	11.24	10.28	10.74	10.74	10.4	8	11.09	11.11	10.3	9.51	10.05	10.18	10.79	10.89	10.85	10.44	9.99	9.97	11.17	10.8	10.8	11.13	11.11	8.86	10.88	10.74	10.41	9.05	10.31	10.64	10.79	8.19	10.32
7892640	11.61	11.7	11.6	11.77	11.3	11.63	11.72	12.31	11.83	11.18	12.34	11.84	12.28	12.23	12.12	11.95	12.26	11.84	12.46	12.13	11.76	12.23	10.97	12.15	11.9	11.47	12.14	11.95	11.98	11.72	11.67	11.73	12.22	12.14	11.84	12.18	12.09	11.99	11.8	11.73	12.31	12.03	12.46	11.92	11.76	12.11	11.81	11.7	12.3
7892641	6.62	6.08	6.21	6.41	6.36	5.65	7.96	6.45	6.69	6.57	5.56	6.22	6.03	6	6.88	6.21	7.09	6.82	5.96	6.59	6.52	6.05	6.54	6.3	6.78	6.44	7.1	5.86	5.98	6.73	7.25	7.37	6.44	6.56	6.29	5.61	7.06	6.71	7.25	6.29	6.62	5.64	7.11	5.9	5.45	6.01	5.03	6.05	7.02
7892642	10.64	10.92	10.68	11.15	10.92	10.46	10.81	11	10.59	11.06	10.59	10.88	10.63	10.28	10.64	10.19	10.89	10.48	10.28	10.73	10.71	10.76	11.19	11.4	10.91	11.47	10.78	10.55	10.26	10.75	10.28	10.88	10.55	10.43	10.44	10.72	11.41	10.89	10.81	10.43	10.24	10.1	10.8	10.65	10.2	10.3	10.85	11.06	10.43
7892643	10.84	10.48	11.1	10.37	10.41	10.94	11.57	11.42	10.61	10.43	11.34	11.61	11.7	11.22	11	11.28	11.66	11.55	11.79	11.63	11.55	12.4	10.67	11.37	11.11	10.77	11.13	11.26	11.39	11	11.2	11.05	11.14	11.41	11.11	11.2	11.01	11.6	11.32	11.19	11.63	12	11.57	11.63	11.81	11.74	11.1	11.24	11.46
7892644	10.99	11.18	11.15	10.93	11.12	11.17	10.95	11.17	11.26	10.63	11.57	10.69	10.62	11.11	10.67	10.95	10.16	10.75	10.77	10.73	11.16	10.83	11.01	10.84	11.17	10.87	10.97	10.97	11.42	11.16	11.35	10.91	11.26	11.17	11.51	11.15	9.1	10.22	10.63	11.08	11.44	11.32	11.01	10.37	10.86	10.85	10.74	11.02	11.78
7892645	3.82	3.15	3.96	3.23	4.23	3.25	3.62	3.61	2.97	4.28	3.58	3.45	3.48	3.63	3.56	3.95	3.66	3.75	3.71	3.79	4.62	3.47	3.81	3.29	3.32	2.98	3.43	3.79	3.11	3.9	3.56	3.09	3.17	3.57	3.16	3.46	5.23	3.85	3.41	3.7	3.63	3.44	3.41	3.56	3.55	3.14	3.52	3.47	3.56
7892646	4.27	3.38	3.86	3.19	4.51	3.75	4.52	3.78	3.54	3.15	4.15	3.59	3.65	3.27	3.41	3.24	3.78	4.24	3.6	3.7	3.27	3.72	3.34	3.97	3.81	3.57	4.32	3.47	3.41	3.94	3.85	3.21	3.67	2.93	3.14	3.61	4.14	3.62	3.2	3.39	3.47	3.51	4.08	4.22	3.48	3.68	4.19	3.57	3.72
7892647	7.67	6.67	7.48	7.58	7.21	6.41	8.44	7.32	6.47	7.48	5.8	7.36	5.87	6.12	7.12	5.41	6.97	6.38	5.99	6.67	5.16	7.16	6.02	7.78	5.58	7.04	7.44	7.92	6.69	6.5	6.55	6.44	7.49	6.11	7.91	6.93	6.69	5.9	7.02	6.28	5.11	5.62	7.54	6.17	5.95	6.32	7.54	5.24	7.67
7892648	12.02	11.59	11.72	11.87	11.5	11.16	11.83	11.12	11.6	11.66	11.34	11.3	11.78	11.8	11.77	11.44	12.57	11.26	11.84	12.12	12.21	12.36	11.56	11.85	11.56	11.87	11.49	11.47	11.19	11.75	11.39	11.78	11.5	11.5	11.45	12.15	12.57	11.96	12.32	11.83	11.37	11.76	12.05	12.11	11.89	11.75	11.34	11.68	12.33
7892649	5.92	5.69	5.98	5.55	5.76	5.65	5.44	5.54	5.65	5.68	5.56	6.04	5.46	5.35	6.26	5.97	6.21	5.48	6.04	5.98	6.16	6.75	5.74	5.59	5.9	5.64	5.44	5.39	5.54	6.59	5.94	5.53	6.11	5.9	5.26	5.2	5.89	5.67	5.75	6.04	5.89	6.26	6.61	6.23	6.02	5.03	6.06	5.66	5.87
7892650	12.74	12.37	12.85	12.24	12.85	12.77	12.78	13.04	12.49	12.55	12.95	12.83	13.32	13.45	13.16	13.3	12.69	13.28	13.16	13.36	13.34	13.42	12.89	12.8	12.8	12.29	12.63	12.71	13.06	12.73	12.69	12.71	12.84	12.86	12.85	12.81	13.06	13.52	13.05	13.01	13.34	13.47	13.26	13.19	13.14	13.3	12.89	13.24	13.41
7892651	6.01	6.65	5.68	6.76	5.61	5.1	6.72	6.29	5.47	5.85	5.4	5.53	4.64	4.9	6.47	4.87	5.23	5.5	6.8	6.64	4.28	4.88	6.11	5.22	6.34	5.38	7.39	6.06	4.99	6.1	5.91	4.51	5.78	5.22	5.32	5.88	5.8	6.47	5.91	5.02	5.85	4.68	5.86	6.15	5.12	4.37	5.29	4.69	5.47
7892652	11.14	11.33	11.16	10.82	11.39	11.73	11.56	11.58	11.08	11.15	11.92	11.43	11.3	11.9	11.4	12.26	11.04	11.18	12.11	11.46	11.94	11.88	11.3	11.06	11.45	11.64	11.44	10.92	11.58	11.36	12.14	11.53	11.75	11.39	12.36	11.33	10.36	11.7	11.22	12.05	11.99	12.1	11.12	10.92	11.43	11.74	11.05	11.46	12.33
7892653	3.45	3.59	3.81	4.25	3.86	3.48	4.46	3.7	3.26	3.77	3.5	3.48	3.56	3.28	3.52	3.26	3.14	3.65	3.48	3.68	3.33	3.56	3.96	4.19	5.22	4.34	4.12	5.08	3.83	3.74	3.8	4.3	3.53	4.38	3.67	4.84	3.76	3.33	3.66	3.59	3.4	3.67	4.07	3.47	3.28	4.47	3.57	4.3	3.3
7892654	11.43	12.03	11.39	11.88	11.57	10.98	11.34	11.07	11.43	11.52	10.97	11.32	11.23	10.97	11.26	10.61	11.89	11.25	10.89	11	10.83	10.64	11.76	11.73	11.39	11.68	11.29	11.55	10.68	11.28	10.98	11.46	11.15	10.9	11.13	11.26	12.26	11.62	11.45	11.19	10.83	10.45	11.67	11.24	11	10.85	11.44	10.48	11.01
7892655	4.77	4.69	4.89	5	5.16	4.06	4.7	5.49	4.7	5.18	4.6	5.07	4.86	4.5	4.73	4.37	5.45	4.68	4.38	5.49	4.69	6.01	4.67	5.06	5.12	4.96	5.27	5.68	4.22	5.09	4.85	4.38	4.84	3.7	4.77	4.53	4.79	4.86	4.94	4.81	4.77	4.96	5.56	5.45	4.53	5.18	5.47	4.58	4.89
7892656	6.85	7.14	6.72	7.67	7.45	6.86	7.16	7.03	6.75	6.94	5.84	7.06	6.31	6.09	6.87	5.83	6.06	5.47	5.29	6.22	5.73	6.43	6.83	7.18	6.43	7.69	6.72	7.5	6.94	6.34	6.14	7.09	6.49	5.9	6.5	6.39	6.52	6.36	6.99	6.62	6.49	5.96	6.87	4.75	5.35	6.62	4.77	5.52	6.53
7892657	3.67	3.74	3.09	3.55	3.62	3.48	3.56	3.01	2.8	4.28	3.65	4.16	3.04	2.84	3.01	3.12	2.96	3.07	3.38	3.6	2.91	3.57	3.13	3.32	3.56	3.39	3.25	3.35	3.39	3.06	3.49	3.25	3.39	3.18	3.47	3.34	3.02	3.02	3.52	2.98	3.72	3.19	4.29	2.97	2.88	3.26	3.4	3.46	3.31
7892658	4.67	3.8	3.92	3.79	4.32	3.5	4.55	3.85	3.77	3.87	4.13	4.04	3.88	3.65	3.89	3.2	3.96	4.04	3.61	3.91	3.12	3.67	3.89	3.58	3.76	4.89	5.13	3.42	3.55	4.04	3.21	4.2	3.37	3.83	3.86	4.54	4.03	4.02	3.24	3.31	3.67	4.1	3.68	3.99	3.62	3.25	4.49	4.21	3.54
7892659	4	5.58	3.8	6.18	5.76	3.41	6.4	5.02	4.4	5.05	5.46	4.34	4.04	3.92	4.65	3.99	4.84	4.03	2.94	3.59	4.18	4.18	4.87	5.27	5.93	4.37	3.99	4.41	4.55	4.41	3.42	4.46	4.38	4.61	4.64	4.22	4.24	5.73	4.13	3.69	3.4	3.8	5.91	3.83	4.39	4.25	3.27	5.24	5.25
7892660	2.79	3.12	3.29	3.54	2.77	3.13	2.91	3.19	3.05	3	3.29	2.91	2.96	2.99	3.09	2.93	6	3.47	3.4	2.94	3.01	2.78	2.9	2.74	2.97	3.2	3.15	2.57	2.95	3.2	3.27	2.76	2.83	3.1	5.15	2.83	3.27	2.82	2.96	3.04	2.85	2.74	3.3	2.96	3.97	3.81	2.87	3.58	3.11
7892661	9.11	8.72	9.37	8.04	8.54	9.16	8.22	8.44	9.14	8.16	9.93	8.87	9.37	9.45	9.47	10.42	8.41	9.11	9.56	9.5	9.76	9.56	8.84	7.99	8.38	8.2	8.4	8.37	8.85	8.11	8.56	8.89	8.97	8.98	9.4	8.47	9.02	9.63	9.74	9.91	9.75	9.91	8.92	9.28	9.8	9.82	8.58	9.34	10.11
7892662	8.93	8.9	8.66	8.57	8.91	9.08	9.18	8.72	8.53	8.83	8.8	8.97	8.78	8.6	9.1	9.08	9.29	9.13	8.87	9.08	8.69	8.72	8.57	9.48	9.37	9.18	8.6	8.88	8.72	8.6	8.97	8.86	9.2	8.81	8.29	8.47	9.19	8.43	8.84	8.97	9	9.37	9.26	8.91	8.98	8.52	8.93	9.38	8.28
7892663	12.41	12.03	12.4	11.86	12.59	12.5	12.18	12.61	12.21	11.65	12.43	12.57	12.96	12.82	12.78	13.15	12.51	13.05	13.05	12.97	13.16	12.77	12.27	12.18	12.24	12.25	11.92	12.49	12.36	12.75	12.33	12.7	12.21	12.68	12.65	12.02	12.61	12.7	12.56	12.68	12.77	12.79	12.73	12.78	13.03	13.12	12.54	13.09	13.14
7892664	4.65	4.14	4.91	5.39	4.64	4.7	4.76	4.82	4.73	4.79	6	4.38	5.56	4.63	4.84	5.15	5.98	6.06	5.88	5.9	6.14	5.57	4.94	6.15	5.27	4.96	5.4	5.01	4.9	4.96	4.83	5.36	5	5.2	4.81	4.29	5.03	4.74	5.09	5.57	5.46	4.81	5.73	4.2	5.54	5.18	6.21	6.87	4.93
7892665	7.44	7.18	7.59	7.27	7.23	8.07	7.21	7.44	7.27	7.64	7.62	7.52	7.47	7.58	7.37	7.48	7.3	7.43	7.23	7.51	7.56	7.62	7.18	7.59	7.21	7.5	7.67	7.49	7.82	7.42	7.89	7.47	6.96	7.92	7.74	6.9	7.56	7.48	7.21	7.35	7.6	7.43	7.24	7.73	7.39	7.3	7.36	7.4	7.79
7892666	3.51	4.03	3.51	3.81	3.36	4.37	3.46	4.23	3.85	4.02	4.63	3.81	3.69	4.03	4.64	3.23	3.35	3.5	3.34	3.34	3.14	3.74	3.46	3.46	3.16	3.2	3.68	4.84	3.75	4.26	3.83	4.58	3.65	3.83	3.25	3.38	6.88	3.73	3.52	3.85	3.31	3.42	3.63	3.44	3.49	3.29	4.14	3.88	3.54
7892667	10.78	10.52	10.63	10.35	10.67	10.45	10.09	10.78	10.29	10.68	10.4	10.65	11.17	10.66	11.04	10.83	11.16	10.9	10.89	11.17	11.1	11.09	10.84	10.63	10.86	10.78	10.23	10.31	10.11	10.67	10.42	10.42	10.12	10.37	10.09	10.24	11.45	10.52	11.01	10.93	10.72	10.88	10.96	11.25	11.02	10.88	10.86	11.42	10.85
7892668	10.89	11.3	11.24	11.13	11.46	11.39	11.25	11.11	10.93	11.04	10.98	11.33	10.63	11.29	10.75	11.11	9.6	9.81	11.14	10.76	10.51	10.45	11.26	11.24	11.45	10.92	11.51	11.37	11.29	11.32	10.65	11.46	11.37	11.44	11.2	11.06	10.74	10.69	9.99	10.95	11.34	11.25	10.69	10.36	10.22	11.2	10.35	10.55	10.76
7892669	9.37	9.03	8.96	9.52	9.34	8.92	9.16	9.51	8.73	9.15	9.23	8.98	8.79	8.68	9.22	8.77	9.29	8.74	8.59	8.89	8.59	8.9	9.63	9	8.96	9.04	9.28	9.07	8.61	9.27	9.09	8.9	8.74	8.73	8.5	8.47	9.57	9.32	9.3	8.72	8.75	8.43	8.91	9.18	8.67	8.61	9.55	8.85	8.86
7892670	8.33	8.07	8.59	7.08	8.44	8.65	8.33	8.65	7.94	7.92	8.38	8.91	8.27	9.3	8.95	9.22	8.63	9.29	8.92	8.95	8.83	8.76	8.05	7.48	8.29	8.07	8.3	8.44	8.84	7.6	8.3	8.6	8.43	8.42	8.86	8.2	8.53	9.08	8.46	8.67	9.44	9.24	8.62	8.95	9.5	8.94	8.53	9.06	9.96
7892671	5.03	5.93	5.69	6.23	5.09	5.16	6.29	5.91	5.46	6.14	5.51	5.46	5.29	4.86	5.82	4.73	5.26	5.16	5.47	4.45	5.21	5.05	6.02	5.3	6.13	5.12	6.18	4.96	4.88	4.93	5.2	5.12	5.91	5.22	6.1	6.52	6.31	6.05	5.13	4.84	4.68	5.45	5.53	5.24	5.24	5.12	4.98	4.43	5.11
7892672	7.35	7.32	6.69	7.79	6.4	6.87	5.7	6.72	7.17	5.11	7.43	6.23	6.11	7.12	7.22	5.76	5.3	6.7	6.04	6.21	6.67	6.93	5.23	6.54	7.19	6.84	7.36	7.78	5.25	5.96	4.59	6.14	6.85	5.44	6.5	7.96	7.51	6.17	6.97	7.01	6.55	6.12	7.6	6.08	4.8	6.71	7.13	6.19	6.75
7892673	7.87	8.04	7.59	7.93	7.89	7.52	8.37	7.32	8.04	7.69	7.64	8.2	7.44	8.16	7.63	7.49	7.72	7.2	8.06	7.6	7.52	7.35	7.99	7.89	7.82	7.98	8.18	7.62	7.89	7.71	7.81	7.63	7.53	7.74	7.68	8.18	8.09	7.95	7.95	7.79	7.34	7.76	7.78	7.53	6.96	7.48	7.85	6.77	7.72
7892674	6.93	6.61	6.74	6.06	6.92	7	5.85	6.9	6.46	7.15	7.45	7.46	7.26	7.51	7.16	8.33	7.11	7.37	7.45	7.25	7.66	7.21	6.9	6.77	6.63	7.19	6.75	6.78	7.88	6.83	7.15	7.25	6.94	6.74	7.18	6.52	6.84	6.97	5.83	7.68	7.65	7.84	7.15	6.81	7.65	7.52	6.54	7.44	7.8
7892675	10.22	10.09	10.02	8.85	9.9	9.68	10	9.27	10.62	9.6	8.49	10.24	10.31	9.98	10.6	10.2	10.28	9.96	10.32	9.96	9.22	9.67	8.98	9.85	9.59	9.42	10.66	10.55	9.61	9.65	9.59	9.88	9.81	10.09	10.23	10	10.17	9.97	10.6	9.79	10.17	10.22	10.3	10.33	9.98	10.12	9.58	7.6	9.26
7892676	5.42	5.99	4.16	6.5	4.84	6.43	6.32	7.44	6.19	6.21	6.2	6.51	5.11	5.68	5.3	5.11	6.14	5.61	4.29	5.73	5.43	4.75	5.05	6.28	5.59	6.39	7.28	5.18	5.6	5.77	6.06	5.86	5.67	5.49	7.77	5.5	5.77	5.38	6.73	6.13	6.59	6.12	6.94	4.65	6.34	5.11	4.4	4.2	5.37
7892677	11.15	11.44	11.13	11.61	11.58	11.18	11.32	11.2	11.18	11.49	10.96	11.23	11.26	10.82	11.21	10.68	11.32	11.1	10.8	11.15	10.79	10.78	11.63	11.65	11.33	11.66	11.19	11.23	10.76	11.07	10.83	11.23	11.12	11.13	11.1	11.32	11.74	11.33	11.33	11.06	10.57	10.58	11.33	10.95	10.74	10.83	11.12	11.05	10.82
7892678	6.93	6.54	7.57	7.04	6.68	7.21	7.78	6.79	6.89	5.77	7.47	6.33	6.71	7.66	6.87	7.39	6.78	8.59	7.68	6.97	7.47	7.52	6.15	6.47	6.65	7.08	6.76	7.04	7.34	6.68	6.64	7.09	7.18	7.26	6.88	6.76	6.47	7.15	7.53	7.45	8.11	7.54	7.63	6.71	7.68	7.8	7.05	6.9	7.22
7892679	6.06	6.52	5.97	6.1	5.48	5.9	5.61	6.36	6	5.1	6.04	5.54	6.62	5.12	5.4	6.7	7.1	6.83	6.63	6.98	6.96	5.44	4.97	5.49	6.07	5.92	6.19	5.83	5.79	5.3	5.81	6.42	6.01	6.34	5.36	6.11	5.93	6.12	6.19	5.78	6.82	7.1	4.87	6.23	7.57	6.36	5.13	5.6	6.17
7892680	12.05	12.23	12.35	12.08	12.16	12.05	12.57	12.41	11.79	11.77	12.62	12.32	12.6	12.33	12.34	11.85	12.17	12.3	12.84	12.52	12.58	13.13	11.84	12.15	12.11	11.78	12.34	12.48	12.32	12.38	11.65	12.02	12.35	12.59	11.82	12.5	12.19	12.37	12.32	11.94	12.39	12.67	12.73	12.41	12.12	12.6	12.53	12.61	12.68
7892681	8.76	9.08	8.85	9.13	9.06	8.49	8.48	9.36	8.76	8.94	9.21	8.85	9.02	8.54	9.05	8.7	9.36	9.11	8.66	9.39	9.1	8.89	9.52	9.63	9.59	9.58	8.75	8.96	8.9	9.07	8.85	9.31	8.96	8.77	8.47	8.82	9.84	8.62	9.51	8.92	8.57	8.67	9.01	9.4	8.6	8.75	8.71	9.07	8.39
7892682	10.29	10.36	10.09	10.53	10.04	10.31	10.52	10.37	10.57	9.88	10.97	10.51	10.92	10.74	10.35	10.41	11.3	10.99	10.86	10.32	9.71	9.64	9.94	10.37	9.84	9.38	11.03	9.74	10.41	10.57	10.3	10.63	10.62	10.25	10.46	11.52	10.89	11.36	10.65	9.36	10.93	10.93	11.15	10.09	10.77	10.43	10.73	8.73	11.03
7892683	5.26	6.98	7.44	7.53	6.82	5.13	7.47	6	5.12	5.99	6.02	5.95	5.02	5.91	5.58	4.87	6.96	5.19	5.59	6.34	6.25	6.82	6.33	6.19	5.12	6.93	6.1	5.85	4.69	5.97	5.79	6.09	5.59	5.82	5.71	5.78	7.36	6.89	6.97	6.95	5.99	4.91	6.37	5.71	4.95	5.31	5.03	6.35	7.61
7892684	9.28	9.53	8.68	8.91	8.86	9.07	9.18	9.33	9.4	8.92	8.98	8.91	9.5	8.84	9.38	8.73	10.32	10.48	10.14	9.2	10.01	9.75	8.12	7.77	9.34	8.71	9.75	9.49	9.05	8.45	9.07	8.73	8.89	9.39	9.25	9.48	8.87	9.29	9.43	9.37	9.77	9.85	9.77	9.55	9.86	9.01	9.53	9.81	10.88
7892685	5.79	6.68	5.54	6.4	6.04	5.6	5.87	6.69	5.78	5.89	5.85	6.32	6.01	5.91	6.1	5.78	7.02	5.93	5.82	6.49	6.14	5.65	6.18	6.43	5.98	6.61	6.39	5.65	6.06	6.05	5.16	5.74	5.83	6.29	5.25	6.49	6.52	6.14	6.58	6.1	6	5.88	5.96	6.2	5.28	6.25	6.44	6.16	5.38
7892686	8.37	8.68	8.77	8.47	8.61	8.76	8.52	8.75	8.59	8.8	8.64	8.59	8.75	8.43	8.8	8.47	8.68	8.66	8.35	8.47	8.85	8.7	8.89	8.81	8.64	9	8.39	8.42	9.01	8.54	8.7	8.83	8.5	8.66	8.34	7.96	8.64	8.66	8.55	8.62	8.48	8.59	8.43	8.58	8.5	8.41	8.74	8.78	8.31
7892687	6.28	6.39	6.15	5.9	5.64	6.55	7.55	5.76	5.26	6.72	6.23	5.55	6.84	5.77	6.94	5.76	6.11	6.59	5.76	6.95	6.09	7.35	5.79	5.52	6.64	6.13	7.25	6.07	5.29	5.7	4.84	5.41	6.57	6.3	5.96	5.91	6.9	5.66	6.05	6.56	5.39	5.86	6.69	6.3	5.94	6.38	5.96	6.29	6.8
7892688	7.93	8.06	6.97	6.98	7.77	6.82	8.86	9.28	7.77	7.6	8.63	7.53	8.11	7.99	8.23	8.77	7.59	8.28	8.23	8.47	9.49	9.22	7.56	6.99	8.38	7.69	7.79	7.57	8.96	7.35	7.91	8.66	7.01	7.71	8.06	8.26	7.82	9.04	7.88	7.89	8.26	9.07	7.12	8.32	8.63	8.05	8.22	8	8.62
7892689	6.05	6.7	6.49	6.47	7.08	5.84	5.68	5.73	5.97	6.61	6.57	5.37	5.35	6.17	6.37	5.66	6.51	5.92	5.67	5.55	5.91	5.75	6.75	5.7	5.84	5.58	6.97	5.66	5.33	6.6	5.83	5.68	5.72	6.09	5.64	6.36	6.1	6.12	6.24	5.54	5.48	5.9	5.97	6.09	5.33	5.52	6.46	6.16	5.28
7892690	4.98	5.17	4.52	5.24	5.7	4.96	4.91	5.07	4.95	5.91	4.57	5.65	5.23	4.99	5.66	4.8	5.82	5.17	4.98	6.01	5.31	4.89	5.04	4.59	5.43	5.23	4.61	4.7	5.59	4.6	5.14	5	5.22	5.13	5.22	5.35	5.48	4.94	5.17	5.18	5.44	5.35	5.29	5.3	5	5.4	4.56	5.33	5.12
7892691	3.96	4.32	4.86	4.45	3.64	3.52	5.72	4.01	4.85	4.95	3.3	4.03	4.1	3.2	3.99	4.53	3.99	4.41	3.37	4.04	3.93	3.63	4.1	3.42	3.95	5.49	4.53	4.42	4.5	4.23	4.83	3.37	3.59	4.06	4.78	5.08	3.86	3.8	4.44	3.61	4.19	3.72	4.29	4.32	3.63	3.89	4.41	4.18	4.33
7892692	8	8.2	7.81	9.04	8.4	8.09	8.52	7.95	8.6	8.57	7.81	8.46	7.88	7.08	7.88	7.44	8.04	7.31	7.18	7.66	7.69	7.69	7.98	8.77	8.35	8.28	7.98	8.01	7.45	8.11	8.12	8.37	8.13	7.84	8.02	7.63	8.44	7.62	8.3	7.56	7.52	7.42	8.12	8.05	7.42	8.17	7.97	8.23	7.63
7892693	9.63	8.49	9.29	9.14	9.4	8.88	8.93	9.43	9.11	9.4	9.06	9.28	9.47	9.36	9.76	9.46	9.9	8.47	8.99	9.82	9.35	9.65	9.52	9.53	9.41	9.46	9.02	9.01	9.17	9.4	9.1	9.15	8.97	8.76	8.92	8.99	9.94	9.25	9.72	9.48	9.41	9.24	9.9	9.99	9.35	9.37	9.42	9.64	9.37
7892694	7.4	7.49	7.48	7.26	7.32	7.5	7.17	7.81	7.47	7.67	7.91	7.64	7.78	7.75	7.55	7.58	7.7	7.47	7.87	7.45	8.12	8.2	7.25	7.82	7.68	7.86	7.55	7.18	7.34	7.46	7.6	8.04	6.49	7.73	7.24	7.01	7.87	7.95	7.55	7.72	7.77	7.82	7.37	7.65	7.39	7.67	7.34	7.91	7.31
7892695	7.51	7.85	7.08	8.18	7.38	7.09	8.33	7.18	8.18	7.98	6.71	7.38	7.3	7.1	7.63	6.96	8.4	7.65	6.8	7.3	7.04	7.43	7.4	7.7	7.89	7.81	8.78	7.71	7.42	7.06	7.53	7.8	7.51	7.08	7.84	7.79	8.27	7.74	7.81	7.7	7.16	7.33	8.14	7.95	6.93	7.2	7.5	8.15	7.79
7892696	8.21	8.14	8.37	8.42	8.38	8.2	8.65	7.81	8.42	8.6	7.3	7.86	7.65	7.44	8.1	7.23	8.3	7.64	6.75	7.76	6.54	7.47	8.65	8.8	8.29	8.16	8.16	7.79	7.84	8.06	8.21	8.05	8.17	7.18	8.1	7.63	7.64	7.99	8.15	6.49	7.22	7.8	7.85	7.27	7.23	7.18	7.84	6.42	7.17
7892697	8.37	8.29	7.95	8.23	8.3	8.19	7.93	8.86	8.35	8.77	8.21	8.37	9.08	8.64	8.81	8.77	9.06	8.57	8.83	9	8.99	8.69	8.35	8.58	8.38	8.11	8.27	7.94	8.41	8.33	8.26	7.96	8.14	8.29	8.34	7.97	8.88	8.6	8.67	8.78	8.86	8.53	8.87	8.72	8.83	8.6	8.79	9.14	8.52
7892698	2.87	2.88	2.83	2.87	2.86	2.93	3.03	2.93	2.9	3	3.01	2.98	2.82	2.77	2.85	2.82	2.85	2.85	2.81	2.82	2.96	3	2.8	2.86	2.87	2.84	3	3.01	2.92	2.84	2.9	2.91	2.88	2.89	3.04	2.91	2.86	2.78	2.79	2.82	2.78	2.89	2.85	2.82	2.87	2.82	2.97	3.01	2.84
7892699	10.22	10.07	10.29	10.86	9.92	10.39	10.74	10.41	10.16	9.97	9.31	10.02	8.7	9.34	9.69	8.94	9.1	9.66	9.26	10.33	9.38	9.65	10.58	10.14	10.29	11.05	10.97	10.14	9.83	10.07	10.11	10.4	10.37	9.69	9.69	9.99	10.46	10.86	10.44	9.48	9.66	8.93	10.08	8.63	9.23	9.24	8.8	8.51	9.96
7892700	6.26	6.05	6.63	6.85	5.92	6.73	6.4	6.66	6.66	6.95	6.9	6.39	6.42	6.62	6.57	6.4	6.53	6.57	6.88	6.36	7.22	7.16	6.46	6.53	6.32	6.22	6.94	6.98	6.65	6.43	5.82	7.37	6.67	6.5	6.24	6.54	6.91	6.78	6.25	5.99	6.09	6.69	6.61	6.34	6.28	6.79	6.6	6.23	6.52
7892701	13.21	12.96	12.99	12.68	12.88	12.74	12.6	12.85	13.17	12.7	12.9	13.23	13.12	13.26	12.87	13.22	12.93	13.01	12.82	12.94	13.25	12.84	12.83	12.56	12.64	12.62	12.98	13.03	13.32	13	12.93	13.06	12.98	13.07	12.87	13.12	13.11	13.12	13.26	13.1	13.26	13.07	12.84	13.18	13.24	12.88	12.19	13.21	13.25
7892702	7.77	7.36	6.3	7.47	7.15	6.61	7.94	8.41	6.92	7.11	6.78	6.94	5.52	6.23	7.7	7.73	6.31	6.2	6.47	6.93	6.57	6.65	7.6	7.98	7.49	7.89	8.02	7.53	7.33	7.88	7.39	7.45	7.61	6.84	7.52	6.29	7.43	7.88	6.93	6.46	5.95	7.43	5.99	6.97	5.89	6.74	6.84	5.48	7.41
7892703	8.1	7.86	8.04	7.67	8.28	8.08	8.12	7.99	7.97	8.41	8.25	8	8.44	8.43	8.45	8.95	8.36	8.27	9.46	8.67	8.66	8.74	8.15	7.94	8.1	7.97	8.36	8.14	8.13	7.8	8.29	8.29	8.28	8.01	7.91	8.21	8.01	8.52	8.23	8.93	8.54	9.06	8.36	8.57	8.7	8.96	8.51	8.93	8.13
7892704	13.41	13.14	13.46	12.86	13.47	13.39	13.18	13.46	13.26	13.02	13.3	13.45	13.53	13.46	13.45	13.68	13.25	13.57	13.55	13.64	13.69	13.38	13.29	13.2	13.18	13.31	13.01	13.47	13.42	13.63	13.39	13.53	13.2	13.58	13.47	13.14	13.27	13.32	13.33	13.4	13.55	13.41	13.4	13.4	13.62	13.6	13.24	13.75	13.55
7892705	9.52	9.6	8.89	9.33	8.39	7.98	8.82	9.39	9.04	10.14	8.54	8.61	8.33	7.8	9.8	6.95	10.8	8.78	8.6	9.82	8.78	8.78	7.66	7.68	8.93	9.12	10.75	8.99	8.67	8.6	8.46	8.8	8.93	7.84	8.53	9.2	10.11	9.69	9.92	8.67	7.85	7.8	9.73	9.52	7.72	8.59	9.11	7.14	9.64
7892706	6.55	8.22	6.22	7.94	6.65	6.21	6.87	6.68	6.9	5.8	7.12	6.87	6.56	6.23	5.85	5.03	7.3	6.51	4.7	6.52	6.3	6.63	4.82	6.2	7.16	7.61	7.17	7.24	5.19	7.15	6.31	5.04	7.79	7.29	8	6.76	5.74	7.7	7.02	6.7	5.86	6.95	6.55	5.78	5.16	6.4	5.78	6.05	6.6
7892707	11.45	11.41	11.28	12.11	11.82	11.37	12.21	11.74	11.1	12.32	10.37	11.31	10.29	9.3	11.43	9.36	11.53	10.07	9.52	10.4	10.9	10.96	10.85	12.01	11.62	12.1	11.98	12.06	10.66	11.11	10.61	11.33	11.12	10.77	11.21	11.45	11.69	10.59	10.89	10.21	9.49	9.72	11.54	10.93	10.3	9.84	11.3	10.93	11.39
7892708	5.15	6.52	5.98	4.64	6.24	6.17	5.98	5.89	4.41	5.14	5.32	4.91	6.53	4.83	4.45	5.45	5.36	5.89	5.7	6.19	5.9	6.78	5.95	3.78	7.03	6.3	5.09	5.2	5.76	6.06	6.24	5.06	4.8	5.72	5.95	6.13	6.74	6.1	5.86	5.39	4.26	4.99	6.11	5.61	4.29	4.98	5.07	5.79	5.5
7892709	6.03	5.27	4.96	6.24	4.36	4.94	5.58	4.56	4.85	6.18	4.36	5.14	4.8	4.28	4.76	4	5.24	4.58	3.7	5.1	4.6	4	4.39	5.08	4.57	4.81	5.12	5.64	4.65	5.6	4.75	3.68	5.62	5.09	6.07	5.35	4.16	4.29	4.1	3.98	4.23	4.47	5.49	4.23	4.46	4.05	4.94	4.2	4.28
7892710	4.64	4.69	5.42	5.81	4.21	4.41	6.13	4.96	4.4	4.62	3.69	3.27	3.5	3.7	4.6	3.85	4.43	3.59	3.54	3.97	3.39	3.91	3.78	3.75	3.34	3.65	4.17	5.84	3.65	4.47	4.5	3.81	4.42	4.38	3.8	3.19	5.55	3.89	5.01	3.51	3.94	6.1	4.04	4.65	3.25	3.61	3.5	4.91	2.99
7892711	8.32	8.04	8.5	7.65	9.07	6.87	8.27	7.95	8.12	7.86	6.73	7.92	7.16	7.19	8.62	6.69	8.79	7.74	7.07	7.81	6.71	6.92	7.73	8.48	7.54	8.44	7.32	7.54	7.27	8.01	7.44	7.73	7.62	6.71	7.78	8.22	8.53	8.06	8.07	7.38	7.43	7.28	8.79	8.35	7.81	8.01	7.64	6.48	7.63
7892712	10.51	10.79	10.3	10.52	10.62	10.01	10.34	10.16	10.08	10.56	10.01	10.27	10.15	9.97	10.32	9.53	10.74	10.12	9.81	10.14	9.96	10.14	10.54	10.43	10.41	10.74	10.09	10.39	9.63	10.24	9.8	10.48	10.18	9.82	9.83	10.29	11.24	10.46	10.38	10.14	9.65	9.44	10.52	10.33	9.85	9.79	10.21	10.16	10.14
7892713	10.67	11.09	10.89	11.24	10.95	10.26	10.98	10.75	10.82	11.07	10.56	10.7	10.6	10.35	11.01	9.79	11.12	10.63	10.06	10.65	10.47	10.54	11	11.15	10.8	11.16	10.66	10.78	10.28	10.62	10.49	11.07	10.71	10.5	10.47	10.67	11.72	11.1	11.02	10.62	10	9.83	10.93	10.65	10.2	10.45	10.95	10.54	10.65
7892714	4.71	4.89	5.79	6.43	4.94	4.53	4.55	5.5	5.05	4.92	4.62	4.9	4.26	3.68	4.63	4.16	5.94	3.89	3.62	4.8	4.48	4.21	4.16	3.96	4.48	5.54	5.06	4.48	4.36	3.73	4.14	3.78	5.15	4.84	5.69	4.68	4.52	4.63	3.7	4.52	5.84	4.12	5.97	4.92	4.28	4.21	3.95	3.57	5.04
7892715	6.79	5.55	5.29	6.25	5.59	5.01	6.91	5.9	5.45	6.56	4.24	5.56	5.17	4.78	5.24	4.99	5.3	5.62	4.93	4.69	4.24	4.69	5.45	6.32	5.98	5.18	5.48	5.66	5.18	6.1	5.02	6.77	6.6	4.94	5.37	5.41	6.78	5.47	4.48	5.17	4.02	5.57	4.86	4.87	4.99	3.95	5.71	5	5.1
7892716	4.16	5.61	4.68	5.39	3.99	5.28	4.84	5.08	4.4	3.87	5.46	6.79	4.55	4.12	4.57	4.1	4.8	4.35	4.84	4.89	5.04	5.31	4.12	4.59	4.18	5.37	4.93	5.03	4.81	4.84	4.48	5.03	5.22	5.19	4.19	4.54	3.92	5.55	4.76	3.85	3.98	5	5.02	5.69	4.31	4.44	5.85	5.37	5.44
7892717	4.67	5.31	4.98	5.3	5.21	4.56	4.89	4.44	4.93	5.12	4.52	4.88	6.21	5.51	4.62	5.92	5.5	5.48	5.73	5.79	6.65	5.51	5.09	5.1	5.05	5.77	5.43	4.76	6.01	5.52	4.74	5.99	4.87	4.69	5.64	4.99	5.08	6.16	6.66	5.24	5.92	6.16	5.38	6.08	4.69	5.08	5.31	4.87	5.9
7892718	5.13	5.25	4.97	5.22	4.41	4.8	4.42	4.64	5.1	3.65	5.01	4.5	5.15	5.39	5.14	5.22	5.85	4.66	4.81	5.02	6.14	5.53	5.98	5.02	3.96	6.02	5.39	4.57	4.41	4.44	5.33	4.42	5.11	4.62	4.82	4.09	4.92	5.35	4.9	4.7	5.63	5.48	5.31	4.88	5.18	4.52	5.84	4.31	5.85
7892719	10.76	11.08	10.7	11.19	10.96	10.54	10.92	10.96	10.65	11.37	10.5	10.68	10.5	10.02	10.68	9.84	10.97	10.49	9.96	10.48	10.43	10.5	11.05	11.2	10.99	11.21	11	11.01	9.95	10.6	10.29	11.01	10.62	10.36	10.38	10.83	11.6	10.8	10.91	10.55	9.77	10	10.95	10.51	9.96	10.11	10.65	10.42	10.4
7892720	12.61	12.57	12.81	12.67	12.78	12.32	12.83	13.03	12.41	12.45	13.03	12.79	13.01	12.66	12.86	13.04	12.84	12.7	13.12	13.09	12.85	13.25	12.51	13	12.99	12.68	12.83	12.79	12.85	12.97	12.56	12.64	13	13.05	12.59	12.85	12.33	13.03	12.78	12.79	12.97	13.25	13.06	12.84	12.8	13.11	12.97	12.78	13.3
7892721	10.95	11.05	10.81	11.19	10.93	10.69	10.98	10.94	10.8	11.32	10.59	10.92	10.96	10.5	10.63	10.36	10.76	10.73	10.43	10.51	10.37	10.38	11.13	11.07	10.79	11.09	10.97	10.91	10.57	10.67	10.4	10.99	10.88	10.54	10.63	10.85	11.63	10.83	10.71	10.6	10.4	10.35	10.87	10.6	10.42	10.42	10.56	10.53	10.28
7892722	2.81	3.12	2.97	3	3.13	3.28	3.44	3.27	3.44	3.49	3.41	3.87	3.02	3.04	3.33	2.87	3.35	2.78	2.99	2.9	3.2	2.91	3	2.83	3.14	2.84	2.96	3.82	2.99	3.12	3.14	3.42	3.45	3.05	2.91	2.99	3.24	2.9	3.06	3.05	2.91	3.04	3.17	3.31	3.1	2.85	3.1	3.34	2.8
7892723	3.89	3.18	3.36	3.39	3.17	3.33	3.91	3.34	3.25	3.87	3.85	3.44	3.47	3.22	3.79	3.56	3.11	3.87	3.15	3.48	3.56	3.27	3.7	3.84	4.46	3.23	3.51	3.86	3.14	3.86	3.58	4.08	3.01	4.04	3.4	3.56	3.88	3.42	3.73	3.72	3.3	3.16	3.26	3.51	3.87	3.43	4.12	3.47	3.56
7892724	5.12	5.38	6.02	3.44	4.66	4.2	4.81	5.04	3.7	4.89	4.08	6.79	5.47	4.73	5.18	6.53	7.29	4.41	4.95	4.35	3.97	5.43	6.09	5.34	4.35	4.71	5.75	6.62	5.05	5.72	4.41	5.29	5.04	5.51	6.51	5.45	5.94	5.69	3.87	5.15	5.5	3.57	6.67	6.5	5.52	6.07	5.54	5.52	5.21
7892725	5.83	5.99	6.46	6.8	6.02	4.3	5.36	4.75	5.41	5.38	4.57	6.43	5.45	5.18	5.6	5.16	5.47	5.13	5.36	5.48	3.71	4.89	5.81	5.81	5.17	5.52	5.01	7.35	5.49	6.24	5.13	6.19	5.87	5.31	5.35	4.64	5.69	5.37	6.4	5.84	4.93	5.61	5.23	5.41	5.3	5.48	5.53	5.68	3.94
7892726	7.15	6.76	7	6.87	7.1	6.83	6.31	6.8	6.84	6.53	5.49	6.09	6.43	6.36	6.99	6.19	7.1	6.85	6.19	7.03	6.74	6.06	6.56	6.61	5.74	7.18	6.83	6.41	7.06	6.92	7.07	5.39	6.25	6.95	5.98	7.11	6.5	6.76	6.93	5.95	6.57	6.46	6.64	6.39	6.28	6.07	7.25	6.05	7.06
7892727	5.55	5.8	6.07	5.72	5.88	4.85	6.56	6.33	6.03	5.78	5.04	5.74	5.59	4.01	6.94	5.18	6.96	4.35	4.73	6.11	4.83	5.03	4.89	6.13	5.98	5.44	6.23	5.98	5.62	6.21	5.94	4.97	5.15	5.41	6.12	6.15	5.94	5.71	5.8	6.07	5.04	5.17	6.43	5.76	5.04	5.65	5.97	5.82	5.77
7892728	4	5.04	4.22	5.11	4.11	4.35	6.39	4.09	4.6	4.94	4.64	4.32	5.25	4.36	5.08	4.17	4.78	4.09	3.9	4.26	6.35	5.13	4.44	4.82	4.33	4.21	5.22	5.63	3.95	4.47	3.71	5.12	4.59	3.76	3.52	5.36	4.44	3.99	4.22	4.33	3.71	4.6	4.73	4.15	4.93	4.27	6.59	5.09	4.49
7892729	7.07	6.46	6.51	6.95	6.25	6.65	6.96	7.05	7.18	6.42	6.37	7.03	5.68	4.66	6.76	5.04	7.37	6.27	4.71	6.74	6.65	5.46	3.88	4.96	6.2	6.99	7.06	5.63	5.88	6.65	5.52	4.02	7.19	4.9	6.82	8.32	7.37	6.39	6.49	4.56	6.53	5.58	7.08	5.31	4.4	5.53	5.26	5.75	6.39
7892730	6.03	6.23	3.75	4.41	5.14	4.94	4.98	4.61	6.51	5.19	4.24	5.33	4.44	3.65	6.68	3.64	7.27	3.8	4.68	5.13	3.52	3.78	5.25	4.83	5.23	4.11	7.3	5.22	3.38	3.49	4.27	4.42	4.99	4.13	5.05	3.62	3.57	6.25	4.07	5.73	4.66	3.48	6.8	3.81	4.13	4.68	6.44	3.99	4.88
7892731	5.47	6.19	6.1	5.83	6.07	4.51	4.89	6.95	4.56	5.12	4.87	5.66	4.49	5.03	6.09	5.82	4.49	3.43	5.55	6.32	6	5.73	5.47	5.45	5.38	5.63	6.27	5.64	4.18	4.99	4.18	4.63	6.11	4.73	4.37	6.24	4.64	5.85	5.9	6.86	4.28	4.22	6.76	6.01	4.2	5.18	5.78	5.29	6.03
7892732	6.44	7.86	7.21	6.77	6.73	6.57	7.33	8.39	7.56	4.68	8.48	7.05	7.28	7.51	7.29	8.39	8.29	7.79	8.76	7.87	6.42	6.72	6.44	7.06	6.63	6.8	7.4	7.33	7.27	6.02	6.75	6.55	7.86	7.02	7.42	7.95	6.9	7.43	7.53	7.82	9.58	7.44	6.63	7.92	6.87	8.1	5.88	3.72	7.64
7892733	5.35	6.33	4.8	5.95	5.27	5.21	5.97	5.23	6.1	5.12	5.37	5.23	4.16	5.33	5.63	4.04	5.45	5.43	4.58	4.75	6.02	4.33	5.15	5.44	5.2	4.82	5.38	5.89	4.36	5.1	5.76	4.82	6.24	4.62	5.91	4.58	6.01	5.88	5.03	5.89	4.71	4.61	5.26	5.15	4.8	4.36	4.82	4.31	6.36
7892734	5.76	6.03	6.07	5.91	5.46	5.6	4.85	5.6	5.91	5.34	5.13	5.61	6.15	5.07	6.23	5.01	6.65	5.09	5.24	5.74	6.22	5.64	5.64	5.82	5.42	5.98	5.66	6.47	5.57	5.96	5.23	6.37	5.56	6.05	4.59	4.99	6.31	6.1	6.56	5.59	5.27	5.06	5.5	6.15	5.12	5.76	5	5.28	4.73
7892735	5.67	6.71	6.67	7.02	5.36	5.36	7.28	6.94	5.97	5.8	6.43	4.91	4.27	5.77	5.53	4.71	5.85	5.44	4.62	5.1	4.06	4.46	4.53	6.32	6.44	6.23	6.72	6.75	5.62	5.85	4.93	5.62	5.91	5.64	6.25	5.47	7.19	6	4.91	5.89	3.97	4.74	5.91	4.51	4.47	5.17	6.31	4.03	7.56
7892736	6.64	7.2	6.76	6.25	6.28	6.68	6.03	7.52	6.66	6.63	7	6.3	6.41	6.26	6.74	6.66	6.77	6.27	6.56	6.62	6.75	7.12	7.29	6.72	6.75	6.27	7.17	6.55	6.22	6.67	6.67	6.11	5.95	6.4	5.42	5.94	6.89	6.73	6.98	7.13	6.13	6.56	6.3	6.79	6.55	6.73	6.36	6.64	6.88
7892737	5.79	5.81	4.65	5.25	4.83	5.8	6.24	6.15	4.4	5.12	5.08	5.19	5.33	5.81	5.03	4.86	5.19	5.88	5.33	5.41	5.73	5.72	5.84	6.31	5.49	5.69	5.2	5.01	4.97	5.41	5.21	5.16	5.14	5.39	5.53	5.88	5.92	5.99	5.66	6.11	5.08	4.93	5.83	5.92	4.75	5.46	5.09	4.63	5.64
7892738	8.23	8.29	8.46	8.27	8.31	8.14	8.5	8.17	8.25	8.55	7.97	8.28	8.46	8.04	9.02	8.21	8.73	8.47	8.52	8.77	8.08	8.25	8.92	8.77	8.75	7.83	8.39	8.84	8.02	8.09	8.31	8.19	8.28	8.55	8.12	7.9	8.97	8.76	8.85	8.39	7.96	8.17	8.42	8.91	8.03	8.33	8.63	8.57	8.08
7892739	5.19	6.58	6.54	6.52	6.12	5.91	6.31	6.53	5.5	6.29	6.42	6.36	6.3	5.85	6.59	4.95	6.31	6.85	6.29	6.48	6.31	6.2	6.81	6.76	5.66	6.89	6.13	6.5	5.89	6.16	6.34	6.71	6.26	6.44	5.4	5.49	6.45	6.45	6.49	6.51	5.49	5.4	6.22	6.01	6.15	6.47	6.04	6.62	5.65
7892740	4.45	5	3.01	5.9	6.81	4.12	7.06	5.48	7.06	7.95	4.93	5.03	3.71	3.71	5.62	5.02	5.75	4.23	5.51	3.33	3.12	3.06	5.66	6.7	5.92	4.27	6.18	4.25	6.12	5.11	3.09	5.92	5.86	5.44	6.55	3.08	5.51	5.99	5.43	3.52	5.39	4.68	6	5.63	4.87	3.65	3.52	3.1	3.97
7892741	4.84	5.45	4.69	4.6	5.61	4.98	5.24	5.06	4.87	5.66	4.88	5.39	4.71	4.72	4.57	4.62	4.7	4.85	4.64	5.07	4.67	4.68	4.98	5.26	5.26	4.64	5.13	4.4	4.52	4.24	4.74	4.75	4.6	4.27	4.82	5.52	5.29	5.08	4.74	4.14	4.56	5.72	5.47	4.74	5.07	3.96	5.59	4.12	4.74
7892742	10.32	10.42	10.56	9.88	9.87	10.15	10.11	10.54	10.41	9.78	10.56	9.91	10.21	10.29	10.39	10.88	10.03	10.07	11.24	10.47	10.34	10.18	10.28	8.69	9.57	10.31	10.32	9.78	10.36	10.27	10.03	9.91	10.33	9.98	10.81	10.14	9.84	10.19	10.24	10.68	11.5	10.51	10.01	9.73	9.99	10.54	9.9	9.88	10.04
7892743	3.4	4.07	3.69	3.9	3.85	4.25	3.39	3.31	4.36	3.76	3.15	4.08	3.94	3.71	3.97	3.6	4.26	4.09	3.82	3.83	4.46	3.82	3.83	3.47	3.41	3.45	3.9	4.05	3.73	3.92	3.96	3.95	4.75	4.15	4.24	3.54	4.14	4.46	3.81	3.7	4.96	4.41	4.27	4.03	3.88	3.59	3.75	4.67	3.52
7892744	8.04	9.14	8.18	8.49	7.71	7.51	8.17	7.57	7.61	8.53	6.31	7.52	7.9	5.56	6.99	6.41	7.45	6.47	7.41	7.57	7.45	5.78	7.14	7.63	8.54	8.04	9.52	8.54	6.59	7.67	7.45	8.1	8.39	7.57	7.78	8.69	7.79	8.24	8.03	7.18	7.76	5.9	7.71	7.28	6.08	7.25	6.84	6.44	7.32
7892745	11.35	11.56	11.24	11.48	11.72	11.6	11.68	11.53	11.5	12.21	11.64	11.45	11.47	11.54	11.69	11.65	11.23	12.04	11.81	11.91	11.27	11.26	11.38	11.77	11.47	11.45	11.48	11.59	11.28	11.86	11.9	11.36	11.69	11.39	11.51	11.39	10.95	11.29	11.31	11.57	11.84	11.51	11.92	11.57	11.67	11.48	11.01	11.86	12.16
7892746	3.18	3.7	3.61	3.37	3.43	3.32	3.67	3.12	3.38	4.14	3.84	3.14	3.67	3.36	3.38	3.26	3.27	3.8	3.76	3.53	4.59	3.37	3.67	3.4	3.39	3.43	3.93	3.24	3.39	3.51	3.76	3.85	3.76	3.97	4.13	3.33	3.35	4.04	3.7	3.42	3.47	3.87	3.57	3.46	3.36	3.39	3.44	3.4	3.61
7892747	9.39	9.35	9.66	9.36	9.12	9.95	9.98	9.68	9.67	9.57	9.61	9.52	9.51	10.07	9.71	9.82	9.68	9.76	9.92	9.97	10.29	9.85	9.56	9.48	9.74	9.33	9.49	9.85	9.89	9.81	10.08	9.96	9.59	9.5	9.83	9.35	9.38	9.96	10.07	10.04	9.81	10.32	9.53	9.5	10.11	9.83	9.52	9.6	9.8
7892748	10.44	10.76	10.53	10.82	10.86	10.35	10.85	10.71	10.28	10.84	10.38	10.42	10.26	10.05	10.53	10.05	10.82	10.47	10.16	10.3	10.38	10.54	10.79	10.88	10.57	10.89	10.5	10.43	9.87	10.35	10.11	10.45	10.28	10.21	10.32	10.46	11.26	10.59	10.63	10.46	9.95	10.08	10.56	10.42	10.31	10.08	10.71	10.49	10.4
7892749	7.39	6.52	6.9	7.93	6.63	5.84	6.91	5.99	6.04	6.55	5.8	6.31	5.43	5	5.87	4.98	5.59	4.67	4.34	5.71	5.53	4.69	5.89	6.44	8.05	7.47	6.65	7.46	6.06	7.31	5.45	5.72	6.58	6.93	6.61	7.53	4.9	4.55	5.33	5.72	5.49	5.92	6.8	4.81	4.44	4.93	5.28	4.28	4.89
7892750	5.18	5.61	5.19	5.86	6.21	5.17	5.81	5.39	5.86	5.58	5.32	6.3	5.41	4.93	5.56	5.45	5.76	5.59	5.09	5.43	5.78	5.9	6.22	5.94	5.84	6.32	5.83	5.09	5.09	5.84	5.39	5.99	4.86	5.37	5.55	6.83	6.03	5.96	5.96	5.36	4.97	5.76	6.17	5.57	5.11	5.62	6.24	5.88	5.36
7892751	10.28	10.13	9.96	10.18	10.3	9.8	10.04	10.34	10.13	10.33	9.86	10.22	10.19	10.1	10.33	10.03	10.46	9.87	9.99	10.15	10.38	10.33	10.83	10.9	9.95	10.51	10.09	9.94	9.93	10.25	9.96	10.29	9.9	10.03	9.82	10.03	10.47	10.54	10.33	10.11	9.69	9.66	10.25	10.15	9.86	10.05	10.06	10.02	9.68
7892752	6.07	6.1	5.27	5.55	4.52	2.85	5.58	3.63	4.87	3.8	3.36	4.79	3.68	3.79	4.21	3.3	6.1	3.76	4.18	3.34	5.68	3.51	3.67	4.57	4.58	4.46	6.23	5.39	3.95	4.22	4.18	4.3	4.18	4.02	4.4	5.65	3.39	3.31	4.05	4.42	3.65	4.27	4.69	3.81	2.97	3.55	3.75	4.36	4.84
7892753	12.43	12.73	12.45	12.69	12.71	12.37	12.49	12.46	12.25	12.73	12.23	12.55	12.4	12.25	12.49	11.93	12.65	12.4	12.12	12.3	12.53	12.56	12.7	12.74	12.54	12.85	12.4	12.57	12.05	12.35	12.2	12.52	12.41	12.23	12.19	12.52	13.01	12.59	12.64	12.35	12	12	12.57	12.36	12.04	12.05	12.73	12.69	12.56
7892754	8.08	9.12	8.19	9.33	9.29	8.49	9.52	9.21	8.55	8.56	7.94	7.76	6.56	7.71	8.07	6.95	7.75	6.21	7.14	7.56	6.17	7.16	7.11	8.66	9.13	8.72	8.72	9.2	7.84	8.4	8.21	7.58	8.51	7.8	8.43	7.47	8.73	9.25	8.16	8.7	6.39	8	9.3	6.06	6.61	7.65	7.02	6.51	8.27
7892755	5.47	5.19	5.54	5.63	5.8	5.66	5.15	5.17	5.34	6.48	6.13	5.93	6.75	5.66	5.07	5.43	5.78	6.15	5.13	5.74	4.83	5.26	6.1	5.97	5.59	6.23	6.96	5.8	6.13	6.74	6.24	5.58	6.31	6.36	5.84	5.97	5.92	5.34	5.57	6.02	4.72	5.9	5.24	5.27	5.39	4.95	5.82	6.5	5.93
7892756	2.95	2.97	2.94	2.95	2.92	3	3.07	3	2.98	3.02	3.06	3.07	2.9	2.88	2.93	2.92	2.96	2.95	2.93	2.9	3.14	3.1	2.87	2.94	2.97	2.93	3.03	3.03	2.97	2.92	2.96	3.04	3.06	2.96	3.07	3.04	2.91	2.88	2.87	2.94	2.91	2.96	2.91	2.97	2.98	2.93	3.05	3.08	2.96
7892757	9.63	8.87	9.99	8.46	9.54	9.79	9.63	9.22	9.34	8.3	10.08	9.39	9.42	9.9	9.4	9.53	7.99	9.31	10.21	9.19	9.73	9.37	9.1	9.03	9.34	8.76	9.07	9.65	10.32	9.35	9.91	9.43	9.84	9.55	9.95	9.4	8.39	8.39	9.21	9.79	10.21	9.78	9.2	8.72	9.61	9.61	9.5	8.63	9.78
7892758	7.43	8.17	6.85	6.57	7.27	6.33	6.23	7.16	6.88	6.97	5.8	6.87	6.91	6.29	6.56	6.59	7.63	6.89	7.51	7.74	7.49	7.6	7.21	7.78	6.69	6.3	7.13	6.94	6.61	6.46	6.94	7.13	6.88	6.81	7.49	6.7	7.05	8.2	7.57	6.54	6.82	6.49	7.85	7.63	6.6	6.71	6.95	7.53	7.14
7892759	6.46	7.33	7.14	7.93	6.33	6.89	8.09	7.18	6.92	6.5	6.28	7.06	5.82	6.12	6.91	5.46	6.72	6.21	5.66	6.47	5.85	6.08	6.73	7.37	6.62	7.78	7.42	8.07	6.37	7.07	6.61	6.39	7.11	6.14	6.92	7.39	7.62	5.95	6.85	6.67	5.8	5.92	7.07	6.83	6.21	6.26	6.8	5.62	6.98
7892760	7.98	7.95	7.76	7.16	7.69	7.57	7.41	7.89	8.09	7.92	7.4	7.86	7.22	7.3	7.33	7.16	7.36	7.19	6.95	6.9	7.51	7.55	7.82	8.2	7.6	8.26	7.77	8.09	7.41	6.93	7.69	8.04	7.92	7.36	8.17	7.98	7.55	7.49	6.82	7.29	6.82	7.31	6.78	7.62	7.28	7.29	7.8	7.65	7.24
7892761	8.08	8.04	7.8	8.19	8.21	7.82	7.99	7.78	7.94	7.78	7.89	7.97	7.73	7.73	7.86	7.94	8.37	7.77	7.74	7.81	7.99	7.93	7.97	8.19	8.4	8.15	7.73	7.81	7.63	8.1	8.07	7.97	7.42	7.77	7.5	7.78	8.19	8.17	8.24	7.53	7.57	7.96	7.93	8.1	7.79	7.72	7.93	7.65	7.73
7892762	12.32	12.38	12.36	12.39	12.34	12.09	12.3	12.46	12.41	12.15	12.75	12.02	11.78	11.78	11.8	12.02	11.79	11.96	11.85	11.91	11.87	12.1	12.34	12.22	12.31	12.43	11.88	12.07	12.34	12.11	12.51	12.22	12.34	12.28	12.34	12.26	11.69	12.02	11.67	11.92	12.23	11.9	11.91	11.76	11.98	11.71	11.27	12.08	11.78
7892763	9.21	9.8	8.86	9.19	9.31	8.87	8.94	9.19	9.1	9.27	8.88	9.1	8.93	8.56	8.9	8.57	9.23	8.87	8.44	9.09	8.4	8.49	9.42	9.55	9.21	9.58	9.16	9.31	8.38	9.15	8.65	9.15	9.38	8.85	8.87	9.16	9.71	9.15	9.12	8.93	8.5	8.44	8.96	8.51	8.5	8.4	8.84	8.41	8.5
7892764	9.21	9.59	9.53	8.96	9.4	9.93	9.92	8.71	8.83	9.06	9.66	8.61	8.86	9.88	9.85	9.98	9.67	8.67	9.95	9.38	9.57	9.42	8.85	9.11	9.11	8.98	9.69	8.87	9.1	9.45	9.54	8.9	9.32	9.5	9.22	8.93	7.3	8.76	9.23	9.63	9.99	10.47	9.75	8.96	9.01	9.63	9.7	9.08	9.42
7892765	10.24	10.55	10.04	10.78	10.21	9.91	10.05	10.07	10.28	10.38	9.62	9.9	10.14	9.76	10.06	9.48	10.39	10.11	9.66	9.89	9.34	9.67	10.13	10.41	10.18	10.18	9.94	9.8	9.42	9.92	9.68	10.16	9.76	9.99	9.8	10.08	11	10.23	10.07	9.88	9.76	9.72	10.37	9.54	9.71	9.51	10.12	9.39	9.87
7892766	10.4	9.95	10.36	9.78	10.35	10.44	10.64	10.81	9.91	9.86	10.34	10.47	10.98	11	10.47	11.25	10.97	11.23	11.12	11.03	11.19	11.54	10.42	10.41	10.41	9.89	10.12	10.25	10.49	10.52	10.82	10.3	10.66	10.88	10.4	10.38	10.51	11.54	10.78	10.51	11.37	10.45	10.7	11.01	11.19	11.21	10.65	11.31	11.12
7892767	6.14	6.19	6.05	7.21	6.47	6.47	6.42	5.94	6.36	6.87	5.35	6.96	5	4.87	6.79	6.29	5.97	5.82	4.02	5.28	5.13	5.58	7.28	6.07	5.22	6.22	6.23	6.1	6.02	5.2	6.17	5.9	6.66	4.37	6.58	6.99	5.67	6.2	5.75	5.96	5.52	4.55	6.32	7.6	4.83	6.18	5.99	5.48	5.98
7892768	3.81	4.03	3.18	3.58	3.53	3.15	3.61	4.71	3.2	2.85	3.06	3.68	3.4	3.22	3.3	3.18	3.94	3.29	3.21	3.4	2.99	3.6	3.23	4.23	3.92	3.14	3.36	4.81	2.82	4.22	3.38	3.38	2.96	3.06	3.38	4.31	3.05	3.57	3.64	5.05	2.89	3.49	4.05	3.13	2.76	3.2	3.24	3.04	3.38
7892769	5.47	6.18	6	6.32	6.03	4.98	5.03	5.05	5.94	5.34	3.12	4.3	3.97	3.34	4.75	3.61	4.78	3.98	3.6	4.46	4.41	3.24	3.66	5.83	6.7	4.9	4.94	6.18	4.74	5.41	4.24	3.72	5.29	5.72	5.41	6.95	4.11	4.35	4.66	5.03	4.73	3.93	6.11	3.96	2.98	4.56	3.87	3.38	4.34
7892770	9.84	9.96	9.23	9.3	9.6	9.34	9.8	9.3	9.41	9.77	9.53	9.54	9.96	9.94	10.05	9.78	10.17	9.74	9.68	9.74	9.82	10.03	9.77	9.34	9.52	9.19	9.49	9.68	9.44	8.9	9.42	9.51	9.57	9.51	9.58	9.21	10.21	9.58	10.04	9.78	9.81	10.05	10.27	9.9	10.02	9.62	9.72	10.11	9.77
7892771	7.95	8.12	8.06	7.78	7.29	7.33	9.2	7.66	7.51	6.73	7.74	7.89	7.1	7.39	8	8.42	9.24	7.97	8.11	7.5	7.68	8.34	6.72	6.8	8.19	7.91	8.29	7.09	7.3	7.76	6.8	7.53	8.35	7.93	8.08	7.62	7.85	7.35	7.76	8.06	7.26	7.72	9	7.51	6.82	7.79	7.54	7.83	7.89
7892772	7.63	6.95	5.44	7.52	5.94	5.74	6.78	7.2	6.84	6.84	6.47	7.64	6.06	5.93	6.14	5.46	5.35	6.48	5.14	5.62	5.39	5.5	5.83	6.67	7.81	6.4	7.03	7.3	5.04	6.13	6.79	7.08	7.11	5.92	6.83	6.45	4.54	6.66	6.71	4.99	5.37	6.47	6.77	6.08	5.29	5.18	5.66	5.25	6.95
7892773	7.41	7.86	7.42	7.37	7.81	7.44	7.51	7.65	7.47	7.87	7.73	7.41	7.97	7.65	7.95	7.8	8.31	8.12	7.65	8.18	7.81	7.47	8.06	8.16	7.9	8.08	8.12	7.88	7.55	7.58	7.52	7.71	8.04	7.77	7.16	8.27	8.54	8.22	8.44	7.85	7.75	8.1	8.16	8.27	7.73	7.89	7.41	8.06	7.41
7892774	10.09	10.04	9.08	10.61	9.63	9.1	9.76	9.2	9.85	10.34	7.15	9.9	9.2	8.49	9.65	8.19	9.48	8.07	6.97	7.96	8.66	8.36	9.17	10.6	10.33	10.72	10.16	10.34	8.72	9.84	8.84	8.56	9.46	8.42	9.52	10.56	9.61	8.37	9.48	8.73	8.8	7.63	9.34	10.45	8.6	8.31	9.24	8.68	7.92
7892775	7.99	6.62	7.35	8.26	7.82	6.28	7.79	6.98	8.3	7.17	6.98	7.32	6.31	6.13	7.58	5.72	6.8	6.17	6.27	6.05	6.98	7.38	6.34	7.36	7.9	7.84	8.81	8.95	7.02	6.98	6.76	7.6	7.61	5.99	7.89	8	7.17	6.94	6.79	7.55	5.43	6.9	8.72	7.69	5.15	7.1	5.72	6.42	7.6
7892776	10.84	10.66	10.54	10.94	11.1	10.95	11.52	11.46	10.72	10.88	11.34	11.17	11.13	10.81	11.02	10.81	10.91	11.18	11.1	11.02	11.93	12.31	10.8	10.99	11.29	10.82	11.32	11.23	10.81	11.07	10.97	10.88	11.07	11.25	11.08	11.26	10.98	11.31	10.82	10.57	10.95	10.88	11.09	11.25	10.93	10.96	11.82	12.03	12.19
7892777	7.33	6.83	7.24	7.44	7.35	7.07	7.85	6.97	7.06	7.63	7.17	7.47	7.19	7.07	6.99	6.59	7.44	7.22	6.99	6.76	7.01	6.8	7.62	7.86	7.33	7.54	6.99	6.25	7.1	7.94	7.6	6.27	6.92	7.69	7.57	7.66	7.51	7.59	7.47	6.77	6.84	7.04	7.2	7.69	6.7	7.03	7.52	7.08	6.12
7892778	12.02	11.99	12.4	12.22	12.49	12.26	12.72	12.54	12.23	12.56	12.88	12.56	12.52	12.15	12.5	12.29	12.75	12.65	12.94	12.54	12.33	13.09	12.08	12.88	12.59	12.44	12.5	12.59	12.54	12.76	12.48	12.54	12.71	12.67	12.7	12.78	12.43	12.67	12.27	12.2	12.22	12.35	12.63	12.66	12.22	12.77	12.17	12.72	12.88
7892779	5.96	6.57	6	6.95	6.13	4.76	5.96	4.73	6.82	5.47	3.97	5.73	5.46	6.64	5.07	4.52	6.79	5.41	4.77	5.28	5.17	4.93	4.29	5.91	5.87	6.75	7.36	5.62	5.13	5.04	3.78	6.44	6.39	3.89	6.04	6.46	6.38	5.13	5.72	5.96	5.54	4.88	5.19	5.42	4	4.92	5.15	4.43	5.63
7892780	6.19	6.05	6.19	5.95	6.31	5.54	6.4	6.6	6.01	5.45	5.7	5.39	5.65	5.95	6.11	5.43	5.58	5.08	5.35	5.92	5.82	6.47	5.87	6.19	5.87	6.76	5.65	6.06	5.56	5.76	6.61	6.32	6.59	5.68	5.14	5.55	6.34	6.38	5.84	5.49	5.98	5.55	6.16	5.83	5.43	5.78	6.95	6.41	6.92
7892781	7.53	8.12	7.52	7.76	7.71	7.43	7.58	7.98	7.72	8.06	7.23	8.04	7.75	7.09	7.31	7.17	8.16	7.31	7.27	7.52	7.47	7.89	7.49	8.27	7.54	7.62	8	7.7	7.5	7.3	7.52	8.1	7.55	6.92	7.22	7.49	8.31	8.25	7.38	7.62	7.49	7.36	7.26	7.4	7.18	7.36	7.7	7.37	7.06
7892782	13	13.12	12.9	13.34	13.08	12.74	13	12.94	12.91	13.17	12.74	12.9	12.86	12.43	12.99	12.35	13.04	12.91	12.51	12.92	12.44	12.38	13.09	13.17	12.9	13.26	12.91	12.89	12.4	12.79	12.68	12.81	12.84	12.63	12.65	12.93	13.33	13.03	13.07	12.89	12.53	12.51	13.06	12.83	12.6	12.66	12.64	12.53	12.26
7892783	11.24	11.35	10.89	11.44	11.26	10.79	11.06	10.99	11.09	11.24	10.31	10.96	10.96	10.72	11.08	10.54	11.27	10.94	10.57	10.97	10.6	10.47	11.4	11.46	11.15	11.43	11.08	11.02	10.43	11.07	10.67	11.05	10.9	10.59	10.92	11.07	11.92	11.38	11.25	10.86	10.46	10.35	11.18	10.78	10.48	10.83	10.84	10.02	10.36
7892784	6.91	7	5.78	7.48	6.57	6.77	6.41	5.29	6.4	6.04	6.39	6.52	5.39	5.68	6.75	6.25	6.83	6.71	6.22	6.21	4.77	5.9	6.15	6.22	5.96	5.8	7.18	7.07	6.57	7.14	6.27	6.87	6.37	5.45	6.98	7.71	7.97	6.83	6.54	7.11	6.32	5.82	6.98	6.36	6.59	6.88	6.45	6.42	6.25
7892785	4.95	5.93	6.03	6.57	6.4	4.7	6.76	6.38	6.81	5.47	5.89	5.23	3.85	3.58	5.32	4.16	4.32	4.01	3.23	4.96	4.35	3.63	5.69	4.67	5.82	6.83	6.22	6.19	3.53	6.07	5.56	5.21	5.7	4.52	5.97	5.31	5.56	6.06	4.59	4.93	3.81	5.02	5.15	5.73	4.31	4.37	3.94	3.66	4.8
7892786	9.13	9.56	9.83	8.4	9.95	9.87	8.88	9.75	9.37	8.29	9.93	9.28	8.98	9.57	9.13	9.23	9.15	9.4	9.6	9.24	9.46	9.69	8.85	8.86	8.84	8.08	9.51	9.24	9.85	9.15	9.08	9.99	9.68	9.47	9.16	9.17	8.52	9.46	8.7	9.31	10.07	10.05	9.39	8.97	9.9	9.49	9.27	9.24	9.09
7892787	4.49	5.79	3.68	5.07	4.76	6.12	7.33	5.7	3.78	5.39	2.94	4.98	3.26	6.9	6.95	6.26	3.56	3.66	3.71	5.59	3.95	4.17	4.5	7.17	7.9	3.86	4.42	6.49	6.04	4.11	4.9	5.9	6.07	4.77	5.56	6.81	7.24	3.25	5.06	4.73	4.8	4.11	6.08	7.1	7.05	4.64	4.87	4.71	4.34
7892788	9.36	9.22	9.58	9.31	9.46	9.15	9.14	9.93	9.28	8.77	9.23	8.95	9.21	9.31	9.82	9.42	10.14	9.22	9.63	9.56	9.88	9.93	9.4	8.95	9.46	9.31	8.84	9.03	8.85	9.36	9.43	9.51	8.86	9.18	8.57	8.88	9.28	9.44	9.25	9.64	9.46	9.74	9.47	9.73	9.16	9.49	9.24	9.87	9.36
7892789	6.26	5.7	6.49	6.57	6.43	4.96	6.57	4.59	6.04	5.95	6.57	5.67	5.15	4.87	5.81	4.2	5.59	5.57	4.94	5.45	4.96	4.31	3.9	5.31	6.12	6.56	6.96	5.27	5.97	5.8	5.4	5.46	6.48	5.45	5.95	5.57	5.95	5.43	5.48	4.22	4.64	5.27	6.42	6.2	5.3	3.81	3.29	4.59	4.98
7892790	5.61	3.64	4.56	5.81	4.04	4.36	5.57	3.58	5.03	4.74	3.35	3.77	3.77	3.86	4.06	3.39	3.95	3.93	4.06	4.24	4.11	3.69	3.77	3.91	3.95	3.73	4.5	4.97	4.68	4.09	3.73	4.04	5.41	4.22	3.29	4.81	5.36	5.23	3.77	4.2	4.73	4.64	4.34	3.98	4.09	4.02	5.07	4.34	4.23
7892791	12.9	12.83	12.86	12.96	13.07	12.75	12.97	13.19	13.02	12.92	12.85	12.99	12.95	13.08	12.96	13.06	12.98	13.16	13.12	13.09	12.81	12.43	12.83	12.91	13.01	13.06	13.15	13.12	12.89	12.92	13.18	12.89	12.94	13.06	12.97	12.87	12.83	13.01	12.83	13.11	13.2	13.15	13	13.2	13.28	12.93	12.43	12.95	12.77
7892792	7.52	8.21	7.92	8.2	7.08	6.98	7.44	7.98	8.18	7.66	6.63	7.66	7.09	6.4	7.62	6.92	7.63	7.28	6.8	7.29	6.93	7.53	7.62	8.49	7.57	8.12	7.77	8.25	5.87	7.52	7.05	7.22	7.28	7.07	6.64	7.58	7.7	8.52	7.88	7.6	6.58	7.06	7.65	7.46	7.17	7.16	7.45	7.75	6.6
7892793	7.07	6.89	6.58	7.39	6.13	6.28	7	6.67	7.34	6.56	6.06	5.74	5.86	6.51	7.05	5.27	6.47	6.57	5.83	5.12	5.85	6.18	5.42	5.17	6.87	7.99	7.56	6.91	6.45	6.55	6.89	5.72	6.43	6.1	6.25	7.07	6.47	5.78	6.4	5.68	5.53	6	6.81	6.97	6.27	5.96	7.02	5.24	5.87
7892794	7.99	7.72	7.42	8.27	7.75	7.61	6.97	7.14	7.19	7.48	6.69	6.51	5.01	5.06	5.18	5.81	7.49	4.38	5.75	7.3	6.53	6.28	6.36	7.9	7.79	7.96	7.15	7.75	6.18	7.01	6.61	6.84	7.39	6.31	7.15	7.37	6.49	6.88	6.57	6.25	5.92	5.27	6.92	5.51	5.72	6.1	6.57	6.5	5.02
7892795	6.55	6.84	7.32	6.64	7.09	6.56	6.5	7.18	6.58	6.95	6.72	6.71	6.97	6.52	6.68	6.69	6.58	6.59	6.6	7.01	6.58	6.78	7.51	7.47	6.68	7.12	6.4	6.91	7.05	7.04	7.01	7.06	6.78	7.04	6.67	6.49	8.09	6.75	7.19	6.59	6.64	6.98	6.88	6.97	6.74	6.67	6.86	7.02	6.64
7892796	13.5	13.68	13.49	13.75	13.52	13.49	13.54	13.32	13.66	13.55	13.4	13.53	13.84	13.67	13.87	13.6	13.95	13.81	13.69	13.67	13.59	13.49	13.36	13.41	13.41	13.43	13.65	13.6	13.4	13.49	13.34	13.6	13.6	13.39	13.86	14.03	14.01	13.79	13.85	13.86	13.79	13.73	13.88	13.77	13.72	13.59	13.84	13.54	13.69
7892797	8.22	8.68	8.04	7.45	7.94	7.72	7.86	8.76	8.72	7.63	8.94	8.59	8.83	7.57	8.72	7.62	7.87	8.11	7.77	9.01	8.77	8.27	8.23	7.94	8.91	8.1	7.81	8.84	8.11	8.24	8.11	8.51	7.78	8.84	7.91	8.95	8.67	8.11	9.75	8.21	8.46	8.17	7.71	8.02	8.04	7.86	9.1	9.21	8.25
7892798	4.27	4.96	4.73	4.7	4.42	4.5	5.35	4.48	4.51	4.17	5.1	5.06	4.91	4.75	4.44	4.83	5.55	4.33	4.6	4.84	5.24	5.57	4.78	4.72	5.2	6.06	4.18	4.59	4.55	4.59	4.14	5.15	4.04	4.13	3.91	5.16	5.3	3.87	4.22	5.18	4.6	4.27	4.66	4.78	4.33	4.68	5.06	5.45	5.46
7892799	3.3	3.37	3.6	3.89	3.41	3.59	3.3	3.65	3.4	3.57	3.66	3.71	3.73	3.31	3.63	3.55	3.99	3.75	3.61	3.74	3.87	3.56	3.57	3.34	4.08	3.83	4.53	3.94	3.9	3.49	3.59	3.83	3.58	4.06	3.67	3.91	3.78	3.51	3.45	3.86	4.3	3.38	4.65	3.51	4	3.39	3.52	3.9	3.7
7892800	3.99	3.59	4.32	3.63	3.91	4.25	4.07	4.24	3.75	3.46	3.51	4.73	3.96	3.85	4.04	3.98	3.87	3.99	3.76	3.76	4.3	3.77	3.87	3.69	3.63	3.34	4.42	4.25	4.13	3.65	3.73	3.87	3.89	3.75	3.95	3.55	5.21	3.39	4.3	3.67	3.84	4.17	4.03	3.93	4.29	4.25	4.05	3.89	3.91
7892801	3.65	3.64	3.38	3.31	3.79	3.56	3.48	4.35	3.48	3.29	3.81	3.39	3.49	3.24	3.23	3.41	3.58	3.26	3.5	3.34	3.26	3.36	3.18	3.31	3.71	3.04	3.96	3.41	3.57	3.24	3.5	4.13	3.35	3.49	3.84	4.15	3.49	3.75	3.3	3.23	3.42	3.21	3.39	3.62	3.25	3.23	3.42	4.04	3.3
7892802	8.22	8.48	8.74	8.72	8.91	8.97	8.72	8.42	8.2	7.85	8.88	8.67	7.9	8.49	8.58	9.14	6.42	7.08	9	8.06	7.64	8.41	8.32	7.66	8.98	8.07	9.02	8.6	8.53	8.35	7.42	8.19	8.41	8.55	9.34	8.57	7.61	8.09	7.66	8.53	9.3	8.72	8.8	7.7	7.89	8.68	7.86	7.96	9.07
7892803	13.14	13.1	13.1	13.21	13.1	13.06	13.25	13.27	13.17	13.13	13.22	13.31	13.33	13.29	13.28	13.11	12.94	13.2	13.24	13.29	13.06	13.01	13.02	13.32	13.19	13.22	13.23	13.21	12.96	13.15	13.22	13.21	13.21	13.19	13.19	13.32	13.35	13.32	13.15	13.17	13.2	13.15	13.3	13.15	13.06	13.14	12.95	12.97	13.09
7892804	5.64	5.79	5.39	6.06	5.67	5.33	5.95	5.8	5.36	6.01	5.81	5.26	5.51	5.63	6.06	5.28	6.29	5.77	5.1	5.62	5.33	5.92	5.51	6.02	5.78	5.78	5.43	5.87	5.05	5.65	5.45	5.38	5.69	5.45	5.52	5.65	6.02	5.64	5.78	5.96	5.3	5.28	5.95	6.07	5.41	5.43	6.37	5.85	5.52
7892805	7.58	7.18	4.86	6.94	6.29	6.35	7.65	6.45	6.2	6.51	5.23	4.28	6.1	5.23	6.69	4.9	6.68	4.42	5.48	5.03	5.67	6.37	6.22	6.71	6.17	5.92	7.2	6.95	5.84	6.27	5.44	5.96	5.21	6.14	6	6.51	7.24	6.52	6.11	6.5	5.01	4.38	6.26	5.73	4.38	4.47	5.25	5.08	5.87
7892806	4.11	4	3.5	4.05	4	4.1	3.67	3.44	4.21	3.48	3.75	4.57	4.25	3.27	3.51	3.55	3.69	3.64	3.37	3.64	3.88	4.56	3.63	3.93	3.69	4.06	3.63	4.18	3.63	3.35	3.12	3.36	3.95	3.36	4.21	3.7	3.86	3.54	3.79	3.74	3.38	4.04	3.37	3.96	3.28	3.34	3.6	3.55	3.85
7892807	7.63	8.03	7.66	8.1	7.73	7.48	8.13	7.93	8.15	8.4	7.98	7.32	6.72	7.24	8.13	7.4	6.71	7.45	7.07	7.46	7.02	7.41	7.8	8.04	8.18	8.1	7.24	8.26	7.03	7.77	7.92	7.1	7.01	7.73	6.76	7.37	6.88	7.75	7.4	7.52	7.45	6.85	8.19	7.61	6.94	6.9	7.46	6.89	7.75
7892808	8.1	7.42	7.99	8.17	8.1	8.22	7.96	8.31	8.13	8.19	7.98	7.96	8.54	8.39	8.52	8.77	8.48	8.79	8.64	8.32	8.27	8.03	7.84	8.38	7.84	8.55	7.87	8.07	8.09	7.98	8.23	8.2	7.45	7.98	7.93	7.2	8.3	8.52	8.46	8.48	8.53	8.27	8.36	8.56	8.43	8.46	8.66	8.21	7.87
7892809	3.42	3.15	2.92	3.02	2.82	3.32	2.96	3.17	2.94	3.19	2.91	3.78	3.04	3.23	3.05	3.12	3.45	2.85	3.16	3.5	3.1	3.7	3.03	2.97	3.16	3.29	3.09	3.14	3.27	3.36	3.32	3.07	2.99	3.16	2.77	3.04	2.93	3.89	3.2	3.1	3.03	3.33	3.24	3.12	3.66	3.28	3.34	3.47	3.49
7892810	5.79	5.68	4.81	5.58	5.64	5.96	6.31	6.21	4.47	4.96	5.12	4.65	5.18	5.15	5.91	5.74	5.88	5.25	6.11	5.21	5.54	5.45	6.71	6.22	5.3	6.27	5.18	5.6	5.8	5.11	5.5	6.31	4.79	4.97	5.85	4.92	5.35	5.92	5.41	5.04	5.26	5.65	5.68	5.15	4.56	5.14	4.54	6.23	5.52
7892811	3.47	3.64	3.63	3.36	3.16	3.82	4.4	3.57	4.83	3.8	4.55	3.08	3.34	3.29	3.33	3.35	3.19	3.51	3.22	3.93	3.33	3.71	3.29	3.97	3.98	3.68	3.88	4.15	3.32	3.96	3.1	3.62	3.48	3.49	4.3	4.05	3.34	3.4	3.13	3.53	3.76	3.11	3.75	3.9	3.39	3.65	3.47	3.41	3.34
7892812	8.16	7.81	7.82	7.68	8.05	6.94	7.68	7.87	7.42	7.9	7.18	7.33	7.74	7.07	7.74	7.3	8.35	7.48	7.13	7.48	7.64	7.5	7.8	7.95	7.6	8.09	8.08	7.72	6.97	7.39	6.81	7.61	6.71	7.08	7.28	7.41	8.57	8.02	7.51	7.83	7.06	7.63	7.8	7.68	7.14	7.21	7.92	7.98	8.05
7892813	6.29	5.19	5.57	5.19	3.94	6.44	4.98	5	5.22	4.62	3.84	5.56	3.39	4.27	6.17	4.73	6.59	3.21	3.83	4.66	5.71	4.55	4.76	5.77	3.81	3.92	6.17	5.39	4.52	5.47	4.61	5.36	4.97	3.94	4.73	6.64	5.37	4.73	6.18	5.3	4.06	3.8	6.05	4.65	4.51	4.16	4.68	4.56	3.78
7892814	12.45	12.38	12.33	12.26	12.36	12.52	12.21	12.56	12.59	12.15	12.34	12.39	12.33	12.46	12.34	12.3	12.09	12.73	12.51	12.45	12.44	12.14	12.52	12.25	11.85	12.45	12.51	12.38	12.52	12.41	12.3	12.42	12.49	12.26	12.43	12.3	12.37	12.57	12.49	12.36	13.04	12.66	12.38	12.27	12.78	12.47	12.03	11.47	12.54
7892815	3.33	3.3	3.29	3.3	3.28	3.4	3.45	3.38	3.36	3.38	3.45	3.45	3.39	3.28	3.3	3.33	3.36	3.38	3.38	3.35	3.58	3.58	3.26	3.34	3.41	3.35	3.4	3.46	3.36	3.31	3.36	3.49	3.43	3.37	3.43	3.31	3.42	3.28	3.27	3.38	3.35	3.43	3.31	3.42	3.4	3.33	3.48	3.69	3.38
7892816	10.77	11.01	10.61	11.25	10.82	10.39	10.96	10.92	10.68	11.16	10.35	10.92	10.76	10.15	10.73	10.06	11.06	10.64	10.09	10.46	10.27	10.28	11.08	11.23	10.69	11.41	10.92	10.74	10.04	10.64	10.41	10.84	10.61	10.33	10.64	10.85	11.65	10.99	10.8	10.38	10.12	10.16	10.99	10.65	10.1	10.18	10.79	10.31	10.05
7892817	12.42	12.12	12.02	11.52	12.05	11.92	12.58	12.37	12.01	12.1	12.82	12.43	12.93	12.95	12.86	12.9	12.73	12.78	12.95	13.05	12.98	13.16	12.18	12.7	12.33	11.47	11.74	12.39	12.54	12.13	12.32	12.37	12.38	12.52	12.35	12.3	12.88	12.9	12.55	12.85	12.53	12.95	13.03	12.85	12.73	13.02	12.59	12.94	13.17
7892818	4.41	5.15	4.78	4.79	4.87	5.27	5.15	3.77	4.84	3.96	3.51	3.43	4.22	4.22	4.38	4.01	4.49	4.21	3.9	4.07	4.93	3.89	4.12	3.98	4.49	4.28	4.62	4.05	3.93	3.79	3.31	4.44	5	3.76	4.12	5.04	4.8	4.74	3.91	3.82	3.84	3.98	4.64	3.37	3.98	3.81	3.82	4.59	4.17
7892819	5.3	7.5	6.58	7.9	8.5	3.93	8.98	4.91	5.62	3.96	7.76	5.8	6.68	3.82	6.42	6.07	7.66	3.7	4.71	7.11	5.02	6.02	6.16	3.78	5.64	7.21	7.21	7.04	3.93	6.69	6.14	6.67	7.61	5.82	6.32	7.28	4.33	6.92	7.65	5.97	5.19	6.3	7.36	4.48	6.28	7.07	6.65	6.99	7.26
7892820	13.12	13.15	13.22	13.38	13.31	13.27	13.2	13.23	13.22	13.35	13.21	13.19	13.34	13.04	13.28	13.07	13.37	13.28	13.24	13.15	13.08	13.33	13.26	13.37	13.17	13.34	13.32	13.21	12.87	13.09	12.91	13.08	13.23	13.22	13.06	13.29	13.52	13.4	13.16	13.01	13.23	13.08	13.49	13.22	13.11	13.27	13.28	13.15	13.33
7892821	3.72	4.24	3.67	4.1	3.26	3.05	4.4	3.28	3.31	3.35	3.33	2.98	3.35	3.09	3.39	3.24	3.84	3.6	3.28	3.27	4.13	3.56	2.94	3.02	3.12	3.32	3.28	4.37	3.91	2.89	3.18	3.54	3.63	3.3	3.91	3.95	3.32	3.23	3.44	3.33	3.31	4.01	3.46	3.23	3.39	3.27	3.44	3.57	3.36
7892822	6.95	7.27	6.19	7.4	6.51	5.79	6.34	6.25	6.63	6.66	6	6.15	5.8	5.93	6.55	5.9	6.77	6.17	5.96	6.11	6.21	5.32	6.58	6.94	6.65	7.05	6.99	7.11	5.83	6.48	5.85	6.63	6.51	6.31	6.65	7.15	6.41	6.77	5.99	6.29	5.72	6.33	6.61	6.36	5.85	5.45	6.31	5.25	6.47
7892823	8.16	8.05	7.56	8.34	7.81	8.12	8.36	8.64	8.16	8.35	8.04	8.33	8.39	7.78	7.86	7.92	7.5	7.9	8.04	7.62	7.88	8	8.66	8.54	8.1	8.52	7.96	8.32	8.02	8.1	8.03	8.55	7.6	7.65	7.81	7.88	8.31	8.22	7.88	7.41	7.56	7.97	7.74	8.14	7.92	8	7.67	8.07	7.88
7892824	9.71	10.16	9.8	10.08	9.67	9.64	9.52	9.6	9.69	9.75	9.58	9.52	9.24	9.32	9.7	9.09	10.37	9.72	9.21	9.87	9.45	9.62	10.06	10.11	9.41	9.8	9.6	9.88	8.81	9.53	9.41	9.67	9.53	9.31	9.41	9.57	10.48	9.9	9.84	9.71	9.4	9.04	10.27	9.71	9.19	9.45	9.97	9.16	9.62
7892825	8.33	8.64	7.73	8.81	7.13	8.15	8.61	8.83	7.77	8.84	6.34	7.86	7.32	7.74	8.74	7.19	8.31	7.68	7.33	7.66	8.46	8.9	6.79	7.9	8.23	8.1	8.58	8.5	7.33	8.65	8.11	7.49	7.94	7.47	8.24	8.24	8.59	8.28	8.01	8.2	7.35	7.91	8.82	8	7.22	7.87	9.01	8.55	9
7892826	6.72	6.09	5.38	7.17	4.97	4.65	5.91	4.55	6.08	5.84	5.63	4.96	5.31	4.19	5.6	4.7	5.26	4.92	4.15	4.64	4.68	5.52	5.72	4.02	5.51	6.08	6.23	4.64	4.98	5.43	4.8	4.95	4.98	4.17	4.33	6.13	6.01	5.41	5.07	4.97	4.39	3.81	6.48	4.94	4.21	4.23	3.97	4.45	5.44
7892827	13.06	13.27	13.12	13.29	13.32	13.05	13.2	13.17	13.13	13.37	13.03	13.1	13.05	12.88	13.07	12.65	13.2	13.05	12.81	13.02	12.82	12.74	13.32	13.34	13.2	13.38	13.08	13.1	12.69	13.11	12.78	13.15	13.09	12.94	12.9	13.06	13.59	13.25	13.15	13.01	12.74	12.83	13.14	13.07	12.66	12.82	13.03	13.07	12.78
7892828	4.01	4.59	4.02	4.19	3.83	3.88	4.09	3.69	4.14	3.96	4.68	4.77	4.11	3.96	4.04	3.78	3.99	3.81	3.49	4.07	4.24	3.74	3.75	4.11	4.5	4.53	4.7	3.65	4.31	3.4	3.48	4.84	3.75	3.72	4.31	3.61	5.28	3.44	3.76	4.06	4.45	3.43	3.74	3.61	3.32	3.19	5.41	4.05	3.81
7892829	11.84	11.93	11.7	11.57	11.5	11.46	11.91	11.63	11.43	11.75	11.48	11.62	11.18	11.08	11.33	11.45	11.16	11.34	11.09	11.42	11.32	11.41	11.59	11.69	11.66	11.24	11.56	11.83	11.86	11.22	11.63	11.53	11.91	11.5	11.65	11.58	10.94	11.54	10.91	11.48	11.35	11.31	11.55	11.25	10.79	11.29	10.81	11.56	11.21
7892830	11.65	11.48	11.64	10.19	11.2	11.37	11.52	11.61	11.04	10.56	11.53	11.27	11.78	11.86	11.74	12.37	11.82	12.13	12.52	12.31	12.52	12.6	11.86	10.62	11.07	10.84	11.43	11.26	11.6	11.04	10.69	10.84	11	11.17	10.86	10.57	11.71	11.19	11.6	12.36	11.66	12.7	11.63	11.84	12.54	12.35	11.37	12.43	12.12
7892831	11.5	11.74	11.56	12.07	11.78	11.74	11.69	11.71	11.89	11.53	11.74	11.59	12.13	11.71	12.2	11.56	12.38	12.13	11.82	11.92	11.71	12.05	11.88	11.89	11.71	11.73	11.81	11.8	11.34	11.59	11.35	11.93	11.79	11.62	11.42	12.27	12.43	12.24	12.09	11.63	12.12	11.46	12.4	12.07	11.61	11.68	12.26	11.76	12.02
7892832	10.44	10.72	10.61	10.78	10.62	10.98	10.66	10.86	11.07	10.09	10.84	10.27	10.56	11.05	10.43	10.74	10.59	10.68	10.92	10.55	10.11	9.99	9.48	10.26	10.42	10.2	10.52	10.77	10.56	10.61	10.34	10.52	10.99	10.52	10.9	10.97	10.51	10.61	10.7	10.83	11.41	10.7	11.02	10.44	10.97	10.69	10.31	9.36	10.99
7892833	3.39	3.2	2.93	3.13	3.28	3.59	3.18	3.08	3.06	3.12	3.03	2.94	3.03	3.17	3.18	3.32	3.15	3.21	2.95	3.23	3.09	3.34	3.38	2.87	4.44	3.21	3.49	4.28	3.24	2.84	3.52	3.45	3.03	3.38	2.81	3.07	2.86	3.36	3.18	3.31	3.04	3.22	3.29	3.48	3.14	3.07	3.46	2.9	3.35
7892834	4.52	4.19	4	4.74	5.29	3.83	5.52	3.87	4.33	3.8	3.71	4.09	4.01	4.06	3.97	3.49	4.22	3.77	3.75	3.77	3.13	3.87	4.66	4.1	4.06	4.24	5.99	4.47	3.75	4.33	4.62	4.98	3.94	3.42	4.94	4.85	4.3	5.2	5.59	4.29	3.82	4.13	5.3	3.8	3.36	4.12	4.64	3.54	4.07
7892835	10.51	10.3	10.69	9.66	10.69	10.83	11.78	11.53	10.47	9.75	11.95	10.83	11.74	11.58	11.46	12.06	11.26	11.94	12.32	11.98	11.74	13.04	10.34	11.15	10.58	10.15	11.09	10.86	11.57	10.97	11.03	10.69	11.1	11.33	11.18	10.47	11.21	11.86	10.94	11.2	11.56	12.33	11.58	11.6	11.04	12.36	11.19	11.69	12.08
7892836	13.13	12.93	13.05	12.91	12.63	12.74	12.95	12.92	12.81	12.78	13.07	13	13.19	12.52	13.07	13.24	12.99	12.69	13.05	13.08	13.14	13.09	13.18	13.08	12.78	12.61	12.43	12.93	12.93	12.99	13.32	12.98	13.07	13.17	12.95	12.98	12.42	13.29	13.1	13.13	12.91	12.94	12.94	12.93	13.51	12.97	12.85	13.16	13.27
7892837	9.45	9.98	9.46	8.71	9.12	9.01	9.71	10.43	9.41	8.44	9.52	9.48	9.59	9.64	9.95	9.75	9.7	9.03	10.15	9.29	10.3	9.89	9.54	9.6	9.75	8.5	8.79	9.76	8.81	9.18	9.61	9.36	9.51	9.87	8.42	9.48	9.3	9.56	9	10	9.67	9.85	8.88	9.28	9.09	9.53	9.3	10	9.23
7892838	12.2	12.25	12.2	12.36	12.23	11.95	11.92	12.08	12.44	12.18	12.18	11.89	12.24	12.37	12.19	12.09	12.46	12.42	12.11	12.19	11.74	10.93	11.91	12.29	11.56	11.88	12.08	11.65	11.91	12.02	11.98	11.99	11.88	11.99	12.36	12.28	12.24	12.2	12.42	11.49	12.5	12.13	12.42	11.32	12.13	12.04	11.81	11.26	11.96
7892839	5.02	4.82	4.04	4.68	4.66	4.68	5.31	4.6	4.41	4.82	4.22	4.86	4.86	4.85	5.35	4.09	4.86	5.08	4.09	4.64	4.16	4.62	4.57	4.95	4.76	4.06	5.65	4.82	4.63	4.78	4.39	4.6	4.35	4.84	4.95	4.69	4.81	4.64	4.47	5.11	4.37	4.95	4.95	4.29	4.9	4.71	4.04	4.86	3.93
7892840	7.47	6.98	7.53	7.24	7.48	6.58	7.57	6.16	7.13	7.49	3.9	6.76	5.24	6.49	5.55	5.73	5.74	5.27	5.06	5.61	6.75	6.23	6.64	6.38	6.21	7.36	7.39	6.42	6.66	7.09	6.26	5.83	7.11	6.04	7.18	6.7	6.78	6.3	6.25	6.57	5.7	5.21	7.11	5.75	5.44	5.14	5.78	5.84	5.52
7892841	10	9.75	10.18	8.93	9.47	9.66	9.74	9.57	10.07	9.29	10.11	10.12	10.23	9.94	10.3	10.36	9.72	10.22	10.61	10.52	10.67	10.65	10.16	9.88	9.94	9.38	9.49	9.79	9.86	10.07	9.91	9.93	10.03	10.31	9.47	9.72	9.59	10.01	10.76	9.99	10.25	10.22	10.1	10.18	9.93	10.36	9.86	10.59	10.31
7892842	5.46	6.28	6.12	5.58	5.58	5.64	6.23	5.55	4.33	5.64	5.49	5.24	4.45	4.72	5.21	4.36	4.11	5.02	3.77	4.14	5.27	5.94	4.36	6.01	5.83	5.51	5.58	4.89	5.31	5.37	4.5	4.95	6.14	3.78	3.74	6.16	4.62	5.11	5.09	4.25	4.94	4.34	5.51	4.96	5.13	4.32	5.81	5.06	5.1
7892843	6.43	4.63	4.82	4.78	4.86	4.86	4.85	5.09	5.43	4.14	3.66	4.6	4.86	4.64	5.19	4.33	4.56	4.53	4.67	4.4	5.77	4.62	4.41	4.52	4.5	4.36	4.61	4.51	3.87	4.54	4.59	4.45	4.8	4.65	5.02	4.03	5.4	5.67	5.44	4.6	4.17	4.1	6.21	4.69	4.59	5.17	4.84	4.69	4.62
7892844	5.64	5.81	5.52	5.74	5.38	4.55	6.13	6.07	5.39	5.76	4.36	5.24	4.2	3.83	6.18	3.46	6.09	4.71	3.78	4.99	5.03	5.38	6.17	5.56	5.66	5.85	5.2	6.4	5.96	5.61	5.7	5.65	6.02	5.27	6.52	5.95	4.78	5.46	5.41	4.95	4.5	4.64	4.82	5.27	3.53	4.29	5.02	4.82	4.92
7892845	8.83	8.92	8.73	9.37	8.76	8.45	9.21	8.96	8.95	9.19	8.27	8.82	8.47	8.16	8.6	8.11	8.65	8.9	8.17	8.38	8.4	8.37	9.13	9.31	8.98	9.01	8.84	9.19	8.12	8.82	8.28	9.12	8.53	8.31	8.73	8.93	9.25	8.79	8.57	8.23	8.39	7.93	8.68	8.4	7.95	7.93	8.48	8.42	8.27
7892846	13.3	13.32	13.28	13.32	13.37	13.19	13.19	13.11	13.27	13.21	13.27	13.37	13.37	13.17	13.22	13.17	13.3	13.27	13.01	13.17	13.06	12.95	13.19	13.26	13.29	13.24	13.2	13.23	13.14	13.33	12.88	13.29	13.24	13.16	13	13.23	13.21	13.21	13.33	13.12	13.16	13.05	13.1	13.13	13.06	13.05	12.9	13.15	13.18
7892847	9.01	9.37	9.04	9.07	9.01	9.55	8.47	8.91	9.86	7.89	9.44	8.38	9.6	9.85	9.58	10.42	10.08	10.08	9.58	9.9	9.04	9.12	9.18	7.78	8.63	8.79	10.15	9.26	9.65	9.62	9.16	8.86	9.11	8.72	9.4	9.26	9.28	9.91	9.36	10.22	10.78	10.56	9.98	9.68	10.32	9.45	8.82	9.24	10.29
7892848	10.09	10.16	10	10.37	10.1	10.15	10.6	10.39	9.89	10.56	10.1	10.16	9.5	9.54	10.1	9.19	10.94	10.01	9.55	10.11	9.79	10.02	10.22	10.23	10.27	10.84	10.56	9.98	9.99	10.42	9.8	10.12	10.21	9.98	10.2	10.67	10.7	10.26	9.97	9.5	9.11	8.97	10.28	10.32	9.37	9.93	9.04	9.36	10.14
7892849	5.33	5.98	5.28	5.25	4.94	5.28	5.63	5.96	5.91	5.81	5.71	5.27	4.75	5.07	5.3	5.17	5.53	5	5.49	5.3	4.76	5.72	4.98	4.86	5.14	5.89	5.33	5.18	4.65	5.51	6.14	6.45	5.11	5.38	6.4	6.13	5.51	4.84	4.6	5.86	4.73	5.45	5.25	4.87	5.21	5.37	5.5	5.31	5.42
7892850	7.66	8.13	7.82	8.91	6.48	7.41	8.6	7.8	7.18	8.19	6.38	7.76	5.98	5.68	7.71	5.71	7.78	6.69	6.22	6.68	5.44	6.02	6.9	8.29	7.35	8.31	8.38	8.32	6.84	7.82	6.44	6.81	8.22	6.66	8.02	8.27	8.87	7.43	7.92	6.86	6.86	6.44	7.86	6.44	6.77	6.52	7.91	5.82	8.68
7892851	7.4	6.84	7.64	7.77	7.87	7.58	7.81	7.85	7.67	7.42	7.38	7.67	7.94	6.99	7.49	7.38	7.63	7.76	7.35	7.91	7.88	7.57	7.88	7.71	7.2	7.89	7.31	7.8	7.21	7.87	7.53	7.41	7.09	7.29	7.62	6.87	7.32	7.65	7.96	7.49	6.95	6.86	7.9	7.49	7.07	7.64	7.56	7.5	7.11
7892852	7.31	7.72	7.4	7.46	7.53	7.46	7.13	7.58	7.4	7.2	7.49	7.82	7.72	7.3	7.7	7.08	7.5	7.36	7.26	7.4	7.7	7.71	8	7.98	6.89	7.4	8.1	6.98	7.23	7.53	7.5	7.37	6.72	7.52	7.1	7.13	8.01	7.46	7.43	7.51	7.01	7.19	7.55	6.86	7.11	7.12	7.63	7.65	7.49
7892853	13.5	13.48	13.46	13.58	13.63	13.42	13.44	13.55	13.57	13.56	13.62	13.54	13.48	13.35	13.44	13.47	13.57	13.44	13.47	13.59	13.46	13.42	13.63	13.7	13.5	13.58	13.61	13.56	13.42	13.67	13.56	13.61	13.66	13.5	13.59	13.57	13.68	13.65	13.52	13.54	13.68	13.65	13.68	13.55	13.47	13.49	13.35	13.53	13.73
7892854	5.07	5.15	5.18	4.22	4.55	4.76	5.18	3.74	4.37	3.53	4.22	4.72	4.75	4.17	5.66	4.61	5.39	5.22	3.83	4.41	4.69	3.53	4.78	4.53	3.33	3.19	3.67	4.19	3.51	3.27	3.14	4.17	4.63	3.45	4.46	5.16	5.39	4.04	4.06	5.48	4.84	4.49	5.84	5.32	5.02	4.9	3.99	3.48	4.6
7892855	8.84	9.48	8.83	9.41	8.88	8.29	9.67	8.91	8.68	9.47	8.03	8.48	7.73	6.69	9.25	7.82	9.47	7.9	7.53	8.87	8.52	9.27	8.67	9.5	9.09	9.36	9.39	9.36	7.67	8.31	9.01	8.58	8.63	8.09	8.53	8.7	8.59	9.61	8.73	7.62	7.66	7.82	8.96	9.21	8.45	7.78	7.82	9.01	8.48
7892856	6.39	5.63	6.87	6.81	4.91	5.84	7	7.47	6.79	6.38	4.94	5.84	4.45	4.46	6.55	4.9	6.05	5.8	5.57	5.71	5.79	6.37	5.41	6.37	5.48	7.43	7.03	7.29	5.02	6.53	6.37	6.96	6.36	6.16	6	5.77	5.97	4.98	5.19	5.99	4.67	5.21	6.4	5.95	4.25	4.88	5.67	5.45	6.71
7892857	11.85	12.01	11.87	11.81	11.59	11.66	12.11	11.8	11.78	11.93	11.59	11.64	11.2	11.1	11.53	11.39	10.79	11.04	11.19	11.34	11.31	11.36	11.74	11.77	11.79	11.59	11.71	11.79	12.12	11.58	11.59	11.65	11.95	11.77	11.78	11.63	11.04	11.72	11.23	11.65	11.36	11.25	11.74	11.09	10.5	11.26	10.81	11.13	11.11
7892858	4.42	2.84	4.03	3.22	2.8	4.09	3.64	3.37	3.63	4.48	3.99	3.61	3.33	3.43	3.68	3.72	5.9	3.55	3.27	3.8	2.62	3.88	4.08	3.27	3.07	3.29	3.61	4.52	3.83	3.2	3.73	3.27	4.17	4.08	3.45	4.02	3.3	3.04	3.42	3.52	3.26	3.28	3.95	3.43	2.96	3.68	3.36	3.17	3.07
7892859	7.76	8.16	8.11	8.48	8.49	8.09	8.2	7.85	8.07	8.38	8.26	8.11	7.86	8.41	8.28	8	8.48	8.08	7.54	8.02	8.18	7.94	8.7	8.61	7.81	8.3	8.06	8.16	7.89	8.04	8.15	8.54	8.22	7.91	7.63	7.88	8.43	8.44	8.37	8.06	8.12	8.15	7.99	8.12	8.09	8.1	8.23	8.33	7.93
7892860	7.44	8.17	7.9	7.29	7.94	7.43	7.39	7.82	7.05	8.01	7.64	7.69	7.61	7.34	7.76	7.29	8.19	8.17	7.58	7.82	7.44	8.16	7.98	8.19	7.32	8.01	8.6	7.96	7.54	7.9	8.02	7.62	7.07	7.43	7.54	7.55	8.4	7.92	8.05	7.91	7.57	7.32	7.68	7.81	7.49	7.44	8	8.65	6.95
7892861	12.24	12.35	12.57	12.51	12.38	13.02	12.36	12.39	12.21	12.21	12.37	12.22	12.1	12.52	12.27	12.21	11.91	12.21	12.71	12.19	12.09	12.32	12.06	12.41	12.45	12.06	12.31	12.34	12.62	12.25	12.79	12.33	12.4	12.3	12.53	12.33	11.29	12.06	12.15	12.45	12.5	12.77	12.37	11.95	12.38	12.3	11.73	11.78	12.41
7892862	10.75	11.14	10.6	11.29	10.8	10.42	10.82	10.62	10.69	11.01	10.22	10.87	10.53	10.14	10.93	9.92	11.08	10.54	10.04	10.26	10.57	10.46	10.88	10.98	10.9	10.88	10.6	10.81	10.06	10.52	10.41	10.74	10.64	10.49	10.64	10.56	11.31	10.46	10.57	10.23	10.11	10.4	10.77	10.74	10.18	10.15	10.99	10.52	10.35
7892863	7.93	8.74	7.73	8.42	8.28	7.68	7.83	8.1	7.67	8.13	7.7	8.06	7.99	7.9	8.16	7.78	8.9	7.94	7.53	8.27	8.63	8.03	8.56	8.28	8.07	8.16	8.24	8.09	7.64	7.89	7.71	7.89	7.33	7.77	7.19	7.91	8.13	8.33	8.43	7.59	7.75	7.97	8.38	8.56	8.13	7.96	8.4	8.09	7.77
7892864	8.02	7.87	7.42	8.26	7.87	6.35	8.28	7.12	7.54	7.99	6.6	7.35	5.4	4.32	7.02	4.57	7.48	5.91	5.23	6.16	4.91	5.06	6.83	6.41	7.16	7.15	9.09	8.39	6.66	6.68	6.65	7.16	7.54	6.34	6.81	7.5	6.19	6.56	7.23	6.95	5.95	5.87	7.54	6.67	4	5.56	7.01	6.71	6.77
7892865	11.76	11.88	11.56	12.14	12	11.43	11.96	11.75	11.66	12.32	11.41	11.72	11.52	10.99	11.86	10.87	12.16	11.34	10.97	11.37	11.23	11.5	12.01	12.27	11.94	12.33	11.95	11.5	10.96	11.51	11.19	11.71	11.4	11.21	11.5	11.67	12.53	11.8	11.74	11.04	10.82	11.01	12.07	11.45	11.12	10.99	11.91	11.35	11.66
7892866	3.34	3	3.46	3.25	3.24	3.28	3.26	3.79	3.57	3.23	3.94	3.1	3.13	2.92	3.03	3.59	3.61	2.9	3.26	3.31	3.02	3.29	3.07	3.26	2.76	3.3	3.15	3.71	3.89	3.14	3.6	2.76	3.64	3.34	3.48	3.33	4.39	3.15	3.35	3.07	3.62	3	3.18	3.13	3.3	3.24	3.24	2.78	3.2
7892867	5.39	4.74	5.62	3.73	4.44	3.88	4.43	4.23	4.53	4.49	4.67	4.49	4.21	4.21	4.93	4.39	3.69	4.13	4.59	4.87	4.09	4.73	4.23	4.53	3.61	4.76	4.2	4.21	5.09	3.77	5.19	5.29	4.48	3.63	5.17	4.57	4.18	4.44	3.41	4.43	4.16	3.96	4.65	4.97	4.86	3.68	4.14	4.51	3.86
7892868	12.33	12.17	12.03	11.95	12.07	11.91	12.78	12.58	11.88	11.94	12.75	12.31	12.84	13.08	12.84	12.79	12.82	12.77	13.02	13.01	13.23	13.53	12.26	12.84	12.62	11.62	12.22	12.4	12.53	12.24	12.28	12.22	12.48	12.53	12.42	12.32	12.76	12.79	12.49	12.64	12.55	13.14	13.02	12.95	12.94	13.01	12.63	13.17	13.51
7892869	8.12	8.48	8.49	8.7	7.83	8.24	8.79	8.24	8.36	9.32	8.01	8.02	7.73	7.16	8.57	7.25	8.87	7.42	7.53	8.03	7.39	8.22	7.8	8.59	7.72	8.53	9.21	8.69	7.62	7.91	7.35	8.18	8.41	7.57	8.62	8.94	8.96	7.9	8.51	7.98	7.47	7.61	9.07	8.42	7.61	7.66	8.15	7.98	9.07
7892870	8.07	8.37	8.51	8.4	8.7	9.26	8.28	9.03	8.6	8.02	8.18	9.03	8.89	9.18	9.04	9.13	9.06	9.5	8.97	8.87	8.65	8.9	9.17	8.36	8.07	8.57	8.97	8.66	9.09	8.67	8.62	8.17	8.52	8.56	8.32	8.36	8.65	9.24	8.97	9.03	9.59	9.67	8.94	9.45	9.5	9.1	8.49	8.62	8.24
7892871	7.8	8.54	7.96	8.85	7.64	8.1	9.17	8.67	8.2	8.76	8.13	8.43	6.49	6.2	7.77	6.18	7.25	6.61	5.95	6.52	6.92	7.75	6.03	8.44	7.94	8.42	8.78	9.37	7.49	7.85	7.66	8.01	8.42	7.52	8.7	8.85	7.91	6.31	7.41	7.63	6.39	7.3	8.62	7.15	6.16	7.12	9.2	7.51	9.01
7892872	7.41	7.76	7.15	7.05	7.67	7.49	8.01	8.06	7.12	7.39	6.68	7.49	7.22	6.78	6.79	7.02	6.42	6.75	7.06	7.68	7.18	7.27	7.41	7.95	7.64	6.86	7.49	8.03	6.74	8.17	7.62	7.4	7.2	6.59	8.11	7.45	7.72	7.23	8.04	7.5	6.82	7.73	8.01	7.54	7.15	7.1	7.71	7.46	8.02
7892873	6.84	6.02	4.55	5.38	5.54	4.44	5.17	6.18	5.63	4.57	2.98	4.73	5.73	3.09	4.69	3.43	4.68	4.76	2.93	5.1	4.54	3.4	6.2	4.95	5.08	5.85	5.39	5.53	3.49	3.96	5.27	4.25	4.75	4.87	5.55	5.26	5.85	5.02	5.23	3.17	3.38	4.92	5.48	5.56	3.35	3.16	3.92	2.86	3.56
7892874	6.65	6.22	5.77	6.74	7.21	5.77	6.12	5.78	5.82	5.59	6.03	6.3	6.15	4.99	5.56	4.96	5.91	6.07	4.38	5.25	5.32	5.46	5.13	6.16	5.95	5.45	6.88	5.53	5.31	6.3	5.97	5.91	6.22	5.74	5.89	6.09	5.2	5.24	5.56	5.29	5.47	5.9	6	5.49	5.96	5.13	5.06	5.49	5.48
7892875	7.84	8	7.89	7.85	7.62	7.16	7.35	7.5	8.31	7.85	7.81	8.19	8.25	7.57	7.93	7.71	8.31	8.06	7.64	8.21	7.67	8.16	7.64	7.73	7.95	7.94	7.66	7.77	7.37	7.6	8.37	8.04	7.75	7.9	8.62	7.37	8.07	7.65	7.78	7.61	8.03	7.96	8.23	7.98	7.86	7.77	7.55	8.02	7.19
7892876	11.28	11.68	11.28	11.87	11.36	10.82	11.39	11.38	11.53	11.31	11.64	11.54	11.73	11.4	11.49	11.08	11.83	11.77	11.52	11.5	10.89	11.47	11.05	11.58	11.45	11.27	11.49	11.44	11.26	11.36	11.12	11.39	11.69	11.45	11.55	11.85	12.01	11.86	11.36	11.29	11.63	11.53	11.99	11.19	11.22	11.38	11.18	11.08	11.28
7892877	5.03	4.68	4.46	5.09	4.25	3.82	5.43	4.52	4.35	4.5	4.66	4.31	4.45	3.97	6.02	4.44	4.54	4.14	3.92	4.64	4.92	5.57	4.89	5.28	3.8	4.46	3.7	5.87	4.86	5.21	4.43	4.57	4.92	4.99	3.8	4.98	4.87	4.83	5.15	4.55	4.5	4.25	4.07	4.18	5.07	4.67	4.91	3.84	4.6
7892878	7.1	8.68	7.06	7.87	6.26	6.84	6.53	8.01	5.39	7.21	6.51	7.63	6.32	5.82	7.93	6.55	6.59	6.19	5.93	7.01	5.86	6.42	7.14	6.96	7.54	7.72	7.15	6.85	6.9	6.82	6.67	7.41	7.08	6.27	6.83	7.35	5.34	7.17	6.36	6.17	5.35	6.86	6.96	5.78	6.31	6.39	6.08	6.28	6.56
7892879	6.23	5.06	4	6	4.87	3.99	5.96	5.67	4.39	6.62	6.42	5.19	4.4	3.63	5.8	3.86	5.36	3.35	3.72	5.94	3.75	3.83	5.09	3.98	3.68	6.21	6.38	6.94	3.35	5.43	4.5	6.72	5.24	4.61	6.45	4.53	3.68	6.61	4.67	5.05	4.09	5.11	6.53	3.94	5.54	5.62	3.98	4.31	4.79
7892880	10.32	10.47	10.31	10.29	10.13	10.37	10.57	9.74	10.59	9.9	10.56	10.26	10.68	10.53	10.75	10.87	10.48	10.72	10.91	10.73	10.45	10.76	10.05	10.22	10.74	9.84	10.55	10.48	10.13	10.56	10.3	10.57	10.41	10.73	9.72	10.66	9.72	10.32	10.55	10.44	11.24	10.83	10.74	10.88	10.4	10.76	9.2	10.47	10.54
7892881	6.05	5.37	6.35	5.83	5.44	5.15	5.72	6.3	5.05	5.65	5.76	5.62	4.64	5.55	5.41	5.2	5.94	6.49	5.08	4.87	5.8	5.16	5.95	6.19	5.36	6.38	5.59	5.31	5.75	5.98	5.57	5.32	6.16	6.05	4.37	6.32	6.54	5.32	5.23	5.13	4.81	4.79	4.76	5.54	4.64	5.5	6.88	6.49	4.43
7892882	10	9.84	10.3	9.57	9.43	10.59	10.5	10.32	10.04	9.8	10.05	9.79	10.19	9.97	10.22	10.54	9.96	10.45	10.95	10.69	10.77	10.54	9.58	10.03	9.86	9.58	9.43	10.09	10.41	10.16	10.19	9.9	10.39	9.72	10.41	10.14	9.81	9.98	10.14	9.99	10.85	10.79	10.14	10.26	10.35	10.98	10.3	10.34	10.96
7892883	4.72	4.29	4.55	3.52	3.73	4.78	4.16	4.6	4.46	4.04	3.95	4.31	4.46	5.36	4.06	3.99	3.77	3.68	3.5	3.86	4.74	3.57	4	4.22	3.67	3.89	4.1	3.58	3.83	3.86	4.53	3.31	4.37	3.59	4.13	3.02	4.43	3.96	3.93	3.45	4.45	5.29	5.47	3.83	4.37	4.16	4.19	4.02	4.74
7892884	10.89	11.05	11.1	11.03	11.18	10.93	11.27	10.18	10.74	10.67	10.85	10.53	11.35	11.63	11.7	11.72	12.13	10.71	11.66	11.81	11.2	11.03	10.76	10.8	11.32	10.92	10.81	10.92	10.4	10.96	11.15	10.62	11.02	10.91	10.49	10.59	10.73	11.05	11.69	11.85	11.59	12.23	11.97	11.51	11.37	11.46	10.69	11.09	10.48
7892885	5.12	5.13	5.7	5.06	5.79	5.76	5.58	5.84	6.12	6.5	5.89	5.57	5.83	5.33	6.49	5.78	6.27	5.54	5.14	5.43	5.6	6.4	6.01	6.39	5.8	6.31	5.93	5.48	5.77	5.86	5.83	5.39	5.33	5.75	5.82	6.18	6.51	5.54	5.87	5.71	5.59	5.61	5.32	5.62	5.33	5.04	5.18	6.05	5.93
7892886	7.97	7.89	7.82	8.36	7.63	7.48	7.68	7.87	7.51	7.6	7.41	7.95	7.9	7.46	7.25	7.4	7.73	7.38	7.09	7.36	7.16	7.04	8.32	8.32	7.84	8.16	7.72	7.82	8.01	7.72	7.69	8.02	7.69	7.45	7.23	7.47	7.52	7.83	7.77	6.61	7.57	7.56	7.87	7.55	7.32	7.35	6.13	6.77	7.16
7892887	4.23	3.55	3.69	4.39	3.8	3.61	4.85	3.73	3.72	3.72	3.65	3.74	3.39	3.38	4.28	3.77	3.59	3.64	3.38	3.36	3.37	3.94	3.55	3.48	3.52	4.19	3.95	4.67	3.55	3.5	3.55	4.53	4.45	3.83	4.66	3.84	3.2	3.56	3.72	3.17	3.5	3.33	3.78	4.46	3.44	3.29	4.49	3.95	3.64
7892888	3.86	3.03	3.45	3.65	3.2	3.74	2.89	3.15	4.23	3.43	4.02	3.41	2.99	3.12	3.11	3.1	3.58	3.35	3.15	3.22	3.99	3.29	3.58	4.21	2.99	3.61	3.41	3.27	3.84	3.09	3.17	3.01	3.31	3.54	3.33	3.08	3.17	3.01	3.16	3.72	3.84	3.35	3.38	2.8	3.47	3.61	3.24	2.96	3.78
7892889	12.74	12.92	12.75	12.99	13	12.5	12.53	12.63	12.67	12.9	12.27	12.64	12.72	12.45	12.67	12.29	12.84	12.62	12.29	12.63	12.56	12.53	12.94	13.01	12.66	12.89	12.64	12.52	11.88	12.59	12.42	12.63	12.47	12.39	12.46	12.55	13.18	12.84	12.89	12.67	12.21	12.26	12.76	12.65	12.36	12.35	12.59	12.67	12.42
7892890	10.38	10.49	10.97	10.31	10.95	10.87	10.91	9.86	10.36	10.61	10.63	10.33	10.55	10.91	10.9	11.08	11.13	10.17	11.01	10.86	11.21	11	10.84	10.71	10.89	10.69	11.27	10.74	10.23	10.86	10.98	10.3	10.49	10.59	10.15	10.76	9.28	10.11	10.75	11.15	11.11	11.64	11.35	10.41	10.65	10.94	10.65	10.89	10.44
7892891	11.99	12.29	11.91	12.36	12.15	11.79	11.99	11.94	11.89	12.21	11.65	12.04	12.16	11.84	11.97	11.52	12.29	12.08	11.62	11.94	11.8	11.78	12.22	12.31	11.97	12.25	11.97	11.97	11.34	11.75	11.53	11.91	11.81	11.6	11.85	11.98	12.78	12.2	12.03	11.71	11.76	11.79	12.09	11.77	11.63	11.61	12.33	11.58	11.79
7892892	5.05	5.58	4.92	5.56	4.38	5.8	5.76	4.88	5.34	4.66	4.98	5.62	4.62	4.38	5.33	4.74	4.61	5.34	4.65	4.54	4.86	4.41	4.28	5.77	5.54	5.69	6.58	5.95	4.41	4.97	4.54	7.06	5.04	4.87	5.6	5.68	4.87	4.91	4.81	5.11	4.33	4.83	6.5	5.13	5.06	4.8	4.9	4.96	4.84
7892893	8.77	8.66	8.61	8.16	8.59	9.06	8.7	8.99	8.73	8.62	8.87	8.26	9.04	9.23	9.13	9.06	9.09	8.87	9.04	9.12	9.1	8.83	8.81	8.84	8.47	8.81	9.05	8.98	8.52	8.78	8.91	8.51	8.7	8.82	9.07	8.67	8.91	9.18	8.87	9.21	9.31	9.18	9.32	9.02	8.71	9.26	8.71	9.11	9.24
7892894	12.82	12.73	12.57	12.65	12.71	12.7	12.61	12.66	12.67	12.77	12.61	12.77	12.74	12.52	12.63	12.79	12.31	12.84	12.56	12.7	12.57	12.42	12.68	12.38	12.43	12.47	12.9	12.79	12.85	12.58	12.79	12.82	12.56	12.5	12.94	12.76	12.73	12.76	12.75	13.06	12.96	12.83	12.53	12.82	12.84	12.68	12.71	12.63	12.21
7892895	5.07	5.31	4.75	4.51	5.61	4.06	5.92	5.76	4.8	6.07	4.86	5.17	5.81	4.57	5.38	5.23	5.27	5.03	5.11	4.73	5.27	5.48	6.09	5.08	6.01	5.7	3.89	4.97	5.17	5.27	4.22	5.4	5.06	5.33	5.47	4.17	5.22	5.53	4.93	5.37	4.88	5.08	5.83	5.63	4.65	5.3	5.83	5.97	5.17
7892896	10.04	10.01	9.96	9.81	10.22	9.67	9.64	10.2	9.67	10.06	9.88	10.13	10.62	10.56	10.39	10.61	10.87	10.66	10.55	10.61	10.26	10.11	10.24	10.18	10.15	9.85	10.04	9.76	10.3	10.05	10.15	10.42	9.85	10.07	9.67	9.79	10.94	10.85	10.74	10.83	10.74	10.28	10.48	10.54	10.37	10.68	9.71	10.29	10.02
7892897	9.09	8.7	8.42	8.43	7.87	8.68	7.67	8.22	8.04	9.2	7.73	6.98	7.5	8.18	8.74	7.57	8.88	7.85	8.25	8.02	8.84	7.03	8.29	8.41	7.8	8.75	8.92	7.97	8.12	8.63	8.56	8.97	7.98	8.3	8.18	8.77	9.12	8.39	8.84	7.54	8.03	8.34	8.86	8.18	7.76	6.91	9.19	7.65	8.58
7892898	8.56	8.43	8.58	8.42	8.8	8.75	8.65	8.7	8.5	8.82	8.51	8.45	9	9.01	8.93	8.64	9.34	8.8	8.9	8.68	9.1	9.2	8.91	8.95	8.73	8.53	8.47	8.36	8.69	8.41	8.45	8.02	8.12	8.45	8.47	8.35	9.48	9.23	8.84	8.81	8.87	8.79	8.98	9.02	8.73	8.77	9.2	9.05	9.23
7892899	12.16	12.37	12.01	12.54	12.34	11.86	12.14	12.18	12.26	12.46	11.95	12.18	12.2	11.81	12.08	11.67	12.34	12.18	11.68	12.04	11.82	11.78	12.44	12.53	12.18	12.59	12.19	12.21	11.78	12.05	12.06	12.08	12.07	11.78	12.04	12.23	12.75	12.3	12.3	12.02	11.61	11.72	12.24	12	11.79	11.88	12.18	11.82	11.73
7892900	12.56	12.71	12.6	12.52	12.79	12.71	12.86	12.67	12.74	12.43	12.96	12.76	12.83	12.82	12.86	12.7	12.77	13.12	12.92	12.83	12.47	12.79	12.56	12.66	12.52	12.44	13.01	12.7	12.78	12.63	12.59	12.95	12.89	12.65	12.82	12.95	12.89	13	12.73	12.8	12.94	12.76	13.09	12.6	12.79	12.83	12.68	12.54	12.82
7892901	10.97	10.63	10.79	10.6	10.71	10.74	10.71	10.79	11.2	10.65	10.88	10.5	11.06	11.33	11.11	11.32	9.95	11.18	11.18	10.96	10.84	10.99	10.36	10.75	10.5	10.05	11.23	10.79	11.08	11.19	11.21	11.07	11.11	10.86	11.53	11.18	10.76	10.82	11.02	11.18	11.23	11.42	11.21	11.03	11.38	11.12	10.33	10.73	11.2
7892902	13.54	13.44	13.41	13.53	13.52	13.46	13.42	13.41	13.46	13.49	13.36	13.41	13.23	13.43	13.21	13.32	13.3	13.21	13.33	13.22	13.42	13.19	13.55	13.43	13.41	13.57	13.42	13.25	13.36	13.38	13.4	13.48	13.38	13.33	13.6	13.5	13.14	13.25	13.3	13.36	13.34	13.37	13.11	13.04	13.18	13.17	13.04	13.14	13.44
7892903	8.34	8.1	8.36	8.76	8.4	8.69	8.48	8.59	8.66	8.34	7.79	8.49	8.52	8.06	7.95	7.9	8.62	8.37	7.65	8.06	7.6	7.47	9.09	8.59	8.33	8.15	8.7	8.83	8.28	8.22	8.24	8.69	8.55	7.59	8.58	8.79	9.12	8.5	8.4	7.89	8.17	7.89	8.46	8.02	7.88	7.82	8.38	7.05	8.06
7892904	5.34	4.8	5.08	4.24	6.32	5.97	4.51	4.65	5.35	4.71	4.91	3.61	4.27	5.12	6.8	4.33	4.76	5.21	4.43	5.85	5.1	6.22	5.29	5.84	6.03	5.66	6.2	6.11	4.09	4.97	4.16	4.97	5.34	4.02	4.51	4.41	6.15	6.1	5.9	6.1	5.72	6.5	5.79	6.73	5.4	5.61	4.32	5.79	5.85
7892905	8.18	7.77	7.87	9.23	7.93	8.71	7.72	8.12	8.68	7.87	8.12	7.21	8.06	8.62	8.51	7.4	9.3	9.32	7.74	8.52	7.68	8.65	6.92	7.36	7.93	7.64	8.54	8.48	7.5	7.8	7.45	7.51	8.18	7.62	7.79	8.7	8.42	8.82	9.2	8.11	8.27	8.44	9.26	8.62	9.07	8.66	8.38	7.88	8.06
7892906	12.4	12.01	12.36	11.14	11.48	11.93	12.54	12.48	11.97	11.62	12.7	12.13	12.99	12.57	12.78	13.27	12.46	13	12.83	12.82	13.33	13.59	12.39	12.13	12.29	11.09	11.96	12.31	12.59	12.18	12.26	12.19	12.19	12.48	11.96	12.31	12.52	12.74	12.79	12.31	12.57	13.34	12.83	13.01	13	13.15	12.73	13.18	13.2
7892907	12.97	13.08	12.81	13.19	13	12.63	12.99	12.92	13.06	13	13.24	13	13.36	13.32	13.31	13	13.38	13.37	13.34	13.23	12.83	13.15	12.79	13.17	13.21	12.91	12.99	13.09	12.89	13.11	12.81	13.06	13.29	13.03	13.03	13.4	13.53	13.41	13.14	13.24	13.26	13.09	13.55	13.2	13.06	13.22	13.12	12.9	13.43
7892908	6.88	6.62	7.26	7.35	7.03	6.8	7.48	6.96	6.85	7.42	7.25	6.69	6.93	6.13	6.8	6.86	6.25	6.42	6.37	7.06	7.04	6.96	7.45	7.47	7.17	7.48	7.21	6.92	6.32	7.28	6.93	7.31	6.8	6.72	7.16	6.62	6.54	6.67	6.43	6.48	5.97	6.23	7.61	7.11	6.22	6.53	6.98	7.35	7.16
7892909	9.29	8.9	9.18	9.42	8.55	8.86	9.86	10.01	8.76	9.65	7.84	9.15	7.44	8.09	9.39	7.4	8.16	9.09	8.2	8.77	7.73	8.71	8.6	9.33	8.88	9.93	10.22	9.14	8.37	8.53	8.24	8.88	8.85	8.82	9.08	9.18	8.83	7.92	9.13	8.49	7.69	8.66	8.78	8.58	7.9	7.9	7.85	8.72	8.65
7892910	7.75	8.4	7.49	8.6	7.98	6.83	8.08	8.1	7.89	9.03	7.9	8.31	6.19	7.12	8.82	6.45	6.73	4.59	7.68	8.07	8.35	7.64	5.99	8.16	7.09	8.01	8.04	9.31	7.03	7.6	7.08	7.28	8.29	7.62	7.75	6.76	6.99	6.5	7.79	7.91	6.09	7.99	7.47	7.58	6.84	7.2	8.27	8.55	7.66
7892911	8.33	7.33	7.51	7.29	7.64	7.5	7.83	8.11	7.55	7.64	7.9	7.67	8.19	7.19	7.76	7.61	7.97	8.03	7.99	7.91	8.46	8.13	8.03	7.76	7.45	7.41	7.69	6.8	8.16	7.71	7.31	8.26	7.55	7.52	7.99	7.45	8.14	8.17	7.73	7.44	7.94	8.05	8.07	7.49	8.11	7.9	8.08	8.66	7.67
7892912	6.14	6.15	6.19	6.02	6.1	6.19	5.84	6.31	5.91	6.04	5.63	6.62	6.53	6.46	5.49	6.23	6.07	6.43	6.64	6.33	6.25	6.18	6.7	5.85	5.88	5.89	6.91	5.92	5.6	5.56	6.2	6.37	6.32	6.48	5.75	6.31	6.6	6.27	6.34	6.17	6.04	6.52	5.64	6	6.6	6.44	6.98	6.47	5.71
7892913	7.55	7.91	7.43	7.68	7.99	7.67	7.51	7	7.42	6.98	7.66	7.53	7.49	7.22	7.32	7	7.28	6.67	7.04	7.56	7.16	7.25	7.16	7.85	7.66	7.85	7.98	7.7	7.35	6.89	7.67	7.67	7.26	7.96	7.32	7.86	7.72	7.77	7.92	7.25	6.66	6.87	7.28	7.02	6.76	7.7	6.92	6.5	6.83
7892914	4.73	5.7	4.67	4.51	4.87	4.14	4.01	4.24	4.12	4.05	3.43	4.06	4.12	3.4	3.72	3.19	4.54	3.61	3.62	3.75	3.34	3.63	3.98	3.91	5.53	4.31	3.64	5.35	3.52	4.37	3.33	4.15	4.18	3.56	4.33	4.22	3.42	4.1	3.07	3.4	3.71	3.18	4.39	3.24	3.61	3.51	4.39	4.3	3.88
7892915	9.27	8.54	9.34	9.55	9.05	7.97	9.28	10.53	8.81	9.82	8.35	9.27	8.59	7.88	8.65	8.74	7.85	7.16	7.73	8.89	7.43	7.03	9.57	9.47	9.19	9.36	10.01	9.43	8.62	9.41	9.3	9.06	9.64	8.13	9.66	9.17	8.32	9.92	8.7	7.94	7.18	8.87	8.79	8.62	8.17	8.13	8.07	7.57	9
7892916	7	7.03	6.98	6.69	7	7	7.01	7.08	6.88	6.99	7.16	7.17	7.56	7.03	7.3	7.36	7.51	7.39	7.33	7.38	7.68	7.73	7.11	7.23	7.16	7.05	6.85	7.08	7.04	6.84	7.02	7.3	6.96	7.05	6.9	6.84	7.82	7.39	7.1	7.17	7.38	7.35	7.23	7.5	7.42	7.37	7.5	7.87	7.21
7892917	7.08	7.78	6.4	7.01	7.35	4.95	6.02	5.89	6.8	6.54	4.27	6.84	5.95	5.82	5.67	5.48	5.45	4.7	5.31	5.37	5.02	6.3	7.06	5.41	6.88	6.49	6.8	6.7	5.53	5.94	5.41	6.3	6.96	6.3	6.2	5.92	6.73	5.25	5.32	5.72	5.91	5.23	6.6	5.18	5.63	5.23	4.81	5.2	5.51
7892918	6.74	6.94	7.18	6.61	7.37	6.58	6.84	6.84	7.62	6.59	7.25	7.53	6.57	6.99	7.54	7.06	6.75	6.82	6.45	7.26	7.86	6.87	7.3	7.14	7.05	6.78	7.38	7.41	6.7	7.21	6.49	6.82	6.84	6.64	6.55	7.01	7.26	7.19	7.5	6.4	6.45	6.52	7.26	6.25	6.43	6.86	6.84	6.62	6.9
7892919	9.52	9.3	9.83	9.72	10.14	9.29	9.8	10.37	9.79	9.73	10.39	9.49	10.56	9.79	10.2	10.56	10.2	10.29	10.73	10.56	9.89	11.07	9.48	10.47	9.82	9.53	9.99	9.91	9.97	10.01	9.6	9.77	10.34	9.9	9.46	10.01	10.49	10.63	10.04	10.2	10.45	10.08	10.21	10	9.89	10.58	10.36	10.45	10.91
7892920	10.01	10.16	9.25	10.68	10.22	9.25	10.59	9.84	9.48	10.86	9.2	9.81	9.37	8.95	10.31	8.86	10.16	9.4	8.7	9.67	9.59	8.86	9.88	10.13	10.26	10.3	10.21	9.7	9.32	9.77	9.53	10.42	9.74	9.26	9.95	10.56	10.88	10.6	9.74	9.76	9.03	9.08	10.63	10.28	8.94	8.79	9.34	9.53	9.18
7892921	3.93	3.87	3.57	3.91	4.08	3.66	3.9	4.16	3.68	3.7	3.19	3.4	3.79	3.33	3.69	3.38	3.23	3.16	3.51	3.43	2.97	3.07	3.72	3.82	3.48	4.34	3.74	3.52	3.72	3.44	3.46	3.55	3.64	3.67	3.58	3.79	3.65	3.91	3.27	3.56	3.25	3.59	3.57	3.07	2.92	3.39	3.42	3.66	3.44
7892922	7.76	8.25	5.8	8.14	6.95	6.79	7.66	7.57	7.6	8.12	6.54	6.99	6.63	6.57	7.82	6.39	7	6.67	6.83	6.47	6.32	7.15	6.09	7.49	7.9	7.72	8.49	7.96	5.88	7.5	6.84	7.52	7.38	6.24	7.59	7.59	6.91	6.25	7.6	6.86	7.02	6.26	7.21	7.41	5.75	6.29	7	6.44	7
7892923	3.56	4.11	3.62	3.96	3.64	3.15	3.56	3.44	4.26	2.97	3.68	3.94	3.24	3.08	3.93	3.28	3.11	3.2	3.14	3.01	3.3	3.39	3.29	3.48	3.83	3.48	3.55	3.12	3.56	4.05	4.1	3.4	4.6	3.09	5.45	3.72	3.78	2.99	3.2	3.34	3.18	3.54	4.41	3.73	3.91	3.61	3.61	3.07	3.63
7892924	10.65	10.78	10.68	10.53	10.85	10.42	10.46	10.76	10.53	10.77	10.12	10.36	10.55	10.64	10.86	10.5	11.42	10.9	10.68	10.81	10.76	10.59	11	11.02	10.78	11.02	10.45	10.41	10.45	10.6	10.44	10.77	10.14	10.16	10.72	10.27	11.38	11.05	11.15	10.67	10.43	10.69	10.71	10.95	10.39	10.61	11.04	10.8	10.4
7892925	10.59	10.85	10.45	10.85	10.61	10.31	10.5	10.31	10.49	10.78	10.24	10.85	10.4	10.09	10.42	9.99	10.75	10.36	10.07	10.09	10.27	10.41	10.37	10.67	10.48	10.67	10.66	10.61	10.28	10.34	10.29	10.86	10.59	10.25	10.92	11.05	11.2	10.48	10.41	10.3	9.84	10.05	10.55	10.36	10.11	10.06	10.75	10.47	9.99
7892926	9.93	10.3	9.66	10.49	10.04	9.86	10.05	10	9.67	10.28	9.47	9.75	9.71	9.32	9.9	9.06	10.24	9.99	9.44	9.61	9.49	9.33	9.85	10.34	9.63	10.22	9.88	9.83	9.05	9.55	9.52	9.73	9.63	9.34	9.55	9.71	10.74	10.03	10.04	9.44	9.48	9.18	10.1	9.47	9.36	9.52	9.83	9.25	9.87
7892927	3.89	5.21	3.51	4.61	3.94	4.08	4.96	5.55	5.55	4.43	4.56	4.22	3.42	3.58	3.92	3.82	3.92	4.15	3.52	3.5	3.99	5.81	3.49	3.95	4.24	4.3	5.21	4.48	4.38	4.08	4.05	4.16	4.18	3.8	4.02	4.46	3.83	3.87	3.3	4.96	3.99	3.54	3.6	3.95	3.78	3.98	5.68	3.83	4.7
7892928	11.48	11.85	11.4	11.94	11.62	11.27	11.59	11.51	11.44	11.76	11.19	11.48	11.29	10.87	11.56	10.77	11.71	11.25	10.88	11.38	11.15	11.29	11.61	11.89	11.53	11.92	11.55	11.53	10.75	11.42	11.2	11.52	11.43	11.13	11.42	11.48	12.01	11.59	11.47	11.38	10.77	10.87	11.76	11.29	10.86	11.06	11.42	11.29	11.16
7892929	4.96	5.29	5.28	5.33	5.02	3.3	5.3	3.91	4.79	4.51	5.02	4.99	4.03	4.35	5.11	4	4.11	4.15	4.82	4.99	4.42	4.62	3.86	4.71	5.56	5.17	6.09	6.23	4.64	4.95	4.33	3.45	5.14	4.59	5.01	5.01	4.33	5.19	4.6	4.07	4.39	4.31	5.03	4.16	4.28	4.72	3.96	4.02	4.57
7892930	12.76	12.93	12.75	13.13	12.84	12.5	12.71	12.68	12.77	13.09	12.38	12.53	12.44	12.38	12.83	11.92	12.88	12.44	11.86	12.47	11.92	11.94	12.97	12.94	12.77	13.18	12.68	12.86	11.97	12.76	12.48	12.68	12.6	12.26	12.3	12.71	13.07	12.73	12.96	12.69	12	11.71	12.89	12.41	11.76	12.31	12.25	12.14	11.85
7892931	8.52	8.62	9.15	8.81	9.29	8.51	8.22	8.39	8.15	9.2	7.46	8.54	7.94	7.97	8.18	7.67	8.33	8.43	7.51	8.87	7.75	8.23	8.94	9.32	8.23	8.67	7.09	8.43	8.17	8.55	8.11	8.26	8.32	8.16	8.55	8.41	9.16	8.81	8.83	8.23	7.82	7.67	8.71	7.57	7.14	7.69	8.57	7.93	7.95
7892932	10.36	10.64	10.47	11.18	10.65	9.91	10.51	10.08	10.62	10.67	8.67	10.33	9.52	9.17	9.91	9.09	8.92	9.7	8.73	9.56	9.23	8.57	10.45	10.7	10.82	11.2	11.25	10.69	9.43	10.28	9.64	10.23	10.02	9.52	9.77	9.75	11.08	10.15	10.19	9.92	9.03	9.25	10.22	10.18	8.7	9	8.68	9.51	8.62
7892933	7.94	8.84	8.3	8.74	7.69	7.7	7.64	8.18	7.95	7.9	7.39	7.95	7.21	7.4	7.8	6.66	7.64	7.72	6.44	7.85	7.59	7.57	6.79	8.59	7.42	8.36	8.87	8.15	7.25	7.33	6.84	7	7.36	7.48	7.81	8.02	7.06	7.56	8.21	7.48	7.24	7.75	7.95	7.54	7.05	7.14	8.25	6.13	7.26
7892934	6.51	6.67	6.64	6.87	6.47	6.66	6.87	6.57	7.16	6.25	6.47	6.49	6.26	6.27	6.35	6.28	6	6.21	6.19	5.59	6.04	6.65	6.58	6.39	7.08	7.31	6.66	6.35	6.73	6.52	6.47	6.36	6.5	6.81	6.18	7.05	6.37	6.65	6.93	5.96	5.87	6.78	7.58	6.45	6.36	6.57	7.25	5.84	6.8
7892935	9.42	9.27	9.06	8.93	8.84	9.58	9.44	9.64	9.43	9.36	9.54	9.62	9.89	9.56	9.78	9.85	9.12	9.28	10.19	9.75	10.31	10.65	9.03	9.34	9.62	9.2	9.16	9.38	9.45	9.26	9.16	9.43	9.23	9.66	9.52	9.04	9.41	9.64	9.38	9.44	9.88	10.21	9.48	9.64	9.51	9.87	10.15	10.14	10.56
7892936	6.27	6.89	6.18	5.81	5.12	6.29	5.74	6.5	5.94	5.61	5.86	6.94	5.96	5.8	6.57	6.08	6.02	5.94	6.4	6.19	6.82	6.23	6.81	6.71	6.41	5.86	6.4	7.36	7.03	6.12	6.43	6.49	5.94	6.48	6.18	6.68	6.93	6.43	6.47	6.82	6.84	6.47	5.87	6.56	6.19	7.04	5.88	6.82	6.61
7892937	7.84	8.01	8	8.03	8.07	7.47	7.91	8.19	7.93	8.38	7.77	7.6	7.93	7.29	7.96	7.42	8.09	7.28	7.66	7.43	7.22	7.48	7.83	8.28	7.9	8.21	7.9	7.62	7.06	7.78	7.47	8	8.08	7.45	7.28	7.75	8.78	8.14	7.7	6.98	7.74	7.55	7.98	7.05	7.18	7.6	8.11	6.72	8.08
7892938	8.04	7.2	7.45	8.49	7.29	7.97	8.49	7.51	7.55	8.27	7.35	8	6.85	6.89	8.03	6.63	7.84	7.2	6.99	6.89	7.99	8.06	7.56	8.05	7.16	7.59	7.68	7.61	7.48	7.46	6.56	7.24	7.46	7.5	7.31	7.36	8.95	7.67	8.04	7.06	7	7.47	8.37	7.49	7.9	7.47	8.36	7.78	8.61
7892939	9.28	9.15	9.09	8.47	9.09	9.28	8.48	9.11	9.36	8.39	9.52	8.67	9.51	9.64	9.54	10.21	10.04	9.84	9.6	9.92	9.52	9.22	9.78	8.9	9.23	9.32	9.36	9.47	9.64	9.66	9.65	8.88	8.85	9.03	9.46	8.55	9.71	9.75	9.21	10.38	10.17	10.5	9.48	9.39	10.04	9.28	8.05	9.44	9.85
7892940	12.46	12.6	12.3	12.78	12.78	12.15	12.46	12.58	12.38	12.96	12.35	12.46	12.38	12.27	12.56	11.99	12.62	12.4	12.15	12.3	12.31	12.33	12.77	12.84	12.61	12.94	12.45	12.55	11.9	12.33	12.11	12.54	12.3	12.17	12.13	12.53	13.12	12.78	12.61	12.41	12.01	11.9	12.61	12.36	11.99	12.2	12.48	12.62	12.24
7892941	12.62	12.64	12.7	12.73	12.66	12.42	13.12	12.57	12.5	12.58	12.96	12.79	13.13	12.6	13.01	12.85	13.27	13.12	13.26	12.98	13.03	13.36	12.04	12.98	12.78	12.47	12.65	12.72	12.75	12.8	12.67	12.69	12.96	12.86	13.11	13.14	13.03	13.16	12.86	12.5	12.88	13.13	13.27	13.09	12.74	12.86	12.85	13.03	13.39
7892942	6.27	6.2	5.77	5.55	5.62	5.49	5.97	6.37	5.23	6.01	5.84	5.44	5.95	6.2	6.17	5.91	6.29	5.66	5.91	5.64	5.05	5.54	6.17	6.38	6.21	6.09	6.04	5.29	5.93	6.17	6.26	5.56	5.35	5.59	6.19	4.85	6.25	5.9	5.75	5.53	5.93	5.32	5.79	5.37	5.67	5.84	5.73	6.81	5.8
7892943	2.98	3.02	3.01	2.99	2.98	3.07	3.12	3.04	3.01	3.08	3.11	3.14	3	2.92	2.97	2.98	3.01	3.01	2.98	2.96	3.19	3.13	2.93	3	3.07	2.95	3.08	3.12	3.06	3	3.02	3.09	3.15	3.03	3.16	3.09	2.98	2.94	2.94	3.01	3	3.05	2.99	3.04	3.03	3	3.16	3.21	3.02
7892944	8.55	8.44	7.68	8.22	8.11	8.68	8.63	8.41	8.58	8.09	8.61	8.84	8.81	8.49	8.24	9.09	8.62	8.73	8.31	8.86	8.97	8.86	8.83	8.31	8.4	8.86	8.59	8.51	8.68	8.76	8.51	8.43	8.03	8.45	8.96	8.34	8.8	8.74	8.54	8.86	8.49	8.86	8.25	8.59	9.1	8.6	8.26	8.96	8.9
7892945	6.03	5.81	6.01	6.75	5.59	6.22	5.86	6.22	5.33	5.48	5.99	4.88	4.52	5.57	5.62	5.06	5.15	4.35	4.58	4.95	4.91	3.72	5.92	5.1	5.38	5.87	6.34	6.49	5.52	5.43	4.86	5.09	6.91	5.64	5.52	5.89	5.02	4.8	4.65	6.28	4.8	4.89	6.04	5.71	5.04	4.65	5.69	5.18	4.94
7892946	8.76	8.8	7.41	9.38	7.92	7.71	8.02	7.97	7.83	8.15	7.7	6.8	6.15	7.6	7.27	7.15	8.68	6.47	7.14	7.06	7	7.43	7.36	8.42	7.86	7.38	8.37	8.29	7.2	7.58	7.23	8.07	7.92	8.05	7.82	7.91	7.89	8.42	8.58	7.47	7.03	7.78	8.36	7.54	6.98	7.11	6.65	7.64	7.76
7892947	11.55	10.91	11.21	10.35	10.96	10.72	11.07	10.68	10.93	10.84	10.87	10.87	11.35	11.16	11.21	12	11.55	11.66	11.52	11.33	11.68	11.01	11.62	10.96	11.07	10.83	11.58	11.09	11.3	10.87	11.47	11	10.94	11.12	10.44	11.16	11.05	10.84	11.59	12.04	11.76	11.63	11	11.61	11.85	11.66	9.5	11.48	11.45
7892948	10.6	10.95	10.59	11.15	10.88	10.4	10.62	10.72	10.76	11.02	10.55	10.75	10.66	10.27	10.48	10.07	10.66	10.42	10.13	10.43	10.5	10.58	10.71	11.13	10.71	10.99	10.55	10.59	10.28	10.4	10.15	10.78	10.63	10.19	10.51	10.79	11.41	10.77	10.93	10.52	9.91	10.2	10.9	10.22	10.06	10.12	10.86	10.54	10.46
7892949	7	6.98	6.57	7.72	6.85	5.19	6.6	6.4	6.51	5.71	6.86	7.16	5.42	5.37	6.95	6.2	4.36	5.92	5.59	6.53	5.13	6.8	5.84	6.29	6.23	6.96	6.81	6.81	6.39	6.57	6.57	6.1	6.73	5.52	6.86	5.67	7.29	6.95	6.66	6.61	6.31	6.99	7.43	5.71	6.44	6.4	7.14	5.98	6.4
7892950	5.47	5.33	5.14	5.15	5.87	4.79	6.16	5.58	4.54	5.44	4.51	5.79	5.14	5.28	5.41	5.46	5.29	5.52	5.17	5.91	4.59	5.23	6.29	6.01	4.94	5.72	5.8	4.78	5.1	4.95	5.49	5.03	5.52	5.53	5.19	6.2	5.85	5	5.26	5.02	5.72	4.96	5.45	5.25	5.4	5.16	5.01	4.62	5.68
7892951	8.11	8.53	7.93	8	7.85	7.77	7.71	7.2	7.93	7.77	7.72	8.1	7.63	7.99	8.33	8.16	8.37	7.82	7.87	7.41	8.09	8.59	7.27	7.79	8.29	7.41	7.84	7.87	8.14	7.77	7.99	7.81	8.37	7.63	9.02	7.82	7.07	7.93	7.66	8.27	8.61	8.55	8.45	7.5	8.21	7.05	8.03	8.65	8.9
7892952	8.8	8.87	7.94	8.66	9.24	8.64	9.45	8.97	7.59	8.42	7.66	7.99	8.88	7.84	8.68	7.5	7.41	8.08	7.54	8.39	8.35	8.05	7.28	9.42	7.4	8.35	8.65	8.76	7.78	8.6	8.41	8.32	8.3	7.94	8.17	8.76	9.17	8.85	8.45	9.16	7.87	8.05	8.51	8.18	6.75	9.02	8.58	8.77	8.86
7892953	12.45	12.13	12.33	12.17	12.41	12.46	12.65	12.91	12.32	12.39	12.39	12.77	12.47	12.7	12.4	12.43	12.48	12.42	12.68	12.35	13.06	12.47	12.3	12.3	12.49	12.26	12.96	12.46	12.88	12.13	12.61	12.56	12.73	12.74	12.61	12.46	12.37	12.39	12.67	12.58	12.87	13.1	12.53	12.87	12.9	12.73	12.16	12.28	12.41
7892954	11.91	12.08	12.26	11.95	12.3	12.91	12.29	12.2	11.9	11.83	12.11	11.77	11.68	12.28	11.99	12	11.45	12.06	12.59	11.89	11.39	11.71	11.82	11.93	12.08	11.54	12.16	11.72	12.47	12.07	12.52	11.99	12.23	12.17	12.2	12.01	11	11.46	11.86	12.13	12.32	12.61	11.87	11.77	12.06	12	10.93	11.07	11.96
7892955	11	11.28	11.06	11.31	11.37	10.8	11.13	11.16	10.79	11.5	10.7	11.04	10.93	10.56	11.21	10.27	11.43	10.91	10.53	10.79	10.53	10.77	11.58	11.49	11.22	11.75	11.03	11.17	10.47	11.16	10.77	11.26	10.71	10.69	10.61	11	11.93	11.33	11.24	10.76	10.23	10.28	11.31	11.03	10.35	10.6	10.96	11.05	10.46
7892956	11.7	11.97	11.6	12.06	11.83	11.47	11.68	11.7	11.6	12.01	11.37	11.68	11.83	11.35	11.85	11.34	12.08	11.72	11.36	11.63	11.67	11.58	12.05	12.18	11.76	12.22	11.67	11.63	11.2	11.56	11.52	11.88	11.46	11.42	11.58	11.64	12.38	11.98	11.93	11.49	11.36	11.43	11.83	11.72	11.53	11.33	11.77	11.79	11.24
7892957	7.36	7.36	7.56	7.58	7.22	7.13	7.4	7.24	7.28	7.37	7.11	7.2	7.16	6.41	7.24	6.6	7.11	6.79	6.67	7.06	6.84	7.26	7.51	7.87	7.65	7.43	7.43	6.95	6.35	6.86	6.75	7.3	7.23	6.94	7.07	6.9	7.56	6.99	7.1	6.55	6.8	6.89	7.32	6.99	6.6	6.97	6.48	6.77	6.97
7892958	7.01	8.05	6.89	8.24	7.68	6.9	8.54	8.44	8.36	7.33	7.12	7.44	5.18	5.98	6.64	6.61	5.64	7.33	5.63	6.54	7.41	6.59	7.03	6.85	7.77	8.4	9.14	7.76	7.89	7.1	6.6	7.21	6.9	6.77	7.88	6.78	8.03	5.86	7.14	6.73	5.77	6.72	6.83	7.11	4.24	6.19	7.59	5.77	7.08
7892959	9.36	9.7	10.11	9.44	9.94	9.86	9.75	9.54	9.69	9.5	10	9.54	10.61	11.23	10.69	10.75	10.57	10.39	10.91	10.76	11.46	10.86	9.83	9.65	9.81	9.14	9.31	9.82	9.7	9.55	9.56	9.24	9.68	9.6	9.89	9.5	11.05	10.31	10.37	10.83	11.24	11.12	10.72	10.64	10.91	10.57	9.92	10.89	10.85
7892960	11.59	12.09	11.54	12.09	12.05	11.18	11.63	11.62	11.74	12.13	11.27	11.53	11.55	11.22	11.88	10.83	11.97	11.54	11.32	11.42	11.2	11.6	11.78	11.94	11.98	12	11.67	11.77	10.68	11.47	11.16	11.58	11.56	11.3	11.08	11.8	12.55	11.87	11.93	11.43	11.02	10.97	12.06	11.52	11.09	11.29	11.89	11.38	11.67
7892961	8.84	9.53	9.31	9.55	9.78	8.72	10.36	9.4	9.15	9.31	8.72	9.82	6.17	6.84	8.02	7.48	8.5	7.72	6.85	8.31	7.73	7.92	8.7	9.44	9.48	9.84	10.26	8.87	8.95	8.97	8.79	9.45	9.02	8.01	9.74	9.79	9.56	8.94	7.73	8.13	7.06	7.36	8.87	8.29	7.44	7.34	7.73	7.12	9.08
7892962	5.71	7.32	6.48	7.98	6.51	6.04	8.25	6.86	6.6	7.6	7.2	6.17	4.55	4.74	5.41	5.58	5.02	4.5	5.95	6.8	4.46	5.48	6.62	7.02	6.6	7.38	7.45	7.59	6.5	7.49	6.71	5.39	7.05	6.8	6.66	6.32	6.83	5.82	4.1	5.65	5.46	3.93	4.57	6.01	3.62	4.95	5	5.46	5.71
7892963	4.66	5.47	5.25	5.92	4.26	4.69	6.57	4.57	5.63	4.98	5.2	4.98	4.24	4.37	5.01	4.73	6.23	5.18	4.37	5.02	4.64	4.69	4.35	5.34	5.31	4.85	4.93	5.23	4.58	5.02	4.31	4.78	5.7	4.63	5.29	5.26	4.27	4.49	5.25	4.86	4.82	4.88	5.98	4.92	4.2	5.18	5.47	4.9	4.94
7892964	4.66	4.79	4.38	4.26	5.56	3.9	3.95	4.98	4.44	4.62	4.29	4.22	4	4.3	4.89	3.75	3.67	4.12	3.91	3.63	4.44	5.04	4.18	4.14	4.04	4.09	4.61	4.6	3.79	4.22	4.06	4.69	5.45	4.34	4.2	4.55	4.23	4.17	4.25	4.18	4.29	4.38	4.38	4.47	4.47	3.79	4.78	4.32	5.11
7892965	3.7	3.42	3.46	3.69	3.4	3.51	4.05	3.72	3.69	3.88	4.33	3.31	3.25	3.24	3.63	3.5	4.1	3.49	3.27	3.53	3.31	3.18	2.82	3.75	3.36	3.1	4.21	3.8	3.17	3.28	3.13	4.14	3.88	3.24	3.47	3.77	3.16	3.48	3.14	3.52	2.93	3.72	2.85	3.41	3.73	3.67	3.32	3.48	3.63
7892966	10.72	10.59	10.7	10.65	10.63	10.38	10.67	10.94	10.51	10.6	10.61	10.64	10.13	9.68	10.19	10.54	10.61	9.5	10.55	10.14	10.81	10.16	11.22	9.79	10.69	10.96	10.54	10.56	10.7	10.22	10.62	10.72	10.69	10.69	10.91	10.55	9.56	10.28	10.18	10.21	10.83	10.17	10.13	10.8	10.05	10.31	9.52	10.35	9.9
7892967	7.88	8.29	8.34	8.18	7.58	7.8	9.28	8.16	8.66	7.89	9.04	8.06	6.18	8.53	8.05	8.33	7.45	7.7	8.31	8	7.84	8.07	6.64	6.96	7.75	7.09	8.41	7.55	8.31	7.28	7.68	7.31	8.8	7.92	8.07	8.16	8.51	7.37	7.22	8.28	7.75	8.01	8.72	6.61	6.61	8.22	8.06	7.26	8.46
7892968	10.24	9.62	10.37	9.56	9.53	9.78	10.16	10.33	10.25	9.5	10.1	10.52	10.84	9.85	10.18	10.79	9.93	10.58	10.61	10.41	10.68	11.29	10.41	9.66	10.01	9.38	10.1	10.3	10.49	10.18	10.02	9.92	10.04	10.57	10.05	10.05	9.75	10.24	9.97	10.24	10.36	10.53	9.93	10.6	10.31	10.58	10.41	11	10.21
7892969	11.95	12.19	11.77	12.32	11.94	11.6	12.02	11.8	11.9	12.22	11.63	11.76	11.91	11.43	12.03	11.41	12.46	11.91	11.56	11.87	11.6	11.85	12.08	12.25	11.94	12.3	11.87	12.04	11.12	11.74	11.38	11.92	11.87	11.49	11.59	11.95	12.61	12.03	11.92	11.78	11.53	11.47	12.22	11.95	11.55	11.62	11.78	11.64	11.47
7892970	2.85	3.74	3.25	2.92	2.84	3.6	3.13	3.61	3.64	3.14	3.72	3.22	3.41	3.53	3.98	3.31	3.4	3.12	2.82	2.76	3.44	3.99	3.16	3.3	3.57	3.74	3.91	3.48	3.31	3.39	3.73	4.01	2.86	3.39	2.96	2.93	3.43	3.05	3.52	3.01	3.21	3.02	4.2	3.26	3.02	3.14	3.02	3.4	3.18
7892971	3.04	3.03	3.01	3.01	2.98	3.06	3.17	3.07	3.06	3.09	3.14	3.12	3	2.94	2.99	2.99	2.98	3.01	3.02	2.98	3.22	3.14	2.94	3.02	3.07	2.97	3.11	3.15	3.08	3.01	3.03	3.11	3.08	3.04	3.14	3.06	3.02	2.95	2.93	3.01	3.01	3.02	2.97	3.05	3.05	3	3.14	3.19	3.02
7892972	10.38	11.17	10.78	10.13	10.45	10.13	11.2	10.7	10.69	10.44	11.16	10.79	10.6	10.37	10.43	10.57	10.78	10.47	10.96	10.78	9.54	9.87	10.9	10.52	10.08	10.9	10.71	10.68	10.53	11.19	11.24	10.93	10.8	10.56	11.14	10.66	10.59	10.59	9.42	10.77	10.83	10.59	10.01	9.89	10.5	10.11	10.12	10.01	10.75
7892973	6.42	6.99	6.37	6.94	7.48	6.6	7.13	7.62	7.05	7.88	6.55	7.45	6.45	6.19	7.58	6.91	6.17	6.97	6.08	7.09	7.5	7.57	7.65	7.81	7.49	7.05	7.43	7.13	5.85	6.35	6.6	5.63	6.53	6.87	7.02	6.76	6.97	8.04	6.41	7.36	6.88	6.06	7.65	6.42	5.79	6.59	6.42	6.18	7.77
7892974	6.11	6.68	5.19	6.7	5.34	4.99	6.44	5.56	5.34	6.16	5.28	6.7	4.98	5.22	5.25	4.34	5.55	4.26	4.8	5.25	4.43	4.4	6.37	6.39	5.72	6.04	6.33	5.68	5.61	5.99	6.27	5.02	6.34	6.02	4.79	5.9	5.38	5.73	5.1	5.4	4.84	5.33	5.57	5.37	4.79	4.76	3.55	5.02	4.51
7892975	2.94	3.02	3.4	4.42	3.24	3.72	4.07	3.4	3.22	4.12	3.29	3.59	2.94	3.26	3.41	2.93	3.87	2.84	2.73	3.08	3.38	3.08	3.24	2.83	4.92	3.59	3.85	3.15	3.38	3.15	3.17	3.11	2.8	2.96	3.21	4.05	3.32	3.21	3.4	4.21	3.09	2.81	3.81	3.15	2.9	2.83	2.98	2.8	3.05
7892976	3.67	4.08	3.67	3.64	3.11	3.66	3.09	2.92	3.71	3.35	4.47	3.77	3.1	3.06	4.46	3.2	3.14	3.02	3	3.37	3.4	3.69	3.38	3.31	3.64	4.02	3.88	3.54	3.19	3.8	3.3	3.72	3.63	3.38	3.28	5.01	3.01	3.39	3.76	3.13	2.85	3.4	3.5	3.19	3.06	2.93	2.96	3.32	4.43
7892977	12.92	12.85	12.95	12.83	12.75	12.99	12.96	13.16	12.83	12.71	13.1	13.07	13.15	13.13	13.13	13.09	13.02	12.92	13.24	13.18	13	13.23	12.96	12.9	12.8	12.86	12.83	13	12.83	12.95	12.61	12.88	13	12.98	12.95	13.04	12.82	13.32	13.02	12.96	13.47	12.97	13.31	13.04	12.75	13.22	12.95	13.1	13.31
7892978	9.55	11.04	9.27	10.56	10.14	8.4	10.69	8.54	9.66	10.48	9.19	9.05	8.91	8.43	9.02	7.53	10.19	9.56	8.1	8.56	8.15	8.27	10.28	9.36	9.34	10	9.24	8.98	8.41	8.91	9.31	8.94	8.94	8.64	8.77	9.26	10.21	9.18	10.38	8.44	8.32	8.49	8.73	8.22	9.31	9.32	9.39	9.21	7.92
7892979	12.04	11.72	11.87	11.95	11.86	12.22	12.25	12.39	12.22	12.01	12.22	12.08	12.38	12.35	12.09	12.32	12.47	12.42	12.36	12.21	12.09	12.19	11.8	11.64	11.83	11.71	12.2	12.22	12.35	12.24	11.84	12	12.2	11.94	12.41	12.4	12.09	12.2	12.16	12.41	12.51	12.37	12.51	12.19	12.37	12.54	12.08	11.92	12.59
7892980	6.28	6.84	6.72	6.48	6.9	7.05	7.23	7.7	6.26	6.11	5.28	5.72	5.44	5.98	5.93	4.87	5.54	5.21	5.54	6.88	5.8	7.16	6.48	5.6	6.88	7.22	6.81	6.72	4.24	5.64	5.88	5.76	7.17	6.34	6.31	6.16	6.42	5.93	6.23	5.98	5.38	6.91	5.73	5.66	4.89	5.69	5.79	5.42	6.67
7892981	10.07	10.35	10.74	10.04	10.38	11.8	10.15	10.62	10.58	9.6	11.02	10.07	10.38	11.04	10.44	10.77	9.69	10.36	11.47	10.44	10.06	10.64	9.17	10.06	10.28	9.53	10.31	10.69	11.2	10.6	11.24	10.37	11.01	10.53	10.82	10.7	8.87	10.28	10.06	10.8	11.15	11.47	11.01	9.8	10.41	10.77	10.03	9.66	10.91
7892982	5.37	5.65	3.26	3.92	5.27	5.67	6.97	4.6	3.48	4.45	4.19	4.44	3.1	4.44	5.69	4.25	6.27	6.14	5.16	4.84	3.37	3.95	4.99	5.21	5.92	5.16	5.22	6.6	3.23	4.4	3.73	2.84	2.79	2.93	6.23	4.56	6.27	4.42	4.65	4.66	5.27	4.1	6.89	4.23	3.89	2.8	3.39	2.78	6.49
7892983	11.84	11.67	11.98	11.93	11.87	12.16	12.19	12.35	12.07	11.75	12.03	11.87	11.73	12.14	11.6	11.91	11.71	11.89	11.84	11.7	12.19	12.38	11.71	11.75	12.02	11.95	11.95	12.04	12.43	12.14	12.42	12.1	12.17	12.15	12.79	12.08	11.25	11.68	11.79	11.95	11.99	11.81	11.87	11.7	11.88	11.95	12.07	12.05	12.45
7892984	7.53	7.69	7.43	7.7	7.7	7.39	8.91	7.92	7.19	8.09	6.81	7.91	7.33	7	8.33	6.73	6.92	7.36	7.73	7.56	7.26	7.42	7.41	8	7.54	7.15	8.65	7.53	6.62	7.52	7.55	7.52	8.16	6.84	7.84	7.97	8.2	6.82	7.71	7.43	7.17	7.64	7.23	7.4	7.35	7.53	7.22	6.88	7.53
7892985	8.08	8.02	7.33	8.23	7.68	7.68	7.37	7.14	8.08	7.91	6.75	7.38	7.37	7.22	7.73	6.71	7.85	7.37	7.15	7	7.17	6.98	8.18	7.57	7.64	7.84	8.14	7.3	7.32	7.16	7.58	7.67	7.04	7.44	7.57	7.83	7.78	7.72	7.7	6.25	7.15	7.42	7.46	7.45	7.09	7.01	7.08	6.26	7.48
7892986	12.19	12.16	12.62	12.1	12.2	12.31	12.36	12.68	12.04	11.89	12.65	12.46	12.82	12.39	12.38	12.44	12.21	12.63	12.75	12.6	12.81	12.93	12.34	12.51	12.34	12.05	12.33	12.26	12.33	12.35	12.06	12.45	12.38	12.45	12.47	12.5	12.51	12.6	12.43	12.38	12.63	12.56	12.68	12.61	12.6	12.82	12.5	12.84	12.63
7892987	12.6	12.76	12.49	12.77	12.86	12.42	12.64	12.5	12.44	12.69	12.41	12.49	12.41	12.29	12.34	11.93	12.53	12.25	12.1	12.38	12.19	12.01	12.7	12.81	12.48	12.8	12.47	12.41	12.27	12.43	12.39	12.42	12.46	12.33	12.48	12.61	12.9	12.5	12.63	12.41	12.34	12.26	12.64	12.28	12.13	12.27	12.43	12.24	12.22
7892988	3.02	3.72	3.51	3.32	3.58	3.58	4.18	3.71	3.04	3.28	3.78	3	3.44	3.09	4.26	3.19	3.09	3.12	3.22	3.08	3.18	3.57	2.78	3.2	3.16	3.26	3.49	3.62	3.28	3.3	3.11	3.88	3.28	3.23	3.45	3.19	3.33	2.94	3.06	3.11	2.99	3.14	3.16	3.54	3.26	3.29	3.71	3.2	3.74
7892989	7.27	7.78	7.58	8.02	7.28	7.52	8.12	7.62	7.53	7.37	7.03	7.6	7.35	7.3	7.03	7.44	7.7	7.15	7.31	7.46	8.02	7.95	7.61	7.85	7.69	7.81	7.74	6.95	7.52	7.06	7.62	7.27	7.4	7.17	7.26	7.08	7.55	7.54	7.22	7.42	6.99	7.42	7.22	7.3	7.06	7.17	8.28	7.95	7.37
7892990	7.31	7.13	7.78	8.43	6.71	6.25	7.64	6.86	6.68	6.27	7.12	7.02	6.07	4.92	7.14	5.93	6.02	5.05	4.85	7.66	6.52	6.59	7.01	6.13	6.59	7	7.75	7.48	6.45	7.51	6.05	7.24	7.87	7.41	6.6	7.73	7.04	6.24	6.74	6.51	6.28	6.74	7.11	4.86	5.65	5.55	6.45	3.52	7.61
7892991	9.91	10.16	9.92	10.39	10.29	9.91	10.24	10.26	9.96	10.5	9.84	10.22	10.01	9.62	10.11	9.66	10.49	10.01	9.53	9.84	9.87	9.95	10.23	10.62	10.26	10.46	10.41	10.15	9.26	9.96	9.57	10.04	10.08	9.75	9.99	10.15	10.77	10.13	10.06	9.87	9.51	9.66	10.2	9.86	9.64	9.79	10.27	9.98	9.58
7892992	13.16	13.42	13.28	13.53	13.49	13.12	13.29	13.43	13.21	13.58	13.08	13.14	13.08	13.02	13.24	12.82	13.38	12.96	12.92	13.1	13.04	13	13.51	13.45	13.34	13.64	13.25	13.23	12.84	13.22	13.1	13.24	13.06	13.01	12.97	13.33	13.64	13.3	13.3	13.24	12.74	12.74	13.29	13.22	12.79	12.98	13.32	13.15	13.02
7892993	10.91	11.2	10.92	11.41	11.13	10.85	11.02	10.94	11.1	11.34	10.72	10.97	11.07	10.76	10.97	10.45	11.27	11.17	10.85	10.81	10.73	10.72	11.11	11.21	10.76	11.04	11.11	10.94	10.32	10.96	10.68	10.97	10.94	10.65	10.8	11.03	11.6	11.21	11.03	10.58	10.82	10.67	11.13	10.82	10.68	10.8	11.45	10.1	10.71
7892994	5.15	5.62	4.47	5	4.85	4.73	4.79	3.94	6.42	6.48	4.98	4.29	3.56	3.89	4.13	3.2	5.05	3.39	4.6	4.46	4.64	4.15	4.11	3.65	5.23	5.26	4.32	6.52	4.39	4.11	3.56	4.08	5.41	3.93	5.24	5.4	4.25	4.07	4.59	4.48	4.29	4.31	3.32	3.23	3.6	4.34	4.47	4.73	4.65
7892995	4.84	5.37	5.3	3.94	3.95	3.93	6.77	5.73	6.11	3.66	6.14	4.4	5.33	5.93	4.76	5.08	7.25	7.13	5.52	6.14	5.86	6.17	3.74	4.48	3.86	4.97	6.69	4.59	5.34	6.06	4.13	4.27	5.23	5.2	4.24	5.1	5.3	6.17	3.97	5.22	6.2	6.79	4.94	5.02	7.04	6.43	6.3	4.49	6.72
7892996	8.67	8.97	8.3	8.98	9.41	8.74	9.01	9.27	8.5	9.1	8.46	9.14	8.91	8.49	8.31	8.07	9.38	8.51	7.96	8.61	8.41	8.43	9.41	9.51	8.88	9.37	8.94	8.79	8.23	8.76	8.75	9.26	8.58	8.94	8.84	8.49	9.22	8.99	8.77	8.4	8.17	8.39	8.74	8.65	8.36	8.27	8.24	8.57	8.59
7892997	4.79	5.37	5.2	4.98	5.26	5.88	6.25	5.42	5.58	6.22	5.47	5.36	4.96	5.26	5.16	4.97	5.39	5.22	4.8	5.04	5.38	5.34	4.76	5.06	5.43	6.02	5.88	5.04	5.51	5.37	5.37	5.62	5.71	4.82	4.66	5.57	5.72	4.89	5.36	4.8	5.27	4.62	5.78	5.66	5.75	4.77	5.89	6.29	6.06
7892998	8.86	9.51	9.34	9.53	9.13	9.73	10.18	9.41	8.95	9.01	8.07	8.51	7.39	7.44	8.67	7.62	7.8	7.94	7.66	7.58	9	8.36	8.05	9.61	9.03	9.34	10.08	9.21	8.36	9.23	8.99	9.12	9.57	8.55	8.63	9.79	8.09	8.22	8	8.05	7.36	8.6	8.58	8.42	7.49	8.86	8.35	7.22	8.56
7892999	6.77	6.31	5.95	5.95	5.53	4.43	5.57	6.86	5.42	6.46	6	6.5	5.12	5.12	6.12	5.51	4.27	5.76	5.47	5.3	5.4	5.61	5.9	5.31	6.27	6.34	4.91	5.92	4.62	6.15	5.89	5.6	5.42	6.57	5.9	5.11	5.65	5.92	4.76	5.89	5.34	5.27	4.99	6.1	5.18	5.88	4.75	5.86	4.91
7893000	8.58	8.54	8.31	8.66	8.57	7.78	8.5	8.54	8.28	8.77	8.01	8.37	8.48	8.1	8.11	8.09	8.51	8.2	7.75	8.03	8.15	8.57	8.72	9.12	8.81	8.88	8.62	8.67	8.21	8.46	8.5	8.37	8.36	8.39	8.39	8.01	8.47	8.76	8.56	7.72	8.09	8.59	8.2	8.19	7.61	8.06	7.7	8.3	7.72
7893001	9.75	10.39	9.32	9.82	9.86	10.65	10.96	10.98	10.73	9.77	10.85	10.5	11.17	10.26	10.45	11.54	11.1	11.21	11.56	11.24	10.71	11.65	9.38	10.54	9.56	9.71	10.27	10.35	10.66	11.47	11.19	9.88	10.8	10.48	11.13	10.84	11.06	10.87	10.51	10.47	11.3	11.32	11.49	10.77	11.71	11.21	12	10.63	11.97
7893002	12.33	11.87	12.12	12.31	11.88	11.66	12.36	11.67	11.84	12.03	11.68	11.81	12.22	12.27	12.23	12.03	12.85	11.94	12.24	12.54	12.51	12.79	11.77	12.29	12.09	12.36	12.05	11.88	11.75	12.26	11.81	12.25	11.98	11.84	11.74	12.32	12.79	12.25	12.64	12.33	11.92	12.17	12.56	12.47	12.01	12.24	11.88	12.29	12.82
7893003	7.45	8.13	7.85	7.53	7.62	7.5	7.51	7.73	7.84	7.56	7.76	7.57	7.5	7.62	7.2	7.12	7.42	7.56	7.11	7.35	7.53	7.66	8.04	7.87	7.34	8.37	7.68	7.65	7.7	7.74	7.39	8.09	7.64	8.14	7.68	7.77	7.47	7.62	7.84	7.72	7.47	7.36	7.55	7.55	7.2	7.21	7.66	8.1	7.26
7893004	7.33	8	6.5	8.37	7.66	7.52	8.3	8.64	9.01	8.66	7.83	7.45	8.25	7.7	8.23	7.74	8.68	8.01	7.02	8.81	8.09	8.54	7.72	8.87	7.42	7.61	8.38	8.5	7.54	8.25	8.23	7.8	8.12	5.7	9.03	8.33	9.41	9.86	8.54	8.51	7.62	8.37	8.62	8.02	7.46	7.54	7.36	7.71	8.74
7893005	6.15	5.14	5.26	7.42	7.19	6.55	6.65	6.63	6.95	6.62	4.86	5.89	6.3	7.09	6.11	5.53	5.6	5.06	6.68	6.5	5.66	6.31	4.54	4.17	6.83	6.04	5.69	6.63	7.43	6.48	5.69	5.23	6.5	5.95	6.96	7.04	4.37	5.98	5.53	5.61	6.36	5.98	6.34	6.06	5.75	4.87	7.29	5.82	6.15
7893006	5.18	4.44	4.42	4.47	4.91	5	5.31	4.81	4.86	5.14	4.96	5.19	4.64	4.66	4.8	4.88	5.92	5.04	5.79	5.22	5	5.1	4.53	4.72	5.31	4.75	5.3	4.66	5.71	4.78	4.58	4.84	5.28	5.27	5.08	5.45	5.23	5.03	4.76	4.84	5.39	5.09	5.07	5.74	5.21	5.06	4.72	5.25	4.77
7893007	12.11	12.33	12.11	13.03	12.04	11.74	12.31	12.17	11.99	12.64	11.26	12.04	11	10.87	11.98	10.29	12.23	10.97	10.68	11.6	11.54	11.38	11.73	12.66	12.31	12.53	12.51	12.38	11.28	11.85	11.56	12.13	12.02	11.39	12.03	12.16	12.68	11.86	12.28	11.35	10.55	10.75	12.29	12	10.92	11.04	11.88	11.58	11.89
7893008	6.57	6.39	7.65	6.81	6.47	6.36	5.85	6.53	6.17	7.07	6.57	7.28	6.45	5.37	6.89	5.81	6.74	6.38	6.63	6.59	6.77	7.23	6.48	6.24	6.78	6.57	7.13	6.63	6.4	6.67	6.3	6.87	6.08	6.34	6.03	6.03	7.74	6.98	7.06	6.72	6.66	5.69	6.15	6.88	6.57	6.54	6.57	7.4	6.78
7893009	6.38	5.82	6.02	6.36	4.86	5.5	5.84	5.73	4.46	5.6	4.73	5.82	3.9	4.86	4.34	4.24	4.98	4.69	4.57	4.43	5.58	4.81	4.25	5.64	7.16	4.37	6.85	5.88	5.15	5.54	4.32	5.8	5.23	5.33	4.92	5.75	6.58	6.04	5.15	5.73	3.7	3.33	5.69	4.68	4.37	5.2	3.68	3.07	4.75
7893010	9.03	9.33	9.34	9.21	9.3	9.38	9.42	9.58	9.12	9.41	9.22	8.99	9.4	9.34	9.36	9.51	9.79	9.65	9.77	9.11	8.47	8.84	9.49	9.52	9	9.28	9.04	9.22	9.54	9.6	9.39	9.12	9.37	8.91	9.47	9.18	8.93	9.59	9.57	9.45	9.93	9.29	9.72	9.23	9.31	9.3	8.96	9.03	9.68
7893011	6.86	6.64	7.18	7.06	7.25	7.09	7.85	7.25	7.1	6.98	6.84	6.64	6.81	6.47	6.7	6.81	6.74	6.51	6.54	7.27	6.59	6.02	6.7	7.12	7.53	7.37	6.4	6.87	6.84	6.85	6.84	7.17	6.75	6.95	6.79	6.75	7.33	7.11	7.04	6.81	6.47	6.71	6.47	6.46	6.32	6.64	5.88	6.63	5.87
7893012	12.83	12.79	12.69	13.14	12.73	12.7	12.78	12.81	12.99	13	12.74	12.71	12.75	12.73	12.76	12.61	12.69	12.84	12.62	12.62	12.54	12.45	12.64	12.6	12.83	12.92	12.95	12.95	12.64	12.72	12.74	12.74	12.78	12.75	13.07	12.95	12.63	12.82	12.89	12.73	12.92	12.62	12.89	12.53	12.61	12.62	12.39	12.64	12.64
7893013	8.51	8.87	9.09	9.04	8.58	8.81	8.71	8.89	8.86	8.93	8.48	8.95	8.39	8.39	8.51	7.96	9.1	8.45	7.76	8.32	8.56	8.93	8.73	9.43	8.58	8.75	8.82	8.83	8.39	8.82	8.68	8.96	8.91	7.97	8.41	8.65	8.6	8.58	8.73	8.43	8.09	8.35	9.22	8.78	8.25	8.38	8.87	9.12	8.68
7893014	6.89	7.65	5.63	5.83	6.37	5.53	6.2	6.25	6.36	6.28	5.32	6	5.6	4.66	6.28	5.07	7.36	5.7	5.1	5.85	6.48	4.58	5.27	5.33	6.03	6.46	8.28	6.81	5.69	4.9	5.31	5.8	6.58	5.78	6.39	7.3	7.04	5.08	6.76	5.57	5.08	5.65	6.5	6.48	5.74	5.42	5.53	5.32	6.1
7893015	10.49	10.42	10.53	9.89	10.12	10.29	9.69	10.38	10.47	9.93	10.55	10.27	11.22	11.43	11	11.15	11.18	11.14	11.13	11.37	11.26	10.79	10.94	10.63	10.36	9.54	9.85	10.51	10.59	10.63	10.39	10.32	10.09	10.29	10.3	10.14	11.77	11.16	11.12	11.42	11.38	11.19	11.14	11.14	10.99	10.97	9.97	10.58	10.64
7893016	5.74	6.09	6.16	6.03	5.54	6.22	5.44	5.92	6.12	6.64	5	6.14	5.85	5.55	6.12	5.37	5.87	5.9	5.78	5.83	5.83	5.95	6.46	6.5	5.89	6.9	5.99	5.71	6.01	5.94	5.92	6.2	5.85	5.41	5.73	5.37	5.45	5.66	6.03	5.75	5.77	5.69	5.81	6.02	5.74	5.66	6.31	6.12	5.84
7893017	6.79	7.13	6.99	7.41	7.28	6.96	7.28	7.29	7.09	7.6	6.85	6.71	6.79	6.56	7.3	6.55	6.94	7.07	6.8	7.62	6.93	6.72	7.18	7.3	6.89	7.51	7.13	7.17	6.31	6.67	6.36	6.74	7.03	6.87	6.88	7.2	7.39	7.38	7.2	6.74	6.59	6.57	7.01	6.76	6.46	6.89	7.49	7.23	6.86
7893018	6.78	6.92	7.83	7.5	6.99	6.73	6.83	6.49	6.7	6.48	6.85	6.21	6.18	6.46	6.39	6.16	7.66	7.05	6.23	6.25	4.36	5.95	7.39	6.13	5.69	6.51	6.93	7.25	6.48	6.75	6.42	5.5	6.66	6.07	4.66	5.52	7.01	6.87	6.4	6.4	6.29	6.14	6.64	6.83	6.27	6.14	4.54	6.16	6.72
7893019	6.51	7.03	6.41	6.39	5.66	5.61	6.78	6.82	6.67	7.49	5.28	6.18	5.1	4.6	7.36	4.59	6.85	4.8	5.09	6.66	4.9	6.13	5.49	5.86	6.71	6.61	6.34	7.12	5.93	5.07	5.1	6.01	7.02	5.49	6.83	6.26	6.6	6.3	6.76	5.44	5.41	5.55	6.8	5.96	5.32	4.85	7	6.29	7.33
7893021	5.7	5.36	5.98	5.22	5.83	5.68	5.18	6.45	5.2	5.67	6.06	5.86	6.07	5.9	6.05	5.8	6.24	5.58	6.09	6.19	5.62	5.73	6	5.88	5.68	6.11	5.18	5.82	6.46	5.82	5.67	6.5	5.46	6.15	5.16	5.42	5.75	5.74	6.02	5.47	5.51	5.52	5.73	5.97	5.96	5.9	6.94	5.69	5.31
7893022	4.59	4.95	4.19	5.89	5.27	5.58	5.26	5.44	5.17	6.46	4.07	5.32	5.38	5.08	5.3	5.32	5.75	5.58	4.67	5.76	6.86	5.96	5.76	5.15	4.74	5.69	5.82	5.93	5.72	5.92	5.39	5.72	6.2	5.46	6.22	3.79	5.01	5.48	5.26	5.7	5.48	4.86	6.12	5.57	5.24	5.16	5.37	6.19	5.07
7893023	9.07	8.65	9.24	8.58	8.77	9.18	8.82	8.32	9.11	8.6	9.36	8.77	8.53	8.59	9.03	8.88	7.76	8.78	10.1	9.49	9.39	9.41	7.94	8.63	8.67	8.36	8.97	8.88	9.7	9.1	8.88	8.53	8.98	9.4	9.05	8.47	8.3	8.64	8.56	8.84	10.14	9.86	9.52	8.89	9.13	9.18	8.05	8.42	9.43
7893024	4.26	5.2	4.55	4.15	4.9	5.08	4.69	5.35	5.47	4.31	4.86	3.61	4.1	4	4.04	4.51	4.52	3.72	4.67	3.83	4.94	4.9	4.55	3.39	4.92	4.51	5.64	5.69	5.1	4.58	4.35	4.99	4.74	4.48	4.79	4.48	3.9	4.67	4.29	4.26	3.85	4.17	4.68	4.86	3.79	4.59	4.97	3.97	4.17
7893025	8.69	8.77	8.73	9.19	8.59	9.09	9.07	8.69	9.37	8.73	9.2	7.61	8.74	9.23	9.39	9.13	8.15	7.92	8.62	8.68	9.05	8	8.73	8.12	8.24	7.95	8.31	8.98	8.51	8.8	9.36	8.47	8.63	9.29	8.93	8.07	8.76	8.39	8.66	7.83	8.88	9.08	8.87	9.22	9.19	8.52	7.75	7.15	9.14
7893026	6.86	6.84	6.8	6.63	6.82	6.84	6.87	6.98	6.78	6.77	6.96	7.04	7.31	6.88	7.07	7.1	7.34	7.21	7.14	7.21	7.36	7.45	6.95	7.04	6.99	6.97	6.73	6.88	6.88	6.72	6.87	7.13	6.74	6.85	6.77	6.71	7.58	7.21	6.92	6.97	7.14	7.11	7.03	7.27	7.22	7.15	7.15	7.53	7.01
7893027	8.24	7.88	8.17	8.4	7.4	7.61	7.86	6.92	7.84	7.17	6.33	7.32	6.87	6.82	6.83	6.51	7.05	6.48	6.77	7.42	6.65	6.55	6.94	7.48	7.49	7.64	7.51	7.98	6.9	7.6	7.05	7.4	7.58	6.8	6.91	8.2	7.12	6.95	7.46	6.91	6.82	6.48	7.01	6.99	6.37	6.76	6.97	6.24	7.34
7893028	7.37	8.12	7.02	7.46	5.67	6.87	7.16	7.02	7.24	6.86	5.84	6.74	5.97	5.17	6.08	5.78	5.6	6.28	5.28	5.77	6.33	5.68	7.31	4.95	6.52	7.01	7.3	7.07	5.64	6.99	4.47	6.07	6.1	5.4	6.81	5.73	6	6.23	6.22	5.74	4.74	6.65	6.85	5.75	4.27	5.79	6.53	3.48	5.81
7893029	10.64	10.64	10.5	10.38	10.72	10.28	10.51	10.68	10.31	10.71	10.42	10.62	11.11	10.83	11.06	10.81	11.71	10.99	10.92	11.16	10.87	11.12	10.94	10.87	10.86	10.7	10.39	10.33	10.31	10.66	10.38	10.8	10.29	10.33	10.24	10.29	11.79	11.32	11.3	10.9	11.01	10.63	11.31	11.22	10.8	11.03	10.88	11.08	10.69
7893030	9.24	9.2	8.99	10.16	9.44	8.94	10.41	9.88	9.35	9.59	9.07	9	8.65	9	8.96	8.49	8.63	8.34	9.11	9.07	8.7	9	9.09	9.14	10.3	9.56	9.79	9.35	10.14	9.55	9.72	8.97	9.71	9.26	10.29	9.61	8.15	8.65	8.95	8.41	8.84	8.88	9.09	8.93	8.27	8.7	9.65	8.28	8.79
7893031	7.31	7.96	9.32	7.86	7.75	8.43	8.64	7.77	8.26	6.54	8.45	8.22	8.41	9.09	8.29	9.04	8.51	8.66	9.13	8.03	8.65	8.8	7.79	6.95	7.33	7.88	8.59	7.64	8.71	8.39	8.35	8.39	8.55	8.23	7.86	8.3	8.37	7.89	8.25	8.78	9.27	9.03	8.14	8.19	8.72	8.68	8.28	8.26	9.06
7893032	7.43	7.72	7.85	7.86	7.66	7.64	7.72	6.9	7.29	6.91	7.83	6.42	7.57	8.09	7.8	8.12	7.8	6.93	8.15	7.84	7.9	7.86	6.93	7.45	7.65	6.97	7.63	7.51	7.41	7.51	7.42	7.11	7.67	7.34	7.54	7.78	6.67	7.22	7.4	8	7.88	8.52	7.88	7.57	7.54	7.82	8.04	7.8	7.83
7893033	10.42	10.86	10.86	11.65	11.25	10.63	11.68	10.93	10.5	11.64	9.86	11.5	9.59	8.99	11.1	9.03	10.96	9.59	9.25	10.4	10.32	10.65	11.38	12.09	11.01	11.9	11.74	11.57	10.36	11.33	10.43	11.37	10.52	10.37	11.23	10.85	11.53	10.21	10.96	10.1	9.02	9.29	11.12	10.76	9.49	10.14	11.36	10.02	10.92
7893034	8.44	8.4	8.46	8.83	8.93	7.61	8.24	8.32	7.91	8.15	7.55	8.58	7.3	7.31	7.51	7.09	8.16	6.97	6.19	6.87	8.06	7.47	7.89	8.26	7.63	8.56	8.17	8.42	7.28	8.58	7.75	7.96	8.57	8.33	7.71	8.77	7.61	7.26	7.31	6.74	6.88	7.28	7.49	7.9	7.16	7.24	7.21	6.99	7.61
7893035	8.18	8.83	8.74	8.37	7.57	8.07	8.67	7.55	8.91	7.59	7.38	7.69	7.52	6.87	8.17	7.09	8.22	6.88	6.79	7.26	7.34	8.27	7.77	8.46	8.01	7.81	8.4	9.02	7.33	7.8	8.04	7.96	8.07	8.1	8.3	8.56	7.44	7.69	8.18	7.63	7.18	7.3	7.72	7.57	7.23	7.46	7	6.45	7.62
7893036	8.36	8.25	8.36	7.42	8.19	8.31	8.27	8.05	8.34	7.9	8.91	8.63	8.39	8.25	8.35	9.03	8.26	8.31	8.12	8.31	9	8.83	8.18	8.47	8.21	7.85	8.01	7.69	8.15	7.98	7.87	8.24	8.22	8.01	8.61	7.75	8.15	8.61	8.59	8.73	8.48	8.87	8.25	8.63	8.37	8.39	8.75	8.76	8.53
7893037	9.76	10.15	9.74	10.12	9.84	9.46	9.72	9.77	10.29	9.75	9.44	9.66	9.6	9.59	9.63	9.02	10.02	9.59	9.21	9.46	9.02	9.26	9.98	9.91	9.59	10.29	9.91	9.97	9.52	9.74	9.6	9.8	9.92	9.6	9.68	9.88	10.4	9.55	9.73	9.46	9.28	9.34	10.11	9.67	9.17	9.21	9.58	9.1	9.31
7893038	3.44	4.13	4.98	5.53	5.76	4.82	4.53	4.81	4.76	4.6	4.16	4.43	4.11	3.56	4.61	4.01	3.34	3.94	4.43	3.95	4.13	5.37	3.48	4.12	5.22	4.83	6.25	5.2	4.32	4.22	4.55	3.92	5.27	5.83	4.85	4.49	6.1	3.97	3.99	4.05	4.82	3.48	4.6	5.42	3.54	3.91	4.1	3.61	3.94
7893039	11.32	10.95	11.2	10.6	11.61	11.25	11.13	11.41	10.87	11.52	11.22	11.52	11.69	11.38	11.84	11.52	12.05	11.58	11.65	11.77	12.44	12.35	11.92	11.58	11.49	11.58	10.97	10.9	11.13	11.26	11.19	11.56	10.82	11.29	10.95	10.91	12.04	11.68	11.88	11.65	11.55	11.66	11.75	12.1	11.58	11.79	12.04	12.56	12.01
7893040	8.2	7.48	7.89	7.55	8.64	8.19	8.46	9.1	8.43	8.41	7.68	8.15	8.69	8.62	8.61	8.04	8.86	8.38	8.75	7.37	8.83	9.49	8.87	8.14	8.22	8.58	8.23	7.99	8.28	8.33	8.41	8.73	7.44	8.56	8.26	8.09	9.63	8.48	7.89	7.81	8.22	8.16	8.73	8.71	8.74	9.11	9.12	8.91	8.85
7893041	3.53	4.35	3.75	3.96	4.07	3.24	5.82	3.47	3.77	3.71	3.39	3.67	4.37	3.43	4.13	3.55	3.8	3.3	4.12	3.93	3.59	3.48	3.56	3.43	3.02	3.94	4.09	4.36	3.87	4.1	4.16	3.57	4.05	3.83	3.63	3.4	3.65	3.34	3	3.39	3.22	4.09	3.04	3.34	3.25	3.62	4.17	3.79	4
7893042	10.62	10.9	10.63	10.86	10.92	10.55	10.87	10.87	10.79	11.19	10.52	10.65	10.63	10.15	10.88	10.1	11.14	10.65	10.28	10.68	10.5	10.53	10.79	11.29	10.94	11.35	10.77	10.92	10.11	10.6	10.4	10.71	10.78	10.33	10.44	11.01	11.57	11.07	10.93	10.71	10.1	10.07	10.93	10.79	10.3	10.34	10.9	10.78	10.28
7893043	8.32	9.02	8.71	8.93	8.94	8.23	8.43	9.23	8.7	9	8.19	8.05	7.81	7.56	8.26	7.78	8.99	8.26	8.02	7.92	7.17	8.03	8.38	8.96	8.64	8.95	8.45	8.52	8.16	8.14	8.72	8.7	8.08	8.28	8.2	8.51	9.03	8.53	8.35	8.33	7.67	7.89	8.04	8.03	7.86	7.85	7.7	8.14	7.89
7893044	3.3	3.46	3.97	3.49	3.24	3.54	3.52	4.14	3.37	3.73	3.5	3.63	3.01	3.32	3.66	3.55	4.4	3.98	3.56	3.11	4.04	3.68	3.07	3.52	3.85	3.72	3.58	3.82	3.59	3.47	2.97	3.6	3.36	3.26	3.53	3.27	3.2	3.48	3.18	3.64	3.22	3.43	3.64	3.8	3.22	3.26	3.97	3.59	3.27
7893045	4.18	5.65	3.53	4.19	3.95	3.45	4.31	3.2	3.3	3.57	3.06	3.36	3.25	3.07	3.31	3.39	3.19	4	3.25	3.41	3.47	3.69	3.34	3.28	3.15	2.99	3.58	4.16	3.02	3.34	3.09	3.32	3.27	3.58	3.29	3.18	3.24	3.95	3.02	3.29	3.37	3.21	4.11	3.2	3.5	3.8	3.23	2.84	3.66
7893046	7.8	7.85	7.76	9.03	8.01	8.38	8.56	8.55	7.63	7.16	5.82	8.04	5.7	7.56	8.54	6.29	7	6.99	6.89	7.22	7.42	6.15	6.77	8.24	8.07	8.24	8.7	8.4	7.69	7.22	8.18	6.63	7.31	7.06	8.03	7.78	8.25	7.63	7.85	6.94	6.09	7.09	8.5	5.76	6.98	6.55	6.74	5.7	7.53
7893047	6.42	7.49	6.77	6.65	7.1	4.98	5.37	6.72	6.19	6.51	6.33	6.67	5.78	5.81	5.45	5.44	6.24	6.04	5.5	5.19	6.13	5.76	6.1	6	6.69	6.58	6.09	7.01	5.1	5.3	4.98	6.8	6.42	5.29	5.37	6.1	6.85	5.69	5.72	5.93	5.57	6.69	6.99	6.89	6.2	4.76	6.19	6.19	5.57
7893048	8.3	8.1	7.51	8.26	8.36	7.92	8.22	8.76	7.94	8.48	8.45	7.42	8.22	7.87	8.05	7.74	8.41	7.48	7.96	8.02	7.88	8.07	8.28	8.62	8.44	8.76	8.42	7.7	7.31	7.53	7.71	8.09	7.93	7.91	7.95	8.31	8.96	8.13	8.27	8.25	7.56	7.37	8.49	7.6	7.93	7.83	8.25	8.04	7.43
7893049	5.62	5.76	5.72	4.76	4.5	4.31	5.68	5.39	4.18	4.78	4.74	5.08	4.65	4.38	4.34	4.21	5.06	4.2	4.35	5.08	3.53	6.01	5.48	5.96	6.17	5.38	4.81	5.35	5.18	5.62	4.69	4.92	5.03	4.32	6.4	4.05	6.17	5.25	5.63	4.62	4.64	4.35	6.05	4.89	3.88	4.01	5.01	4.3	5.42
7893050	13.51	13.54	13.51	13.6	13.59	13.43	13.73	13.61	13.58	13.71	13.58	13.73	13.53	13.39	13.49	13.42	13.63	13.57	13.53	13.5	13.51	13.57	13.42	13.73	13.65	13.64	13.62	13.65	13.51	13.67	13.57	13.64	13.77	13.66	13.6	13.76	13.39	13.49	13.46	13.52	13.27	13.5	13.57	13.57	13.39	13.4	13.33	13.51	13.57
7893051	6.35	7.34	6.79	6.75	6.38	6.71	7.28	7.72	5.45	8.17	7.09	7.18	7.63	6.53	7.27	6.84	7.92	7.1	6.18	7.67	7.09	7.37	7.61	7.43	7.44	7.54	7.07	7.22	7.1	6.25	6.67	7.45	6.85	6.62	6.93	6.66	7.48	7.68	7.23	6.76	7.01	5.98	7.38	7.65	6.68	6.55	7.38	7.49	7.06
7893052	6.61	6.79	6.86	6.85	7.45	7.32	7.18	6.65	6.5	6.26	5.82	6.2	5.68	6.9	7.1	5.74	5.92	5.71	5.93	6.01	5.58	5.76	5.86	7.1	7.24	6.7	7.54	6.99	6.11	6.13	6.51	6.39	7.34	6.04	6.83	6.08	6.62	6.33	6.29	6.08	5.98	6.65	6.7	5.81	5.99	5.55	5.7	5.38	6.02
7893053	4.81	5.5	6.4	5.39	5.13	6.01	5.16	5.48	4.93	5.25	4.71	5	5	5.34	5.1	4.53	5.59	5.48	5.81	5.01	5.48	5.37	4.8	5.07	5.69	5.33	5.72	5.28	5.12	5.19	4.91	4.71	5.17	5.67	5.17	4.95	5.81	4.9	5.11	4.88	5.18	4.65	5.43	6.28	5.06	5.4	5.1	5.22	5.08
7893055	7.56	7.62	7.92	7.84	8.37	7.07	8.41	7.51	7.71	7.95	6.82	7.7	6.65	6.86	7.8	6.64	8.45	6.65	6.52	7.31	6.91	6.65	6.7	7.77	7.82	7.92	8.04	7.73	6.83	7.39	5.95	6.86	7.79	7.26	7.66	7.71	6.49	7.38	8.48	8.34	6.29	6.9	7.83	5.75	6.14	7.21	6.35	5.66	6.84
7893056	6.73	7.59	7.01	7.52	8.05	6.69	7.58	7.51	7.5	8.03	6.65	7.8	6.21	6.5	7.17	5.99	8.22	7.41	6.35	6.94	7.64	7.59	8.16	7.74	7.58	7.43	7.12	6.85	6.85	7.29	6.86	7.9	7.27	6.33	7	6.71	6.7	7.29	7.41	5.71	6.59	6.45	8.03	5.96	7.52	6.48	8.38	7.55	7.9
7893057	3.17	3.29	3.22	3.12	3.22	3.08	3.96	3.35	3.46	3.05	3.78	3.45	3.21	3.09	3.22	3.25	3.4	2.88	3.32	3.05	3.39	3.47	4	3.88	3.63	3.6	3.11	3.44	3.55	3.05	3.65	3.63	4.19	3.31	3.17	3.87	3.27	3.02	3.2	3.05	3.45	3.04	3.04	3.44	3.25	3.27	3.11	3.21	2.83
7893058	12.95	13.03	12.55	13.07	12.87	13.05	13.37	13.27	13.03	13.16	13.05	13.14	12.89	12.37	12.63	13.05	13.14	12.89	13.03	13.04	12.82	13.05	12.82	13.21	13.01	13.16	13.19	13.04	13.21	13.47	13.36	13.1	13.14	13.08	13.34	13.2	12.82	12.7	12.76	12.9	12.9	12.99	12.98	13.01	13.29	12.89	13.22	12.94	13.2
7893059	7.74	8.09	7.56	8.23	7.75	7.59	7.63	7.77	7.45	7.88	7.52	8.02	7.63	7.37	7.85	7.49	8.47	7.75	7.38	7.81	7.26	7.72	8.21	8.25	7.87	7.98	7.97	8.01	7.35	7.68	7.1	7.94	7.91	7.49	7.2	7.96	8.82	8.12	7.9	7.84	7.51	7.38	8.16	7.81	7.44	7.58	7.8	7.78	7.41
7893060	6.39	5.77	5.08	6.35	5.7	6.09	5.93	5.41	5.93	6.53	5.47	6.71	5.64	5.03	5	4.98	5.73	6.06	4.68	4.94	6.25	6.06	5.04	6.05	7.53	6.74	6.47	6.78	5.71	5.65	5.05	5.14	5.68	5.67	4.94	6.92	5.58	4.81	4.91	5.75	4.5	5.54	5.61	5.84	5.36	4.95	6.47	5.17	6.55
7893061	8.26	8.59	8.67	6.69	8.33	8.84	8.75	8.84	8.27	8.21	8.96	9.08	8.99	9.16	8.81	9.59	7.99	9	9.09	8.91	9.35	9.03	8.31	8.23	8.55	7.92	8.96	8.48	9.61	8.93	9.05	8.73	8.69	8.85	9.39	8.25	8.15	8.76	8.88	9.5	9.86	9.65	8.05	9.22	9.94	9.21	9.15	9.37	8.87
7893062	6.17	5.7	5.76	7.47	6.45	5.12	7.33	6.25	5.72	5.98	6.61	6.35	5.76	5.41	6.09	5.65	4.89	5.64	4.76	5.7	4.41	6.19	5.69	5.44	6.51	5.42	6.26	6.17	5.21	6.84	4.97	5.11	6.18	5.94	5.63	5.78	5.42	5.8	5.43	5.39	5.35	5.76	5.47	5.35	4.9	4.88	6.45	5.29	5.66
7893063	7.24	7.21	7.17	7.15	7.82	6.63	8.28	7.45	7.13	7.28	7.21	7.46	6.39	6.48	6.5	6.61	6.18	6.81	6.11	6.38	6.37	6.47	6.88	7.33	7.14	7.33	8.23	8.78	7.44	8.04	7.21	7.64	6.87	7.02	7.62	7.14	7.63	6.7	7.23	6.6	6.24	6.53	6	6.42	6.31	6.43	7.59	5.93	6.37
7893064	7.27	7.03	7.2	7.06	7.28	7.61	7.19	7.12	7.77	6.73	7.99	7.18	7.55	7.67	7.76	7.69	6.87	7.09	8.02	7.46	7.12	7.75	7.11	6.79	6.89	6.36	7.53	7.92	7.21	7.72	7.44	7.18	7.67	7.6	7.46	7.4	6.45	6.67	6.85	7.18	8.32	7.99	7.26	7.07	7.34	7.64	7.12	7.49	7.38
7893065	6.68	6.04	7.19	8.43	7.25	6.82	7.9	7.46	6.67	6.86	7.4	7.62	5.94	6.41	6.52	6.32	7.47	6.45	5.81	6.37	6.85	6.35	6.97	7.06	7.96	7.43	6.67	7.43	5.56	7.27	6.7	7.31	7.74	7.04	6.67	8.55	6.69	5.57	6	6.49	6.33	6.49	7.37	6.14	5.45	5.67	6.88	6.06	6.43
7893066	2.97	3.46	3.02	4.06	3.44	3.01	3.18	3.8	3.41	4.29	3.54	3.27	3.73	3.19	4.34	3.79	3.37	3.26	3.06	3.22	3.1	3.16	3.18	4.17	2.93	2.94	3.08	4.58	3.76	3.25	3.1	3.5	3.42	3.12	3.3	3.06	3.23	3.28	4.11	3.28	3.76	3.54	3.22	3.32	3.23	3.18	3.09	3.6	3.33
7893067	8.98	8.84	8.68	8.81	8.97	8.68	8.52	9.04	8.92	9.23	8.74	8.9	9.11	8.65	8.68	9.04	9.11	8.73	8.94	8.88	8.79	9.2	9.12	9.33	8.56	8.89	8.82	9.03	8.47	8.84	8.74	9.16	8.73	8.37	8.79	8.86	9.6	9.26	8.85	8.62	8.39	8.36	8.75	8.21	8.4	8.92	9.07	8.91	8.58
7893068	9.06	9.13	8.96	9.36	8.97	8.78	9.4	9.09	9.07	9.06	8.6	8.59	8.77	8.56	9.14	8.17	8.92	8.73	8.51	8.62	8.05	8.14	9.32	9.66	8.86	9.53	9.04	9.05	8.41	9.18	8.74	8.72	8.88	8.46	8.55	9.25	9.44	8.95	9.03	8.6	8.22	8.16	9.14	8.83	8.24	8.7	8.31	7.79	8.64
7893069	9.02	9.29	8.99	9.32	9.03	8.49	8.98	9.25	8.74	9.18	8.62	8.84	8.96	8.79	9.15	8.6	9.46	9.17	8.7	8.87	8.88	8.95	9.03	9.3	8.92	9.19	8.92	8.62	8.08	8.41	8.57	8.96	8.77	8.53	8.83	8.88	9.66	9.34	9.19	8.89	8.74	8.8	9.23	9.13	8.63	8.85	9.3	9.12	8.82
7893070	10.04	9.83	9.88	9.32	9.65	10.05	9.81	9.52	9.51	9.18	9.28	9.41	9.39	10.41	9.95	10.36	9.94	9.98	10	10.05	10.22	9.77	9.58	9.66	9.57	9.15	9.9	9.82	9.72	10.01	10.25	10.31	9.6	9.84	9.67	9.22	9.95	10.16	10.58	10.14	10.09	10.94	10.2	9.75	10.51	9.91	9.72	10.13	9.95
7893071	7.73	7.98	8.03	8.16	8.65	7.99	8.64	8.62	8.15	8.23	8.09	7.47	7.92	7.93	7.66	7.74	8.48	7.49	7.66	8.27	7.89	7.95	8.11	8.38	8.2	7.92	7.28	8.24	8.28	7.85	8.08	8.32	7.77	7.61	7.49	7.95	8.64	8.41	8.73	7.85	7.7	7.58	8.43	8.09	7.87	7.84	7.14	8.18	7.65
7893072	8.83	9.31	8.55	9.09	8.92	8.38	9.31	8.72	8.26	9.17	7.87	8.49	7.79	7.98	8.61	7.48	8.62	7.62	7.66	8.15	7.47	8.14	8.1	9.37	8.24	9.09	8.48	8.87	8.41	8.38	8.01	8.52	8.67	7.82	8.64	8.66	9.17	8.55	8.41	8.48	7.4	7.84	8.29	7.85	7.71	8.06	8.58	7.81	9.14
7893073	11	11.13	11.17	10.95	11.22	11.27	11.24	10.98	11.29	10.93	11.23	10.93	11.12	11.65	11.3	11.88	11.76	11.35	11.2	11.32	11.22	10.98	11.79	10.85	11.37	11.06	11.71	10.78	11.77	11.63	11.42	10.97	10.77	10.82	11.54	10.9	10.9	11.53	11.11	11.64	11.93	12.16	11.36	11.24	11.71	10.84	9.96	11.39	11.62
7893074	8.57	9.03	8.67	8.41	9.22	8.78	8.92	8.43	8.21	8.59	7.47	8.57	8.5	7.67	7.91	9.18	8.16	8.45	7.95	9.03	8.84	8.45	7.43	7.91	7.96	9.06	8.85	8.78	8.04	8.16	8.63	8.58	8.63	8.13	8.72	8.56	8.84	7.65	8.75	8.61	9.48	9.5	8.94	8.32	8.2	9.09	8.41	8.35	8.95
7893075	8.8	9.48	8.19	9.06	9.02	7.78	8.99	8.77	8.42	8.64	6.86	8.76	7.71	6.87	8.62	7.38	8.36	8.15	7.74	7.94	7.79	8.08	7.72	8.44	8.95	8.93	10.03	8.95	8.22	7.81	7.95	8.58	8.12	8	8.4	8.53	8.48	7.95	8.17	7.64	7.69	7.14	8.33	7.67	7.63	7.5	8.15	7.86	8.33
7893076	6.83	6.61	6.05	6.38	5.46	5.85	6.77	5.23	6.79	6.06	5.31	5.44	5.45	3.9	5.94	5.74	5.22	6.07	5.19	5.04	4.11	4.69	5.29	5.65	6.09	5.95	5.62	5.16	5.08	5.3	5.72	5.51	4.51	5.59	5.65	5.75	5.8	5.69	5.98	5.77	4.69	5.37	5.48	5.78	5.61	5.37	5.74	5.17	4.91
7893077	13.85	14.02	13.98	14.01	13.98	13.81	13.92	13.94	13.93	14.04	13.77	13.81	13.83	13.79	14	13.57	13.91	13.78	13.68	13.78	13.49	13.39	14.01	14.03	13.96	14.02	13.98	13.97	13.61	13.87	13.79	13.84	13.91	13.8	13.73	13.88	13.99	13.92	13.99	13.83	13.68	13.55	14.02	13.8	13.66	13.73	13.6	13.56	13.54
7893078	5.24	3.58	2.83	3.13	3.83	3.41	3.63	3.14	3.54	4.12	3.49	3.33	3.73	3.84	3.39	3.3	4	3.41	3.43	3.1	4.68	3.47	3.34	3.46	3.83	3.67	4.85	4.71	4.28	3.66	3.26	4.98	4	4.62	4.04	3.37	3.7	3.38	3.62	3.73	3.52	4.14	3.9	3.13	3.59	3.81	4.4	3.21	3.84
7893079	11.36	11.48	11.7	11.3	11.04	11.35	11.29	11.77	11.45	11.18	11.73	11.47	11.24	11.11	11.33	11.68	11.39	11	11.97	11.48	11.51	11.28	11.43	10.6	11.31	11.48	11.84	11.36	11.38	11.26	11.31	11.26	11.4	11.45	11.69	11.36	11	11.16	11.18	11.34	12.15	11.12	11.29	11.3	11.11	11.42	11.14	11.16	11.24
7893080	5.66	5.59	5.16	5.35	3.99	5.47	5.37	5.68	5.86	5.1	4.22	5.47	4.74	4.65	4.95	4.55	5.57	4.04	4.4	4.22	5.44	5.27	4.64	3.61	5.29	4.67	5.62	5.45	4.61	5.55	4.54	4.84	5.4	4.27	5.38	5.47	5.28	4.86	5.01	5.05	4.59	5.11	5.27	5.05	5.04	5.05	5.28	4.89	4.82
7893081	12.51	12.75	12.52	12.77	12.63	12.57	12.48	12.38	12.75	12.62	12.52	12.56	12.46	12.62	12.6	12.61	12.46	12.47	12.48	12.51	12.36	12.36	12.35	12.69	12.52	12.44	12.56	12.62	12.5	12.49	12.16	12.51	12.51	12.43	12.58	12.57	12.52	12.43	12.45	12.67	12.68	12.6	12.74	12.35	12.44	12.41	12.22	12.11	12.88
7893082	7.21	6.52	7.16	7.65	6.72	6.99	6.73	7.4	7.11	6.81	6.7	7.25	7.43	7.29	7.52	6.94	7.56	7.3	7.02	6.58	6.92	7.6	7.35	8.17	7.64	7.35	7.54	7.35	7.31	7.58	7.26	7.26	7.01	6.69	6.89	7.3	7.53	7.56	7.18	7.42	7.34	6.76	7.43	7.01	6.76	6.9	7.47	7.79	7.84
7893083	5.41	5.78	5.01	5.53	4.54	4.53	5.16	4.65	5.57	4.17	4.81	4.98	4.03	4.16	5.31	4.53	5.63	5.26	4.12	4.38	4.63	4.91	4.41	5.08	4.49	4.77	5.34	5.31	5.17	4.35	3.99	4.62	4.12	4.88	4.92	5.19	4.5	4.21	4.33	4.73	4.04	4.67	5.2	4.89	4.65	3.92	4.82	4.36	4.88
7893084	8.97	8.45	7.96	7.14	7.61	8.14	8.98	7.78	8.57	8.49	7.61	8.28	8.35	8.04	8.39	7.93	8.35	8.83	7.7	8.95	7.65	8.9	8.02	8.78	8.93	9.4	9.52	7.36	8.36	7.88	7.59	8.92	7.87	7.73	8.33	8.35	8.54	7.67	8.46	8.64	8.04	8.68	8.21	8.89	7.21	8.85	8.09	7.44	7.43
7893085	11.48	11.58	10.95	11.73	11.37	10.95	11.36	11.32	11.14	11.66	10.72	11.43	11.27	10.69	11.3	10.34	11.54	11.08	10.68	11.09	11.06	11.21	11.49	11.78	11.37	11.69	11.27	11.37	10.42	11.22	10.87	11.32	11.02	11.01	10.95	11.38	11.98	11.5	11.36	11.23	10.54	10.61	11.5	11.14	10.79	10.78	11.59	11.22	10.89
7893086	9.81	8.99	8.86	9.36	9.47	9.33	9.45	8.59	8.93	8.8	8.82	8.77	9.2	8.77	9.68	10.11	10.33	9.81	10.12	9.88	9.35	8.6	8.64	8.55	9.3	8.95	8.75	9.35	8.94	8.5	8.91	8.69	8.92	9.42	8.84	8.88	9.47	9.27	8.96	9.62	8.94	10.73	9.72	9.49	9.35	9.59	8.44	8.96	8.11
7893087	10.43	10.7	10.86	10.64	10.74	10.72	10.85	10.92	10.86	9.97	11.32	10.33	10.93	11.17	10.67	11.3	10.55	10.97	11.18	10.63	10.49	10.74	10.26	10.41	10.62	10.47	10.46	10.58	10.91	10.32	10.96	10.65	10.97	10.74	10.72	10.51	10.45	11.11	10.22	10.79	11.37	10.52	10.29	9.93	10.56	10.69	9.81	10.23	10.76
7893088	6.11	6.8	5.41	6.22	5.15	5.22	6.33	6.41	5.31	6.14	6.12	6.65	5.11	4.51	6.21	4.78	6.28	5.94	5.58	5.64	5.13	5.03	5.43	5.77	5.48	5.67	6.9	5.79	4.38	4.96	4.94	5.72	7.03	4.42	5.88	7.69	6.49	5.8	6.1	5.14	4.97	5.24	5.66	5.63	5.75	4.98	6.74	4.95	6.4
7893089	9.14	9.41	9.14	9.66	9.47	8.91	9.58	9.57	9.27	9.41	8.65	9.27	8.91	8.93	8.68	8.79	9.05	8.91	8.78	9.15	9.16	8.69	9.66	9.93	9.87	9.83	9.44	9.49	9.12	9.41	8.97	9.86	9.23	9.05	9.44	9.64	9.83	9.5	9.48	8.46	8.45	8.95	9.06	9.2	8.63	8.74	8.69	8.7	9
7893090	12.49	12.89	12.84	12.8	12.62	12.69	12.63	12.74	12.41	12.44	12.74	12.65	12.88	12.56	12.95	12.76	12.67	13	12.84	12.61	12.74	12.96	12.16	12.82	12.64	12.56	12.59	12.72	12.43	12.5	12.56	12.53	12.87	12.63	12.67	12.66	13.02	13	12.61	12.56	12.73	12.64	12.92	12.75	12.41	12.77	12.7	12.54	12.69
7893091	12.87	12.99	12.84	12.91	13.24	13.16	13.33	13.35	12.95	13.05	13.01	13.27	13.23	13.17	13.1	13.21	12.93	13.21	13.07	13.13	13.15	13.38	13.01	13.11	13.12	12.87	13.28	13.18	13.28	13.1	13.12	13.33	13.29	13.27	13.23	13.38	13.35	13.48	13.03	12.99	13.01	13.31	13.27	13.14	13.18	13.16	12.93	13.21	13.21
7893092	6.21	6.89	6.66	7.31	7	7.2	6.45	7.56	7.17	5.64	6.27	6.76	6.53	7.25	7.22	7.04	6.74	6.43	6.5	6.87	6.28	6.8	7.31	7.19	7.02	7.45	6.5	6.61	6.52	7.22	7.28	7.29	7	7.03	6.97	6.68	6.88	6.95	7.14	7.1	6.77	6.76	6.79	7.24	6.23	7.14	6.61	7.3	6.44
7893093	5.39	4.86	6.41	5.72	4.99	4.76	5.75	5.78	5.13	5.72	5.22	5.9	5.09	5.08	5.35	5.13	6.78	5.17	4.58	6.17	5.03	5.12	5.57	4.75	5.81	5.69	5.58	4.74	4.96	5.7	4.91	5.91	4.57	5.13	4.99	3.75	6.21	6.53	4.95	5.39	5.24	4.98	5.88	5.25	5.86	5.56	4.72	4.88	5.02
7893094	11.91	11.91	12.14	11.36	12.02	12.4	12.17	12.11	11.77	11.5	11.94	12.09	12.08	11.71	11.96	12.44	11.82	12.23	12.45	12.51	12.43	12.02	12.06	11.97	11.96	12.29	11.58	11.96	12.4	11.98	12.08	12.12	12.04	12.14	12.08	11.8	12.19	11.98	12	12.05	12.15	12.31	11.79	12.18	11.86	12.56	11.83	12.22	12.14
7893095	5.33	6.43	5.4	5.43	6.04	5.13	5.41	5	5.77	6.1	5.19	5.06	5.21	5.51	5.53	5.49	6.82	6.17	4.83	4.92	5.1	5.19	5.06	5.51	5.38	6.02	5.79	5.23	5.1	5.23	5.02	6.94	5.78	4.52	4.88	6.37	5.8	6.46	5.36	5.61	5.86	5.42	5.92	5.64	4.99	5.58	5.21	4.94	5.77
7893096	11.22	11.46	11.11	11.71	11.49	10.95	11.32	11.49	11.24	11.64	10.84	11.24	11.17	10.59	11.18	10.58	11.38	11.1	10.58	11.02	10.72	10.95	11.76	11.69	11.34	11.7	11.2	11.27	10.6	11.08	10.83	11.32	11.18	10.94	11.01	11.3	11.9	11.53	11.32	11.04	10.59	10.64	11.35	11.19	10.7	10.7	10.95	10.88	10.79
7893097	9.97	10.43	9.74	9.78	9.59	9.08	9.82	9.09	10.24	9.82	9.38	9.77	8.69	9.16	9.99	8.47	8.71	8.38	8.68	9.69	8.51	8.12	9.11	9.12	9.71	9.96	9.16	10.07	8.75	9.67	9.62	9.29	9.67	9.2	9.28	9.69	8.4	9.31	9.05	9.02	8.77	9.02	9.56	9.49	8.77	8.89	8.79	8.01	9.68
7893098	7.7	8.39	7.76	9.08	7.75	7.54	8.15	7.95	7.94	7.94	7.51	7.83	7.87	8.02	7.56	7.23	8.38	7.76	7.7	7.87	6.81	8.24	7.81	8.17	8.57	8.23	8.33	8.41	7.8	7.7	7.09	7.57	7.91	7.92	7.95	8.45	7.95	8	8.55	7.7	7.4	7.75	8.42	8.08	7.19	7.61	7.69	7.57	8.34
7893099	7.12	5.98	7.22	7.5	7.19	6.78	7.23	6.93	7.72	5.94	6.31	5.94	7.17	6.54	6.94	6.35	7.52	6.21	5.98	6.33	7.66	6.52	7.62	7.87	7.76	7.79	6.94	7.17	6.82	7.15	6.74	6.67	7.09	5.57	7.17	7.05	7.38	6.63	7.44	6.8	6.45	6.85	7.45	6.39	6.31	6.04	6.67	7.39	6.79
7893100	7.54	7.56	7.78	8.12	7.99	7.27	7.84	7.62	7.51	7.43	7.47	7.6	7.83	7.63	7.68	7.25	8.31	7.72	7.78	7.81	7.79	7.62	8.22	8.04	7.88	7.78	8.02	6.71	7.8	8.05	7.19	7.92	7.17	7.45	7.11	7.75	7.97	7.87	8.1	7.59	7.85	7.66	7.98	7.96	7.66	7.53	7.56	7.55	7.5
7893101	13.88	13.94	13.84	13.99	13.95	13.77	13.92	13.93	13.85	14.07	13.74	13.75	13.75	13.76	13.96	13.52	13.88	13.8	13.57	13.86	13.5	13.51	13.99	13.95	13.96	14.13	13.87	13.93	13.51	13.75	13.69	13.81	13.81	13.63	13.69	13.83	13.98	13.78	13.9	13.87	13.63	13.51	13.94	13.79	13.54	13.59	13.65	13.64	13.55
7893102	4.68	5.47	5.19	5.03	4.57	4.09	5.83	4.39	3.89	5.93	3.53	4.25	5.19	3.31	4.43	4.7	5.92	3.57	4.68	4.93	4.07	4.02	4.56	4.09	5.99	5.77	4.52	4.43	4.27	3.79	4.73	5.35	4.95	3.74	3.96	4.11	5.31	5.93	4.54	5.34	4.11	4.17	4.84	3.92	3.84	4.07	4.76	4.77	4.33
7893103	12.87	13.31	12.94	13.26	13.16	12.75	13.15	13.11	13.12	13.18	13.21	13.08	13.12	13.06	13.17	12.94	13.31	13.08	13.21	13.19	12.65	12.76	13.16	13.29	13.1	13.3	13.18	13.13	12.81	13.25	13.22	13.23	13.29	13	13	13.23	13.36	13.25	13.05	13.2	13.23	12.96	13.03	12.88	12.99	12.74	12.83	12.9	13.16
7893104	7.56	7.6	7.6	7.78	7.62	6.05	8.28	8.83	7.3	8.22	6.36	8.03	6.58	6.89	7.13	6.56	8.34	6.64	6.94	7.02	5.37	6.39	6.28	8.23	7.18	8.42	7.7	8.48	6.81	7.18	7.45	7.27	7.45	6.3	6.53	7.3	7.89	7.12	7.6	8.54	5.89	6.91	7.78	8.52	5.76	6.39	6.87	6.31	7.06
7893105	11.11	11.63	11.08	11.5	11.35	10.74	11.37	11.33	11.25	11.57	10.69	11	11.01	10.4	11.24	10.42	11.44	11.03	10.48	10.87	10.63	10.61	11.41	11.6	11.15	11.65	11.24	11.26	10.5	11.05	10.65	11.14	10.89	10.63	10.76	11.14	11.84	11.39	11.24	11.03	10.4	10.66	11.48	11.06	10.55	10.69	10.83	10.66	10.16
7893106	9.69	9.42	9.7	9.83	9.78	9.47	9.27	9.71	9.48	9.34	9.06	9.56	9.73	9.42	9.51	9.3	9.67	9.68	9.26	9.55	9.27	9.17	10.34	10.12	10.06	10.29	9.33	9.59	9.4	9.68	9.65	9.68	9.46	9.7	9.4	9.5	9.84	9.96	9.86	9.64	9.24	9.17	9.68	9.76	9.35	9.5	9.01	9.93	9.59
7893107	5.63	4.86	5.56	4.96	5.15	5.3	5.4	4.71	5.12	5.7	5.02	4.9	4.91	4.42	5.02	4.69	4.87	5.04	4.63	4.54	4.7	5.24	5.16	5.51	4.93	5.34	5.6	5.03	5.47	6.13	5.3	5.45	4.91	4.93	4.99	4.92	4.8	4.82	4.99	4.57	5.01	4.65	5.27	4.66	5.08	4.04	4.55	5.02	5.08
7893108	4.79	5.9	6.11	6.71	6.5	5.06	7.14	5.02	7.2	5.29	5.86	5.93	3.87	4.59	3.81	3.44	6.2	4.72	4.99	4.61	2.82	3.73	4.02	5.15	5.88	7.06	5.93	6.85	3.51	5.78	5.14	3.24	6.87	4.97	4.36	7.67	4.83	5.96	5.29	5.61	5.76	3.04	4.89	3.99	3.29	5.21	3.27	3.21	3.89
7893109	5.61	5.93	5.31	5.48	4.86	5.64	5.88	5.62	6.52	4.47	5	6.08	4.57	4.45	5.55	5.01	6.18	3.87	4.2	5.27	4.76	6.13	4.91	6.17	5.8	6.08	6.39	6.18	4.71	5.46	4.96	5.33	6.01	4.86	6.07	5.1	6.01	4.25	5.88	5.05	5.12	4.35	5.68	4.66	5.15	4.6	5.26	6.07	5.99
7893110	5.56	5.98	5.73	6.03	5.99	5.6	5.53	6.26	6.11	5.69	5.24	6.33	5.09	5.84	5.62	6.25	5.43	5.54	5.29	5.4	5.61	5.26	6.37	5.95	5.57	5.95	6.05	5.42	6.01	6.14	5.95	5.13	5.57	5.7	5.41	5.13	5.33	5.2	6.22	5.86	5.13	5.01	5.36	5.51	5.01	5.67	5.57	5.4	5.02
7893111	7.58	6.58	7.02	7.88	6.28	6.75	7.58	6.23	6.53	6.37	4.83	7.56	6.13	5.93	6.33	5.2	5.01	5.6	3.59	5.42	4.95	6.26	4.96	4.76	8.01	8.5	7.21	7.73	6.78	6.3	6.24	6.81	7.38	5.1	7.15	7.08	6.13	6.03	6.08	6.03	5.26	5.89	6.23	5.91	5.36	5.46	5.62	5.07	6.05
7893112	8.94	10.08	9.67	10.06	9.82	9.29	10.17	9.45	9.63	10.11	8.31	9.52	7.99	8.54	9.53	7.82	9.07	8.17	7.73	8.67	8.35	8.86	8.59	8.92	9.62	10.42	10.61	10.01	8.61	9.45	8.4	8.35	9.6	8.67	9.24	9.59	8.38	8.79	9.76	9.08	8.45	8.31	9.36	8.89	7.71	8.93	8.72	8.55	8.19
7893113	10.43	10.28	10.27	9.75	10.18	9.89	10.23	10.72	10.26	10.34	10.36	10.38	10.11	10.31	10.37	10.45	10.73	10.13	10.46	10.21	10.82	10.22	10.65	10.39	10.44	10.31	10.67	10.07	10.28	10.28	10.34	10.35	10.23	10.2	10.16	10.09	10.67	10.38	10.72	10.5	10.78	11.17	10.72	10.77	10.63	10.42	9.99	10.58	10
7893114	6.77	7	7.14	6.89	7.56	7.54	7.29	7.53	6.88	7.46	6.55	7.22	7.46	7.12	7.39	7.41	7.93	7.11	7.35	7.36	7.21	7.03	7.43	7.5	7.53	6.83	7.48	7.2	6.98	7.11	6.34	7.53	7.29	6.99	7.22	6.83	7.12	7.09	7.35	7.14	7.72	6.96	7.73	7.61	7.65	7	7.27	7.46	6.86
7893115	5.5	7.43	6.62	6.72	5.29	4.48	5.58	7.36	5.73	5.89	5.91	6.77	3.91	5	5.83	4.09	6.8	4	3.74	4.14	4.59	5.78	5.08	6.08	6.2	5.74	5.64	6.46	3.89	5.77	3.89	6.78	6.94	6	4.07	5.43	5.24	4.81	5.73	6.44	4.49	4.08	5.96	4.01	4.79	4.23	4.14	5.48	5.83
7893116	11.08	11.25	10.92	11.3	11.03	10.76	10.84	10.94	10.88	11.22	10.75	10.83	10.75	10.6	10.95	10.34	11.22	10.99	10.45	10.83	10.48	10.75	11.21	11.39	11.04	11.31	11.26	11	10.36	10.89	10.66	10.95	10.81	10.56	10.59	11.07	11.67	11.12	11.19	10.9	10.45	10.4	11.13	10.7	10.47	10.42	10.95	10.76	10.7
7893117	3.99	4.75	4.91	5.78	4.41	3.13	4.43	5.33	4.22	4.26	3.63	3.69	4.14	3.52	4.59	4.31	4.36	3.73	4.3	4.41	4.02	4.53	4.26	4.69	4.95	4.56	5.14	4.84	4.65	5.21	5.54	3.72	4.2	4.24	4.64	4.66	5.25	6.05	4.42	3.93	4.61	3.99	4.88	3.78	4.76	4.56	4.9	4.12	5.14
7893118	6.94	7.93	7.35	8.28	7.49	6.99	6.96	7.78	7.66	7.16	7.15	7.15	7.81	7.38	7.73	7.08	6.67	7.5	6.87	8.04	7.36	7.49	7.34	7.45	7.61	7.33	7.77	7.35	7.51	7.37	7.14	6.81	6.99	6.87	6.56	7.37	7.9	7.56	7.84	7.56	7.33	6.9	7.86	7.22	6.79	6.89	7.63	7.52	8.06
7893119	8.63	9.62	8.72	9.58	8.87	8.6	9.2	8.47	8.88	8.9	8.85	8.46	8.58	8.37	8.83	7.98	9.51	8.96	8.25	8.43	7.88	8.28	8.58	8.82	8.93	8.72	8.9	9.23	8.97	8.83	8.62	8.38	8.65	8.37	8.95	9.25	9.43	9.31	8.73	8.88	8.67	7.98	9.26	8.34	8.37	8.35	8.7	7.73	8.7
7893120	6.65	6.66	6.35	6.55	7.9	6.54	7.24	6.83	6.4	6.91	6.91	6.89	6.64	6.44	6.88	6.82	6.46	6.14	6.16	7.1	6.52	7.05	6.64	6.18	6.57	7.01	6.09	6.41	6.18	7.02	6.38	6.99	6.48	6.46	7.68	6.91	6.32	6.49	6.57	6.44	6.16	6.13	7.13	5.98	6.03	6.08	6.41	6.82	6.28
7893121	11.13	10.91	10.89	11.5	11.24	10.83	10.95	11.01	10.94	11.15	10.73	10.93	10.96	10.63	10.84	10.44	11.41	11.01	10.59	11.01	10.43	10.75	11.14	11.38	11.06	11.26	10.79	11.15	10.51	10.86	10.78	11.15	10.95	10.52	10.63	11.05	11.62	11.13	11.07	10.94	10.51	10.23	11.12	10.87	10.45	10.71	10.95	10.78	10.78
7893122	9.56	9.81	10.36	9.77	9.96	9.68	9.6	9.54	10.29	9.17	9.97	9.77	9.85	10.4	10.04	10.22	9.89	10.19	10.13	9.91	10.02	9.76	9.69	9.25	9.59	10	10.4	10.07	9.93	10.16	9.9	10.11	9.75	9.58	9.25	10.08	10.32	9.84	9.97	10.5	10.52	10.24	10.11	10.27	10.55	9.9	9.68	9.7	10.29
7893123	11.42	11.38	10.84	11.92	11.19	10.61	11.56	11.24	10.88	11.87	9.96	10.93	9.54	9.09	10.59	9.26	11.46	10.11	9.23	11.35	10.46	10.53	11.12	11.47	11.16	11.72	11.53	11.49	9.93	11.02	11.18	10.67	11.16	10.41	10.6	11.63	11.48	11.79	11.32	10.62	9	9.74	11.4	11.25	10.36	10.1	10.53	10.37	9.95
7893124	5.69	5.68	5.43	6.02	5.78	5.34	4.41	4.46	5.07	5.14	4.16	4.93	3.75	4.44	4.69	4.29	3.97	3.99	4.44	5.17	4.96	5.43	5.93	4.33	5.11	5.06	5.36	6.14	4.35	4.46	5.1	5.43	6.35	3.97	4.65	5.87	6.63	4.96	5.24	5.55	5.06	5.45	5.5	4.69	4.35	4.21	4.17	4.18	5.39
7893125	11.06	11.18	11.64	10.98	10.68	10.66	10.8	10.48	11.22	10.11	10.88	10.37	10.78	11.13	10.96	11.21	10.72	10.88	10.99	10.73	10.93	10.8	10.78	10.04	10.66	10.84	11.36	11.07	10.86	10.92	10.88	10.87	10.91	10.68	10.26	11.07	10.72	10.85	11.1	11.39	11.39	11.28	11.14	10.88	11.34	10.9	10.61	10.54	11.12
7893126	5.45	5.34	5.23	6.08	5.42	5.57	6.01	4.78	5.26	5.6	5.41	5.37	4.94	5.35	5.37	5.47	5.3	4.52	5.15	5.36	5.59	5.42	5.39	5.44	5.31	5.58	5.77	5.44	5.99	5.41	5.09	5.29	6.14	5.27	5.77	5.32	5.38	5.22	5.22	4.73	5.14	4.99	4.88	5.36	4.89	4.45	5.62	5.89	5.38
7893127	6.02	6.97	6.73	7.91	5.42	4.38	6.92	6.29	7.02	6.68	6.15	6.5	4.24	4.39	5.18	3.86	5.93	5.79	5.15	6.56	5.05	5.26	5.32	5.67	5.95	6.12	7.65	6.45	4.89	6.23	6.93	5.05	5.8	4.41	6.87	3.96	6.47	6.41	5.03	6.41	4.57	4.31	5.43	5.18	4.86	4.14	5.8	4.95	3.32
7893128	8.37	8.23	8.02	8.16	8.11	7.8	8.27	7.53	8.51	7.81	8.24	8.32	7.34	7.72	7.42	8.62	8.09	7.65	8.32	7.54	7.33	7.45	8.45	6.78	6.74	7.63	8.16	8.6	8.12	7.65	6.84	7.44	8.2	7.08	8.53	8.29	6.76	7.23	7.12	7.43	9.31	7.93	7.24	7.73	7.85	7.84	6.81	6.7	7.63
7893129	7.5	7.28	6.59	6.85	5.72	6.18	7.07	7.44	6.22	6.74	5.01	6.6	5.55	5.61	7.79	5.78	7.41	5.95	5.16	6.32	5.61	4.95	5.56	6.72	6.65	6.72	6.55	5.86	5.07	6.02	5.8	5.44	5.6	5.41	6.96	6.35	8.41	6.39	7.85	6.44	5.93	5.8	7.4	6.25	5.35	5.46	6.46	5.14	6.71
7893130	12.08	12.34	11.88	12.33	11.85	11.64	11.86	11.53	11.89	12.01	11.56	12.03	12.04	11.72	12.06	11.6	12.24	11.97	11.74	11.73	11.78	11.71	11.96	12.04	11.91	11.97	11.94	11.87	11.56	11.64	11.55	12.03	11.83	11.56	12.38	12.43	12.65	12.12	12.07	11.98	11.67	11.77	12.19	11.93	11.78	11.73	12.26	11.76	11.59
7893131	10.8	10.81	10.85	10.28	10.26	10.79	10.89	10.79	10.89	10.1	11.39	10.66	10.43	10.65	10.14	10.54	9.82	10.69	10.67	10.29	10.79	10.79	9.94	10.29	10.25	10.18	10.52	10.38	10.92	10.55	10.79	10.79	11.06	10.78	11.14	10.73	9.89	10.75	9.94	10.22	11.2	10.63	10.14	9.38	10.45	10.48	10.24	10.33	10.71
7893132	5.83	6.98	5.97	7.23	5.95	6.36	6.38	5.82	5.24	6.58	5.6	6.17	5.02	5.67	6.01	4.92	6.35	4.86	5.03	5.22	4.82	5.48	5.4	6.28	6.48	6.22	5.69	6.27	5.43	6.06	5.44	5.94	6.49	5.4	6.67	5.32	5.8	5.22	5.7	5.85	5.77	5.14	6.28	5.47	5.35	5.37	6.27	5.44	7.06
7893133	11.67	11.49	11.47	11.29	11.54	11.48	12.36	12.11	11.34	11.66	12.23	11.98	12.47	12.66	12.4	12.29	12.46	12.28	12.55	12.53	12.64	13.08	11.75	12.38	12.04	11.47	11.7	11.8	11.99	11.8	11.93	11.97	11.89	11.86	11.88	11.85	12.5	12.37	12.13	11.94	11.95	12.61	12.49	12.62	12.47	12.5	12.02	12.7	12.96
7893134	9.31	9.91	9.24	9.58	9.41	9.14	9.82	9.51	9.25	9.76	9.02	9.09	8.43	8.29	8.76	8.05	7.93	8.53	8.12	8.71	9.14	8.69	9.4	9.52	9.27	9.92	10.05	9.55	8.11	9.51	8.94	9	8.93	8.42	9.59	9.27	9.14	8.93	8	8.32	7.71	8	8.56	7.71	7.84	8.62	8.43	8.38	8.67
7893135	4.49	3.66	3.74	3.74	3.51	3.23	3.97	4.6	3.36	3.23	5.04	4.67	4.04	3.18	3.85	3.66	3.45	3.84	4.47	3.33	3.37	3.34	3.35	3.71	3.74	4.98	4.24	4.25	4.59	3.33	3.27	4.52	3.63	4.5	5.44	4.18	3.23	4.65	3.83	3.89	3.84	4.14	3.87	3.62	3.81	3.68	3.65	3.52	3.47
7893136	6.65	6.91	6.5	6.6	6.75	4.08	7.37	7.56	6.98	6.94	5.01	7.1	4.48	4.08	4.84	4.05	6.61	3.43	3.44	4.92	6	5.35	5.39	5.43	6.9	6.52	6.62	6.58	6.18	5.53	4.46	6.1	6.09	6.17	3.81	5.16	6.81	4.93	4.62	4.07	3.32	3.99	3.96	3.36	3.66	3.7	5.19	4.41	6.01
7893137	6.66	6.97	6.78	5.59	6.72	6.47	7.14	6.84	6.56	7.08	6.66	7.42	6.62	6.49	6.84	6.55	7.2	6.68	6.52	6.91	7.31	6.5	6.33	6.39	6.72	6.9	7.2	6.88	6.77	6.61	6.5	7.06	7.04	6.65	6.78	7.7	6.96	6.32	6.65	6.13	6.58	6.72	7.02	6.92	6.57	6.44	7.56	6.86	7.6
7893138	12.47	12.49	12.08	12.29	12.52	12.52	12.56	12.38	12.36	12.42	12.63	12.3	12.2	12.61	12.25	12.69	12.29	12.37	12.66	12.2	12.37	12.37	12.48	12.32	12.44	12.57	12.49	12.36	12.44	12.34	12.65	12.76	12.57	12.33	12.87	12.58	12.18	12.6	12.01	12.58	12.63	12.63	11.91	12.17	12.39	12.23	11.77	11.97	12.82
7893139	12.83	12.8	12.81	12.74	12.68	12.49	12.74	12.77	12.93	12.54	13.02	12.43	12.3	12.42	12.41	12.8	12.27	12.29	12.37	12.29	12.53	12.49	12.64	12.51	12.79	12.67	12.3	12.61	12.53	12.48	12.97	12.62	12.8	12.54	12.77	12.57	12.19	12.47	12.13	12.62	12.83	12.68	12.38	12.12	12.53	12.36	11.91	12.49	12.35
7893140	12.55	12.81	12.56	12.94	12.73	12.29	12.51	12.64	12.56	12.84	12.39	12.63	12.76	12.27	12.77	12.28	12.76	12.76	12.33	12.51	12.43	12.36	12.82	12.94	12.66	12.99	12.56	12.66	12.05	12.46	12.35	12.67	12.49	12.27	12.41	12.61	13.27	12.83	12.72	12.52	12.31	12.26	12.81	12.65	12.36	12.42	12.54	12.6	12.17
7893141	8.5	8.73	8.21	9.22	8.67	8.12	9.5	9.3	8.31	8.73	8.06	8.32	7.48	6.74	8.39	7.04	7.76	8.31	6.62	7.98	6.93	7.5	8.23	7.7	8.88	9.03	8.65	9.23	8.48	8.32	8.07	8.67	8.92	8.32	8.13	8.99	7.46	7.86	7.3	7.4	7	7.62	7.87	8.55	7.04	6.74	7.75	7.54	8.56
7893142	7.92	8.01	7.65	8.84	7.95	7.59	8.57	7.93	8.05	8.21	7.81	8.16	7.59	7.12	8.04	6.64	8.05	7.24	6.36	8.28	6.56	7.43	6.28	8.15	7.44	7.55	7.86	8.65	6.09	7.22	7.16	6.98	7.87	6.26	8.1	8.19	9.13	8.1	8.39	8.13	7.16	7.08	9.09	6.43	7.26	7.65	7.93	6.22	9.2
7893143	9.44	9.88	9.66	10.6	9.88	9.56	10.49	9.83	9.56	10.04	7.54	9.35	7.44	6.74	8.98	6.57	9.13	7.44	7.39	7.6	7.72	7.44	8.51	10	9.05	10.06	9.59	9.6	8.96	9.42	8.53	7.86	9.25	8.78	9.93	9.66	8.9	8.66	8.95	6.92	6.86	7.82	9.25	7.65	8.01	7.71	9.29	6.3	9.81
7893144	6.24	5.74	5.88	5.3	4.3	5.49	5.35	6.13	5.43	4.6	5.05	5.74	5.04	5.5	6.19	5.49	5.9	4.59	4.83	5.23	5.96	6.3	4.97	5.49	5.23	5.27	5.15	4.89	5.16	5.78	5.47	6	4.52	5.29	4.13	5.6	6.42	4.74	5.31	5.48	4.95	3.97	5.89	4.64	5.05	5.5	4.69	4.37	4.98
7893145	7	7.89	7.58	8.11	8.47	7.82	8.48	8.18	7.98	7.47	7.43	7.95	7.32	7.24	7.59	6.78	8.14	7.88	7.32	7.67	7.54	7.92	7.44	7.98	8.34	8.47	8.17	7.5	7.26	7.31	7.83	7.94	7.55	6.87	8.01	8.04	7.55	6.8	7.26	7.59	7.22	7.31	7.22	6.94	7.18	7.01	8.26	8.5	7.76
7893146	6.89	6.07	6.44	6.72	6.49	6.2	6.96	6.49	6.18	6.79	6.18	5.86	5.75	5.74	6.24	5.78	6.48	6.11	5.89	5.6	6.49	6.64	6.15	6.39	6.3	6.23	5.88	5.45	5.68	5.91	6.13	5.69	5.97	5.66	5.94	6.05	6.9	6.48	6.71	5.82	5.36	5.69	6.16	5.75	5.98	5.79	6.18	6.26	6.23
7893147	13.25	13.4	13.28	13.43	13.41	13.16	13.25	13.25	13.23	13.43	13.01	13.27	13.27	12.84	13.33	12.88	13.32	13.12	12.83	13.3	12.93	12.92	13.41	13.37	13.28	13.42	13.24	13.27	12.65	13.08	12.98	13.27	13.06	12.99	13.1	13.18	13.58	13.26	13.3	13.19	12.83	12.9	13.28	13.13	12.9	12.85	13.19	13.02	12.85
7893148	10.3	10.73	10.52	10.84	10.72	10.29	10.87	10.47	10.51	10.84	10.15	10.53	10.14	10.21	10.4	9.99	10.77	10.38	10.22	10.21	10.11	10.28	10.99	10.84	10.32	11.15	10.49	10.58	9.79	10.45	10.36	10.44	10.55	10.26	10.12	10.61	11	10.68	10.64	10.4	9.88	9.59	10.69	10.16	9.79	10.09	10.46	10.29	9.87
7893149	4.98	4.28	4.64	5.41	4.43	4.57	5.42	5.1	4.13	4.88	4.91	3.99	4.43	4.29	4.24	4.83	5.48	4.92	4.97	4.47	4.77	4.84	5.08	4.73	5.63	5.29	4.39	5.31	4.59	4.39	4.98	4.64	6.1	5.46	4.64	5.89	5.19	4.56	5.23	5.08	4.55	4.24	4.33	4.94	4.56	4.8	5.51	3.83	4.5
7893150	7.22	8.45	8.39	8.53	7.22	6.64	7.35	6.96	8.21	8.04	7.55	8.21	6.85	6.98	8.04	7.13	6.26	6.84	6.02	7.55	7.44	7.03	6.47	7.65	8.28	7.92	9.27	7.74	6.57	7.6	7.02	7.72	7.99	6.77	7.93	8.67	9.46	8.4	8.06	8.01	7.11	6.59	8.3	8.33	6.82	7.4	6.38	6.16	6.74
7893151	7.1	7.55	7.31	7.33	7.92	6.9	7.36	7.24	7.41	7.5	6.45	7.17	7.07	7.15	7.43	6.91	7.81	7.53	6.59	7.24	7.05	6.95	8.17	7.91	7.2	7.24	7.15	6.92	6.64	7.18	7.21	7.32	7.2	7.59	7.45	7.62	8.32	7.92	7.87	7.03	6.69	6.91	7.32	7.61	7	6.9	7.45	6.67	6.96
7893152	12.93	13.19	12.75	13.28	12.92	12.58	12.97	12.66	12.8	13.05	12.44	12.69	12.58	12.31	12.99	12.21	13.11	12.76	12.25	12.66	12.52	12.63	12.97	12.92	12.79	13.13	12.85	12.9	12	12.64	12.29	12.78	12.68	12.31	12.43	12.8	13.34	13	13.12	12.78	12.22	12.26	13.11	12.69	12.29	12.49	13.04	12.61	12.71
7893153	10.8	11.21	11.53	10.95	11.24	11.12	11.1	10.32	10.59	10.79	11.12	10.49	10.64	11.33	11.22	11.27	11.24	9.85	11.37	11.27	11.43	11.13	10.71	11.05	11.3	10.98	10.97	10.98	10.8	11.23	11.32	10.8	11.16	11.1	10.85	10.87	10.3	10.37	10.99	11.21	11.05	11.86	11.4	10.83	10.58	11.14	10.92	10.99	10.66
7893154	8.91	8.87	8.97	9.6	9.28	8.65	8.48	9.36	9.14	9.44	8.6	9.05	8.12	8.1	8.76	7.88	8.54	8.43	8.11	8.66	9.12	8.59	8.4	9.55	9.44	9.29	9.5	9.31	8.4	8.83	8.43	8.68	8.51	8.99	8.74	9.12	9.09	8.12	8.83	8.54	7.83	8.52	9.11	8.85	8.05	8.64	7.88	8.34	8.5
7893155	6.42	7.69	6.21	7.65	7.06	6.43	7.16	6.71	6.68	6.9	6.1	7	6.24	7.79	7.86	6.27	7.31	7.44	5.85	7.07	7.23	7.13	5.51	6.89	6.81	7.59	8.52	8.25	6.04	6.6	5.38	5.95	6.78	6.27	6.59	7.77	7.93	6.93	6.96	7.33	6.31	6.01	7.35	7.56	7.16	6.68	7.04	6.4	7.11
7893156	11.04	11.09	10.66	11.68	10.89	10.1	11.28	10.92	10.49	10.97	10.02	11	9.53	8.56	10.47	9.16	11.29	9.48	9.1	10.34	10.07	9.57	11.19	11.96	11.13	11.32	10.93	11.25	10.02	10.93	10.67	10.88	10.55	9.53	9.96	11.05	10.17	11.3	10.74	10.13	8.64	9.32	11.17	10.85	10.16	9.93	9.72	9.89	9.59
7893157	3.55	4.68	3.61	3.91	3.1	3.12	3.96	3.85	3.21	3.38	3.38	3.3	3.37	3.16	3.18	3.73	3.08	3.28	3.19	3.09	3.66	3.9	3.22	3.25	3.62	3.08	4.4	3.24	3.25	2.96	3.1	3.13	3.75	3.46	3.77	2.85	3.9	3.02	3.69	2.98	3.24	3.38	3.39	3.63	3.34	3.3	3.15	3.3	3.16
7893158	8.19	7.89	7.89	7.98	8	7.73	8.39	7.62	7.69	7.87	8.05	7.38	8.28	8.05	7.99	8.02	8.44	8.25	7.94	8.16	7.87	7.8	7.93	7.97	8.34	8.24	8.52	8.12	8.19	8.38	8.03	7.89	7.94	7.85	7.84	7.97	8.21	7.73	8.38	8.09	8.16	8.18	8.22	8.04	8	8.02	7.88	7.63	7.94
7893159	7.76	7.96	7.24	8.81	8.15	7.42	7.65	8.27	7.61	7.92	7.3	7.28	6.89	7.01	7.85	6.77	7.63	7.37	6.9	7.31	7.3	7.41	7.25	7.92	7.84	7.75	8.47	8.61	7.04	8	7.53	7.02	7.9	7.18	8.08	8.02	8.18	7.81	7.33	7.71	6.55	6.63	8.13	6.77	6.43	7.3	8.15	7.04	6.69
7893160	13.1	12.92	12.8	12.89	13.1	13.16	13.04	13.18	13.07	13.05	12.85	13	12.91	12.9	12.85	12.79	12.82	13.09	12.96	12.94	12.79	12.57	13.07	13.06	13.05	13.13	13.13	13.19	13.25	13.22	13.22	13.3	13.15	13.12	13.26	13.2	12.68	12.8	13.08	12.59	13.04	13.13	13.06	13.06	13.11	12.92	12.57	12.76	12.95
7893161	5.08	6.73	4.36	5.37	4.48	3.59	5.37	3.59	4.36	4.95	4.95	4.61	3.1	3.69	4.57	3.34	3.72	4.09	3.67	3.61	3.73	2.98	3.81	4.89	4.93	4.46	5.58	5.67	3.73	4.8	3.77	3.86	5.03	4.61	5.51	6.23	3.32	3.07	4.06	4.19	4.62	3.63	4.1	4.74	3.72	4.26	4.41	3.94	4.36
7893162	6.49	6.61	6.05	7.07	6.86	6.82	6.62	6.51	6.75	6.92	5.87	5.98	5.76	6.24	5.59	5.52	6.15	6.75	5.54	5.88	5.32	4.77	6.52	5.96	6.41	6.12	5.59	6.88	6.19	6.18	5.5	6.53	5.65	6.13	5.86	6.54	6.55	5.76	6.47	5.67	6.87	5.8	6.4	5.61	6.23	6.28	5.57	5.62	5.06
7893163	4.11	5.43	3.99	4.07	4.08	4.32	5.36	4.84	5.48	5.1	4.26	5.15	4.48	4.23	4.55	4.56	4.65	4.37	3.97	4.07	3.38	4.48	5.32	4.62	4.2	4.52	6.09	5.36	3.97	5.84	3.66	4.14	4.42	4.14	3.72	4.87	5.07	3.06	4.4	4.05	4.92	4.42	5.31	4.59	3.99	3.62	5.2	4.14	3.52
7893164	10.36	10.47	10.17	10.47	10.22	10.24	10.65	10.12	10.46	9.81	10.5	10.21	10.94	10.81	10.92	10.99	10.63	10.78	10.98	10.97	10.05	10.54	10.06	10.34	10.37	9.63	10.55	10.77	10.32	10.61	10.4	10.06	10.6	10.31	10.53	10.43	10.59	10.93	10.61	10.63	10.94	11.24	11.2	10.63	10.61	10.84	9.41	9.74	11.51
7893165	7.35	7.51	7.19	7.73	7.92	7.39	8.31	8.03	7.58	8.07	7.16	7.21	7.52	7.07	7.6	6.91	7.5	6.86	7.1	7.19	7.53	6.97	8.18	8.07	7.59	8.04	7.89	7.8	7.53	7.98	7.43	7.99	7.56	7.16	7	7.82	8	7.41	7.82	7.48	6.21	6.71	7.45	7.38	6.99	7.03	7.47	7.46	7.52
7893166	7.15	6.79	7.06	6.65	7.51	6.3	6.9	7.24	7.72	6.57	7.56	7.73	6.32	5.41	6.84	5.82	6.53	6.72	5.12	6.88	6.98	5.56	6.56	7.47	6.03	6.83	5.6	7.29	7.16	7.03	6.32	6.33	7.5	6.58	6.51	5.68	5.84	6.21	6.32	7.13	6.57	6.51	7.23	6.96	6.37	6.29	6.26	6.42	8.34
7893167	7.52	6.62	7.48	7.09	6.49	7.31	7.31	7.67	6.91	6.99	7.33	7.55	7.34	6.69	7.49	6.88	7.5	7.2	6.26	7.15	6.68	7.43	6.72	7.8	7.17	7.35	7.51	6.87	7.12	7.09	6.86	6.92	7.18	7.05	6.64	6.45	6.88	7.4	7.27	7.09	6.3	6.58	6.81	6.37	6.68	6.9	7.63	7.34	6.58
7893168	8.36	8.7	9.25	9.03	8.61	8.72	8.93	8.28	9	8.77	8.21	8.74	7.22	8.54	8.67	7.5	7.17	7.66	7.13	7.36	7.49	7.68	8.48	8.56	8.92	9.43	9.2	9.46	7.94	8.27	8.18	8.09	8.37	8.38	8.69	7.94	8.59	8.08	8.84	8.38	7.25	7.74	8.33	8.24	6.87	7.83	7.54	6.96	7.48
7893169	6.58	7.72	6.51	7.18	7.26	6.63	6.79	7.41	6.89	6.67	6.8	6.88	6.28	6.38	7.03	6.41	6.92	6.57	6.64	6.88	6.55	7.32	7.26	7.21	7.08	7.59	7.04	6.95	6.6	6.65	6.58	6.67	6.51	6.47	7.05	7.35	6.97	6.6	6.9	7.08	6.01	6.18	6.82	6.51	6.48	6.62	7.69	6.33	6.82
7893170	6	5.53	6.12	4.93	5.82	6.34	5.45	6.88	5.88	5.92	6.81	6.57	6.32	6.85	6.36	6.7	7.62	7.36	6.95	6.11	6.44	6.17	6.28	5.68	5.15	4.07	6.67	6.18	6.86	5.48	5.48	5.53	5.8	4.99	6.2	5.31	6.26	6.16	6.14	6.35	7.79	7.68	6.7	6.58	7.29	7.26	5.44	6.43	6.21
7893171	7.23	8.45	7.21	7.49	8.07	7.74	8.69	8.6	7.56	7.58	6.3	7.8	6.4	7.17	7.35	5.97	6.72	5.86	7.01	6.77	7.32	7.7	7.6	7.91	7.67	7.03	8.26	6.6	6.57	7.62	7.41	7.66	7.78	7.98	7.36	7.68	7.32	7.09	8.26	6.41	7.01	6.85	7.87	6.79	5.26	7.27	7.56	6.33	6.8
7893172	8.43	9.11	9.02	9.29	8.88	8.21	8.28	8.88	8.47	8.73	8.92	8.67	8.63	8.14	8.81	7.9	8.35	8.76	7.89	8.79	8.02	8.71	8.87	8.85	9.25	9.32	9.02	9.47	8.31	8.57	8.52	8.65	8.86	8.2	7.98	9.43	9.25	9.01	9.25	8.83	7.9	8.7	9.45	8.71	7.66	8.42	8.47	8.53	8.76
7893173	13.27	13	12.92	12.76	13.05	13.18	13.08	12.81	12.79	12.7	12.99	13.01	13.35	13.48	13.09	13.42	13.14	13.28	13.4	13.17	13.1	13.06	12.6	12.93	13.05	12.58	13.45	13.02	13.18	12.91	12.91	12.93	13	13.06	12.47	13.07	12.91	12.98	13.1	13.18	13.55	13.6	12.99	13.15	13.5	13.42	12.07	13.22	13.1
7893174	3.72	3.73	3.92	3.65	3.7	4.21	4.02	4.35	4.33	4.11	4.47	4.22	3.94	3.58	3.52	3.38	4.16	3.72	3.3	3.44	3.68	3.75	3.65	3.88	4.14	3.75	3.66	3.52	3.44	3.59	4.09	3.29	3.98	3.4	3.9	3.66	3.5	3.92	3.52	3.15	3.3	3.55	3.84	3.27	3.73	3.28	3.85	3.32	3.64
7893175	7.16	7.7	6.84	7.39	6.64	6.11	7.71	8.06	7.57	7.58	6.86	7.24	8.47	6.75	8.04	7.47	9.35	8.04	7.52	7.6	7.95	7.32	7.86	6.75	7.6	7.28	7.54	6.81	7.22	6.8	6.24	7.01	6.7	6.91	7.94	7.69	8.68	8.13	8.3	7.74	7.55	7.64	8.44	7.96	7.79	7.35	7.57	8.21	7.51
7893176	4.26	3.9	4.22	5.01	3.5	3.58	4.28	3.6	3.72	3.62	4.12	4.32	3.52	3.65	5.14	3.03	3.71	4.79	3.36	3.58	3.38	3.39	3.48	4.31	4.74	4.17	3.69	3.82	3.97	4.81	4.43	3.87	4.39	3.5	4.68	5.01	3.63	3.96	3.32	3.81	3.31	3.83	4.94	3.25	3.52	4	3.41	3.81	3.6
7893177	8.69	9.48	9.62	8.76	9.57	8.95	9.17	9.53	8.88	9.44	8.31	9.84	8.05	7.65	9.48	8.1	8.26	9.12	8.94	9.75	9.09	8.97	8.59	9.2	8.91	9.04	9.29	8.9	8.27	8.39	8.11	9.13	8	8.17	8.92	8.85	10.08	8.71	8.82	9.5	7.94	8.22	9.38	9.2	8.08	8.58	8.73	8.53	9.58
7893178	3.11	3.81	3.57	4.38	3.24	4.16	4.44	3.08	4.81	3.53	3.4	4.08	3.95	3.62	4.91	3.42	4.27	3.48	2.87	3.2	4.29	4.46	3.38	4.53	3.55	4.29	4.2	4	3.59	3.15	3.17	3.41	3.54	2.94	3.22	4.36	4.26	3.53	3.94	3.49	3.56	3.41	3.63	3.64	4.14	3.55	3.78	3.57	3.75
7893179	6.61	7.15	7.19	7.55	6.96	6.89	7.25	6.9	5.99	7.29	6.87	6.01	7.12	6.65	7.32	6.98	7.38	7.03	6.74	6.88	7.2	6.74	6.51	6.51	6.83	7.48	6.85	7.38	6.67	6.95	6.59	6.79	6.95	6.45	6.43	6.61	7.41	6.53	7.2	7.13	7.2	6.7	7.42	7.05	6.6	6.89	6.24	6.76	6.43
7893180	7.6	7.79	7.53	7.71	7.94	7.36	7.65	7.67	6.86	7.28	6.76	6.92	7.59	7.12	6.82	7.55	7.4	7.43	7.02	7.3	7.04	7.26	7.72	8.22	7.02	7.87	7.26	7.19	7.34	7.67	7.2	7.38	7.36	7.76	7.53	7.51	7.58	7.41	7.32	6.95	7.22	6.01	7.11	7.42	6.68	7.23	7.43	7.06	7.19
7893181	11.98	11.29	12.67	11.28	11.33	11.51	11.78	11.47	11.99	11.37	11.6	11.55	11.84	12.1	11.67	12.17	11.82	11.76	12.25	11.74	11.87	11.92	11.18	11.13	11.7	11.55	11.69	11.66	12	12.14	11.89	11.86	11.7	11.73	11.42	11.86	11.8	11.82	12.04	12.12	12.32	12.31	11.81	11.76	11.98	11.77	11.48	11.77	11.82
7893182	9.14	8.93	8.66	8.78	9.04	8.64	8.55	8.98	8.81	8.81	8.53	8.64	9.14	8.13	9.08	8.21	9.26	8.79	8.35	8.85	8.03	7.39	9.33	9.18	8.97	9.08	8.51	8.93	8.09	8.62	8.41	8.74	8.53	8.47	8.25	8.79	9.18	9	9.45	8.4	8.25	8.57	8.8	8.87	8.52	8.34	7.35	7.33	7.55
7893183	8.34	6.93	6.52	6.84	7.26	7	7.06	7.42	7.17	7.57	6.34	7.42	7.52	6.45	6.89	7.06	7.47	7.07	6.73	7.01	6.02	5.49	7.1	7.84	7.6	7.01	6.87	7.43	7.03	7.17	6.88	7.52	7.81	6.08	8.13	7.11	7.23	7.79	6.52	6.15	6.15	6.87	6.82	6.49	6.7	7.01	6.86	6.24	6.44
7893184	12.7	13.1	13.03	13.18	13.27	13.07	12.98	13.13	12.95	13.02	13.11	13.07	13.34	13.03	13.25	12.94	13.28	13.35	13.25	13.13	13.28	13.42	13.09	13.19	13.02	13.11	13.11	13.06	12.76	13.02	12.75	13.13	13.09	13.02	13.09	13.21	13.53	13.29	13.2	13.09	13.36	13.08	13.43	13.3	13.25	13.15	13.23	13.26	13.33
7893185	7.49	6.82	7.16	7.39	7.21	6.48	7.14	7.34	6.79	6.73	6.29	6.71	6.03	6.56	6.23	5.91	6.14	5.66	6.82	6.34	5.14	6.12	7.17	7.19	6.47	7.47	7.32	7.11	6.72	6.55	7.21	6.22	6.92	6.44	6.45	6.75	6.37	6.47	6.93	6.62	6.38	6.5	6.24	5.89	5.93	5.36	6.41	5.96	5.81
7893186	5.56	6.08	5.79	6.43	4.82	5.54	6.92	5.26	6.31	4.5	5.76	5.87	4.3	4.75	5.34	4.67	4.66	4.92	4.75	5.22	5.74	5.06	5.17	5.18	5.68	4.97	6.43	5.33	5.23	5.34	5.34	5.7	6.02	4.87	6.64	4.66	6.16	4.74	5.84	5.14	5.38	5.6	5.35	4.84	4.67	5.17	4.43	5.23	5.4
7893187	10.84	10.77	11.53	11.12	11.28	12.61	11.16	11.39	11.01	10.45	11.17	11.3	10.97	11.41	11.02	11.37	10.37	10.76	11.9	11.02	11.27	11.61	10.86	10.76	11.34	10.8	11.06	11.26	11.71	11.05	12.01	11.21	11.63	11.43	11.83	11.1	9.63	10.88	10.61	11.31	11.27	12	11.15	10.43	11.22	11.41	11.03	10.91	11.38
7893188	9.63	9.91	9.68	10.73	9.75	9.03	10.14	9.51	9.5	10.17	8.74	9.85	7.7	9.01	9.63	7.41	9.23	8.46	7.68	8.92	8.42	9.44	8.59	9.87	9.47	9.56	10.27	10.06	8.49	9.69	9	8.67	9.24	9.19	9.55	9.47	10.63	9.9	9.43	8.95	8.18	8.66	9.62	8.54	7.83	8.05	8.51	8.75	9.23
7893189	13.32	13.38	13.23	13.48	13.42	13.14	13.13	13.26	13.11	13.41	13.05	13.11	13.21	12.9	13.18	12.89	13.41	13.16	12.91	12.98	12.92	12.92	13.47	13.51	13.13	13.46	13.13	13.1	12.98	13.16	13	13.28	13.09	12.93	13.11	13.17	13.53	13.34	13.31	13.2	12.98	12.85	13.2	12.86	12.84	12.91	13.07	12.77	12.86
7893190	8.07	7.36	7.9	7.31	7.45	6.85	7.43	7.19	6.39	7.66	6.96	6.79	6.24	6.86	7.1	6.78	7.96	7.17	6.56	7.22	7.24	7.72	7.54	7.59	6.67	8.03	8.41	7.13	6.94	7.17	6.86	7.26	6.31	5.85	7.02	8.05	8.01	7.18	7.46	7.11	6.39	6.77	7.25	7.56	6.67	6.69	7.6	7.19	7.13
7893191	12.05	12.35	11.73	12.02	12.27	11.99	12.04	11.9	12.03	12.14	12.19	11.94	12.2	12.12	11.9	12.12	12.53	12.22	12.14	12.01	11.98	11.74	12.27	12	11.75	12.26	12.35	11.88	11.62	11.97	12.17	12.3	12.14	11.83	12.06	12.29	12.71	12.41	12.1	11.98	12.17	12.15	11.96	12.08	12.19	11.73	11.56	11.43	12.13
7893192	6.25	5.78	5.89	5.45	5.91	5.16	6.25	5.68	6.26	6.67	6.31	5.33	6.01	5.89	6.2	5.53	5.86	5.48	5.47	5.87	5.61	5.12	5.73	6.25	6.61	6.7	7.08	6.06	5.75	6.44	6.05	6.56	5.81	5.33	6.21	5.98	6.38	6.11	5.73	6.05	5.5	5.68	5.97	6.08	5.68	6.06	5.36	5.26	5.73
7893193	5.32	4.59	4.19	4.28	4.81	6.11	4.65	3.98	3.48	4.68	4.47	3.36	3.18	3.25	3.65	4.25	4.74	3.19	3.85	3.33	2.92	3.28	3.79	4.17	5.69	4.53	4.16	4.25	3.72	4.73	3.18	5.04	5.86	5.41	2.74	3.92	3.23	4.59	3.86	3.99	4.16	3.43	3.62	4.07	4.12	5.48	3.58	5.48	4.84
7893194	13.48	13.51	13.58	13.6	13.6	13.57	13.76	13.37	13.41	13.52	13.62	13.63	13.58	13.46	13.54	13.46	13.69	13.76	13.5	13.55	13.45	13.7	13.38	13.59	13.64	13.59	13.76	13.59	13.41	13.65	13.48	13.59	13.59	13.6	13.6	13.69	13.58	13.74	13.58	13.66	13.58	13.71	13.66	13.63	13.61	13.41	13.5	13.53	13.37
7893195	5.53	5.93	5.65	6.16	3.94	4.53	5.51	6.07	4.98	6.91	4.76	4.84	5.93	5.33	5.56	4.89	5.55	4.98	5.58	5.87	5.84	6.01	4.63	5.87	5.92	5.74	7.03	6.83	5.28	6.25	6.43	5.92	5.88	6.6	5.84	3.9	5.81	5.92	5.79	5.94	5.31	5.96	5.63	5.27	5.12	5.52	6.95	6.34	4.85
7893196	12.41	12.42	12.53	12.57	12.6	12.78	12.87	12.83	12.79	12.78	12.77	12.45	12.95	12.93	12.9	13.01	13.1	13.19	13.06	13.02	13.14	12.98	12.27	12.59	12.63	12.3	12.6	12.56	12.71	12.72	12.66	12.59	12.7	12.63	12.93	12.69	12.65	12.72	12.92	12.84	13.32	13.03	13.22	12.87	13.14	13.1	12.75	12.64	13.42
7893197	3.91	4.39	3.29	4.39	3.34	3.39	3.35	3.85	3.33	3.59	3.6	3.89	3.07	3.58	4.73	3.32	3.7	3.54	3.34	3.27	3.12	3.17	4.45	3.29	3.95	4	3.54	3.43	3.01	3.43	3.78	3.55	3.45	3.25	3.88	3.42	3.3	3.4	3.53	4.46	3.93	3.04	4.37	3.28	3.09	3.18	4.72	3.07	3.19
7893198	3.53	3.35	3.42	3.46	3.66	3.59	3.23	4.47	3.54	4.07	3.44	3.92	3.33	3.54	3.09	3.36	3.68	3.1	3.5	3.33	3.47	3.24	3.59	3.14	3.45	3.22	3.37	3.09	3.36	4.5	3.56	3.62	3.67	3.05	3.85	3.49	3.65	3.58	3.43	3.03	3.39	3.51	3.38	3.94	3.64	3.42	3.78	3.59	3.41
7893199	3.33	3.05	3.72	3.78	3.17	3.28	4.19	3.29	3.29	3.84	2.97	3.93	3.45	3.2	3.47	3.21	3.36	3.11	3.57	3.33	3.01	3.46	3.25	3.32	3.29	3.66	3.76	3.71	3.15	3.18	3.27	3.86	3.54	3.32	3.76	3.46	3.7	3.19	3.9	3.19	3.3	3.19	3.37	2.97	3.32	3.37	3.5	3.66	3.34
7893200	3.07	3.36	3.8	3.29	3.4	3.38	4.05	4.34	3.47	3.18	3.02	2.95	3	3.02	3.17	3.12	2.92	3.15	2.73	3.18	2.81	3.36	3.05	3.21	3.53	2.89	3.96	3.26	2.91	3.11	2.87	3.49	2.94	3.31	3.2	3.28	3.14	3.46	3.04	2.95	3.29	3.28	3.23	3.56	3.7	3.15	3.32	3.35	3.27
7893201	12.11	12.44	12.7	11.9	12.71	12.83	12.9	13.08	12.11	11.89	12.92	12.79	12.88	13.12	12.95	12.97	12.76	13.41	13.34	12.97	13.01	13.53	12.31	12.52	12.51	11.84	12.82	12.52	13.27	12.52	12.65	12.77	12.75	12.76	12.73	12.63	12.57	13.28	12.6	12.86	13.18	13.12	13.2	12.97	13.17	13.32	13.05	13.07	13.24
7893202	8.45	8.92	8.84	9.24	9.24	8.07	9.15	8.68	8.46	8.25	7.85	8.58	8.51	8.44	8.62	7.63	7.64	7.2	6.78	8.5	7.67	8.32	7.43	8.21	7.83	8.65	9.58	8.76	8.06	8.87	8.61	8.44	8.92	8.78	8.6	8.8	9.53	9.51	8.67	9.08	7.74	8.44	9.47	7.72	7.35	7.75	7.56	6.71	8.75
7893203	5.8	6.95	5.55	7.25	6.3	6.37	6.81	6.57	6.26	6.49	5.96	5.46	4.17	5.22	5.22	3.83	4.04	5.15	3.79	4.7	4.13	4.61	4.5	5.47	5.6	5.27	7.16	6.47	5.28	5.45	4.22	4.7	5.73	4.27	5.67	7.01	5.93	5.9	4.94	6.77	5.11	4.75	7.07	4.41	3.57	5.29	4.77	4.9	4.42
7893204	7.03	6.36	5.43	6.69	6.75	4.45	5.51	6.53	5.76	5.77	5.61	5.61	5.99	4.49	6.62	4.51	6.35	5.63	3.81	6.35	5.77	3.92	4.89	5.99	5.83	5.63	6.39	6.54	3.81	5.65	5.63	5.56	5.06	5.46	4.51	6.77	5.36	4.74	6.57	6.26	5.64	5.72	6.63	6.06	6.06	6.11	5.12	5.59	6.1
7893205	11.7	12.25	12.13	12.29	11.53	11.81	11.75	12	12.05	11.8	12.36	11.46	11.79	12.2	11.72	12.07	11.89	12.1	12.12	11.92	11.94	12.13	11.75	11.81	11.67	11.8	11.92	11.82	11.86	11.75	11.95	12	12.14	11.42	12.01	12.12	11.88	12.26	11.76	11.87	12.39	11.87	11.9	11.56	12.07	11.81	11.74	11.87	12.22
7893206	8.5	8.99	8.64	9.51	8.62	8.12	8.63	7.88	8.62	8.25	7.92	7.72	7.63	8.5	8.59	7.73	9.07	9.08	7.74	8.45	8.13	7.85	6.69	8.25	8.78	7.7	9.36	8.97	7.9	8.49	8.1	8.06	8.53	8.08	8.01	9.09	8.9	8.29	8.71	8.64	8.37	7.53	9.59	8.01	7.98	7.91	9.3	7.55	8.72
7893207	8.75	8.6	8.83	8.61	8.16	8.39	8.72	8.69	7.81	8.03	8.37	8.11	8.25	7.94	8.38	8.25	8.23	8.03	8.01	8.68	7.29	7.89	9.07	8.76	8.41	8.9	8.73	8.22	8.12	8.26	8.31	8.9	7.98	8.15	7.68	8.21	8.81	8.61	8.94	8.62	8.27	7.97	8.88	8.77	8.22	8.31	7.83	8.36	7.95
7893208	12.9	13.1	13.1	13.3	13.11	13.04	13.08	13.02	12.89	13.05	13.23	13.08	13.16	12.81	12.97	12.83	12.99	13.09	13.09	13	12.86	13.14	12.99	13.14	13.09	13.02	13.15	13.13	12.97	12.94	12.83	13.06	13.14	13.09	13	13.23	13.16	13.21	12.94	12.8	12.98	12.77	13.15	12.97	12.93	13.02	13	12.78	12.94
7893209	8.89	8.38	8.69	8.05	8.22	8.46	8.71	8.48	7.7	8.08	7.76	8.1	8.03	8.12	8.4	8.05	7.81	8.08	7.92	8.02	7.96	8.08	8.86	8.16	7.71	8.69	8.77	7.35	8.33	7.93	7.85	8.64	8.11	7.76	7.32	7.48	8.18	8.54	8.45	8.08	7.97	7.98	8.16	8.3	7.9	8.03	6.71	8.09	7.69
7893210	8.84	8.69	8.64	8.89	8.46	8.64	9.1	8.83	8.56	8.6	8.35	8.99	8.37	8.24	8.4	8.24	8.67	8.35	8.38	8.02	8.81	8.87	8.75	8.93	8.56	9.24	9.24	9	8.32	8.42	8.6	8.86	8.86	8.69	8.68	8.84	8.76	8.29	7.93	7.97	7.72	8.61	8.29	8.57	8.32	7.97	9.18	8.81	8.12
7893211	4.11	4.03	4.05	4.68	5.02	4.11	3.93	4.72	4.85	3.92	5.36	5	3.8	4.71	3.58	4.46	3.7	4.61	4.17	4.22	4.77	3.92	4.28	4.63	4.74	5.14	4.08	4.46	4.37	4.88	4.52	3.77	4.95	4.48	3.45	3.83	4.18	4.29	3.82	3.95	4.39	4.42	4.06	4.36	4.38	4.21	3.84	3.99	4.93
7893212	7.43	7.94	7.48	8.64	7.42	7.71	7.68	7.47	7.88	7.99	7.65	7.85	7.4	7	7.31	6.74	7.83	7.09	7.06	7.29	6.64	7.15	7.83	7.49	7.49	7.9	8.06	8.14	6.69	7.92	7.41	7.94	7.74	7.05	6.98	8.59	7.94	7.33	7.83	7.03	7.33	6.65	8.15	7.25	6.31	6.73	8.04	6.61	7.17
7893213	6.1	8.05	7.8	8.49	6.25	7.81	7.49	7.46	7.26	6.27	6.79	8.19	5.19	6.59	7.35	5.69	5.35	4.59	6.23	6.55	5.34	6.13	5.93	4.37	7.72	7.3	8.26	8.09	6.08	7.19	7	6.57	7.07	4.8	8.05	6.02	6.09	6.41	6.78	5.8	5.25	6.41	7.92	6.64	4.36	6.12	6.74	5.39	6.39
7893214	5.82	6.27	6.12	7.35	7.24	7.2	6.71	7.52	6.93	7.34	6.15	6.43	3.9	3.35	5.41	4.91	6.39	4.9	4.76	5.06	5.27	5.28	5.92	7.6	5.69	6.66	7.14	6.55	6.4	7.57	7.37	7.14	7.43	6	7.86	7.26	6.4	4.15	5.35	4.43	5.09	4.31	6.51	4.75	4.08	3.85	7.01	4.1	5.7
7893215	7.5	8.54	8.21	7.37	6.92	6.08	7.89	5.48	7.54	7.51	5.88	8.49	5.51	5.79	7.24	6.54	8.37	4.83	5.9	7.79	7.39	6.82	8.38	7.9	8.22	7.11	7.84	8.22	5.79	6.04	7.32	7.65	7.7	7.34	5.35	8.18	7.04	7.94	7.49	6.7	6.96	6.7	7.62	6.98	6.33	6.83	6.73	6.71	6.43
7893216	5.45	6.11	6	6.59	5.22	6.66	6.86	6.64	5.61	5.61	5.84	5.54	5.02	5.67	5.86	5.19	6.59	5.37	4.98	5.71	5.64	5.55	5.4	6.38	5.09	6.76	7.5	6.32	5.94	5.46	5.42	5.66	5.93	7.1	7.56	6.09	5.4	4.91	5.14	5.15	6.29	6.38	6.38	4.84	6.32	5.87	4.33	4.6	5.92
7893217	11.87	11.48	11.61	11.31	11.4	11.58	11.9	12.49	11.8	11.67	12.19	12.15	12.73	12.89	12.15	12.59	12.73	12.85	12.56	12.56	12.45	12.55	12.07	11.43	11.6	11.44	12.29	11.81	12.25	12.18	12.33	12.12	12.08	11.94	12.08	12	12.7	12.51	12.28	12.5	12.15	12.45	12	12.81	13.57	12.64	12.38	12.71	12.79
7893218	13.28	13.43	13.43	13.33	13.5	13.41	13.56	13.53	13.53	13.4	13.45	13.4	13.11	13.36	13.18	13.43	13.2	13.25	13.29	13.11	13.26	13.11	13.49	13.42	13.41	13.44	13.49	13.53	13.63	13.55	13.59	13.48	13.43	13.43	13.48	13.37	12.87	13.05	13.13	13.29	13.47	13.31	13.24	13.25	13.12	13.18	12.76	13.15	13.41
7893219	7.42	7.25	8.13	7.03	7.78	6.61	8.4	8.07	6.99	7.36	7.23	7.36	6.57	6.9	7.5	6.37	6.56	6.87	6.44	7.33	7.49	7.29	7.69	7.03	7.1	8.4	7.62	7.08	6.11	7.01	6.99	7.09	7.12	7.09	7.63	6.8	7.95	6.83	7.92	7.25	6.38	6.81	7.51	6.93	6.26	6.87	6.49	6.4	6.91
7893220	10.21	10.31	10.12	10.54	10.53	10.11	10.45	10.5	10.18	10.59	10.03	10.58	10.25	9.76	10.16	9.69	10.47	10.14	9.61	10.04	10.16	10.25	10.48	10.68	10.38	10.69	10.27	10.14	9.9	9.96	9.86	10.41	10.04	9.96	10.18	10.16	10.97	10.25	10.29	10.02	9.82	9.75	10.35	10.27	9.61	9.92	10.46	10.14	10
7893221	4.4	3.97	3.17	3.03	2.89	3.38	4.08	3.65	3.48	4.8	3.51	3.24	3.5	3.5	3.52	3.35	5.16	3.32	2.71	3.51	3.54	3.5	3.23	3.54	3.74	3.76	3.39	3.09	3.03	3.22	3.17	3.33	3.72	3.68	3.36	3.79	4.97	3.02	3.56	3.53	3.56	2.9	3.95	3.3	3.9	3.26	3.11	3.6	3.37
7893222	6.51	6.41	6.23	6.3	6.2	5.87	6.04	7.33	6.5	6.16	4.94	6.06	5.79	5.67	7.07	6.03	6.51	4.95	5.11	6.45	5.33	5.7	6.34	4.47	7.04	6.49	6.77	7.18	5.03	6.58	5.55	6.3	6.11	6	6.72	6.58	6.56	5.85	6.24	6.55	5.24	5.35	6.72	5.56	6.18	4.64	6.48	5.04	6.95
7893223	6.25	6.09	6.48	5.67	5.23	5.63	5.2	6.85	7.23	6.38	6.48	5.58	6.05	6.16	5.51	6.43	5.62	6.5	6.46	5.53	5.8	4.6	6.06	6.81	6.92	6.94	6.47	4.66	6.55	5.42	4.99	6.51	6.41	5.36	6.15	6.1	6.88	6.34	6.61	4.77	5.32	5.84	4.36	5.51	4.78	6.45	5.9	5.2	5.06
7893224	5.62	5.71	6.58	5.55	5.2	5.95	6.71	5.89	6.01	5.22	6.27	6.04	5.48	5.91	5.74	5.09	4.3	5.33	5.38	5.25	5.58	5.45	5.81	5.95	5.35	6.67	7.68	6.46	5.25	5.2	6.06	6.11	5.84	5.57	5.46	6.5	6.43	5.61	6.09	5.57	4.76	5.18	5.69	5.42	5.43	5	6.08	5.36	6.11
7893225	9.56	9.6	8.61	9.82	9.4	7.49	9.11	8.24	9.15	9.1	7.48	9.26	7.52	7.83	8.92	7.95	7.05	8.14	7.94	8	9.72	7.18	8.97	9.04	9.18	10.17	10.41	9.52	7.41	9.82	8.8	8.94	8.1	8.41	8.38	9.13	9.54	9.45	9.1	9.08	8.12	8.2	9.02	9.76	8.14	7.27	7.49	8.2	7.54
7893226	6.9	8.41	7.47	8.18	7.69	8.46	7.8	8.65	8.29	7.61	8.27	7.89	7.19	7.56	7.68	7.67	7.05	7.83	7.13	7.89	7.82	8.33	8.52	7.72	7.5	8.58	8.01	7.88	7.59	7.56	7.52	8.28	7.57	7.81	8.24	8.04	8.89	8.65	8.22	7.73	7.43	7.2	8.23	6.77	7.47	7.58	7.84	7.69	8.27
7893227	8.71	8.76	8.98	9.59	8.35	8.91	9.24	9.24	9.25	9.19	8.19	9.33	7.79	7.94	8.45	7.49	8.32	7.72	7.47	8.47	7.69	8.37	8.86	8.88	9.12	9.71	8.62	8.92	8.04	8.9	7.92	8.87	8.86	8.52	8.85	9.44	8.71	8.27	8.58	8.02	7.31	7.31	8.29	8.4	8	7.96	8.49	8.23	8.16
7893228	7.4	6.62	7.37	7.45	7.91	5.78	7.38	7.54	6.96	7.05	7.3	7.89	7.39	6.75	7.77	7.66	6.9	6.83	6.55	6.88	7.05	6.98	6.83	7.33	7.52	7.7	7.18	7.09	7.24	7.4	7.11	7.15	7.53	7.24	6.98	7	7.83	7.76	6.97	7.97	7.07	6.56	7.6	6.88	6.49	6.79	7.08	6.98	6.28
7893229	7.37	7.6	7.61	7.38	7.42	8	7.81	7.78	7.27	7.13	7.98	7.78	7.98	8.86	7.63	8.05	8.06	8.43	8.08	8.03	8.08	7.97	7.14	7.44	7.25	7.58	7.71	7.76	8.19	6.91	7.64	7.32	7.86	7.61	7.82	7.87	8.16	8.29	8.09	7.63	8.53	8.33	8.19	8.05	8.78	8.03	8.42	7.84	8.74
7893230	4.55	5.21	5.72	6.39	5.09	5.21	5.17	4.47	5.09	5.94	3.08	6.05	4.8	4.85	4.31	4.84	6.1	6	5.02	5.33	5.62	6.66	3.43	5.39	6.7	4.1	7	5.56	3.66	5.54	3.27	3.95	4.81	4.87	5.74	5.92	5.98	5.12	4.32	5.54	4.77	4.76	5.45	4.48	3.71	3.74	5.95	5.66	5.58
7893231	12.78	13	12.77	13.16	13.01	12.55	12.69	12.73	12.75	13.12	12.56	12.64	12.77	12.54	12.89	12.17	12.97	12.69	12.31	12.67	12.38	12.4	13.02	13.07	12.78	13.11	12.74	12.85	12.03	12.52	12.29	12.67	12.73	12.32	12.36	12.77	13.34	12.87	12.87	12.75	12.38	12.26	13.04	12.66	12.26	12.61	12.66	12.38	12.39
7893232	5.72	5.29	5.26	4.47	6.08	6.22	6.11	5.8	5.68	4.64	5.49	4.61	6.11	6.51	5.55	6.23	5.08	6.43	4.97	6.08	6.24	5.4	5.58	3.99	5.19	5.63	5.31	5.62	5.17	4.19	5.85	6.18	4.34	5.87	5.93	5.06	5.07	5.33	5.35	5.34	6.72	6.72	6.38	5.34	6.37	5.5	5.69	5.9	6.27
7893233	6.08	6.71	7.24	7.14	5.73	6.59	7.37	7.75	6.42	7.25	5.19	6.24	6.36	5.34	5.8	4.73	4.99	5.35	5.42	5.89	6.96	5.01	6.59	7.06	5.18	5.88	6.78	5.3	5.59	6.61	5.6	5.89	6.2	5.52	6.43	6.67	5.81	5.69	5.51	5.62	5.4	4.79	5.72	5.01	4.98	5.98	5.27	5.52	6.12
7893234	8.5	9.01	7.83	8.57	8.72	7.55	8.24	8.12	8.03	8.57	7.74	8.64	7.44	7.32	7.91	7.04	8.35	7.89	7.25	8.05	7.16	7.07	8.62	8.02	8.43	8.79	8.9	8.34	7.55	8.09	8.2	8.08	8.12	8.06	8.45	8.67	8.65	8.2	8.03	7.48	7.66	7.58	8.3	8.07	7.53	7.72	8.03	6.87	7.83
7893235	9.82	10.2	9.4	10.82	9.81	8.88	10.04	9.94	10.2	10.01	8.64	9.73	8.92	6.86	9.61	7.96	10.36	8.83	8.16	9.34	9	8.65	9.44	9.88	10.03	10.36	11.17	9.96	9.15	9.34	9.3	9.47	9.49	8.62	9.74	10.25	10.44	9.76	10.01	8.58	8.78	7.96	9.83	8.9	8.28	8.43	9.42	7.57	9.79
7893236	8.98	8.3	8.78	8.25	8.86	8.22	8.28	8.92	8.99	8.58	8.37	8.77	8.44	8.25	8.97	8.28	8.44	8.57	8.43	8.29	8.37	8.36	8.58	9.22	8.89	8.49	8.84	8.7	8.73	8.39	8.78	8.64	8.31	8.9	8.48	8.56	8.78	8.52	8.49	8.52	8.42	8.24	8.37	8.82	8.32	8.31	9.01	8.57	8.34
7893237	10.7	10.85	10.74	11.03	11.1	10.76	10.78	10.92	10.69	11.1	10.55	10.81	10.78	10.57	10.67	10.36	10.91	10.77	10.54	10.73	10.65	10.74	11.19	11.24	10.96	11.36	10.97	10.8	10.57	10.81	10.61	10.85	10.49	10.56	10.5	10.76	11.51	10.87	10.73	10.57	10.2	10.27	10.68	10.58	10.32	10.42	10.77	10.83	10.35
7893238	12.15	12.03	12.08	12.12	12.13	12.66	12.54	12.57	12.33	11.52	12.42	12.45	12.4	12.29	12.41	12.43	11.19	12.02	12.84	12.19	12.44	12.56	11.56	11.98	12.22	12.22	12.72	12.28	12.49	12.43	12.42	12.32	12.67	12.53	12.5	12.31	11.57	12.2	11.88	11.94	12.69	12.62	11.99	12.42	12.39	12.53	12.46	11.82	12.87
7893239	7.89	7.71	7.86	8.14	7.99	7.95	7.35	7.88	7.53	7.57	7.77	8.26	7.75	8.34	7.33	7.91	8.17	8.01	7.9	7.41	7.25	8.1	7.75	7.86	7.81	7.95	7.73	7.63	7.76	8.09	7.41	7.59	7.92	7.78	8.22	8.03	7.74	7.93	7.54	7.57	7.79	8.32	7.73	7.92	8.07	7.81	7.83	6.93	8.24
7893240	8.78	9.43	9.09	9.01	8.55	8.5	9.75	8.57	8.42	8.73	9.02	8.98	9.18	8.83	8.2	9.15	10.08	9.56	8.7	8.93	9.27	8.83	8.84	9.22	9.1	9.15	8.89	8.2	8.47	8.69	8.93	9.18	8.94	8.39	9.43	9.36	9.18	9.15	9.07	9.47	8.35	9.32	9.98	9.55	9	8.78	8.86	9.41	9.07
7893241	7.47	8.32	7.33	8.34	7.27	7.27	8.21	8.05	8.29	8.12	6.59	6.44	5.75	5.19	6.82	6.29	7.32	6.37	4.31	7.01	5.91	6.09	6.42	8.1	7.5	7.37	7.59	8.15	7.33	7.18	6.26	6.87	7.4	5.95	7.37	8.29	7.23	6.71	7.39	6.6	6.56	5.63	7.11	5.32	4.05	6.26	7.86	4.49	8.42
7893242	11.7	11.8	11.68	11.85	11.75	11.47	11.78	11.56	11.84	12.03	11.46	11.65	11.71	11.34	11.72	11.23	11.93	11.66	11.14	11.61	11.53	11.43	11.91	11.97	11.69	11.92	11.83	11.94	11.24	11.66	11.69	11.77	11.58	11.51	11.53	11.8	12.13	11.8	11.83	11.75	11.22	11.07	11.79	11.55	11.16	11.29	11.87	11.66	11.2
7893243	4.42	5.12	5.88	6.15	5.72	5.05	6.57	7.04	5.35	5.95	5.31	4.74	5.45	5.65	6.44	5.63	5.32	4.69	5.29	6.44	6.04	6.17	5.5	4.71	6.44	5.94	6.74	5.42	5	5.78	4.81	6.44	5.75	5.79	5.62	5.11	6.75	4.83	6.48	5.52	4.99	5.44	6.01	4.79	5.46	5.28	4.92	4.24	7.11
7893244	13.16	13.22	13.1	13.18	13.21	13.22	13.16	13.12	13.23	13.34	13.16	13.09	13.17	13.18	13.16	13.16	13.37	13.28	13.15	13.18	13.1	13.07	13.18	13.21	13.16	13.29	13.13	13.05	13.08	13.12	13.1	13.26	13.23	12.94	13.25	13.29	13.2	13.36	13.17	13.32	13.35	13.2	13.24	13.09	13.21	13.07	12.96	13.05	13.16
7893245	9.09	8.59	8.34	9.07	9.35	8.36	8.73	8.38	7.94	8.88	7.84	8.45	7.62	7.97	9.31	6.51	8.35	6.95	7.2	7.67	8.13	7.76	8.2	8.38	8.5	9.5	8.98	8.15	7.29	8.37	7.63	7.98	8.18	7.44	9.12	9.5	8.8	6.71	8.92	8.37	7.4	7.71	9.06	8.95	7.97	8.07	8.19	8.05	6.95
7893246	7.44	7.16	6.57	7.2	6.86	7.43	7.34	7.38	6.97	7.69	7.11	7.29	7.25	6.75	7.14	6.59	7.38	6.71	6.62	6.88	7.26	7.48	7.4	7.79	7.37	7.58	7.29	7.39	7.2	7.33	7.33	7.13	6.89	7.18	7.03	7.06	6.89	6.97	7.08	6.96	6.93	7.1	7.38	6.81	7.06	6.95	6.99	7.61	6.59
7893247	10.85	11.1	10.97	11.14	11.13	10.66	11.01	10.94	10.86	11.12	10.71	10.82	11.05	10.72	11.13	10.45	11.04	10.86	10.72	10.84	10.94	10.93	11.25	11.12	10.91	11.29	10.86	11.06	10.58	10.73	10.75	10.88	10.73	10.63	10.77	10.99	11.62	11.12	11.1	10.8	10.48	10.52	11.06	10.99	10.49	10.79	11	11.18	10.8
7893248	8.59	8.74	9.17	8.5	8.5	9.13	9.68	9.73	8.99	9.06	9.36	9.46	9.1	9.88	9.46	9.6	9.22	10.05	9.83	9.36	10.48	8.49	8.95	8.44	9.12	8.74	10.14	8.79	9.99	8.76	9.19	8.93	9	8.92	9.64	8.97	9.69	9.47	9.34	10.06	10.09	11.32	9.82	9.61	9.98	10.09	8.99	8.96	8.58
7893249	10.69	10.06	11.15	10.18	10.83	11.12	10.47	10.76	10.55	10.33	11.03	11.1	11.01	10.7	10.83	10.8	10.38	10.98	11.82	11.37	11.1	11.12	10.49	10.91	10.78	10.52	10.84	10.67	11.45	10.92	10.86	11.13	11.1	11.16	11.11	10.77	11.03	11.08	10.93	10.79	11.34	11.47	11.01	11.45	11.42	11.47	10.47	10.95	10.72
7893250	7.26	7.48	7.08	8.87	7.17	6.57	8.83	7.07	7.3	6.83	5.15	7.45	5.73	5.92	6.16	4.76	6.38	6.42	6.14	5.73	7.17	6.99	5.28	7.16	6.64	7.11	7.78	6.68	6.21	8.02	5.61	5.96	6.63	6	6.43	7.22	7.43	7.2	6.61	5.7	5.05	5.85	6.99	6.42	5.97	6.25	6.74	6.64	7.2
7893251	6.6	6.89	6.78	6.27	7	6.62	7.36	7.35	7.18	6.98	7.72	6.49	6.76	6.53	6.78	5.19	5.15	6.7	5.93	6.92	6.54	7.19	5.55	6.39	7.63	7.08	7.4	7.72	6.6	6.88	6.11	6.24	6.88	6.13	5.58	6.9	6.58	6.05	7.21	6.44	6.15	6.44	6.51	6.2	5.47	6.52	7.5	5.61	6.82
7893252	5.92	5.08	5.62	5.5	5.55	6.31	6.07	5.14	5.47	6.36	6.08	5.44	5.21	5.48	5.87	5.73	6.19	5.45	5.81	5.74	5.81	6.22	5.39	5.9	6.18	5.2	5.77	5.52	5.69	5.59	5.03	5.81	5.45	6.08	4.57	4.97	6.04	5.47	5.9	5.57	5.27	5.61	5.71	5.96	5.11	6	6.36	6.1	5.7
7893253	6.95	7.12	7.17	8.28	7.01	6.86	7.46	7.48	6.53	7.8	6.54	7.33	5.69	6.17	7.2	4.84	6.13	5.92	4.63	6.46	6.15	5.91	6.63	7.52	6.5	6.64	7.7	7.49	6.66	7.83	6.92	6.08	7.06	6.6	7.55	7.38	6.48	6.05	7.13	5.94	5.48	5.35	7.59	6.28	5.69	5.95	7.36	6.37	7.82
7893254	6.07	6.84	6.46	6.34	5.95	6.62	6.23	5.9	6.26	6.17	6.12	6.25	5.75	5.71	6.8	5.52	5.87	6.39	5.37	5.65	6.14	6.24	6.46	7.33	6.32	5.47	5.5	7.22	5.59	5.6	6.51	4.91	6.82	5.39	5.1	6.18	6.16	5.82	5.74	6.28	5.33	5.73	6.73	6.6	5.56	5.57	6.21	5.98	5.75
7893255	10.52	10.83	10.13	11.23	10.35	9.1	10.61	10.63	10.15	10.92	9.08	10.39	9.04	7.93	9.96	8.11	9.97	9.42	8.48	9.66	9.02	8.64	9.46	9.68	9.96	11.14	11.67	10.86	9.9	9.6	9.82	10.12	10.55	9.74	10.2	10.86	10.08	10.27	10.43	9.78	8.66	7.98	10.17	9.11	8.37	8.6	9.73	8.5	9.47
7893256	4.96	6.86	6.28	6.33	5.45	5.19	4.79	5.83	5.71	5.04	5.51	5.16	5.22	4.52	4.63	4.49	4.79	4.24	4.63	4.66	5.56	4.7	6.02	4.64	6.29	5.91	6.23	5.51	5.39	5.14	4.45	5.64	4.97	4.73	5.21	5.11	4.97	4.55	4.6	4.55	4.71	5.18	5.55	5.06	5.41	4.78	5.26	4.18	5.07
7893257	6.63	6.75	6.88	6.86	6.36	7.39	7.61	7.17	6.98	5.91	6.74	6.9	6.55	6.52	7.18	7.04	5.61	6.85	7.33	6.69	7.18	6.92	6.33	6.53	6.4	6.64	7.16	7.52	7.31	7.03	7.31	7.14	6.79	6.78	6.95	7.77	6.32	6.84	7.11	6.94	7.24	7.18	7.64	6.97	6.83	6.24	7.38	7.08	7.45
7893258	10.13	10	10.92	9.21	9.84	11.23	11.05	11.05	10.29	9.54	10.56	10.67	10.46	11.11	10.04	11.03	10.05	11.02	11.81	11	11.7	11.66	10.2	9.8	9.73	10.2	10.55	10.01	11.42	11.17	10.34	10.55	10.93	10.59	11.36	10.34	9.65	10.26	10.19	10.99	10.73	11.23	9.69	10.37	10.9	11.48	9.87	10.73	11.83
7893259	11.87	11.73	11.85	11.94	12.14	11.98	12.08	11.99	11.71	11.84	12.27	12.05	12.51	12.18	12.44	12.04	12.28	12.33	12.49	12.37	12.15	12.48	11.84	12.13	12.01	11.53	12.09	11.94	11.81	12.01	11.6	11.8	11.98	12.09	11.79	12.28	12.39	12.52	12.28	12.03	12.23	12.38	12.63	12.39	11.99	12.34	12.28	12.17	12.32
7893260	6.9	7.08	7.13	7.58	7	6.56	7.71	6.52	6.31	7.16	7.09	7.17	7.25	6.53	6.53	6.63	6.62	6.59	6.79	6.71	5.98	6.2	7.69	6.79	6.47	7.57	7.33	7.43	7.01	6.99	6.71	7.04	7.01	7.25	7.04	7.68	7.08	6.52	6.93	6.63	6.05	6.68	6.11	6.87	6.75	6.52	7.18	6.39	6.57
7893261	10	10.51	10.68	10.41	10.49	10.7	10.58	9.87	9.66	10.38	10.2	9.84	10.2	10.87	10.62	10.58	11.04	9.53	10.82	10.62	10.5	10.33	10.4	10.28	10.7	10.12	10.14	10.24	9.69	10.39	10.58	9.92	10.3	10.78	9.94	10.18	9.23	10.04	10.54	10.9	10.48	10.97	10.81	9.86	9.86	10.53	10.18	9.94	9.72
7893262	12.59	12.51	12.34	12.78	12.31	12.66	12.7	12.72	12.66	12.27	12.59	12.76	12.5	12.49	12.3	12.37	11.74	12.12	12.66	12.39	12.26	12.33	12.32	12.59	12.55	12.57	12.79	12.51	12.56	12.66	12.62	12.58	12.55	12.68	12.75	12.63	12.22	12.29	12.38	12.1	12.51	12.63	12.13	12.43	12.59	12.46	12.26	11.93	12.48
7893263	7.7	7.72	7.76	8.15	8.1	7.84	8.51	8.25	7.33	8.16	7.09	7.86	7.59	7.34	7.58	6.94	7.92	7.69	7.35	7.71	7.5	7.35	7.87	8.14	8.03	8.58	8.01	7.9	7.41	7.25	7.77	7.63	7.79	7.69	7.28	7.52	8.59	7.72	7.85	7.72	7.15	7.35	7.69	7.51	7.3	7.33	6.84	7.3	7.25
7893264	12.66	12.92	12.29	12.83	12.68	12.43	12.44	12.29	12.72	12.65	12.57	12.43	12.78	12.37	12.53	12.41	12.74	12.69	12.49	12.54	12.41	12.18	12.82	12.55	12.26	12.77	12.58	12.41	12.26	12.4	12.49	12.74	12.53	12.27	12.63	12.76	12.99	12.73	12.51	12.52	12.48	12.61	12.51	12.56	12.52	12.22	12.05	12.09	12.22
7893265	6.12	6.43	5.4	7.72	5.98	7.28	7.17	7	5.39	6.44	4.55	6.5	4.88	5.17	5.95	5.87	5.96	5.57	5.7	6.56	4.67	5.14	5.79	6.71	4.67	6.35	6.42	6.76	5.59	5.71	7.15	5.11	6.65	5.94	8.09	5.19	6.35	5.91	5.9	6.76	5.85	6.94	7.57	5.51	5.19	5.56	6.51	4.72	6.82
7893266	11.51	11.83	11.67	11.54	11.87	11.19	11.63	11.73	11.61	11.62	11.51	11.22	12.03	11.97	11.92	12.03	11.92	12.2	12.11	12.06	11.74	11.69	11.25	11.47	11.2	11.59	11.93	11.63	11.34	11.51	11.71	11.45	11.68	11.46	11.43	11.5	11.9	12.03	11.79	12.12	12.31	12.17	12.21	11.78	11.93	11.86	11.54	11.85	11.94
7893267	6.77	5.49	5.6	6.75	7.27	5.77	6.92	6.77	6.25	7.26	5.34	7.17	3.71	6.45	6.9	4.54	6.14	6.24	5.59	6.09	3.48	5.04	6.77	6.89	5.89	6.28	5.69	6.58	6.55	6.07	6.45	7.16	6.59	5.26	7.53	5.77	6.44	5.55	6.14	5.93	5.52	4.88	5.62	4.91	4.24	5.32	5.48	3.79	3.81
7893268	8.32	8.07	8.82	8.04	8.56	9.26	8.4	9.45	8.57	7.74	9.43	8.96	9.51	9.67	9.34	9.57	9.46	10.38	10.12	9.62	10.17	9.75	8.17	7.84	8.62	7.5	9.16	8.24	9.46	8.34	8.81	8.49	9.19	8.7	9.2	8.75	8.73	10.2	9.4	9.33	10.48	10.27	9.42	9.44	10.75	10.38	9.7	9.63	9.64
7893269	6.82	7.32	7.32	7.69	7.42	6.85	7.95	7.98	7.21	7.88	7.62	8.4	8.03	7.66	7.65	7.41	7.97	7.33	7.25	7.69	7.23	7.76	7.61	7.89	7.63	8.25	7.74	7.18	7.21	7.7	7.62	7.48	7.6	7.1	7.2	7.44	8.04	8.07	8.09	7.4	7.03	7.49	7.78	7.53	7.52	7.45	8.29	7.94	7.79
7893270	13.03	13.32	12.98	13.21	13.13	12.79	13.09	12.91	13.25	12.96	13.07	13.03	13.04	12.86	12.92	12.94	13.24	13.04	13	13.1	12.56	12.58	13.13	13.23	12.91	13.25	13.2	13.08	12.75	13.06	13.06	13.15	13.15	12.93	13.05	13.1	13.19	13.12	12.91	13.07	13.06	12.8	13.04	12.8	12.92	12.7	12.88	12.7	12.85
7893271	11.34	11.47	11.76	11.35	11.65	11.49	11.76	10.91	11.42	11.48	11.17	10.93	11.57	12.32	11.81	11.94	12.34	11.35	12.06	11.93	11.61	11.63	11.11	11.51	11.52	11.25	11.4	11.86	11.22	11.54	11.63	11.34	11.39	11.61	11.08	11.47	11.13	11.48	11.84	11.84	11.75	12.4	11.93	12.09	11.83	11.95	11.25	11.57	10.92
7893272	12.89	13.05	12.99	13.07	12.87	12.65	13.1	12.91	13.01	12.96	12.9	12.94	12.91	12.72	12.86	12.75	12.96	12.74	12.97	12.92	12.63	12.68	13.07	13.01	12.76	13	12.92	12.96	12.65	13.05	12.98	13.01	12.95	12.7	13	12.95	12.9	12.9	12.85	12.92	12.98	12.85	12.69	12.64	12.76	12.72	12.73	12.63	12.75
7893273	8.41	7.92	8.02	8.39	7.86	7.68	8.27	8.21	7.8	7.67	7.55	7.67	7.39	7.09	7.82	6.76	8.14	7.28	7.2	7.15	7.72	7.67	7.58	7.43	8.2	8.07	9.1	8.3	6.82	7.62	7.53	7.53	8.2	7.5	7.67	8.22	7.87	7.82	7.88	7.59	7.31	6.8	7.81	7.68	7.1	7.74	8.48	7.88	8.1
7893274	3.22	3.57	3.05	3.24	2.87	3.13	2.84	2.89	3.44	2.99	3.18	3.15	2.85	3.05	3.35	2.95	3.46	2.93	3.16	3.22	3.27	3.41	2.89	3.06	3.08	3.19	3.48	3.02	3.21	3.25	3.63	2.9	3.16	3.04	3.33	3.04	3.3	3.17	2.96	3.1	3.19	3.12	2.96	3.23	3.24	3.4	3.43	3.78	3.32
7893275	4.07	4.96	4.2	4.63	4.45	4.14	4.49	4.39	3.54	4.48	5.01	4.13	3.62	4.34	4.23	3.9	5.5	4.29	3.86	4.03	4.87	4.97	4.35	4.49	4.88	4.71	4.83	5.27	4.19	4.96	4.1	4.52	5.18	4.44	4.45	3.77	3.94	4.21	4.54	4.37	3.81	4.78	4.53	4.21	3.66	4.07	4.63	4.85	4.03
7893276	4.59	5.86	4.84	5.15	4.98	4.21	4.52	4.47	3.94	6.06	4.2	4.55	4.32	4.43	4.5	4.82	4.13	3.93	3.91	4.16	4.31	3.71	5.51	4.63	4.79	4.73	4.26	4.65	5.19	5.22	4.56	4.61	4.38	4.34	4.35	5.18	5.29	4.18	5.04	4.77	4.12	4.75	4.28	4.33	4.02	3.66	3.46	4.34	4.09
7893277	7	6.66	6.41	6.28	6.33	6.52	5.07	6.9	6.88	6.57	5.88	7.07	5.78	6.74	6.5	6.63	6.39	6.49	6.45	6.26	5.36	5.88	6.08	6.41	6.05	6.01	6.66	5.14	6.31	6.32	6.81	6.53	5.51	6.84	6.63	6.23	6.18	6.38	6.54	5.56	6.05	6.67	6.56	6.49	5.78	6.22	5.97	5.77	5.83
7893278	6.66	6.92	7.78	7.62	7.21	6.86	7.15	6.88	7.56	6.88	6.8	6.75	6.67	6.65	6.74	7.01	5.79	6.81	6.84	6.98	7.47	6.47	7.55	7.09	7.3	6.71	7.18	7.8	7.46	7.66	6.58	6.76	6.96	6.89	7.57	6.84	7.24	6.75	7.08	6.78	6.48	7.21	6.48	7.76	6.17	6.64	6.87	6.9	6.45
7893279	6.72	6.23	7.23	7.02	5.5	7.18	5.18	6.64	7.94	6.76	6.32	6.62	6.32	4.76	6.48	4.11	6.65	4.74	5.72	6.43	5.76	5.3	6.16	5.81	6.99	7.24	6.95	7.7	6.96	6.3	4.95	5.68	6.97	6.09	6.83	7.23	6.81	6.66	6.65	6.07	5.66	6.61	6.32	5.01	6.19	5.92	6.11	5.77	6.51
7893280	4.08	3.91	3.25	3.53	3.31	3.48	4.7	4.63	4.53	3.37	3.92	3.8	3.25	3.2	3.56	3.28	3.36	3.59	2.99	3.21	3.35	4.01	3.3	3.28	4.57	3.59	4.24	4.11	3.45	4	4.34	3.66	3.87	3.59	4.04	3.67	3.15	3.28	3.44	3.66	3.16	3.27	3.74	3.14	3.41	3.38	3.19	3.02	3.11
7893281	12.73	12.92	12.73	12.98	12.9	12.34	12.6	12.72	12.47	12.95	12.3	12.51	12.41	12.12	12.71	11.95	12.89	12.53	12.08	12.54	12.36	12.46	12.86	12.92	12.71	13.03	12.64	12.72	11.87	12.64	12.34	12.57	12.51	12.13	12.39	12.57	13.06	12.68	12.76	12.53	12.02	12.09	12.94	12.55	12.07	12.21	12.61	12.46	12.33
7893282	3.81	3.41	3.39	4.07	4.07	3.71	3.49	4.61	3.97	4	4.57	5.56	3.43	3.84	3.68	4.23	3.3	3.77	3.69	3.68	4.35	4.26	3.86	3.59	4.51	5.15	4.12	3.69	4.36	3.83	3.85	4.53	4.54	4.66	3.56	3.57	2.98	3.94	3.69	3.37	4.35	3.82	3.88	3.28	3.75	3.88	3.58	4.05	4.3
7893283	12.25	12.37	12.04	12.3	12.29	11.68	12.21	12.05	11.94	12.49	11.77	12.09	12.16	11.78	12.19	11.65	12.47	12.01	11.68	12.17	11.94	12.02	12.58	12.54	12.23	12.54	12.01	12.08	11.65	12.03	11.92	12.16	11.63	11.82	11.63	11.95	12.82	12.41	12.55	12.09	11.7	11.61	12.31	12.11	11.53	11.76	12.33	12.15	11.73
7893284	4.43	5.37	4.67	4.81	4.41	4.99	4.89	5.1	4.18	4.39	4.34	4.91	3.23	4.4	4.72	3.81	5.21	3.34	3.93	3.79	5.26	3.73	4.27	3.94	5.48	4.65	4.7	5.37	5.23	4.97	4.24	4.19	5.1	4.1	5.34	4.74	3.39	4.16	3.74	4.75	3.98	3.8	5.49	3.59	3.83	5.09	5.68	4.07	4.74
7893285	8.06	7.91	7.56	7.83	8.3	7.67	7.39	7.47	7.13	8.05	7.49	7.47	7.7	7.44	7.31	7.46	7.57	7.69	7.64	7.86	7.3	7.6	7.91	7.87	7.8	7.84	7.62	7.39	7.29	7.86	7.48	7.44	7.92	7.52	7.12	7.29	7.57	8.06	7.86	7.61	6.86	7.37	7.61	7.39	7.31	7.8	7.55	8.12	7.22
7893286	9.9	10.43	9.25	10.6	10.17	9.19	10.16	9.63	9.87	10.2	8.96	9.54	8.28	9.06	9.98	8.8	9.63	9.04	8	9.09	8.81	8.94	8.98	9.37	9.87	9.78	11.01	9.94	9.07	9.32	9.4	9.66	9.67	9.1	9.78	9.47	9.74	10.18	9.86	9.79	8.88	8.95	10.14	10.1	9.15	8.88	9.25	8.77	8.02
7893287	6.84	7.39	6.29	7.76	6.48	6.03	6.56	4.77	6.96	5.75	6.8	5.81	6.47	5.11	6.19	5.99	7.58	6.94	5.21	5.66	6.06	5.78	6.87	6.39	6.73	6.53	7.01	7.57	5.35	6.98	5.47	6.46	6.01	5.13	6.28	6.47	6.79	6.8	6.44	5.99	6.6	5.5	7.21	7.37	6.33	5.6	5.99	5.34	7.5
7893288	10.65	10.41	10.18	10.49	10.33	10.34	10.18	9.98	10.49	10.45	10.91	10.08	9.87	9.05	9.98	9.43	9.59	9.55	9.47	9.29	8.58	8.75	10.02	10.58	10.57	10.07	10.18	10.83	10.56	9.66	10.2	10.31	10.49	10.65	10.5	10.74	9.89	9.58	9.8	9.88	9.53	9.09	10.24	9.49	9.5	9.54	8.87	8.91	8.97
7893289	11.6	11.85	11.3	11.9	11.85	11.16	11.6	11.54	11.42	12	11.11	11.62	11.43	11.06	11.59	10.85	11.76	11.45	10.96	11.31	11.3	11.4	11.67	11.81	11.71	12	11.45	11.64	10.78	11.48	11.04	11.48	11.32	10.96	11.26	11.55	12.31	11.68	11.59	11.37	10.99	11.02	11.87	11.46	11.05	11.08	11.75	11.52	11.27
7893290	6.76	7.66	6.96	7.41	7.22	7.05	7.7	7.49	6.6	7.22	6.35	6.88	6.03	6.15	6.58	6.34	6.03	6.4	5.84	6.6	7.41	7.01	6.52	6.64	6.44	7.2	7.4	7.32	6.18	6.31	6.89	6.67	6.52	7.09	7.3	6.41	7.83	6.03	6.08	5.95	6.49	6.68	6.76	6.78	6.1	6.35	7.28	6.44	6.48
7893291	6.28	6.93	6.9	6.72	7.04	5.9	6.93	6.4	6.82	6.52	6.46	6.75	6.56	5.73	6.24	6.14	6.32	6.27	5.43	6.73	5.71	6.83	5.66	6.7	6.14	6.69	6.13	7.97	6.14	6.79	5.6	6.31	6.77	5.3	6.01	5.76	6.23	6.24	6.46	5.96	6.07	5.72	7.05	6.48	6.52	5.88	6.66	6.68	7.49
7893292	5.25	4.29	4.77	6.04	3.56	5.11	5.47	6.09	5.38	4.54	4.16	5.35	5.24	5.16	5.18	4.76	5.37	4.59	4.83	4.98	4.91	4.63	4.12	4.51	5.81	5.04	5.09	4.35	4.98	4.34	4.91	4.46	5.43	4.6	4.65	5.3	5.5	4.73	5.68	5.02	5.25	4.89	5.31	4.44	5.55	4.57	5.6	5.23	5.4
7893293	2.85	2.99	2.96	3.34	2.84	2.85	3.14	3.11	3.2	3.76	2.9	3.29	2.77	2.9	2.82	2.79	3.04	3.01	2.96	2.98	2.94	3.09	2.84	2.8	3.22	3	2.79	3.15	3.27	2.98	3	3.03	2.94	3.1	2.94	3.21	2.82	3.65	2.93	3.08	3.25	3.02	2.89	3.24	3.07	2.9	3.2	3.29	3.05
7893294	10.88	11.07	10.83	11.22	10.97	10.75	11.08	10.72	10.98	10.82	10.95	10.39	10.67	10.73	10.84	10.35	10.98	10.83	10.55	10.63	10.28	10.53	10.82	10.97	10.7	11.01	11.18	11	10.95	10.69	10.62	10.78	10.8	10.52	10.6	10.86	11.19	11.09	10.95	11.03	10.47	10.47	10.85	10.73	10.68	10.55	10.86	10.44	10.36
7893295	5.16	5.19	5.26	4.7	4.91	4.16	5.1	5.54	4.62	4.92	4.95	5.68	4.83	4.55	5.39	4.95	5.24	4.31	4.73	4.92	3.6	5.06	5.05	4.63	4.83	5.24	4.8	5.03	5.02	4.88	5.32	4.77	5.02	5.02	5.82	4.52	4.39	5.17	4.8	5.14	4.49	4.8	4.91	5.08	5.4	4.19	3.51	4.08	3.56
7893296	3.87	3.91	4.91	4.64	3.52	3.12	3.83	5.27	3.72	3.77	3.29	3.7	3.99	3.64	5.16	3.69	4.31	4.51	3.13	3.14	4.35	3.28	4.25	3.56	4.73	3.82	4.76	2.96	3.57	3.24	3.37	3.53	3.62	3.27	4.31	3.65	3.4	4.64	4.84	3.48	4.64	3.98	3.43	3.35	3.29	3.85	4.34	3.44	3.62
7893297	10.42	10.26	10.96	9.54	10.21	10.33	10.47	9.97	10.35	9.98	10.79	10.59	10.23	9.94	10.02	10.05	9.01	9.24	10.37	10.1	10.52	10.11	10.57	10.31	10.46	10.23	10.03	10.48	10.8	10.57	10.68	10.1	10.41	10.4	10.16	10.11	9.34	9.38	9.69	9.79	10.31	10.05	9.6	9.5	10.01	9.73	10.06	10.15	10.16
7893298	12.37	12.51	12.13	12.68	12.28	12.08	12.46	12.33	12.34	12.19	12.46	12.44	12.58	12.3	12.47	12.19	12.6	12.58	12.31	12.37	12.19	12.45	11.78	12.51	12.26	12.14	12.66	12.45	12.01	12.12	12.07	12.26	12.51	12.24	12.35	12.68	12.66	12.62	12.27	12.38	12.34	12.38	12.57	12.25	12.26	12.18	12.39	12.13	12.46
7893299	7.04	7.37	6.98	8.16	6.46	6.97	7.19	7.12	6.82	7.14	6.77	7.9	6.72	6.91	7.23	6.45	7.16	6.19	5.72	6.89	7.58	7.32	7.16	7.89	7.5	7.12	6.76	7.83	7.23	7.53	7.34	7.28	7.4	6.04	7.71	7.61	7.56	7.31	6.44	6.3	5.72	6.58	7.86	5.65	5.75	5.2	6.46	6.48	6.98
7893300	6.98	7.41	7.17	7.47	7.03	6.49	7.89	7.24	6.53	6.55	6.96	6.8	6.3	6.75	6.28	6.66	6.25	5.78	6.46	6.77	7	7.28	6.39	6.94	7.06	7.18	7.8	6.43	6.8	6.44	6.79	7	6.43	6.89	6.74	6.09	7.36	6.82	7.08	6.39	6.12	6.95	7.02	6.57	5.58	6.54	6.61	7.28	7.47
7893301	3.59	3.85	3.15	3.47	3.61	4.31	3.45	3.4	3.42	3.92	3.77	3.75	3.24	3.09	3.57	3.36	3.6	3.58	3.39	3.51	3.34	4	4.42	4.31	3.83	3.5	3.5	3.92	3.49	3.3	3.31	3.48	3.88	3.68	3.65	3.37	3.36	3.32	3.48	3.13	3.58	3.47	3.23	3.75	3.65	3.65	3.96	3.63	3.61
7893302	7.9	7.89	7.11	8.24	7.93	6.52	7.97	7.07	7.83	7.48	7.18	7.94	6.65	7.09	7.59	6.91	7.2	7.19	6.49	7.69	7.43	6.78	7.64	8.3	8.13	7.62	8.07	8.24	6.84	7.71	7.36	8.15	7.93	7.13	7.49	7.56	7.91	8.3	7.81	7.48	6.29	7.46	7.13	7.24	7.3	6.98	6.42	7.31	6.68
7893303	3.76	4.7	4.86	4.21	4.51	5.09	5.65	3.84	4.28	5.23	4.72	4.56	3.64	4.05	4.07	3.66	4.56	4.8	3.73	3.84	4.21	4.6	4.58	3.7	4.22	4.88	4.13	5.41	3.91	4.89	3.74	5.29	4.76	4.48	4.8	5.33	3.63	3.73	4.53	4.35	4.35	4.22	5.48	3.93	3.92	3.58	4.37	3.8	4.14
7893304	8.27	8.76	8	8.99	8.48	7.7	8.59	8.24	7.85	8.88	7.54	8.36	7.27	6.93	7.89	6.82	8.19	7.75	7.21	7.99	8.06	7.8	8.24	8.37	8.57	8.57	8.25	8.65	8.12	7.83	7.95	7.81	8.35	7.85	8.55	8.8	7.22	8.36	8.24	7.65	7.38	7.42	8.73	8.46	6.81	7.87	8.11	8.15	8.98
7893305	11.64	11.58	11.38	11.96	11.46	11.25	11.34	11.67	11.94	11.45	11.76	11.6	11.9	11.48	11.82	11.5	12.12	11.97	11.82	11.79	10.68	10.98	11.12	11.78	11.18	11.43	11.83	11.64	11.41	11.43	11.13	11.41	11.62	11.44	11.6	12.06	12.22	11.78	11.61	10.88	11.77	11.66	12.04	11.51	11.59	11.47	11.18	9.63	11.25
7893306	4.54	4.46	4.49	4.46	4.51	4.52	4.58	4.61	4.43	4.51	4.6	4.53	4.61	4.51	4.53	4.54	4.68	4.59	4.52	4.54	4.74	4.75	4.54	4.66	4.58	4.6	4.51	4.53	4.58	4.52	4.57	4.67	4.5	4.52	4.52	4.45	4.64	4.55	4.52	4.56	4.57	4.55	4.55	4.65	4.58	4.54	4.71	4.86	4.58
7893307	5.13	6.08	4.26	6.62	3.92	5.42	5.56	4.35	4.58	6.2	4.79	5.4	4.01	4.81	5.02	3.95	4.41	4.79	4.47	4.62	4.4	4.09	4.51	4.04	5.29	4.49	6.96	5.49	4.2	5.67	4.1	4.69	5.22	5.65	4.35	5.2	4.53	5.03	4.72	4.47	4.38	4.62	6.14	4.6	3.73	4.31	3.45	3.88	4.04
7893308	4.37	6.5	6.43	5.89	6.74	6.18	5.63	5.32	5.44	6.17	5.26	6.06	5.06	5.23	4.84	4.87	6.44	4.48	5.13	5.14	5.22	4.82	4.96	6.1	5.14	5.51	6.14	5.38	5.53	5.74	5.04	6.18	5.13	4.55	4.8	5.79	5.78	4.91	5.53	5.47	4.65	5.04	5	5.44	4	4.79	4.56	4.53	5.48
7893309	7.94	8.69	8.23	8.71	8.17	8.34	9.5	8.69	8.17	8.32	8.23	7.68	9.24	8.65	8.46	9	8.42	8.88	9.06	8.77	8.92	9.96	7.47	8.51	8.03	8.08	8.32	8.31	8.65	8.13	7.84	8.02	8.28	8.1	8.14	8.65	8.07	9.54	8.72	7.75	8.79	9.08	8.42	8.53	8.27	9.21	8.69	7.58	9.94
7893310	4.75	4.88	5.35	5.06	5.35	5.11	4.71	6.39	4.96	5.81	5.13	4.94	4.2	4.37	5.23	5.34	5.21	4.46	5.2	4.56	4.55	4.56	4.67	5.16	4.54	4.32	5.22	4.53	4.84	5.19	4.41	5.04	4.5	4.54	4.79	4.86	4.78	4.98	4.89	5.16	4.58	4.39	4.22	4.46	4.4	5	4.69	4.61	5
7893311	9.91	9.52	9.57	10.09	9.19	9.3	10.28	9.42	9.35	10.25	7.99	9.35	6.92	7.3	9.1	7.13	8.46	7.44	7.42	8.31	6.97	7.17	8.53	9.99	9.49	10.05	9.95	10.46	8.51	9.19	8.92	9.47	9.33	8.96	9.52	9.93	8.93	7.9	9.27	8.51	7.18	8.09	9.05	8.59	7.3	8.07	8.77	7.16	9.46
7893312	2.88	3.06	2.96	2.85	2.79	3.01	3.4	3.53	3.02	2.71	2.91	3.12	2.86	3.09	2.92	2.84	2.87	2.8	2.79	2.97	3.3	3.65	2.83	2.79	2.84	2.99	2.76	3.43	2.7	2.75	2.95	2.79	2.68	2.71	2.86	2.83	2.61	3.04	2.91	2.77	2.66	2.58	2.67	3.63	2.73	2.96	3.09	3.29	2.97
7893313	11.44	11.54	11.31	11.23	11.63	12.09	11.18	12.02	11.97	10.86	11.91	11.38	11.61	12.19	11.49	11.89	11.49	12.05	11.97	12.05	11.84	11.37	12.01	11.37	11.23	11.77	11.91	11.6	11.67	11.55	11.64	12.01	11.77	11.53	11.44	11.5	11.96	12.13	11.82	11.84	12.78	11.93	11.66	11.85	12.32	12.13	11.49	11.18	12.06
7893314	9.37	10.13	9.67	9.93	9.35	8.9	10.34	9.52	9.75	9.6	8.06	9.49	8.04	8.99	9.2	7.69	8.79	7.86	7.56	8.67	9	9.23	8.29	9.43	9.82	10.38	10.6	9.95	8.65	9.08	8.64	8.76	9.73	8.93	9.16	9.48	8.45	8.86	9.85	9.19	8.11	8.23	9.05	8.69	7.67	8.59	9.34	7.65	8.88
7893315	7.1	8.21	7.22	7.55	7.21	6.75	7.83	7.99	6.77	8.01	6.47	7.4	7.46	6.65	8.15	6.21	8.49	7.47	6.4	7.11	6.59	5.64	7.73	7.51	7.93	8.32	8.18	8.07	6.89	6.29	6.53	7.64	6.89	6.8	6.27	7.83	7.52	7.25	8.26	6.98	6.69	5.91	7.88	7.1	6.74	6.58	6.7	5.47	6.98
7893316	13.31	13.48	13.18	13.41	13.29	13.3	13.22	13.12	13.27	13.27	13.29	13.13	13.34	13.33	13.31	13.32	13.46	13.43	13.28	13.26	13.19	13.04	13.38	13.24	13.21	13.47	13.34	13.16	12.95	13.1	13.2	13.18	13.31	12.98	13.34	13.34	13.47	13.4	13.24	13.37	13.51	13.36	13.34	13.32	13.38	13.18	13.02	12.99	13.39
7893317	3.37	3.01	3.61	3.2	3.35	3.11	3.3	3.31	3.13	3.06	2.86	3.35	3.32	3.27	3.26	3.2	3.13	3.08	3.27	3.22	3.29	3.01	3.25	3.37	3.1	2.91	3.25	3.05	2.9	3.11	3.36	3.33	3.16	3.41	3.33	3.33	3.35	3.61	3.16	3.03	3.3	3.21	3.13	3.46	3.17	3.45	4.02	3.27	3.07
7893318	7.09	7.38	6.66	8.14	6.03	6.7	7.16	7.51	7.66	6.96	6.59	6.1	6.19	5.91	7.53	6.62	9.07	7.26	6.41	6.57	6.45	5.85	5.6	6.75	7.21	6.29	7.95	7.36	6.98	5.24	7.17	6.32	7.08	7.07	5.61	7.56	5.42	7.68	7	7.29	6.77	6.92	7.78	7.15	7.73	6.74	7.48	5.94	7.3
7893319	9.36	10.11	9.63	9.67	9.04	9.18	10.36	9.47	9.79	9.55	7.69	9.8	8.16	8.89	9.32	7.63	8.71	7.87	7.5	8.76	8.78	9.35	8.04	9.23	9.44	10.18	10.78	9.88	8.78	9.24	8.94	8.33	9.43	8.76	9.31	9.54	8.43	9	9.85	9.16	8.25	8.05	9.06	8.43	7.22	8.64	9.48	8.03	8.78
7893320	8.21	9.26	8.07	8.77	8.6	7.8	8.63	8.62	7.54	7.79	8.05	8.21	5.51	7.88	7.43	6.24	7.94	3.88	5.43	7.05	4.92	7.41	7.36	8.5	7.51	7.8	8.96	8.39	6.27	8.45	6.07	7.58	8.62	6.24	8.52	7.69	8.16	7.87	7.33	7.27	6.47	7.55	8.27	6.77	6.49	7.85	7.47	5.65	7.13
7893321	12.6	12.8	12.5	12.96	12.83	12.33	12.71	12.59	12.56	12.92	12.34	12.53	12.31	11.95	12.55	11.7	12.69	12.26	11.8	12.18	12.16	12.15	12.74	12.75	12.58	12.9	12.65	12.76	11.8	12.52	12.23	12.48	12.42	12	12.32	12.59	13.02	12.6	12.65	12.43	11.78	11.72	12.68	12.22	11.81	12.12	12.71	12.15	12.05
7893322	8.31	7.81	7.95	8.45	7.22	6.42	8.54	7.43	8.42	8.35	5.45	7.68	6.2	7.28	7.27	6.43	8.45	7.35	6.91	7.28	7.59	7.12	8.37	6.67	6.39	7.44	8.18	7.59	6.89	7.6	6.53	8.43	8.28	7.36	7.45	6.8	8.07	6.87	8.34	7.99	7.14	8.06	6.98	7.53	6.99	7.44	7.16	6.74	6.67
7893323	3.66	4.72	3.85	3.78	3.37	3.85	4.36	5.05	3.97	4.08	5.84	5.01	3.46	3.52	3.74	3.79	5.23	3.94	3.74	4.22	4.75	3.43	3.14	2.92	3.92	3.95	5.36	4.58	4.45	4.04	3.34	3.64	4.01	3.49	4.42	3.44	4.79	3.77	3.81	3.53	3.64	4.23	3.59	4.53	3.41	3.29	3.67	3.36	3.96
7893324	5.7	6.52	6	5.67	5.79	5.71	4.62	5.57	5.77	5.21	5.13	6.2	5.47	6.09	5.88	5.69	6.54	6.03	5.95	5.08	5.81	4.95	6.6	6.58	5.49	6.72	6.52	5.47	5.84	6.23	5.7	5.92	6.21	6.02	6.53	5.98	6.9	6.03	6.04	5.43	5.99	5.71	5.3	5.85	5.67	6.09	4.46	5.82	5.97
7893325	9.69	9.61	9.84	10.42	10.14	9.96	10.73	10.5	10.45	10.34	10.35	9.92	9.81	9.88	9.85	9.64	10.19	10.73	10.23	9.79	9.73	10.09	9.61	9.92	10.06	9.48	10.15	10.32	10.94	10.18	10.03	9.76	10.23	10.19	10.48	10.59	8.79	9.45	9.53	9.54	10.12	10.39	9.98	9.93	9.77	10.23	8.9	9.79	10.47
7893326	3.75	4.1	4.88	5.26	4.24	3.38	4.87	4.91	5.35	3.94	4.23	3.21	3.61	3.66	4.4	4.16	5.1	3.3	4.52	5.05	3.47	4.57	5.48	5.2	3.36	4.05	4.09	4.31	3.97	4.34	4.63	3.39	4.8	3.42	3.68	3.79	6	5.53	4.29	3.88	3.78	3.76	5.13	5.08	3.64	3.74	5.19	4.12	3.7
7893327	3.84	4.78	3.35	3.72	3.76	3.72	4.98	4.3	4.45	4.42	3.62	3.83	3.17	3.91	4.22	3.42	3.46	4.23	3.56	4	3.59	4.79	3.54	4.09	4	3.4	3.72	3.6	3.34	3.59	3.87	4.23	4.48	4.37	3.57	4.28	3.78	3.94	3.94	3.52	3.74	3.3	3.48	3.8	3.77	3.74	3.75	3.82	4.3
7893328	3.26	4.52	5.2	4.49	4.66	4.54	3.65	4.35	4.76	4.51	3.51	5.12	5.26	4.34	3.66	4.87	4.66	4.8	3.8	4.01	3.58	4.37	5.46	4.7	5.51	5.33	4.44	5.08	3.79	4.57	5.01	4.21	4.24	4.57	4.62	4.64	4.58	4.13	4.76	3.66	3.72	3.47	4.88	5.39	3.89	4.34	4.06	5.39	4.86
7893329	8.76	8.88	8.72	8.85	8.95	8.63	8.88	8.91	8.67	9.13	8.36	9.09	8.76	8.44	8.81	8.22	8.77	8.47	8.49	8.84	8.55	8.79	9.6	9.59	9.07	9.41	9.49	9.08	8.96	9.09	8.95	8.7	8.58	8.68	8.64	8.92	8.92	8.91	8.89	8.57	8.36	8.47	9	8.79	8.26	8.34	8.47	9.01	8.36
7893330	4.68	5.77	4.79	4.74	4.68	4.29	5.19	5.05	4.35	5.15	4.07	5.53	4.67	5.39	4.24	5.04	4.58	4.49	5.12	5.66	4.96	3.76	4.57	5.14	5.5	4.99	4.21	4.48	4.01	4.9	4.64	4.04	5.43	4.63	4.82	4.82	4.74	4.89	4.24	5.04	4.64	3.68	4.73	3.79	5.62	4.2	4.86	5.81	5.46
7893331	7.78	8.09	6.39	7.26	7.45	6.73	7.69	7.69	6.98	7.98	6.32	6.53	7.25	5.85	6.69	5.91	7.93	6.78	5.57	6.73	6.13	5.39	7.59	6.99	7.64	6.81	7.77	7.97	7.24	6.78	6.63	7.28	7.41	5.45	5.22	8.02	7.95	8.01	7.95	7.08	6.14	6.79	8.24	7.73	6.81	5.74	4.86	7.14	7.47
7893332	9.1	9.42	9.16	9.5	9.36	9.04	9.44	9.44	9.29	9.33	9.34	8.93	9.31	9.1	9.42	8.61	9.54	9.47	8.73	8.9	8.94	8.94	9.37	9.48	9.15	9.69	9.36	9.2	8.77	9.29	8.81	9.49	9.29	8.73	9.44	8.98	10.4	9.78	9.58	9.11	9.03	8.66	9.39	9.22	9.12	9.19	9.33	9.04	9.1
7893333	8.93	9.1	9.14	8.65	8.9	9.58	9.11	9.12	8.91	7.67	9.12	8.54	9.03	9.47	8.85	10.18	8.14	10.07	9.52	8.81	8.59	8.07	7.81	7.66	7.63	7.64	9.5	8.47	10.06	9.19	9.39	8.75	8.77	8.84	9.9	9.46	8.61	8.91	9.06	9.61	10.64	10.13	8.98	9.19	10.24	8.98	8.57	7.73	9.19
7893334	10.61	9.79	10.08	10.74	10.38	10.01	10.01	10.15	10.26	10.68	9.57	9.97	10.07	9.71	9.74	9.46	10.63	9.59	9.41	9.66	9.33	9.82	10.31	10.98	10.45	10.29	10.31	10.6	9.46	10.2	9.66	10.2	10.12	9.47	10.06	10.39	11.06	10.21	10.41	9.97	9.71	9.55	10.64	10.21	9.74	9.71	10.42	10	9.88
7893335	8.62	9.04	9.37	9.28	7.94	8.79	9.61	9.06	8.27	9.5	8.44	8.7	7.1	7.34	8.9	7.65	8.48	6.79	7.3	7.52	7.28	7.59	8.23	9.62	8.57	9.54	9.32	9.52	7.94	8.66	7.84	8.26	8.84	8.19	9.06	9.16	8.85	8.56	9.13	8.42	7.66	7.83	8.55	8.13	7.17	7.65	8.68	7.51	9.13
7893336	10.41	10.72	10.25	10.78	10.5	10.18	10.48	10.47	10.23	10.58	10.04	10.47	10.23	9.78	10.24	9.61	10.62	10.26	9.84	10.04	9.87	10.03	10.33	10.73	10.24	10.59	10.27	10.42	9.87	10.22	9.92	10.37	10.12	9.89	10.19	10.29	10.99	10.56	10.44	10.07	9.77	9.82	10.39	10.17	9.71	9.82	10.4	9.8	9.95
7893337	10.39	10.63	10.38	10.96	10.58	10.23	10.54	10.49	10.34	10.7	10.16	10.64	10.42	10.2	10.56	9.9	10.67	10.43	10.01	10.26	10.18	10.12	10.7	10.98	10.5	10.83	10.45	10.46	9.63	10.4	10.28	10.62	10.28	10.06	10.29	10.37	11.26	10.64	10.57	10.38	9.87	9.9	10.52	10.4	9.91	10.04	10.33	10.14	9.78
7893338	9.97	10.22	9.74	10.1	10.14	9.69	9.87	10.09	9.95	10.21	9.9	10.01	9.81	9.26	9.89	9.31	10.13	9.81	9.54	9.72	9.65	9.85	10.29	10.28	9.95	10.43	9.85	9.98	9.51	9.83	9.44	10.06	9.8	9.46	9.68	9.87	10.91	10.02	10.05	9.89	9.17	9.2	10.09	9.8	9.48	9.48	9.95	9.72	9.42
7893339	10.33	10.39	10.6	10.62	10.18	10.53	10.58	10.82	10.62	10.34	10.14	10.4	10.14	10.55	10.15	10.49	9.4	9.97	10.13	9.88	10.85	10.75	10.3	9.78	10.43	10.77	9.91	10.15	10.25	10.61	11.17	10.29	10.33	10.37	10.69	10.84	9.13	10.07	9.82	9.99	10.69	10.35	10.49	10.34	10.38	10.33	10.76	10.31	11.11
7893340	11.63	11.91	11.62	11.84	11.66	11.92	12.01	11.89	11.76	11.4	12.23	11.96	12.28	12.1	12.16	11.95	12.61	12.44	12.2	12.1	11.96	12.29	11.53	12	11.64	11.42	12.19	11.7	11.68	11.82	11.7	11.87	12.08	11.74	11.71	12.29	12.36	12.76	12.2	11.93	12.32	12.33	12.54	12.07	12.15	12.17	12.39	11.96	12.61
7893341	9.15	9.17	8.79	9.28	9.45	8.43	9.11	8.9	8.87	9.16	8.61	9.06	8.45	8.42	8.74	8.3	8.9	8.43	8.24	8.55	8.37	8.44	9.24	9.41	9.03	9.3	9.23	9.02	8.62	9.27	8.61	9.09	8.61	8.44	8.71	8.84	9.19	8.62	8.78	8.66	8.09	7.93	8.84	8.4	8.39	8.36	8.62	8.31	8.41
7893342	5.92	5.97	5.99	5.79	4.78	5.23	5.94	5.29	5.36	5.73	4.92	5.5	5.4	4.51	5.21	4.81	5.06	5.3	4.55	4.64	4.94	5.54	4.46	5.21	5.55	5.18	4.73	4.93	5.42	4.99	4.95	5.1	5.56	5.72	4.93	4.93	4.57	5.56	4.64	5.03	4.93	5.04	4.88	5.21	5.38	4.4	5.64	5.28	5.43
7893343	7.79	7.7	7.92	8.51	7.83	7.34	7.82	8.5	7.39	8.1	6.89	7.58	7.05	7.33	8.28	7.45	8.27	7.63	7.28	7.6	8.02	7.26	7.72	7.74	7.45	8.02	8.26	8.89	7.77	7.67	7.94	6.9	7.42	8.07	7.71	8.27	9.15	7.52	8.19	9.83	7.13	7.95	8.2	8.51	7.59	7.42	7.87	7.8	7.53
7893344	11.18	11.13	11.41	10.81	11.37	11.54	11.17	11.82	10.99	10.99	11.83	11.58	12.39	12.41	12.13	12.38	11.7	12.3	12.09	12.33	12.45	12.73	11.42	11.5	11.22	11.03	11.36	11.38	11.91	11.38	11.37	11.69	11.65	11.73	11.53	11.39	12.16	12.59	11.99	11.89	12.3	12.73	12.35	12.46	12.21	12.46	12.01	12.42	12.73
7893345	12.13	12.55	12.38	12.21	12.19	11.83	12.58	12.25	12.33	12.22	12.3	12.26	11.99	11.66	11.76	12.05	12.12	11.78	12.34	12.2	11.5	11.53	12.72	12.43	12.06	12.52	12.25	11.91	12.05	12.63	12.74	12.57	12.24	12.25	12.6	12.06	11.9	12.08	11.16	11.99	11.92	12.13	11.44	11.76	11.94	11.58	11.7	11.49	11.97
7893346	7.49	7.31	7.82	6.99	7.25	7.62	7.38	7.31	7.99	7.38	8.13	7.99	8.26	8.78	8.35	8.12	6.92	7.33	8.22	8.01	8.78	7.9	6.77	6.51	7.39	7.78	7.27	7.61	7.63	7.97	8.22	8.12	7.67	8.24	8.5	7.9	6.4	7.63	7.28	7.87	8.21	8.27	7.98	7.63	7.85	8.2	8.21	8.04	9.12
7893347	2.99	3.23	3.01	3.26	3.22	2.82	3.16	2.93	2.91	3.38	3.97	2.97	3.02	2.82	2.91	2.84	3.61	3.27	2.83	3.33	3.07	3.02	3.26	3.09	3.3	2.92	4	3.44	3.23	2.89	3.02	2.86	3.48	3.02	3.56	2.79	2.87	3.54	2.97	3.19	2.9	3.3	2.77	2.91	3	2.95	3	3.02	2.8
7893348	7.96	7.85	7.79	7.54	7.8	7.74	7.81	7.8	7.81	7.9	7.98	8.08	8.27	7.71	8.06	7.98	8.18	8.11	8	8.1	8.49	8.47	7.99	8.02	8.02	7.77	7.65	7.94	7.81	7.6	7.79	8.15	7.69	7.84	7.81	7.58	8.59	8	7.79	7.85	7.96	8.02	7.95	8.16	8.05	7.99	8.15	8.55	7.8
7893349	8.35	7.54	7.98	7.83	6.89	7.65	7.98	8.36	7.92	7.02	8.27	8.36	7.6	7.89	7.54	8.09	6.49	7.37	7.93	7.08	7.84	7.31	7.8	7.31	7.47	7.61	8.13	7.9	8.54	7.82	8.34	8.18	8.25	8.2	8.53	8.76	7.96	7.22	7.24	7.73	7.8	8.05	7.14	6.75	7.75	7	7.49	7.01	8.23
7893350	8.54	8.43	7.25	7.62	7.23	8.15	9.23	8.66	7.22	7.78	8.52	8.53	7.27	7.74	7.96	7.7	8.85	8.52	7.95	8.65	8.66	9.08	7.91	7.87	8.28	8.96	9.08	8.17	8.22	8.02	7.72	8.77	8.59	7.96	9.04	8.41	8.7	8.97	8.51	7.7	7.71	8.63	7.92	8.61	6.81	8.03	6.76	7.59	8.9
7893351	11.46	11.77	11.22	11.8	11.71	11.2	11.5	11.33	11.56	11.55	11.08	11.29	11.26	10.89	11.35	10.78	11.53	11.21	10.86	11.3	10.55	10.76	11.67	11.75	11.46	11.78	11.6	11.55	10.89	11.13	11.05	11.38	11.17	10.95	11.31	11.41	11.98	11.56	11.53	11.12	10.77	10.81	11.53	11.09	10.78	10.94	10.95	10.49	10.53
7893352	6.55	6.48	5.83	6.12	6.4	5.61	6.75	5.66	6.41	6.55	4.75	5.24	5.66	5.25	6.3	6.1	6.7	5.38	5.26	5.52	5.75	5.35	5.27	6.24	5.73	5.57	6.06	5.78	5.83	5.93	5.42	5.13	6.26	5.62	6.25	6.07	6.15	5.96	5.57	5.03	5.56	6.07	6.47	5.92	5.89	5.17	6.61	5.11	5.81
7893353	8.91	8.23	9.06	9.03	9.01	9.02	8.83	9.24	8.65	9.04	8.4	8.92	9.03	8.57	8.58	8.57	9.06	8.37	8.52	8.86	8.65	9.13	9.65	9.37	9.15	9.59	8.8	8.88	8.52	9.18	9.06	9.29	8.84	8.78	8.79	8.62	9.25	8.73	8.78	8.5	8.37	8.44	8.86	8.95	8.07	8.61	9.04	9.05	8.75
7893354	11.02	11.41	10.88	11.04	10.97	11.01	10.77	10.68	10.95	10.73	10.64	10.69	11.39	10.55	11.21	11.25	11.49	11.56	11.25	11.69	11.9	11.25	10.75	11.11	10.74	11.34	10.81	10.46	10.42	10.75	10.67	11.1	10.91	10.48	10.61	10.75	12.04	11.38	11.41	10.94	11.36	11.46	11.57	11.71	10.96	11.51	11.03	11.6	11.52
7893355	8.54	8.09	8.16	7.85	8.35	7.52	8.18	7.68	7.4	8.15	7.08	7.77	7.67	7.8	7.41	7.41	7.67	7.47	7.38	6.83	6.76	7.75	7.95	8.39	8.49	8.43	8.05	8.73	7.1	6.95	8.2	8.58	7.4	7.71	7.28	7.91	7.5	7.07	7.69	7.12	7.43	6.89	7.08	7.01	6.4	7.16	7.18	7.14	7.33
7893356	10.71	11.27	11.06	11.03	11.2	11.08	10.51	10.72	10.96	10.88	11.48	10.91	10.57	10.65	10.48	10.74	10.54	10.77	10.52	10.78	10.98	10.76	11.09	10.74	11.21	10.92	10.85	11.01	10.96	11.46	11.14	10.8	11.09	10.9	11.2	10.78	9.92	10.38	10.49	10.87	11.13	11.15	10.82	10.46	10.88	10.43	10.73	10.44	11.55
7893357	11.77	11.5	12.05	10.88	11.85	12.36	12.01	12.15	11.49	11.24	11.91	11.91	11.84	11.58	11.94	12.37	11.59	12.03	12.54	12.39	12.35	12.18	11.55	11.72	11.8	11.84	11.21	11.77	12.32	11.9	11.9	11.84	11.96	12	12.08	11.58	11.57	11.77	11.87	12.11	12.1	12.34	11.75	11.91	11.84	12.63	11.77	12.1	12.29
7893358	6.76	6.24	6.43	6.75	5.62	6.99	7.71	4.79	6.42	7.35	6.97	7.84	7.05	4.96	4.51	4.67	6.3	6.26	4.56	6.13	6.69	6.81	7.41	5.47	6.48	7.88	7.09	6.5	5.55	6.64	5.09	4.73	4.51	6.21	7.14	6.43	6.9	6.89	6.23	6.8	6.26	6.51	7.16	7.17	4.96	6.45	6.25	5.13	6.39
7893359	7.31	7.5	7.54	6.3	7.84	7.68	6.99	7.51	7.59	6.26	6.79	7.28	7.56	8	7.88	8.08	7.58	8.05	7.83	8.04	8.34	8.19	6.93	6.88	5.79	6.22	7.21	7.53	7.07	7.53	7.04	7.17	7.36	7.52	7.09	6.5	7.08	8.05	7.43	7.78	8.54	8.64	8.12	8.46	8.86	8.34	6.94	7.49	7.5
7893360	9.26	8.41	8.68	8.93	8.87	8.01	9.02	7.99	8.64	8.7	8.25	8.55	8.43	7.99	8.29	7.81	9.79	8.69	8	8.68	6.51	7.45	9.12	9.3	9.05	9.46	8.18	8.54	8.35	8.54	8.4	8.6	8.56	8.28	8.23	8.91	8.9	8.48	8.66	8.33	8.15	8.39	9.15	8.83	8.7	8.41	8.06	6.6	7.66
7893361	8.31	7.91	7.99	8.54	8.37	8.09	8	8.12	8.42	8.17	7.93	8.03	7.97	8.16	8.07	7.83	8.08	7.65	7.82	7.99	7.81	7.27	8.03	8.72	7.76	7.71	8.29	7.98	8.08	7.94	8.06	8.59	7.92	7.94	8.07	8.01	8.76	8.49	8	7.93	8.01	7.72	7.9	7.8	7.55	7.5	7.84	7.51	7.22
7893362	11.07	11.3	11.24	11.06	10.83	11.01	11.21	11.62	11.12	11.15	11.55	11.4	10.79	10.95	11.17	11.12	11.2	10.28	11.12	10.66	11.62	10.92	11.32	11.15	11.23	10.93	11.53	11.07	11.46	10.71	11.02	11.05	11.41	10.99	11.13	10.89	11.08	11.25	11.12	11.4	11.43	12.16	11.45	11.08	11.27	11.23	10.75	11.08	10.81
7893363	9.48	9.66	9.44	10.42	9.65	9.89	9.05	9.53	9.58	9.27	9.58	9.16	9.07	9.92	9.71	8.81	10.77	10.16	9.12	9.42	8.93	9.82	8.34	8.55	9.22	8.9	10.17	9.91	9.28	9.18	8.61	9.21	9.63	9.04	9.38	10.12	9.87	10.36	10.25	9.64	9.58	9.61	10.5	9.75	10.03	9.53	9.9	9.18	9.42
7893364	9.61	9.97	10.34	9.76	10.2	10.18	10.13	9.35	9.64	9.38	9.93	9.7	10.7	11.2	11.06	11.08	11.22	10.17	11.32	11.11	10.06	10.1	9.51	9.75	10.14	9.58	10.21	10.2	9.48	9.99	10.18	9.42	10.02	10.18	9.68	9.73	9.92	10.08	10.83	11.07	11.13	11.63	11.11	10.61	10.4	10.81	9.74	10.1	9.68
7893365	5.87	6.53	5.57	5.44	5.53	4.98	7.26	6.69	5.68	6.64	6.15	5.45	5.4	4.74	5.18	5.06	5.32	5.39	4.67	5.33	5.13	5.68	5.96	6.66	5.69	6.54	6.37	6.6	5.45	5.83	5.59	5.04	5.55	6.16	6.97	5.59	4.79	6.13	5.34	6.33	4.3	5.24	5.38	5	4.77	5.49	5.45	5.09	5.28
7893366	6.66	6.83	7.41	8.27	6.79	5.88	8.03	7.56	8.04	6.35	5.66	6.77	7.05	6.67	6.41	5.6	7.27	5.58	5.37	6.3	5.71	6.69	7.52	7.12	6.43	6.86	7.08	7.63	5.84	7.13	6.87	6.42	6.97	6.58	6.9	6.73	7.28	8.01	6.13	5.32	7.52	6.76	7.37	7.28	6.88	6.48	6.26	5.25	6.29
7893367	8.11	8.77	8.08	9.45	7.92	8.99	9	8.26	8.48	9.27	7.93	8.09	6.4	7.28	8.74	7.07	7.27	7.5	7.12	8.05	6.74	7.16	7.25	8.98	7.43	9.14	9	9.1	7.23	8.12	7.93	7.85	8.6	8.07	8.77	8.65	8.9	7.86	8.07	8.1	6.54	7.36	8.98	7.62	6.92	7.64	7.59	6.19	8.69
7893368	2.99	2.97	2.97	2.94	2.95	3.01	3.13	3.01	3.02	3.02	3.06	3.05	2.92	2.89	2.94	2.94	2.96	2.97	2.91	2.91	3.12	3.08	2.87	2.99	2.98	2.95	3.05	3.09	3.01	2.93	2.99	3.04	3.01	3	3.12	3.01	2.95	2.89	2.87	2.94	2.92	2.96	2.95	2.93	2.97	2.95	3.06	3.12	2.96
7893369	7.99	7.38	7.99	8.21	7.36	7.65	8.25	7.83	8.41	8.06	7.48	7.87	8.07	8.2	8.29	7.99	8.37	7.87	8.19	8.44	7.79	8.42	8.22	8.15	8.1	7.78	8.89	8.44	8.48	8.06	7.92	8.17	7.96	7.89	7.85	8.09	8.25	8.31	8.8	8.09	8.3	8.05	8.13	8.36	8.28	8.32	8.3	8.34	7.87
7893370	5.53	5.9	5.51	5.47	5.93	5.33	5.5	5.94	5.8	5.61	5.89	5.62	5.31	5.12	5.75	5.02	5.33	5.2	5.05	5.67	5.55	5.75	5.94	6.1	5.62	5.46	5.62	6.13	5.2	5.49	5.24	5.55	5.28	5.5	6.85	5.78	6.08	5.6	5.64	5.52	5.17	5.4	5.93	5.54	5.72	5.33	6.5	5.72	5.97
7893371	13.29	13.27	13.13	13.12	13.11	13.07	12.96	13.13	13.29	13.05	12.98	13.11	13.13	12.41	13.1	12.76	12.95	13.09	13.08	13	13.11	12.74	13.1	12.84	13.23	13.23	13.21	13.17	13.03	12.83	13.26	13.11	13.09	13.16	13.07	13.28	12.77	12.9	12.96	13.03	12.88	12.97	12.76	12.96	13.22	12.98	12.27	12.78	13.23
7893372	3.73	5.67	6.89	5.9	3.72	4.44	6.74	4.6	3.6	5.47	3.41	4.59	3.39	2.92	4.64	3.22	2.98	3.22	5.26	3.58	4.14	3.6	2.88	6.53	6.85	3.89	5.97	4.72	4.59	7.07	2.93	5.31	7.18	4.04	5.99	3.48	3.05	5.17	4.55	5.99	3.44	5.37	5.56	3.31	2.93	3.58	3.72	4.23	6.28
7893373	8.64	8.89	8.48	9.07	8.88	8.64	8.66	8.34	8.71	8.61	8.48	8.58	8.01	7.91	8.45	7.81	8.64	8.14	8.09	7.9	7.64	7.64	8.46	8.56	8.5	8.87	8.86	8.68	7.39	8.79	8.74	8.88	8.33	8.16	8.14	8.59	9.08	8.55	8.25	7.98	7.48	7.77	8.16	8.04	8.08	7.77	7.99	7.18	8.45
7893374	12.09	12.12	12.06	11.94	12.22	12.28	12.13	12.18	11.95	12.14	12.24	12.31	12.39	12.01	12.3	12.29	12.38	12.11	12.24	12.17	12.35	12.36	11.82	12.19	12.37	12.13	12.18	12.16	12.34	12.02	11.77	11.83	11.99	12.05	11.92	11.94	11.9	11.96	12.06	12.4	12.37	12.45	12.23	12.18	12.46	12.19	12.23	12.22	12.45
7893375	2.86	3.81	3.28	3.39	3.41	3.03	3.08	2.96	3.76	3.34	3.11	2.91	3.17	2.83	3.34	3.08	3.19	3.24	3.5	2.88	3.14	3.05	3.04	2.96	2.89	3.02	3.25	3.02	2.84	3.18	3.17	2.89	2.85	2.99	3.25	3.51	3.42	2.88	3	3.1	3.13	3.74	3.34	3.53	3.07	3.66	3.32	3.09	3.17
7893376	5.51	5.31	6.52	5.23	4.62	4.18	3.97	5.02	4.92	4.94	4	4.33	4.56	3.44	5.48	3.84	6.23	5.09	4.63	5.08	3.95	4.98	3.65	3.94	4.62	4.74	6.34	4.44	4.69	4.23	5.85	4.51	5.37	3.55	4.02	6.29	4.45	4.24	5.6	4.1	3.69	3.89	5.49	4.07	4.84	3.86	5.37	3.58	5.72
7893377	3.44	3.85	3.47	3.79	3.57	3.58	3.8	3.56	3.73	3.03	3.72	4.16	3.22	3.87	3.69	3.37	3.26	2.98	3.7	3.59	3.83	3.62	3.66	4.16	3.31	3.89	3.8	3.96	3.5	4.15	2.98	3.55	3.3	3.27	3.6	3.24	3.53	3.99	3.36	3.86	3.2	3.21	3.03	3.58	3.16	3.16	3.91	3.82	3.44
7893378	3.7	4.6	3.36	3.94	3.4	3.22	4.35	3.74	3.33	3.9	3.42	3.48	3.89	3.32	4.03	3.14	3.84	3.39	3.32	3.19	3.68	3.55	3.44	3.39	3.45	3.31	5.31	3.8	3.35	3.45	3.88	3.3	3.42	3.62	5.33	4.23	3.98	3.41	3.58	4.07	3.87	4.22	3.73	3.35	3.04	3.34	4.09	3.94	3.25
7893379	3.29	3.9	3.24	3.41	3.33	2.99	3.25	3.21	3.19	2.92	3.12	3.1	3.23	2.96	2.97	3.13	3.17	3.22	3.12	3.05	3.04	3.75	2.99	3.07	3.24	3.07	3.29	3.39	3.21	2.82	3.43	3.46	4.07	3.4	3.14	3.58	3.26	2.99	3.06	3.19	2.87	3.43	3.05	3.32	3.14	3.31	3.66	3.12	3.25
7893380	7.26	6.79	6.95	7.5	8.08	6.82	7.7	7.26	6.47	6.93	6.08	6.64	7.24	6.21	6.55	6.69	8.3	7.01	6.74	6.78	7.51	6.32	7.44	6.81	7.01	6.74	7.88	6.23	5.65	7.79	6.59	6.85	7.2	5.63	7.49	8.72	7.62	6.13	7.55	5.75	6.23	6.17	7.53	7.22	6.49	6.2	7.03	5.83	7.1
7893381	4.58	4.28	3.82	4.6	5.17	4.13	3.6	4.15	5.21	3.52	4.07	5.24	4.02	4.71	4.15	4.38	4.91	4.18	3.5	3.68	4.37	4.28	3.66	4.42	4.05	4.84	5.2	3.94	4.61	5.27	3.16	4.61	4.45	3.46	3.91	3.95	4.08	3.75	4.11	4.71	4.14	4.82	5.23	4.04	3.66	4.48	4.25	4.28	4.41
7893382	13.48	13.67	13.58	13.68	13.65	13.44	13.48	13.65	13.64	13.52	13.5	13.64	13.59	13.54	13.48	13.59	13.69	13.58	13.55	13.55	13.23	13.24	13.7	13.76	13.53	13.7	13.71	13.68	13.63	13.7	13.62	13.69	13.63	13.57	13.61	13.67	13.66	13.7	13.49	13.53	13.76	13.71	13.75	13.48	13.64	13.44	13.31	13.33	13.72
7893383	7.09	7.24	7.3	7.53	7.45	6.95	7.56	6.98	7.44	7.2	7.29	7.34	7.06	6.65	7.21	6.77	7.46	7.35	6.96	7.08	7.17	7.08	7.66	7.39	6.64	7.42	7.38	7.25	7.07	7.32	6.92	7.25	6.98	6.59	6.99	7.22	7.91	7.33	7.47	6.65	7.02	6.48	7.22	6.94	6.74	6.53	7.98	7.58	7.73
7893384	8.29	8	8.16	8.47	8	8.28	8.5	8.29	8.32	8.37	7.91	8.47	8.15	7.88	8.1	7.97	7.95	7.97	7.81	7.86	8.35	8.13	8	8.34	8.33	8.71	8.68	8.43	8.44	7.91	8.15	8.38	8.34	8.02	8.31	8.36	8.23	7.73	7.74	7.85	7.82	8.17	7.51	7.78	7.9	8.04	8.1	8.08	7.9
7893385	11.9	12.19	12.01	12.31	11.96	11.49	12.01	12.05	11.91	11.65	12.3	11.91	12.28	12.23	12.28	12.25	12.53	12.28	12.43	12.28	11.99	12.08	11.76	12.42	12	11.84	12.24	11.97	11.99	12.08	11.7	12.04	12.27	12.08	11.72	12.44	12.27	12.44	12.15	12.08	12.47	12.38	12.54	12.05	12.11	12.2	12.36	11.78	12.58
7893386	12.8	12.66	12.72	12.78	12.59	12.62	12.94	13.16	12.83	12.7	13.12	12.91	12.94	12.75	12.92	12.77	12.9	12.82	13.15	12.78	12.78	13.03	12.5	13.14	12.99	12.86	13.06	12.74	12.97	12.8	12.84	12.74	12.93	12.94	12.93	12.91	12.91	12.69	12.74	12.63	12.93	13.08	13.09	12.97	12.52	12.83	12.57	12.8	12.83
7893387	4.57	4.36	4.12	4.64	4.81	4.2	4	3.96	4.21	4.09	3.75	4.69	4.11	3.1	4.01	3.82	3.71	3.11	4.49	3.92	3.85	3.99	3.82	4.67	3.89	3.82	5.2	4.43	3.85	4.04	3.46	4.67	4.34	3.92	4.92	4.32	4.45	4.17	4.2	3.95	2.95	3.47	4.74	4.07	3.25	4.06	4.22	3.59	5.69
7893388	7.28	6.24	6.24	7.86	5.7	5.57	6.29	5.27	6.08	6.15	4.3	6.86	6.51	5.4	5.66	5.2	6.26	5.67	4.5	4.2	4.35	4.92	5.29	6.17	6.04	6.5	6.57	6.96	5.56	6.05	5.16	6.2	6.14	5.39	6.34	6.21	5.44	4.59	5.69	4.56	5.53	5.43	6.6	5.65	3.44	4.89	5.09	4.41	5.33
7893389	2.98	2.92	3.01	2.88	3.06	2.9	2.75	2.87	3.58	2.74	3.04	2.75	2.9	3.02	2.83	2.67	2.9	2.78	2.74	2.81	3.34	3.19	3.23	3.18	3.21	3.05	2.72	2.92	3.19	2.95	3.33	2.83	2.95	2.93	3	3.26	2.74	3.02	2.94	2.85	2.86	2.87	2.87	3.05	2.82	2.97	2.56	2.75	2.95
7893390	13.1	13.33	13.24	13.11	12.9	12.73	12.91	12.9	13.33	12.88	13.06	12.98	12.96	12.37	12.89	12.56	13.08	13.09	12.95	12.7	12.96	12.74	12.84	12.81	13.16	13.01	13.18	13.09	12.92	12.75	13.24	12.99	13.17	13.18	12.99	13.19	12.67	12.84	12.92	12.75	12.74	12.6	12.79	12.96	12.87	12.93	12.54	12.9	13.19
7893391	10.87	10.96	10.53	11.1	11.01	10.41	11.04	10.88	10.66	11.16	10.36	10.9	10.67	10.27	10.8	9.97	10.87	10.67	10.11	10.68	9.78	10.26	11.1	11.34	10.63	11.17	10.94	10.9	9.91	10.67	10.36	10.89	10.63	10.58	10.31	10.7	11.33	10.79	10.93	10.59	9.89	10.28	10.98	10.67	10.18	10.29	10.41	10.43	10.2
7893392	9.05	9.03	8.56	9.34	8.08	8.79	9.61	9.4	9.28	8.68	8.45	9.2	8.73	8.81	8.62	8.17	8.74	8.5	9.17	8.43	8.76	9.84	8.33	8.74	9.07	9.28	9.77	8.9	9.6	8.72	9.47	8.4	8.64	8.8	9.6	9.58	8.74	8.52	9.04	8.88	8.99	8.75	8.68	8.36	8.15	8.7	9.59	8.42	8.77
7893393	11.27	11.23	11.79	11.16	11.83	11.29	10.74	11.41	11.02	11.57	11.69	11.45	12.21	11.95	12.18	11.88	12.25	12.05	11.96	12.58	12.29	12.43	12.62	11.8	11.78	11.56	11	11.31	11.19	11.54	11.64	11.74	10.58	11.28	10.49	10.81	12.81	12.4	12.33	12	12.19	11.62	12.38	12.28	11.89	11.87	12.03	12.75	11.87
7893394	11.1	11.2	11.19	11.11	11.1	11.02	11.3	11.44	11.15	10.9	11.16	11.21	11.52	11.77	11.49	11.67	11.35	11.96	12.03	11.64	11.44	11.15	10.69	10.86	11.09	10.92	11.43	11	11.35	11.19	11.54	10.9	11.38	11.44	11.31	11.29	11.16	11.65	11.22	11.6	12.29	11.71	11.61	11.28	11.62	11.46	11.24	11.31	11.64
7893395	8.28	8.04	8.25	7.87	8.13	8.29	7.61	8.36	7.62	7.69	8.27	8.56	8.47	8.14	8.26	8.54	8.52	8.32	8.43	7.97	8.31	8.42	8.09	8.4	8.19	8.4	7.78	8.09	8.24	7.86	8.31	8.5	7.27	8.19	8.06	7.98	8.45	8.28	8.17	8.45	8.19	8.15	7.96	8.49	8.1	8.35	8.09	8.57	8.13
7893396	7.81	6.87	7.39	7.3	7.15	6.66	6.9	7.76	6.86	7.29	6.28	6.88	5.93	6.68	6.81	6.87	8.08	5.98	5.98	6.9	7.09	6.66	7.16	6.03	6.65	7.01	8.05	8.04	7.21	7.22	6.73	7.05	7.02	6.65	6.76	7.36	7.52	7.24	7.11	6.64	6.59	6.65	7.58	7.37	6.76	6.51	7.64	7.27	7.61
7893397	7.84	8.43	7.57	8.81	7.35	7.93	7.98	6.86	7.72	7.39	7.31	7.61	4.87	5.6	7.25	5.63	7.32	6.59	6.68	7.71	7.71	7.97	6.91	7.63	7.34	8.29	6.74	8.12	7.14	6.7	7.22	6.85	7.35	6.65	7.01	7.96	7.64	6.45	7.23	6.67	6.54	6.18	7.68	7.43	6.36	6.24	7.41	6.6	8.14
7893398	3.62	5.74	3.72	5.92	3.59	4.2	5.08	3.65	4.19	4.2	3.92	4.66	4.76	3.69	4.54	3.63	6.83	3.73	3.97	3.93	3.55	4.6	3.76	3.35	5.12	5.05	5.27	3.61	3.65	4.23	3.72	3.45	4.27	4.33	4.03	5.16	3.47	5.12	4.36	3.72	3.16	3.92	4.25	3.79	4.24	3.4	3.76	5.31	3.08
7893399	8.24	8.05	8.69	7.45	7.97	8.79	8.52	8.23	8.29	7.33	8.64	8.38	7.76	8.08	8.39	9.11	8.46	7.76	9.01	9.06	8.49	8.48	7.18	7.95	7.79	7.85	7.84	7.91	8.75	8.4	8.28	8	8.68	8.55	8.77	7.97	6.76	7.77	7.87	8.72	8.93	8.96	7.52	7.3	7.76	8.94	7.9	7.88	8.84
7893400	5.34	6	5.96	5.1	4.16	4.42	4.97	4.16	5.23	6.52	4.21	6.19	4.86	5.04	4.86	4.83	4.29	3.69	4.96	5.49	5.37	4.82	5.26	5.87	6.17	5.37	7.2	6.47	5.58	6.04	4.86	4.94	5.79	5.11	6.33	4.16	4.79	6.3	5.19	5.67	4.93	4.55	4.87	4.32	4.15	4.42	5.78	4.32	5.28
7893401	4.73	5.64	4.49	3.72	3.96	4.25	4.77	5.25	3.55	5.45	4.68	5.48	3.7	5.09	4.25	4.29	3.6	3.67	4.36	3.72	4.52	4.63	4.35	4.13	4.39	4.86	5.06	5.6	3.71	5.13	3.63	5.82	4.77	4.1	5.86	5.22	3.38	4.35	4.1	4.76	4.31	4.49	5.33	3.98	3.77	5.57	3.27	4.48	4.76
7893402	10.48	10.67	10.18	10.82	10.62	10.02	10.45	10.35	10.26	10.97	9.86	10.69	10.18	9.7	10.38	9.65	10.67	10.09	9.73	9.94	10.15	10.22	10.54	10.75	10.41	10.62	10.41	10.32	9.55	10.16	10.15	10.29	10.16	9.95	10.13	10.25	11	10.47	10.38	10.16	9.7	9.73	10.6	10.18	9.88	9.78	10.63	10.04	9.96
7893403	9.14	9.24	8.52	8.74	8.51	9.5	9.67	9.18	9.11	9.57	8.9	8.85	7.35	8.09	8.75	7.45	9.45	8.6	8.66	9.35	9.1	9.54	8.63	8.99	8.9	9.66	9.44	9.34	8.23	8.94	7.68	9.04	8.59	8.26	9.03	8.84	9.06	8.19	8.19	8.85	7.38	8.33	9.34	8.64	8.74	8.83	7.71	8.78	9.17
7893404	6.33	5.43	5.77	5.46	5.2	6.2	6.5	5.89	5.98	5.34	4.9	6.52	5.23	5.25	6.43	5.29	5.96	5.02	5.1	4.83	6.14	5.47	6.02	6.12	4.74	6.29	7.4	5.81	5.73	6.69	5.66	6.62	5.67	5.68	5.98	6	6.07	6.15	5.46	5.82	5.81	5.07	5.74	5.97	5.26	5.21	5.26	6.05	5.71
7893405	7.2	7.41	7.29	7.83	6.88	6.61	7.17	6.91	7.05	7.41	6.42	7.32	6.37	6.24	7.06	6.1	7.13	6.04	7.02	6.74	6.4	6.91	7.15	5.75	7.17	7.25	8.12	7.56	6.09	7.5	6.85	6.83	7.34	6.53	6.45	6.49	6.54	6.77	7.42	6.74	6.64	6.28	7.48	6.33	5.85	6.55	7.06	6.43	7.3
7893406	2.84	3.22	2.97	2.76	3.83	3.04	3.28	3.65	4.11	2.9	2.74	2.78	3.07	3.15	3.09	2.98	2.74	2.88	2.89	2.52	3.07	2.58	2.75	2.8	2.66	3.12	2.85	3.03	3.03	3.05	2.89	3.03	3.04	2.82	3.52	2.95	3.01	3.17	2.89	2.78	3.01	2.95	2.73	2.77	2.98	2.98	2.96	2.78	2.98
7893407	11.01	10.97	10.81	10.98	10.97	10.67	10.63	10.6	11.04	11.01	10.7	10.44	10.66	10.5	10.63	10.46	10.85	10.87	10.48	10.43	9.89	9.91	10.77	10.82	10.75	10.41	10.6	9.96	10.75	10.34	10.66	10.62	10.9	10.3	10.77	10.96	10.22	10.93	10.37	10.52	10.92	10.65	10.97	10.65	10.23	10.41	9.53	9.86	10.28
7893408	5.67	5.99	6	4.92	5.74	5.85	6.96	6.01	5.82	5.57	4.55	6.19	5.86	5.55	6.06	5.65	5.48	5.39	5.74	5.64	4.98	5.31	5.66	5.36	5.82	5.75	5.59	5.44	5.79	5.82	5.74	6.32	5.8	5.4	5.04	5.52	5.84	5.81	5.65	5.22	5.39	5.07	6.02	5.38	4.98	5.48	5.55	4.95	5.92
7893409	5.95	5.95	5.99	5.82	5.91	6.09	5.86	6.16	5.94	6.07	6.13	6.01	6.46	6.07	6.21	6.27	6.49	6.3	6.32	6.33	6.54	6.56	6.08	6.26	6.15	6.12	5.96	6.04	6.11	5.88	6	6.31	5.94	6.05	5.89	5.88	6.61	6.31	6.14	6.15	6.33	6.3	6.18	6.4	6.31	6.3	6.29	6.75	6.17
7893410	10.02	10.61	10.28	10.65	10.32	10.07	9.91	10.42	10.39	10.54	10.02	10.1	10.05	9.74	10.07	9.47	10.39	9.99	9.48	9.83	9.62	9.69	10.56	10.58	9.99	10.73	10.47	10.17	9.77	10.28	9.91	10.39	10.09	9.81	9.78	10.04	10.68	10.33	10.32	9.91	9.71	9.63	10.38	9.9	9.44	9.92	9.98	9.33	9.38
7893411	6.03	5.83	6.06	6.24	6.16	6.27	6.17	6.17	5.76	5.98	6.1	6	6.32	5.76	6.03	5.7	6.43	6.04	5.78	6.26	6.16	6.43	5.92	6.22	6.45	6.42	5.91	5.84	5.81	6.28	6.42	6.54	6.08	5.99	5.93	5.98	6.18	6.23	6.21	6.11	5.73	6.01	6.25	6.2	5.91	5.86	6.32	6.68	5.91
7893412	4.1	5.81	4.81	6.08	4.8	4.06	5.51	4.55	5.88	4.54	3.46	5.04	3.54	3.91	5.39	3.41	4.89	5.62	4.06	4.87	3.99	4.33	3.5	4.82	4.1	4.77	5.12	5.71	4.18	5.11	3.68	4.09	5.37	4.52	4.85	5.63	5.64	4.69	4.91	5.03	3.75	4.14	4.71	4.42	3.92	3.57	4.83	3.88	4.95
7893413	8.33	8.27	8.07	7.7	8.15	8.38	8.04	8.01	7.91	7.9	8.45	7.82	8.91	8.39	8.88	8.69	8.77	8.65	8.76	8.54	8.68	9.22	8.1	8.13	8.57	8.17	7.8	8.18	8.17	8.18	8.39	8.08	7.8	8.38	7.93	7.67	9.2	8.86	8.33	8.56	8.91	8.84	8.98	9.13	8.46	8.55	8.97	9.12	8.83
7893414	13.13	13.16	13.04	13.42	13.26	13.03	13.12	13.09	12.92	13.32	12.88	13.14	12.95	12.67	13.01	12.61	13.04	12.96	12.63	12.82	12.68	12.73	13.34	13.3	13.05	13.35	13.05	13.06	12.62	12.93	12.89	13.15	12.94	12.91	12.83	13	13.43	13.13	13.07	12.92	12.68	12.73	13.06	12.99	12.69	12.78	12.89	12.87	12.6
7893415	8.52	8.35	7.59	8.72	8.28	6.96	8.26	7.19	8.66	8.15	6.85	7.77	7.29	6.02	7.94	6.57	7.25	5.88	5.5	7.54	6.64	7.77	8.91	8.46	7.32	8.58	8.47	7.84	7.43	7.42	6.97	7.16	7.75	5.16	7.93	8.31	7.32	6.92	7.66	6.58	6.41	6.77	8.27	6.68	5.59	6.61	7.22	5.52	7.17
7893416	6.28	7.18	6.75	7.41	7.6	5.91	8.02	7.39	6.32	7.44	5.93	6.88	5.74	6.18	6.3	7.23	6.21	6.74	6.93	7.6	5.8	6.71	7.08	7.54	6.42	7.26	6.42	7.44	5.6	7.31	7.2	6.74	6.81	6.57	8.34	7	6.05	6.06	6.63	7.56	6.79	6.65	7.72	6.07	5.88	7.1	8.11	6.31	7.84
7893417	4.33	4.05	4.56	4.38	4.51	4.31	5.62	3.72	4.29	4.32	4.43	4.17	3.88	4.1	3.92	4.48	4.56	3.66	3.43	3.31	5.47	3.57	2.86	4.03	5.17	3.27	4.85	4	3.54	3.96	3.04	4.78	4.26	3.9	4.16	4.16	4.37	3.56	4.46	3.52	3.65	3.56	4.03	3.45	4.49	3.84	6.56	6.12	5.58
7893418	10.01	10.12	9.86	10.06	10.17	9.71	10.12	10.09	9.8	10.09	9.66	9.96	9.89	9.39	9.75	9.23	10.3	9.94	9.47	9.68	9.47	9.84	10.34	10.28	9.9	10.46	10.01	10.02	9.48	9.76	9.62	10.12	9.86	9.57	9.72	9.83	10.56	10.1	9.92	9.71	9.46	9.37	9.9	9.78	9.38	9.48	9.84	9.66	9.31
7893419	11.7	12.17	12.55	11.47	11.89	12.39	12.37	12.38	12.25	11.7	12.34	12.2	12.55	12.85	12.55	12.56	12.41	12.6	12.89	12.79	12.45	12.44	12.29	11.97	11.85	12.25	12.43	12.08	12.44	12.45	11.93	12.06	12.44	12.18	12.3	12.16	12.61	12.39	12.38	12.96	12.67	12.74	12.26	12.4	12.73	12.7	11.27	12.2	12.71
7893420	13.29	13.36	13.23	13.48	13.42	13.28	13.4	13.47	13.42	13.34	13.48	13.45	13.39	13.29	13.36	13.38	13.37	13.29	13.37	13.5	13.33	13.21	13.4	13.65	13.4	13.42	13.44	13.41	13.29	13.44	13.42	13.56	13.52	13.38	13.48	13.41	13.23	13.53	13.35	13.29	13.45	13.51	13.39	13.29	13.39	13.37	13.22	13.26	13.46
7893421	9.02	9.5	8.72	9.91	8.75	8.44	8.86	8.81	8.62	9.02	7.66	8.33	8.2	7.68	8.27	6.95	9.07	7.94	6.44	8.52	7.3	8.06	8.28	8.92	8.88	9.08	8.76	9.55	7.13	8.05	7.96	8.98	8.44	8.76	8.63	8.74	7.68	8.03	9.45	8.33	7.27	8.53	9.38	9.04	8.23	7.8	8.46	8.07	9.37
7893422	11.79	11.97	12.09	11.51	11.91	11.89	12.03	12.27	12.02	11.39	12.45	11.74	11.91	11.94	11.8	12.31	11.41	11.95	12.01	11.71	11.69	11.97	11.89	11.96	11.73	11.58	11.57	11.53	12.18	11.68	12.31	12.04	12.18	12	12.19	11.79	11.1	12.16	11.31	11.44	12.32	11.77	11.53	11.09	11.59	11.7	11.01	11.51	11.66
7893423	6.76	7.58	7.4	7.53	7.78	7.46	7.85	8.15	6.83	7.7	7.74	7.53	6.26	6.35	7.07	6.55	7.05	7.06	5.81	7.68	6.84	6.86	6.78	7.5	6.86	7.65	8.75	7.7	7.29	6.96	5.1	7.61	7.24	5.95	7.54	7.56	7.4	6.6	7.1	6.88	6.19	6.8	7.67	6.67	5.76	7.11	7	5.44	7.87
7893424	12.44	12.63	12.39	12.63	12.46	12.07	12.09	12.13	12.61	12.15	12.58	12.4	12.77	12.37	12.8	12.5	12.68	12.7	12.5	12.58	12.46	12.24	12.22	12.34	12.24	12.19	12.25	12.37	12.07	12.38	11.85	12.43	12.46	12.19	11.9	12.31	12.65	12.53	12.58	12.55	12.69	12.34	12.65	12.35	12.35	12.48	12.14	12.28	12.45
7893425	3.15	3.95	3.08	3.27	3.24	3.18	3.57	3.15	3.64	3.12	3.08	3.39	3.19	2.95	2.97	3.01	3.08	3	3.06	3.26	3.16	3.47	3.08	3.02	3.04	3.08	3.69	3.31	3.28	2.99	2.96	3	4.04	3.24	3.46	3.25	3.28	3.2	3.15	3.26	3.03	3.23	3.24	3.45	3.35	3.2	3.15	3.48	3.2
7893426	3.32	3.32	3.26	3.26	3.24	3.3	3.4	3.39	3.28	3.36	3.41	3.46	3.37	3.24	3.3	3.31	3.4	3.38	3.35	3.37	3.54	3.54	3.22	3.34	3.38	3.32	3.37	3.45	3.38	3.28	3.34	3.47	3.33	3.35	3.37	3.3	3.41	3.28	3.24	3.37	3.36	3.37	3.32	3.41	3.37	3.33	3.46	3.68	3.34
7893427	6.57	6.51	6.59	7	6.58	6.44	7.1	6.8	6.81	7.47	6.98	6.88	6.65	6.97	7.38	6.67	7.46	7.59	6.88	6.83	7.11	7.8	7.45	6.43	7	6.54	7	7.68	6.72	7.11	7.34	7.11	6.77	6.75	6.75	7.02	7.58	7.03	7.16	7.02	7.2	7.05	7.24	7.5	7.84	6.6	7.94	7.35	7.56
7893428	10.46	10.66	10.24	10.9	10.28	9.68	10.61	10.42	10.28	10.84	9.76	10.15	9.78	9.75	10.21	9.29	10.21	9.67	9.2	9.79	9.83	9.52	10.37	11.06	10.23	10.76	10.42	10.63	9.17	9.98	9.55	10.42	9.96	9.68	10.18	10.45	10.98	9.99	10.44	9.84	9.22	9.29	10.51	9.77	9.37	9.48	10.18	9.38	9.83
7893429	4.87	5.21	4.82	6.52	5.01	4.58	5.35	5.74	4.47	4.88	4.74	4.97	5.19	4.87	5.04	4.74	4.71	4.85	4.84	5.1	4.89	6.15	6.15	5.08	5.32	4.88	5.89	4.62	4.83	4.96	6.18	6.4	4.07	5.29	4.95	5.13	5.29	5.31	4.86	4.69	4.53	5.18	5.69	5.6	5.67	4.77	4.93	5.22	4.3
7893430	3.83	4.13	3.8	4.48	3.6	3.49	4.36	4.81	4.11	5.2	3.73	4.07	3.43	4.05	3.55	3.44	3.59	3.89	4.28	3.58	4.68	3.65	3.57	3.34	3.78	4.48	4.02	3.84	3.83	4.22	3.92	3.88	3.58	3.55	3.1	4.94	3.42	3.96	4.57	3.67	3.55	4.15	4.36	3.04	3.56	3	4.52	3.94	4.25
7893431	6.53	6.14	6.53	5.67	6.53	6.47	6.21	6.31	5.43	5.88	6.01	6.56	6.15	5.63	6.48	6.12	5.03	5.69	5.21	5.98	4.94	5.91	6.2	6.44	6.42	6.63	6.3	6.11	6.56	6.28	6.72	5.73	6.04	6.49	6.32	6.47	6.45	6.06	5.8	5.9	6.02	5.22	5.79	5.46	5.08	6.14	5.31	5.35	5.94
7893432	7.38	8.49	7.81	7.66	8.8	7.25	7.84	8.6	7.21	8.25	7.02	6.66	6.57	6.76	7.52	6.98	7.01	7.01	7.26	7.83	7.04	6.84	7.55	7.16	7.78	8.13	7.95	7.99	6.51	7.63	7.38	7.12	7.46	7.34	6.93	7.62	7.52	8.22	7.74	7.34	6.6	6.67	7.99	7.26	6.54	6.83	6.98	7.21	7.1
7893433	5.69	4.67	4.88	4.67	6.08	4.47	7.56	5.63	4.79	4.73	6.14	4.52	4.58	4.38	4.99	5.22	4.89	4.2	4.23	4.45	4.45	4.48	5.08	5.15	5.4	5.7	4.28	6.86	5.07	5.14	4.69	4.47	5.32	5.03	5.23	4.75	5.34	5.85	4.88	5.52	5.35	4.79	4.85	4.51	5.26	4.54	4.93	5.02	5.79
7893434	3.21	3.02	3.32	3.27	3.91	3.63	3.33	3.43	3.45	3.97	2.99	3.06	2.98	2.95	3.52	3.2	3.78	2.88	2.94	3.08	3.93	3.09	3.64	3	3.49	3.25	3.11	3.43	3.27	4.21	3.22	3.26	3.64	3.24	3.71	3.37	3.21	3.01	3.08	3.09	3.13	3.57	3.51	3.4	3.22	3.34	3.13	3.39	3.53
7893435	10.73	10.86	10.59	11.22	10.83	10.23	10.75	10.75	10.62	11.21	10.17	10.54	10.35	9.95	10.62	9.67	11.01	10.56	9.89	10.42	10.14	9.99	10.7	11.21	10.5	11.3	10.6	10.64	9.86	10.44	10.21	10.57	10.55	10.02	10.44	10.56	11.4	10.75	10.82	10.41	9.75	9.86	10.7	10.46	9.75	10.02	10.69	10	9.92
7893436	9.24	9.26	9.5	9.96	9.06	8.39	9.31	9.4	8.89	9.79	8.12	9.4	8.42	7.85	8.88	7.08	8.63	8.79	7.15	8.49	6.66	8.56	9.34	9.54	8.91	9.62	9.86	9.65	8.04	9	8.06	9.26	8.96	8.49	8.22	9.26	10.22	8.59	8.82	8.13	6.72	8.61	9.36	8.13	6.8	8.16	8.82	8.18	9.03
7893437	7.74	7.68	7.7	8.63	7.54	6.42	7.22	8.07	7.54	7.15	7.77	7.2	6.1	4.85	6.69	5.38	6.49	3.58	4.44	4.98	5.35	5.83	5.59	8.44	7.6	7.14	6.84	7.59	5.71	7.38	5.02	6.34	8.04	4.31	6.01	7.94	6.29	6.04	5.56	5.53	5.62	4.71	7.42	4.18	4.55	5.07	4.62	3.93	6.03
7893438	9.16	9.09	9	9.33	9.13	8.59	9.13	9	8.64	8.94	8.71	8.97	9.33	9.25	9.31	8.98	9.72	9.1	9.04	9.28	9.32	8.88	9.13	9.51	8.85	8.79	8.83	8.51	9.08	8.89	8.92	8.65	8.91	8.71	9.09	8.65	9.65	9.24	9.08	9.13	9.05	9.19	9.48	9.14	9.02	9.09	8.88	8.6	8.84
7893439	11.96	12.34	12.34	12.15	12.43	12.39	12.26	12.43	12.21	11.99	12.48	12.01	11.97	12.25	12.29	12.26	11.61	11.73	11.92	12.28	12.77	12.45	12.27	12.19	12.48	12.2	11.96	12.33	12.55	12.37	12.4	11.88	12.31	12.21	12.47	12.06	11.7	11.63	12.18	12.41	12.32	12.66	12.52	12.05	11.87	12.05	12.04	12.78	12.86
7893440	4.59	5.45	4.86	4.54	5.26	4.42	4.17	4.54	4.36	4.41	3.97	5.31	4.35	3.51	4.46	4.1	4.24	4.02	3.92	4.01	4.51	3.87	4.41	4.23	4.34	4.32	5.02	4.13	3.66	3.61	4.54	4.25	4.39	3.96	4.51	3.88	4.64	4.78	4.52	4.33	3.92	4.16	4.95	4.27	3.97	4.19	3.32	3.77	4.68
7893441	9.33	9.54	10.25	8.99	9.09	10.6	10.42	10.52	9.69	8.41	9.74	9.59	9.88	10.33	9.83	10.35	9.52	10.58	11.41	10.45	10.46	11.12	9.11	8.83	9.28	9.24	9.81	9.35	10.66	10.74	9.48	9.73	10.38	10.11	10.57	9.32	8.48	9.87	9.46	10.41	10.31	10.74	9.55	9.8	10.74	10.69	9.68	10.15	11.32
7893442	9.18	10.15	9.22	9.34	9.48	9.42	10.35	9.3	9.17	9.81	8.56	9.35	7.53	8.34	9.04	7.92	8	6.97	7.75	8.21	8.27	8.54	9.12	8.97	9.75	10.06	10.36	9.74	8.58	9.23	8.35	9.19	9.45	9.23	9.24	8.94	8.89	8.72	8.58	9.02	7.92	7.56	8.84	7.46	7.27	8.07	8.51	7.44	8.14
7893443	7.76	7.55	7.98	7.49	7.97	8.13	7.5	7.76	7.41	7.18	7.61	7.86	7.73	7.44	7.61	7.58	7.83	7.82	7.96	7.89	8.09	7.63	8.06	8.16	7.66	7.86	7.98	8.09	7.81	7.78	7.95	7.86	7.56	7.45	7.96	7	7.84	7.88	7.97	7.61	7.51	7.92	7.45	7.86	7.66	7.75	7.03	8.14	7.78
7893444	8.09	8.13	7.33	8.62	8.35	7.34	8.35	8.45	7.41	8.42	7.54	8.09	6.88	6.07	8.13	5.92	7.04	7.45	5.27	7.41	7.44	7.71	7.85	7.52	7.89	8.14	8.15	8.65	7.43	7.55	7.68	7.4	7.34	7.35	8.47	7.98	6.95	8.07	8.05	7.14	6.78	6.88	8.33	7.87	6.48	7.14	8.03	7.45	8.62
7893445	5.08	7.35	7.09	6.71	7.6	7.31	8.52	7.33	6.74	6.85	6.85	6.27	5.31	4.96	6.76	4.25	7.08	7.08	6.34	6.32	4	5.76	7.27	7.33	6.62	6.11	5.39	5.69	6.24	7.23	6.79	5.51	6.47	7.16	8.36	7.84	6.55	6.16	6.86	7.62	5.98	6.16	7.65	5.37	4.8	5.73	6.62	6.96	5.03
7893446	5.82	5.9	6.05	6.26	5.7	5.78	6.24	5.83	5.36	5.87	5.58	6.08	5.94	5.94	5.98	5.88	5.93	5.69	5.69	5.9	5.81	5.84	6.06	5.91	5.67	5.78	6.11	5.87	5.52	5.83	5.6	5.75	5.6	5.55	6.34	5.91	5.64	5.82	6.08	5.83	5.74	5.74	5.78	5.54	5.56	5.56	5.75	5.9	5.64
7893447	9.5	9.59	9.56	9.22	9.23	9.13	9.24	9.61	8.96	9.39	9.17	9.57	9.96	9.41	9.66	9.57	9.93	9.95	9.76	9.88	10.65	10.77	10.26	9.87	9.68	9.45	9.13	9.32	9.22	9.36	9.59	9.53	9.02	9.39	9.28	8.96	9.94	9.78	9.57	9.57	9.5	9.73	9.53	9.89	9.51	9.72	10.03	11.06	9.53
7893448	11.85	12.28	11.52	12	11.93	11.44	11.62	11.53	11.75	11.98	11.25	11.5	11.9	11.46	11.84	11	12.52	11.96	11.09	11.93	11.48	11.32	12.44	12.15	11.69	12.34	11.69	11.61	11.37	11.84	11.49	11.88	11.57	11.21	11.15	11.62	12.83	12.32	12.42	11.55	11.18	11.04	12.21	12	11.57	11.41	11.4	11.4	11.15
7893449	13.3	13.32	13.28	13.37	13.23	13.24	13.17	13.31	13.31	13.24	13.25	13.28	13.21	13.26	13.05	13.09	13.1	13.31	13.17	13.25	13.36	13.31	13.27	13.23	13.21	13.33	13.29	13.35	13.17	13.26	13.36	13.38	13.3	13.23	13.44	13.28	12.98	13.21	13.29	13.21	13.19	13.05	13.13	13.13	13.3	13.18	13.31	13.28	13.23
7893450	4.18	4.62	3.43	3.88	4.25	4.03	4.73	4.39	3.53	5.47	4.7	4.67	4.85	3.85	5.22	4.12	4.7	5.03	4.54	4.91	5.06	5.72	4.38	5.06	4.26	4.71	5.07	5.22	4.69	3.93	4.26	3.98	4.09	4.31	4.3	3.94	5.48	4.41	4.84	3.93	4.47	4.05	3.7	4.47	4.19	3.78	3.62	3.74	4.6
7893451	4.93	5.6	4.33	5.89	5.08	4.96	5.63	6.08	5.24	4.86	6.25	5.58	5.23	5.48	5.45	5.43	5.64	4.97	5.42	5.15	5.19	4.8	4.95	5.19	5.81	5.9	5.16	4.78	5.18	4.47	5.06	5.74	5.06	4.79	5.63	4	4.83	5.35	4.98	5.09	5.5	5.28	5.59	5.83	5.21	5.24	4.08	5.41	4.83
7893452	5.78	7.27	5.14	5.28	4.33	3.74	6.48	6.75	6.07	5.33	5.14	4.14	3.72	4.62	5.93	4.97	4.65	4.25	3.15	4.76	4.98	5.08	4.38	5.86	5.24	4.68	5.97	5.97	3.97	5.17	3.37	5.44	4.62	3	4.3	6.34	7.37	5.94	6.04	4.3	5.34	5.95	4.44	5.22	6.15	4.42	5.27	4.24	4.72
7893453	6.39	6.04	6.43	7.13	6.4	6.24	5.47	6.2	6.9	6.31	6.38	6.34	6.72	6.12	6.43	6.04	7.16	7.01	6.65	7.09	6.66	6.76	6.44	6.47	6.09	6.58	6.85	6.69	6.01	6.18	6.2	6.7	6.15	6.16	5.75	5.75	6.6	6.89	7.01	6.34	7.24	6.61	6.78	7.38	6.71	6.65	6.86	7.09	6.87
7893454	11.07	10.9	10.89	11.03	11.21	10.89	10.87	11.16	10.75	11.11	11.17	11.14	11.57	11.45	11.56	11.52	11.65	11.62	11.54	11.52	11.33	11.42	11.28	11.18	11.08	11.29	10.85	10.98	10.78	11.07	11	11.02	10.88	11.09	10.68	10.78	11.89	11.68	11.44	11.66	11.32	11.43	11.46	11.53	11.83	11.4	10.99	11.53	11.24
7893455	10.67	11.09	11	11.05	10.71	11.31	11.29	11.7	10.99	10.4	11.58	11.28	12.15	11.78	12.05	11.84	11.68	12.25	12.24	12.02	11.8	12.58	10.45	11.4	11.32	10.45	11.25	11.1	11.66	11.13	10.83	10.57	11.38	11.4	11.55	11.69	11.94	12.04	11.85	11.82	12.29	12.04	12.5	11.75	11.86	12.23	12.03	12.05	12.56
7893456	3.98	4.58	5.04	5.45	5.37	4.47	4.65	5.02	4.25	5.31	4.3	5.81	4.36	4.81	4.76	4.31	4.69	4.83	4.15	4.54	5.16	4.75	4.74	4.32	4.28	4.36	5.55	4.79	4.6	4.33	3.95	4.07	4.57	4.87	6.18	4.87	4.39	5.43	4.59	4.36	5.14	4.16	5.68	5.17	3.88	3.94	5.09	4.44	4.56
7893457	3.67	4.58	3.44	5.26	4.11	4.1	4.09	3.89	4.44	3.84	4.07	3.66	4.15	3.45	4.57	3.41	3.62	4.51	3.51	3.94	3.59	3.07	3.27	3.66	4.21	4.77	5.94	3.56	3.54	3.31	3.14	3.88	6.24	3.26	4.7	5.64	4.14	4.79	3.76	4.89	3.53	4.71	4.14	3.55	3.69	3.38	4.6	3.58	4.53
7893458	10.15	10.66	10.94	9.55	10.41	10.87	10.91	11.01	10.59	9.76	10.82	10.86	11.4	11.41	11.32	11.45	11.35	11.38	11.92	11.44	11.22	11.2	10.95	10.11	10.31	9.98	10.57	9.91	11.36	11.17	10.49	10.42	10.84	10.61	11.2	10.51	10.96	10.89	10.87	11.5	11.4	11.76	10.83	10.98	11.59	11.45	9.86	10.24	11.36
7893459	8.84	7.95	8.05	8.86	8.01	7.66	7.86	7.9	8.34	8.07	7.1	8.32	8.08	6.88	8.74	7.41	8.66	8.08	5.77	7.53	7.47	6.5	6.56	8.02	8.3	8.13	8.42	8.88	7.24	8.12	7.85	8.95	8.12	6.87	7.49	8.31	9	8.41	8.29	8.54	8.12	7.64	9.59	9.06	4.67	7.27	7.19	7.12	7.27
7893460	11.86	12.02	11.75	11.84	11.71	12.1	11.47	12	12.07	11.64	11.87	11.94	12.22	12.12	12.17	12.29	12.38	12.31	12.28	12.25	12.19	11.99	11.85	12.05	11.71	11.77	11.99	11.99	12.04	12.03	11.66	12.07	12.16	12	12.04	11.95	12.37	12.18	12.08	12.34	12.42	12.43	12.4	12.29	12.47	12.2	11.89	11.87	12.82
7893461	10.83	11	10.93	11.16	10.83	10.88	10.95	11.34	11.22	10.5	11.19	10.87	11.28	11.53	11.23	11.22	10.91	11.55	11.37	11.31	11.14	11.11	9.64	10.61	11.09	10.55	11.33	11.06	11.06	11.02	11.32	10.52	11.24	11.1	11.19	11.28	10.48	11.3	11.01	11.33	11.79	11.42	11.21	10.88	11.33	11.28	11.03	10.27	11.81
7893462	9.86	9.92	9.44	10.35	9.24	9.02	9.93	9.83	10.08	9.87	8.89	9.56	8.61	8.48	9.69	7.24	7.31	8.54	7.23	8.76	8.58	8.14	8.97	9.16	9.6	10.07	10.49	10.19	8.01	9.44	9.12	8.56	9.31	8.38	9.6	10.13	9.33	9.26	9.42	8.68	7.58	8.96	9.58	8.9	7.41	8.64	8.51	6.72	9.15
7893463	7.84	8.1	7.72	7.87	7.78	7.4	7.59	7.68	7.98	7.46	8.2	7.76	7.58	7.26	7.51	7.56	7.81	7.64	7.39	7.56	7.6	7.75	8.09	7.83	7.41	8.01	7.98	7.76	7.79	7.46	7.68	8.09	7.63	7.7	7.84	7.94	7.86	7.99	7.47	7.28	7.42	7.61	7.65	7.24	7.65	7.44	7.87	7.84	7.54
7893464	7.79	7.76	7.56	8.02	7.76	7.54	7.56	7.71	7.62	8.06	7.33	7.76	7.25	7.13	7.69	6.89	7.98	7.33	6.95	7.36	7.6	7.57	7.74	8.16	7.81	7.87	7.65	7.54	6.94	7.61	7.17	7.35	7.63	7.22	7.33	7.64	8	7.6	7.51	7.52	6.88	7.24	7.71	7.36	7.28	7	8.3	7.51	7.24
7893465	4.73	4.92	5.01	5.26	5.9	6.06	5.63	6.11	4.49	5.96	4.85	4.57	5.2	4.99	6.07	5.13	6.4	5.8	5.79	5.33	6.14	6.67	5.88	5.65	4.49	5.72	5.44	5.85	4.9	4.85	4.96	5.24	4.5	5.11	5.15	4.49	4.99	5.81	5.66	5.14	5.04	5.06	5.64	6	5.68	5.7	5.5	6.57	4.91
7893466	13.51	13.39	13.35	13.26	13.35	13.16	13.41	13.42	13.46	13.31	13.47	13.12	13.08	13.01	13.18	13.56	13.27	13.33	13.06	13.13	13.38	13.22	13.45	13.3	13.39	13.38	13.11	13.14	13.22	13.02	13.41	13.33	13.19	13.26	13.27	13.31	13.08	13.38	13.04	13.05	13.49	13.35	13.1	13.15	13.35	12.96	12.46	13.26	13.03
7893467	9.1	9.24	9.18	8.49	9.61	8.92	8.95	9.76	9.09	9.25	9.17	8.77	9.72	9.02	9.46	8.83	9.85	9.8	9.11	9.64	9.55	9.11	9.47	9.88	9.27	9.71	9.66	8.74	9.1	9.36	9.13	9.54	9.03	8.7	8.52	8.97	10.47	9.53	9.9	9.06	9.03	9.14	9.87	9.87	9.23	9.28	9	9.27	9.11
7893468	6.92	8.56	8.15	8.56	7.87	6.65	7.54	8.42	7.09	7.8	7.27	8.53	6.79	6.87	7.35	6.1	8	5.05	5.85	5.84	6.45	7.81	6.78	7.27	8.41	7.11	7.92	8.17	6.09	7.46	5.96	8.38	7.95	7.76	7.06	7.84	7.05	6.71	7.87	7.39	5.85	6.8	7.15	6.56	6.41	6.65	7.12	7.29	7.42
7893469	12.87	13.03	12.62	12.98	12.94	12.61	12.76	12.55	12.61	12.96	12.74	12.8	12.93	12.69	13.06	12.57	13.2	12.79	12.71	12.99	13.08	13.15	12.94	12.82	12.91	12.93	12.74	12.76	12.21	12.72	12.5	12.68	12.48	12.66	12.42	12.63	13.28	12.97	13.02	12.96	12.69	12.71	13.19	13.07	12.8	12.7	13.15	13.25	13.01
7893470	9.68	9.65	9.83	9.66	9.81	9.92	10.3	10.18	9.42	9.99	9.96	9.26	8.06	8.3	8.86	7.24	8.22	7.65	7.91	8.27	9.34	9.85	8.75	9.95	9.61	10.45	10.14	9.99	8.9	9.1	8.53	9.32	9.2	9.06	9.83	9.38	9.18	8.58	9.68	9.11	7.58	8.33	8.93	8.63	7.52	8.35	9.85	9.12	9.53
7893471	9.04	9.58	8.63	9.55	8.82	9.2	10.24	9.2	9.27	9.42	8.28	9.36	7.23	8.47	8.53	7.75	9.09	8.06	7.76	7.78	8.17	8.56	8.07	9.41	9.56	9.47	10.17	9.76	8.13	9.04	8.84	8.85	9.34	8.93	8.53	9.42	9.62	8.6	8.77	8.4	7.6	8.48	9.24	8.5	7.85	7.83	8.47	8.18	9.32
7893472	9.15	8.64	8.94	9.47	8.82	8.32	9.62	9.08	8.57	9.77	8.66	8.46	7.62	7.25	8.78	7.89	7.49	7.27	7.45	8.21	7.96	7.73	9.5	8.93	8.35	9.61	9.81	8.98	7.76	8.81	8.52	9.35	9.11	8.06	9.28	9.57	10.18	10.09	7.36	8.72	7.7	9.18	8.98	7.89	6.65	7.18	7.45	7.86	8.73
7893473	7.51	7.4	7.7	7.72	7.67	7.39	7.44	8.21	7.6	7.69	8.06	7.46	7.77	8.08	8.03	7.72	8.02	7.87	7.32	8.43	8.1	8	8.57	8.5	7.6	8.71	6.9	7.83	8.03	7.87	7.73	7.9	7.52	7.98	7.48	8.14	8.28	7.89	8.01	8.05	7.84	7.74	7.46	7.7	7.66	7.84	7.62	7.88	7.5
7893474	4.98	6.04	5.09	5.09	6.75	5.3	6.23	5.68	4.64	5.41	4.82	5.51	4.41	4.89	5.77	4.9	4.93	5	4.73	5.37	4.82	5.31	4.87	5.37	5.1	5.97	5.08	5.65	5.45	6.06	5.87	4.33	5.31	4.88	5.14	5.2	5.85	5.41	5.48	5.31	4.36	5	5.46	5.11	5.1	4.39	5.18	4.85	5.35
7893475	6.78	6.44	6.88	7.17	7.14	6.32	7.63	7.87	6.47	6.54	6.69	6.84	6.07	5.85	6.71	6.02	6.44	6.04	5.77	6.83	6.62	6.73	6.72	5.52	6.97	7.4	6.53	6.83	6.51	6.68	6.44	6.62	6.14	6.46	6.21	6.42	6.68	6.89	6.64	5.94	5.71	6.32	6.58	6.21	5.54	5.99	7	6.39	6.73
7893476	9.8	9.67	10.59	9.16	9.37	9.56	9.57	8.98	10.03	8.91	10.09	9.41	9.8	9.88	10.07	10.66	9.39	9.54	9.87	10.1	9.81	9.59	9.4	9.06	9.15	9.6	9.58	9.44	9.87	9.74	9.48	9.45	9.65	9.65	9.47	9.48	9.68	9.69	9.54	10.09	10.29	10.44	9.51	9.74	10.06	9.96	8.95	9.5	9.66
7893477	8.21	7.94	8.15	7.55	8.05	8.59	8.47	9.24	8.91	7.72	8.82	8.74	8.76	9.33	8.35	8.99	7.59	7.64	9.61	8.59	8.63	8.13	8.12	8.45	7.82	6.42	9.04	8.63	9.22	7.08	8.66	8.61	8.98	8.46	8.5	8.08	8.33	8.96	8.34	9.1	10.03	10.04	9.16	8.13	8.67	9.11	7.87	7.76	8.3
7893478	9.42	9.11	8.79	9.99	8.77	8.43	9.71	9.09	9.35	9.5	8.49	9.36	8.12	7.4	8.6	7.4	8.94	8.01	7.22	8.08	7.52	8.27	8.77	10.1	9.75	9.13	8.79	9.96	7.56	8.94	8.61	9.3	9.07	8.81	8.09	9.15	8.48	9.23	8.9	8.81	7.43	7	9.88	8.26	7.81	7.05	8.42	8.15	8.16
7893479	3.5	3.64	3.81	3.45	3.49	3.52	4.4	3.16	3.81	3.23	3.31	3.28	3.2	3.22	3.34	3.16	3.29	3.46	3.2	3.23	3.05	3.11	3.01	3.38	3.25	3.6	4.02	3.82	3.27	3.18	3.47	4.41	3.45	3.69	3.23	3.37	3.37	3.38	3.25	3.26	3.27	3.37	3.41	3.76	3.31	3.23	4.99	3.48	3.8
7893480	8.28	7.9	8.11	7.94	8.85	7.95	8.43	8.81	8.08	8.27	8.33	8.27	8.44	8.25	8.28	8.34	8.5	8.35	8.49	8.38	7.41	8.17	9.17	8.97	8.42	9.01	8.13	8.55	7.9	8.45	8.5	8.61	8.11	8.28	8.34	7.89	8.81	8.69	8.75	8.56	8.15	8.1	8.33	8	7.89	8.42	7.52	7.93	7.91
7893481	7.85	7.86	7.87	8.17	7.5	7.9	8.57	8.47	8.29	8.09	8.05	7.94	8.05	8.02	7.91	8.03	8.51	8.48	7.92	7.91	8.68	9.06	7.89	7.65	8.07	8.19	8.38	7.43	8.36	8.2	8.14	8.15	7.62	8.17	8.25	7.63	7.97	8.29	7.76	7.83	7.98	8.53	7.59	8.25	8.34	8.36	8.18	8.36	8.12
7893482	7.91	7.96	8.1	8.26	7.94	5.91	7.91	7.62	7.91	8.12	7.73	8	6.93	7.36	6.83	7.4	6.88	6.64	5.77	7.79	7.46	7.23	7.41	7.48	8	7.08	7.87	7.4	6.56	7.34	7.31	7.4	7.2	6.72	6.57	7.31	7.13	6.67	8.01	7.23	6.44	6.12	7.3	6.61	5.57	6.4	6.85	6.66	7.58
7893483	8.87	9.28	8.68	8.89	8.75	8.09	8.81	8.36	8.69	8.74	8.05	8.66	8.35	7.98	8.35	8.04	9.2	8.32	7.83	8.51	7.88	8.18	8.36	8.95	8.66	8.66	8.83	8.76	7.85	8.51	8.34	8.25	8.4	8.16	8.41	8.38	8.89	8.86	8.79	8.12	7.93	7.29	8.8	8.53	7.87	8.05	8.19	7.09	8.36
7893484	6.85	7.43	7.61	6.56	6.66	6.88	6.6	7.53	7.09	7.95	7.62	6.98	5.54	6.31	7.67	5.99	7.42	5.7	6.28	5.29	5.7	7.06	6.67	8.02	6.83	6.76	6.01	6.22	6.14	6.98	6.99	7.42	6.38	6.52	7.48	7.17	7.38	7.53	7.02	7.04	6.26	5.84	7.11	6.39	7.18	6.87	6.84	5.88	7.73
7893485	9.09	8.95	9.11	8.8	8.54	9.27	9.1	8.86	8.93	8.57	8.53	8.6	8.56	9.99	9.08	9.86	9.53	9.71	9.57	9.55	9.76	9.23	8.72	8.58	8.88	8.22	9.21	9.11	9.08	9.4	9.5	9.72	8.92	8.65	8.86	9.18	9.52	9.45	10.14	9.52	9.77	10.52	9.89	8.95	9.9	9.35	9	9.01	9.4
7893486	11.85	11.41	11.67	10.87	11.08	11.31	12	12.09	11.39	11.05	12.21	11.55	12.45	12.03	12.19	12.74	12	12.45	12.31	12.28	12.52	13.04	11.85	11.65	11.66	10.97	11.54	11.72	12.06	11.61	11.81	11.67	11.67	11.8	11.41	11.7	12.12	12.17	12.24	12.04	11.97	12.78	12.34	12.53	12.46	12.73	12	12.68	12.38
7893487	6.21	6.57	6.4	7.04	6.03	5.44	6.7	5.75	6.56	6.64	5.75	6.23	4.79	4.43	6.43	5.09	6.05	6.08	3.81	5.8	5.86	5.37	4.72	5.64	6	6.87	7.39	6.88	5.05	6.92	6.22	5.83	6.67	6.1	6.3	6.91	6.29	6.19	6.49	6.01	4.9	4.59	6.46	4.83	4.62	5.31	5.8	4.59	6.18
7893488	8.12	7.55	8.36	8.97	8.73	8.19	9.69	8.48	8.35	9.27	7.72	9.21	7.12	7.65	9.1	7.02	8.68	7.51	7.32	8.48	7.76	8.59	8.63	9.9	8.95	9.07	9.73	9.1	7.98	8.59	8.22	8.99	9	8.18	8.85	8.77	9.75	7.86	8.89	8.17	6.11	7.76	8.54	8.64	6.43	8.36	9.24	8.19	8.68
7893489	3.3	3.06	2.9	3.02	3.29	3.28	3.81	3.25	3.31	2.95	3.48	3.02	3.05	2.85	3.15	2.84	2.87	3.2	3.16	3.33	4.18	3.21	2.8	2.87	3.08	3.32	3.28	3.07	2.81	2.99	2.98	3.34	2.98	2.82	4.2	2.78	3.15	2.93	2.96	2.98	2.98	2.93	2.79	2.77	3.12	3.01	3.89	3.28	3.2
7893490	6.17	6.19	4.92	7.13	6.53	5	6.6	4.75	6.14	4.96	5.19	6.5	4.56	4.46	5.52	4.85	4.62	3.96	4.34	4.89	4.8	5.59	5.15	5.22	5.9	6.42	6.25	5.55	5.64	4.72	4.57	4.95	5.87	5.17	6.9	5.84	5.64	5.15	5.31	5.03	4.49	4.75	5.95	4.71	4.4	4.56	5.82	5.48	6.22
7893491	11.26	11.57	11.21	11.88	11.34	10.96	11.21	11.28	11.29	11.52	10.69	11.02	11.12	10.74	11.3	10.54	11.43	11.01	10.53	11.07	10.3	10.3	11.54	11.83	11.22	11.7	11.1	11.19	10.51	10.92	10.84	11.2	11	10.8	10.88	11.33	11.9	11.4	11.38	10.86	10.56	10.33	11.52	10.89	10.53	10.7	10.72	10.51	10.42
7893492	8.21	9.02	7.25	8.11	5.43	6.72	7.68	8.16	7.35	7.44	7.21	4.75	7.97	6.54	7.77	7.09	7.99	7.29	6.84	7.79	6.2	4.86	7.83	7.96	8.34	8.13	8.02	6.55	7.36	7.96	7.76	7.28	6.26	6.8	7.88	7.47	7.47	7.46	6.95	7.39	7.29	7.51	7.37	8.22	7.26	6.87	7.33	5.88	7.12
7893493	7.79	8.16	8.13	7.49	8.41	7.33	8.27	7.84	7.79	8.26	6.9	7.59	6.07	6.95	7.8	7.24	8.05	6.83	6.64	7.71	6.91	8.03	7.99	8.22	7.93	8.24	8.62	7.69	6.53	6.91	7.23	7.52	7.93	7.1	6.61	7.19	8.39	7.78	8.45	7.08	7.31	7.23	8.92	7.33	6.15	6.34	6.45	6.49	6.16
7893494	7.38	7.62	8.39	7.51	8.18	8.6	8.56	6.91	8	8.18	8.44	7.95	7.96	8.68	8.44	9.15	7.69	7.72	8.83	8.41	8.63	8.37	7.36	7.7	8.88	7.19	8.78	8.32	8.14	8.37	8.46	7.86	8.33	8.63	7.24	8	5.81	7.07	8.2	8.79	9	9.33	8.53	7.54	8.01	8.77	8.08	7.75	7.96
7893495	4.03	4.36	4.19	4.52	4.26	4.47	4.57	4.19	4.43	4.73	4.3	3.95	3.48	3.21	4.38	3.27	3.79	3.52	4.05	3.69	4.67	5.36	3.54	4.86	3.87	3.86	4.91	4.41	3.9	4.46	3.6	4.29	4.07	4.49	5.19	4.24	4.53	3.58	4.56	3.82	3.85	3.69	4.53	4.32	3.79	3.63	5.93	3.38	5.24
7893496	7.81	7.98	7.22	8.27	7.56	7.28	7.46	7.13	6.77	7.46	6.29	8.33	6.19	7.28	7.63	6.21	5.82	6.74	6.73	7.06	6.14	7.31	7.07	6.72	6.06	8.08	8.1	6.53	5.86	8.4	7.05	6.14	7.26	7.03	6.47	5.26	8.5	8.71	5.5	7.21	7.55	6.37	8.35	7.03	5.2	7.25	4.67	6.44	7.06
7893497	9.64	9.77	9.14	9.55	9.4	10.34	10.25	9.81	9.62	9.14	8.97	9.59	8.79	9.76	9.24	9.06	8.96	9.2	9.01	9.06	9.04	9.54	8.61	9.58	9.64	9.8	10.39	9.77	8.99	9.56	9.77	9.35	9.46	9.41	9.55	9.63	9.94	9.24	9.19	9.31	8.86	9.67	9.66	8.82	9.21	9.01	8.87	8.37	10.02
7893498	12.98	13.08	12.88	13.31	13.07	12.66	12.7	12.9	12.9	13.23	12.69	12.94	13.05	12.66	13.05	12.58	13.19	12.99	12.64	12.96	12.71	12.52	13.17	13.28	12.92	13.21	12.95	12.84	12.39	12.76	12.51	13.02	12.76	12.66	12.78	12.95	13.51	13.16	13.11	12.8	12.78	12.67	13.08	13.01	12.67	12.63	12.72	12.65	12.41
7893499	3.39	3.33	2.92	3.16	3.19	2.95	3.17	3.01	3.99	3.08	3.11	4	3.26	3.31	3.13	2.98	3.26	3.39	3.02	2.98	3.15	4.22	3.19	3.67	3.44	3.3	3.34	3.04	3.48	3.21	3.14	3.21	3.68	3.18	3.39	3.52	3.07	4.38	3.12	2.93	3.19	3.46	3.24	3.43	3.09	3.14	4.27	4.2	3.83
7893500	9.09	7.47	9.31	8.82	9.56	9.27	8.7	9.28	9.17	8.65	8.9	8.56	9.1	9.99	8.9	9.65	9.38	9.3	10.03	9.18	8.76	8.99	9.16	9.19	9.1	8.1	9.33	8.87	8.95	9.23	9.42	9.15	9.38	9.06	9.39	9.22	8.98	9.74	8.93	9.7	9.95	10.06	9.12	8.95	9.23	9.5	9.2	8.86	10.19
7893501	5.08	5.89	5.34	4.74	5.2	4.64	6.51	6.89	6.19	4.94	5.65	5.72	5.09	4.68	5.4	4.71	4.93	5.25	4.61	5.49	6.15	5.97	6.3	5.17	5.47	5.62	5.75	6.62	5.02	4.32	5.53	6.37	5.68	4.62	5.94	5.14	5.87	6.18	5.45	5.42	4.57	5.33	5.21	5.9	5.67	4.91	4.43	5.24	5.47
7893502	3.76	3.52	3.27	4.2	4.25	3.48	3.28	4.54	3.7	3.21	3.78	3.64	3.43	3.16	3.64	3.57	3.71	3.24	3.03	3.16	3.37	3.09	2.99	3.2	3.4	3.67	4.25	4.6	3.57	3.67	3.38	3.29	4.06	3.34	3.62	3.62	3.44	4.06	3.83	3.47	3.23	3.56	3.55	3.23	3.42	3.27	3.44	4.05	3.03
7893503	9.68	9.7	9.23	9.72	9.33	9.05	9.05	8.91	9.12	9.52	8.52	9.1	8.94	8.31	8.82	8.51	9.54	8.82	8.15	8.85	8.92	8.7	9.62	9.87	9.26	9.13	9.19	8.85	8.6	9.19	8.81	9.89	8.83	8.65	8.91	9.07	9.79	9.35	9.18	8.59	8.4	8.8	9.41	8.95	8.66	8.21	9	8.35	8.87
7893504	9.77	9.58	9.41	9.15	9.4	9.83	10.16	10.2	9.71	9.94	9.31	9.69	9.18	9.72	9.15	8.94	9.69	8.96	9.81	9.06	8.45	8.96	8.7	9.27	9.45	9.73	9.87	9.79	9.92	9.8	9.44	9.55	9.22	9.79	8.67	9.33	9.06	9.86	8.96	9.23	9.09	9.51	9.11	9.43	8.63	9.25	9.09	9.01	10.66
7893505	3.56	4.26	3.48	3.6	3.55	2.98	3.7	3.15	4.34	3.97	3.48	3.94	3.56	3.59	3.63	3.36	3.4	3.54	3.25	3.68	3.07	3.88	3.15	3.52	3.15	3.5	4.48	3.94	3.8	3.66	3.03	3.14	3.4	3.62	3.27	3.55	3.88	3.43	3.69	3.33	3.57	3.87	3.32	3.57	3.89	3.31	3.64	3.24	3.29
7893506	10.43	9.7	10.42	9.89	10.33	10.89	10.17	11.04	10.9	9.68	10.87	10.65	10.46	10.81	10.13	10.43	10.35	11.29	10.64	10.48	10.47	10.24	9.89	9.84	9.78	9.83	10.92	10.5	10.54	10.53	10.41	10.72	10.71	10.21	10.47	10.49	10.14	11.06	10.2	10.35	11.11	10.9	10.25	10.39	11.54	10.85	9.97	10.17	10.02
7893507	13.76	13.81	13.77	13.88	13.83	13.6	13.66	13.61	13.78	13.87	13.58	13.64	13.61	13.58	13.68	13.39	13.68	13.58	13.43	13.67	13.48	13.42	13.84	13.87	13.71	13.91	13.71	13.74	13.39	13.61	13.6	13.65	13.57	13.49	13.49	13.69	13.89	13.7	13.74	13.7	13.39	13.33	13.65	13.63	13.37	13.49	13.5	13.55	13.47
7893508	5.7	7.57	5.69	5.94	7.18	5.74	6.81	5.15	7.07	6.41	5.55	5.15	4.55	4.78	7.24	4.02	6.02	6.69	5.07	5.63	5.91	6.09	6.01	6.98	7.53	5.91	6.88	7.62	6.11	4.95	5.95	5.87	6.23	4.72	6.17	6.66	4.87	5.91	5.97	6.15	5.21	5.55	7.2	6.07	4.9	5.14	7.05	4.3	4.94
7893509	4.54	4.83	4.94	5.15	4.76	4.64	5.63	4.75	4.69	4.94	5.78	5.36	4.73	4.68	4.69	4.29	4.49	5.03	4.26	4.95	4.39	4.44	4.96	4.44	5.72	5.41	5.34	5.47	4.66	5	4.77	5.3	5.37	4.79	6.01	4.98	5.25	4.41	4.14	5.15	4.5	4.63	4.04	4.86	4.97	4.67	4.32	4.84	4.69
7893510	5.01	5.75	5.37	6.15	5.46	5.35	5.34	5.78	4.96	5.12	5.24	5.08	4.95	4.83	5.63	4.76	5.55	5.07	4.6	5.54	4.66	5.56	5.01	4.97	5.99	5.05	5.98	6.26	5.37	5.07	5.26	5.52	5.1	5.12	5.55	5.06	5.12	5.18	5.96	5.71	5.14	5.2	5.5	5.07	5.39	4.73	6.12	5.62	5.08
7893511	10.4	10.64	10.17	10.79	10.59	10.01	10.54	10.51	10.49	10.57	10.14	10.28	10.5	9.98	10.08	9.69	10.72	10.31	10	10.12	9.79	9.85	10.11	10.6	10.18	10.34	10.26	10.58	9.63	10.31	9.95	10.1	10.32	9.84	10.18	10.41	11.28	10.51	10.45	10.15	9.93	9.72	10.88	9.97	9.72	9.96	10.62	9.89	10.27
7893512	3.28	3.73	3.05	3.65	3.35	3.48	3.34	3.58	3.75	3.55	3.45	3.83	3.16	3.25	3.36	3.12	4.33	3.15	3.58	3.49	3.75	3.2	3.49	3.59	3.04	3.23	3.12	3.85	3.62	3.35	3.3	3.94	3.26	3.66	3.27	4.21	4.44	3.13	3.16	3.27	3.13	3.29	3.15	3.19	3.29	3.21	3.5	3.2	3.12
7893513	9.08	9.46	9.09	9.24	9.27	9.06	9.34	9.35	9	9.78	8.78	9.42	8.92	8.56	9.24	8.52	9.02	8.57	8.81	8.52	9.06	9.06	9.62	9.73	9.07	9.9	9.36	9.55	9.07	9.04	9	9.38	9.17	8.83	9.1	9.08	9.74	9.01	8.87	8.38	8.07	8.68	8.94	8.97	8.76	8.51	9.46	9.33	8.83
7893514	5.62	5.33	6.35	5.92	6.58	4.91	5.06	4.92	6.42	4.39	4.78	5.25	4.47	5.22	5.28	4.85	4.25	4.69	4.75	4.49	4.74	5.66	3.82	5.01	5.16	4.89	5.18	6.49	4.09	4.74	5.46	5.06	4.85	5.12	3.79	4.56	5.86	4.45	5.59	5.51	5.12	4.94	5.56	5.87	6.45	4.62	5.77	5.38	4.03
7893515	10.99	11.37	11.06	11.51	11.27	10.85	10.99	10.93	11.01	11.15	10.8	10.96	10.58	10.53	10.99	10.55	11.2	10.86	10.37	10.91	10.89	10.61	11.21	11.68	11.18	11.35	10.98	11.1	10.42	11.03	10.58	11.13	11.1	10.56	10.74	11.15	11.39	11.32	11.1	11.12	10.98	10.45	11.09	10.61	10.43	10.47	10.71	10.75	10.51
7893516	11.51	10.96	11.13	10.9	11.06	10.81	11.3	10.95	10.92	10.95	10.76	10.78	10.94	11.38	10.87	10.82	11.53	11.33	10.98	10.89	11.6	10.84	11.09	11.16	11.05	10.72	11.07	10.97	11.27	10.9	11.38	11.06	11.09	10.88	11.41	11.04	10.8	11.26	11.09	10.94	11.32	11.38	11.33	11.32	11.13	11.07	10.58	11.12	11.44
7893517	9.02	8.49	8.67	8.23	8.7	8.49	8.54	8.87	8.43	8.18	8.69	8.66	8.61	8.92	8.69	8.96	9.3	9.23	8.52	8.94	9.1	8.4	8.93	8.7	9.07	8.18	8.85	8.64	8.95	8.47	8.78	8.65	8.66	8.46	8.84	8.64	8.39	9.29	9.07	8.7	9.2	9.34	8.97	8.88	9.04	8.69	9.06	8.7	9.12
7893518	10.52	10.05	10.4	10.46	10.22	10.45	10.41	10.8	10.69	10.29	10.76	10.45	10.13	10.88	10.31	10.79	10.31	10.03	10.75	10.48	10.56	10.38	10.09	10.34	10.59	10.38	10.8	10.53	10.58	10.6	10.76	10.58	10.79	10.62	10.59	10.52	10.26	10.19	9.9	10.51	10.5	10.71	10.92	10.53	10.47	10.43	9.83	10.64	11.13
7893519	8.03	8.73	8	9.43	7.89	6.42	9.3	8.58	8.46	8.23	7.95	7.99	5.34	5.41	7.33	6.03	7.38	7.14	6.16	8.06	5.9	7.27	7.96	8.12	6.97	9.56	9.11	8.79	7.46	8.66	8.27	7.37	7.97	7.09	8.09	8	7.97	7.73	7.13	6.65	6.73	5.78	7.54	6.25	5.62	6.57	6.6	7.53	7.03
7893520	4.33	4.39	4.41	5.89	3.77	4.4	4.99	4.31	4.71	3.96	3.02	4.72	3.65	4.15	4.24	3.99	4.38	3.91	3.92	3.88	5	4.57	4.12	4.16	3.57	3.5	3.44	4.62	4.46	4.42	3.7	3.66	3.88	4.26	5.54	3.72	3.77	4.88	4.27	3.69	3.72	3.86	3.93	3.92	4.07	4.11	3.95	3.9	4.21
7893521	3.92	4.83	5.36	6.7	3.37	4.1	3.35	4.14	4.69	3.91	3.75	3.47	3.16	3.72	4.64	3.73	5.55	3.76	4.11	3.45	3.2	3.53	3.48	4.47	4.33	3.13	6.19	5.16	4.69	3.27	3.08	3.14	4.51	3.99	3.74	6.19	4.95	3.04	4.77	3.56	3.96	4.4	4.82	3.21	3.71	3.41	4.07	3.54	3.48
7893522	4.89	4.97	4.72	4.94	4.87	4.03	5.27	6.28	5.86	5.41	4.98	5.49	4.32	3.6	4.23	4.62	4.49	4.3	3.99	4.34	5.18	5.62	4.72	6.43	3.87	5.35	5.65	5.76	5	4.63	4.15	4.92	5.05	5.42	5.93	5.48	5.01	4.63	4.09	4.45	3.78	5.2	5.17	4.71	4.37	3.97	5.88	4.57	5.35
7893523	5.57	6.01	6.08	5.61	5.32	5.64	6.25	6.21	4.42	6.88	5.09	6.09	5.16	4.98	5.17	4.99	4.95	5.18	4.83	5.8	5.6	5.34	5.93	6.63	5.97	5.81	6.22	6.17	5.42	5.67	5.59	5.6	5.28	5.82	5.95	7.11	5.89	5.03	5.92	6.76	5.1	5.24	5.16	5.29	5.4	5.54	5.3	5.45	6.23
7893524	10.91	11.28	10.88	11.18	11.08	10.44	11.6	10.85	10.78	11.47	9.1	11.24	9.68	10.25	10.92	8.92	10.81	9.94	9.23	9.89	10.1	10.65	10.83	11.2	11.2	11.89	11.84	11.46	10.09	10.61	10.05	11.12	10.88	10.53	10.8	11.23	10.63	10.12	11.27	10.42	9.54	9.47	10.37	10.62	9.44	10	10.27	9.71	10.08
7893525	6.88	7.15	6.88	6.99	6.81	6.85	6.29	7.41	6.44	6.45	7	7.39	6.95	7.27	6.38	6.82	7.09	7.09	7.14	6.8	7.03	6.72	7.62	7.51	7.15	7.6	7.21	7.16	6.78	7.15	6.87	6.5	6.38	6.67	7.34	6.59	7.15	7.34	7.29	7.46	6.83	6.87	7.32	7.04	6.61	7.38	7.13	7.08	6.67
7893526	6.15	6.94	5.44	6.17	5.43	5.16	6.41	4.61	6.16	4.12	5.06	6.03	5.44	6.81	5.19	4.42	6.61	6.09	4.62	5.01	3.43	5.31	5.56	5.65	6.23	6.86	6.47	6.33	4.94	5	4.98	6.89	6.35	5.06	5.59	7.16	6.32	4.99	5.66	5.55	5.47	4.61	5.82	5.14	4.21	5.15	5.23	4.63	5.09
7893527	8.81	9.45	9.2	9.62	9.07	8.2	8.61	8.06	8.89	8.89	8.86	8.82	8	7.83	7.93	7.64	9.44	7.61	7.73	7.09	7.92	7.46	8.64	8.75	8.42	8.52	8.86	8.5	7.86	8.51	8.52	8.34	8.65	7.84	8.31	9.03	8.82	8.63	8.62	8.09	8.23	7.67	8.36	7.32	7.64	8.52	8.24	7.7	8.12
7893528	5.86	6.36	6.96	6.86	5	6.85	6.34	6.81	5.62	5.52	6.48	6.16	6.61	5.31	5.56	6.47	6.8	6.38	5.84	6.5	5.97	3.81	6.63	6.81	4.14	6.58	5.81	6.4	5.93	6.88	5.32	6.52	6.6	5.69	6.83	6.95	5.49	6.43	6.51	6.57	6.09	5.94	5.56	6.48	6.34	6.79	6.58	4.97	6.56
7893529	6.41	6.34	5.99	5.99	4.6	5.3	5.4	5.07	6.63	7.06	5.96	7.27	4.05	4.73	5.77	5.21	5.34	4.19	3.72	6.05	4.91	4.12	6.57	4.97	3.35	6.77	4.82	6.32	4.74	4.78	4.61	4.86	5.71	3.88	4.85	4.19	5.25	5.94	6.25	6.12	3.96	4.54	6.11	4.89	5.92	5.06	4.9	4.34	6.28
7893530	12.34	12.35	12.22	12.09	12.18	12.06	12.39	12.23	12.01	12.32	12.04	12.11	11.56	11.58	11.81	11.78	11.3	11.48	11.53	11.8	11.83	11.79	12.24	12.33	12.31	12.16	12.11	12.26	12.5	11.91	12.07	12.09	12.36	12.08	12.2	11.96	11.42	12.05	11.42	11.93	11.75	11.74	11.99	11.64	10.98	11.72	10.99	11.91	11.54
7893531	6.46	6.46	6.35	6.08	5.9	6.33	6.3	7.05	6.36	6.41	5.95	6.69	6.53	6.45	6.47	6.61	6.42	6.59	6.4	7.06	6.43	6.22	6.17	5.78	6.18	5.4	5.46	5.9	6.55	6.34	6.33	6.54	5.2	6.26	5.9	6.26	6.83	7.06	5.78	6.26	6.5	5.55	5.92	6.36	6.3	6.38	6.41	6.22	6.26
7893532	2.81	4.91	3.81	3.47	2.59	2.95	3.97	3.3	2.84	2.81	3.96	3.01	2.89	2.7	3.45	3.47	3.1	3.81	2.79	2.68	3.18	2.82	3.84	3.34	3.45	2.66	3.04	4.01	2.88	2.73	2.78	2.64	2.79	3.01	3.96	2.63	2.92	2.99	4.49	2.59	3.2	3.67	2.99	2.87	2.47	2.9	3.94	4.23	2.74
7893533	8.85	8.91	8.73	9.04	8.87	8.02	9.12	8.62	8.5	9.2	7.94	8.68	8.26	7.74	8.83	7.66	8.85	8.23	7.99	8.09	8.59	8.77	8.63	8.67	9.22	8.84	8.54	9.05	7.72	8.63	7.97	8.89	8.39	8.39	8.23	8.43	9.09	8.15	8.59	8.2	7.69	7.92	8.68	8.47	8.08	8.1	9.11	8.77	8.44
7893534	9.22	9.08	9.57	9	9.1	9.37	9.68	7.96	8.97	8.42	8.71	8.44	8.76	9.45	9.28	9.88	9.31	8.02	9.3	9.28	8.92	8.78	8.53	8.93	8.86	8.59	9.19	8.8	8.4	8.91	9.66	8.6	8.75	9.28	8.71	8.55	6.66	8.95	8.84	8.94	9.65	10.22	9.61	8.1	8.54	9.47	8.79	7.76	8.97
7893535	6.03	5.54	6.11	6.55	6.1	5.37	7.53	6.09	6.71	6.99	6.64	6.03	5.94	5.67	5.96	6.04	6.05	6.44	5.64	5.99	5.83	6.17	7.54	6.1	6.44	6.35	6.47	6.5	5.38	5.59	4.87	5.91	6.07	6.16	6.21	6.34	6.5	4.92	6.39	5.6	5.78	6.66	6.55	6.26	5.83	5.2	7.13	5.44	6.28
7893536	12.58	12.78	12.49	12.78	12.76	12.23	12.57	12.49	12.38	12.95	12.18	12.42	12.41	12.12	12.7	11.88	12.81	12.42	12.06	12.46	12.53	12.66	12.85	12.77	12.55	12.83	12.46	12.43	11.8	12.6	12.33	12.48	12.28	12.14	12.22	12.4	13	12.64	12.76	12.56	11.91	12.03	12.82	12.47	12.03	12.12	12.83	12.68	12.46
7893537	6.23	5.85	5.83	6.27	5.81	4.78	7.4	6.63	5.59	5.85	5.56	5.88	5.47	5.39	5.98	5.37	5.34	5.63	5.41	5.57	5.83	5.86	5.85	5.83	6.26	6.22	6.47	6.08	5.97	5.33	6.16	5.58	6	5.63	5.46	5.56	5.61	5.57	5.81	5.9	5.26	5.25	5.82	5.38	4.67	4.68	5.49	5.42	6.55
7893538	8.25	8.31	7.87	8.23	7.66	7.19	9.06	7.06	7.15	8	7.55	7.48	7.15	6.47	7.05	6.93	7.89	7.76	7.2	7.18	6.58	7.77	6.83	7.62	8.17	8.25	7.58	8.43	7.25	7.63	7.21	6.91	8.2	7.1	7.56	8.4	8.15	7.42	7.54	7.1	6.9	6.42	8.55	7.2	6.08	6.92	6.78	7.15	7.13
7893539	12.34	12.02	11.82	11.46	12.04	12.04	12.07	11.73	11.8	11.69	12.06	12.1	12.45	12.56	12.16	12.6	12.39	12.57	12.52	12.18	12.43	12.36	11.34	11.79	12.09	11.17	12.65	11.97	12.21	11.82	11.95	11.91	12	12.07	11.44	12.14	12.11	11.98	12.11	12.16	12.73	12.95	12.14	12.41	12.71	12.66	11.17	12.4	12.26
7893540	11.91	12.22	11.93	12.12	11.96	11.85	12.02	12.02	12	12.29	11.74	12.02	12.06	11.68	11.86	11.64	12.02	12	11.63	11.83	11.9	11.87	12.04	12.15	12.02	12.28	11.98	12.02	11.48	11.8	11.82	12.01	11.95	11.59	11.84	12.13	12.4	12.06	12.08	11.83	11.53	11.64	12.02	11.78	11.49	11.65	12.27	12.13	11.65
7893541	3.29	3.49	3.23	3.6	3.04	3.28	3.21	3.15	3.32	3.64	3.89	3.26	3.05	3.38	3.13	3.12	3.08	3.3	3.07	3.18	2.99	3.04	3.19	3.32	3.11	3.59	3.13	2.95	3.56	3.74	3.03	2.78	3.03	3.04	3.45	3.16	3.09	3.17	3.37	3.38	2.96	3.29	3.17	3.23	3.42	3.17	4.27	3.73	3.57
7893542	8.28	8.56	8.14	8.88	8.56	7.65	8.61	8.43	8.1	8.55	8.09	8.3	7.78	8.06	8.63	7.48	8.75	8.22	7.47	8.66	7.62	7.91	8.15	8.51	8.61	8.46	9.26	8.58	7.01	8.52	7.39	7.93	8.43	8.13	8.06	8.19	8.9	8.79	7.83	8.18	7.56	7.52	9.25	7.66	6.94	7.75	7.88	7.55	8.48
7893543	12.36	12.44	12.26	12.54	12.26	12.14	12.17	12.29	12.4	12.35	12.49	12.16	12.55	12.44	12.26	12.2	12.63	12.65	12.3	12.34	12.18	12.13	12.35	12.43	12.22	12.47	12.22	12.29	12.17	12.14	12.02	12.27	12.34	12.15	12.38	12.52	12.63	12.63	12.44	12.38	12.72	12.24	12.5	12.25	12.28	12.18	11.96	12.2	12.19
7893544	7.73	7.84	7.78	7.98	7.99	7.63	7.91	8.36	7.87	7.66	8.02	8	8.08	8	8.51	7.97	8.58	8.33	8.33	8.02	8.26	8.55	8.11	7.9	8.43	8.37	8.1	7.44	7.73	8.1	7.19	7.67	7.92	7.72	7.66	7.55	8.29	8.09	8.46	8.21	8.17	8.35	8.2	8.22	8.17	8.17	8.06	8.55	8.06
7893545	10.82	10.84	10.29	10.82	10.96	9.95	10.56	10.42	10.21	11.05	10.05	10.63	10.42	10.07	10.71	9.64	11.2	10.45	10.05	10.36	9.83	9.42	10.82	11.08	10.5	11.05	10.36	10.61	10.11	10.6	9.92	10.61	10.26	10.06	10.34	10.64	11.63	10.9	10.83	10.47	9.91	9.72	10.52	10.57	9.94	9.98	10.64	10.24	10.01
7893546	9.18	9.42	9.4	9.16	9.33	9.42	9.32	9.42	9.02	9.08	8.9	9.39	8.99	9.23	9.31	8.65	9.49	9.04	8.91	8.94	9.2	8.96	9.67	9.73	9.45	10.01	9.11	9.31	9.23	9.25	8.9	9.63	9.15	8.73	9.25	9.12	9.61	9.16	8.94	9.23	8.79	9.07	9.6	9.39	8.93	8.75	9.38	9.22	9.03
7893547	12.7	12.75	12.39	12.34	12.92	12.92	12.97	12.76	12.57	12.71	12.94	12.73	12.56	12.86	12.61	13	12.43	12.27	12.8	12.48	12.81	12.77	12.86	12.57	12.79	12.91	12.68	12.54	12.64	12.73	13.05	12.83	12.86	12.7	13.22	12.51	12.12	12.66	12.28	13.03	12.98	12.97	12.25	12.41	12.56	12.45	12.02	12.47	13.02
7893548	6.43	7.45	6.59	6.79	6.4	6.05	6.84	6.6	6.19	5.81	5.86	7.01	4.37	5.25	6.32	5.87	4.06	4.23	5.56	5.99	6.53	5.43	6.42	6.08	6.4	6.63	7.52	7.01	5.78	6.65	5.85	5.88	6.02	5.85	5.73	6.71	4.9	6.48	6.17	6.38	5.67	5.5	5.95	5.58	4.76	5.68	5.96	5.85	6.54
7893549	6.81	7.26	6.95	7.07	6.52	7.44	7.48	7.64	7	6.59	7.82	7.4	7.46	7.51	7.6	8.33	6.46	6.72	7.57	7.03	7.82	6.67	6.91	6.33	7.13	5.92	7.79	6.91	8.2	6.61	6.84	6.86	7.46	7.68	7.67	6.62	6.65	7.03	7.15	7.68	7.77	8.71	7.25	6.76	7.51	7.74	5.67	6.25	6.87
7893550	11.95	12.33	11.88	12.11	12.31	12.21	12.13	11.99	11.94	12.88	12.37	12.14	12.11	11.72	11.98	12.32	11.69	12.33	12.37	12.54	12.05	11.96	12.03	12.43	12.29	12.22	11.58	11.92	12.02	12.59	12.62	11.94	12.34	12.12	12.11	12.08	11.27	11.8	11.93	12.32	12.26	12.21	12.45	12.07	12.12	12.03	11.8	12.25	12.75
7893551	8.71	8.7	9.1	8.53	8.38	9.02	8.78	8.12	8.43	8.33	8.66	8.61	8.8	9.35	9.11	9.11	9.45	8.18	9.52	8.94	9.16	8.97	8.58	8.35	8.79	8.38	8.47	8.37	8.37	8.75	8.91	8.61	8.93	8.95	8.5	8.24	7.87	8.44	8.97	9.62	9.1	9.72	9.33	8.44	8.57	9.18	8.77	8.59	8.59
7893552	7.61	8.22	7.52	8.22	7.86	8.28	7.77	7.33	8.5	6.26	7.96	7.73	8.33	8.46	8.04	8.47	6.71	7.55	8.83	7.86	7.59	7.38	7.18	6.78	7.72	6.67	7.86	7.9	7.79	7.77	6.79	8.03	8.4	8.38	8.12	7.79	7.19	7.99	7.05	8.42	9.49	8.91	8.37	7.01	7.84	8.48	6.75	6.83	8.94
7893553	5.85	7.02	6.43	6.93	6.44	6.09	6.46	7.04	5.59	5.74	6.25	6.18	3.89	5.22	5.88	4.77	5.01	5.01	5.33	6.32	5.77	5.11	5.08	5.64	5.73	6.58	7.47	5.78	5.5	5.5	4.66	5.5	6.17	4.62	5.21	6.15	7.06	5.13	5.54	5.16	4.33	5.92	6.47	4.71	5.44	5.28	5.08	4.61	5.75
7893554	10.22	10.54	10.63	9.62	10.42	10.56	10.49	10.26	10.23	9.81	10.62	10.05	10.78	10.13	11.04	11.12	11.39	11.7	11.17	11.43	11.11	10.75	9.97	10.23	10.11	10.32	10.08	9.94	10.45	10.55	10.41	10.15	10.44	10.01	10.3	10.41	10.69	10.53	10.38	10.78	11.3	11.45	11.36	11.46	10.68	11.01	10.66	10.78	11.2
7893555	9.19	8.97	8.96	9.11	8.7	8.8	8.92	8.96	9.62	9.02	8.94	9.12	9.01	8.52	9.42	8.31	9.32	8.97	8.42	9.18	8.94	8.44	9.62	9.29	8.78	9.62	9.39	9.33	8.41	9.35	8.85	9.21	9.18	8.56	8.92	9.17	9.98	9.3	9.51	8.41	8.62	8.47	9.39	8.67	8.65	8.67	9.4	9.01	8.63
7893556	6.55	6.86	6.55	6.56	7.03	6.49	6.95	6.66	6.79	6.59	6.38	6.76	6.21	6.23	6.74	6.5	7.27	6.66	6.51	7.21	5.94	6.25	7.04	7.22	7.05	6.89	7.18	6.63	7.05	6.95	6.59	6.58	6.77	6.87	6.83	6.49	6.73	6.76	7.06	6.77	6.45	6.64	6.82	6.52	6.77	6.21	6.93	6.07	6.16
7893557	9.04	8.3	8.82	9.05	8.83	8.61	9.1	9.26	8.56	8.69	8.13	8.65	8.15	8.1	7.98	7.91	9.16	8.3	8.43	8.32	8.67	8.62	9.61	9.95	8.41	9.26	8.39	8.58	8.12	8.67	8.49	8.56	8.67	8.22	8.46	8.77	9.07	8.39	9.18	8.17	7.97	7.63	8.4	8.34	8.45	8.32	8.91	9.04	8.53
7893558	8.88	8.36	8.79	8.45	8.31	9.04	8.63	8.26	9.05	8.03	9.51	8.91	9.4	9.06	9.26	9.98	8.09	8.77	9.26	9.08	9.29	9.16	8.9	8.47	8.64	7.76	7.94	8.65	9.21	8.25	8.61	8.28	8.4	9.04	9.21	8.55	8.78	9.1	9.21	9.16	9.12	9.58	8.54	9.1	9.61	9.4	8.47	9.2	9.57
7893559	11.35	11.3	11.3	10.99	11.21	11.31	11.82	12.46	11.1	11.15	12.09	11.94	12.02	11.82	11.94	11.87	11.87	11.56	12.53	11.93	11.91	12.54	10.82	12.01	11.97	11.34	11.72	11.55	12.04	11.32	11.52	11.31	11.77	12.04	11.9	11.56	11.84	11.58	11.53	11.5	11.9	12.04	12.05	11.87	11.36	11.92	11.6	11.86	11.98
7893560	9.03	8.78	8.62	8.71	9.15	8.15	8.79	9.08	8.58	9.2	8.61	9.36	8.63	8.6	8.91	8.37	9.22	8.69	8.63	9.14	9.11	9.14	9.33	9.57	9.1	9.18	9.15	8.51	8.72	8.81	8.76	9.29	8.55	8.23	8.86	8.69	9.8	9.61	9.05	8.77	8.3	8.78	8.91	8.75	8.08	8.56	8.84	9.08	8.86
7893561	10.34	10.56	10.54	10.22	10.83	10.61	10.52	10.73	10.62	11.81	10.96	10.64	10.35	10.15	10.36	10.64	10.19	10.57	10.53	10.88	10.17	10.47	10.58	11.07	10.73	10.41	10.35	10.68	10.54	10.9	11.09	10.46	10.47	10.53	10.64	10.4	10.11	9.91	9.84	10.43	10.41	10.64	10.41	10.49	10.8	10.22	10.3	10.8	11.25
7893562	4.57	5.24	4.1	3.57	3.51	5.17	5.19	3.28	4.48	5.66	4.03	4.68	4.65	3.78	6.49	4.31	7.54	6.85	3.12	6.18	4.44	4.34	3.05	4.31	4.11	3.66	3.73	3.09	4.8	3.92	3.12	6.06	4.92	4.64	3.59	4.17	7.48	5.2	5.35	3.88	4.67	3.55	6.04	4.33	6.62	6.29	4.81	4.55	4.22
7893563	5.29	5.68	5.17	6.63	6.5	5.47	6.81	5.69	6.47	5.27	5.45	6	5.2	5.06	4.88	4.98	4.45	5.65	4.21	5.44	5.09	5.22	5.18	5.97	5.97	4.89	5.63	5.53	5.15	5.56	5.23	5.15	6.31	5.3	6.07	5.71	4.92	5.82	5.71	5.37	4.65	5.27	5.63	4.17	4.51	4.63	4.27	4.87	6.12
7893564	13.42	13.39	13.5	13.04	13.45	13.6	13.56	13.77	13.37	13.32	13.51	13.52	13.73	13.59	13.66	13.5	13.56	13.91	13.77	13.72	13.68	13.85	13.22	13.61	13.66	13.23	13.39	13.69	13.71	13.56	13.21	13.42	13.62	13.72	13.66	13.6	13.5	13.78	13.56	13.62	13.51	13.97	13.78	13.77	13.8	13.78	13.55	13.79	13.63
7893565	7.4	6.78	6.27	7.75	6.43	5.41	6.39	7.68	6.67	6.62	5.99	5.81	5.19	6.31	6.67	6.39	6.74	4.82	5.1	5.68	5.02	6.21	5.45	5.6	6.35	5.93	7.3	6.79	6.36	6.51	6.47	6.52	6.06	6.56	5.92	6.99	6	6.53	6.55	6.24	5.8	5.28	7.4	4.5	4.95	5.09	6.69	5.87	6.07
7893566	3.45	4.23	3.53	3.48	4.14	3.49	4.99	4.81	3.6	3.87	3.58	3.66	3.76	3.6	3.31	4.15	4.75	5.09	4.01	3.93	3.35	3.82	5.33	3.66	4.12	4.08	4.12	4.61	3.86	4.12	3.84	3.75	3.27	4.01	4.06	3.79	3.76	3.71	3.89	3.53	3.77	4.22	4.79	5.24	3.2	3.75	4.06	3.97	4.02
7893567	6.96	7.17	5.87	7.96	7.03	6.99	6.88	7.73	6.77	7.98	6.46	7.29	6.6	6.65	7.04	6.62	7.72	6.65	6.53	6.47	7.74	7.52	7.01	7.79	5.86	7.9	7.82	7.17	6.37	7.43	6.36	7.07	6.96	7.07	6.45	7.52	7.18	7.12	6.75	6.28	7.18	6.63	7.94	6.55	5.86	7.64	6.41	6.31	7
7893568	7.19	6.89	7.57	6.09	6.64	7.36	7.39	7.69	7.65	7.08	7.09	8.01	7.67	7.58	7.67	7.2	7.18	7.66	7.22	7.71	7.76	7.51	7.38	6.44	7.52	7.3	7.31	7.43	7.73	7.39	7.62	7.71	7.16	7.73	7	7.09	7.38	7.89	7.73	7.54	7.49	7.48	7.06	7.77	7.17	7.38	7.28	8.75	7.58
7893569	3.42	3.8	3.01	3.08	3.48	3.16	3.84	3.2	3.36	3.33	3.01	3.15	3.52	3.3	3.34	2.77	3.75	3.04	3.09	3.14	2.92	3.49	2.9	2.86	3.2	3.16	2.88	2.96	2.88	3.45	3.02	2.85	2.78	3.12	3.3	3.06	3.63	3.18	3.15	2.91	3.64	3.03	3.38	2.96	3.04	2.79	3.65	3.37	3.12
7893570	7.41	6.47	5.45	7.26	7.05	6.42	6.14	7.22	7.46	8.06	7.43	7.2	7.43	7.14	6.71	6.17	7.08	6.56	7.03	6.62	7.28	6.18	6.95	8.34	6.76	6.56	6.87	5.56	6.31	7.13	6.24	7.57	3.75	7.45	7.09	6.59	7.71	7.12	7.34	6.74	7.07	6.6	6.35	6.89	6.93	7.14	7.06	6.87	6.63
7893571	11.6	11.79	11.8	11.76	11.78	11.5	11.98	12.46	11.67	11.39	12.08	12.09	11.97	11.57	11.83	12.02	11.61	11.48	12.12	11.88	11.79	12.21	12.23	12.59	12.1	11.79	11.81	11.88	12.28	12.14	12.46	12.19	12.15	12.18	12.03	11.89	11.71	12.4	11.66	11.7	12.05	12.47	12.09	11.76	11.76	12.06	11.68	11.84	12.55
7893572	8.18	8.32	8.71	7.17	7.75	8.58	8.64	7.58	7.99	7.58	8.23	8.43	8.19	8.14	8.83	9.06	8.23	8.84	9.06	9.01	9.32	8.92	7.5	7.48	7.71	7.38	7.98	7.99	8.61	7.96	8.4	7.46	8.47	7.98	8.13	8	8.08	8.09	8.09	8.7	9.08	9.16	8.61	8.21	8.77	9.1	8.17	8.1	9.54
7893573	11.45	11.89	12.01	11.71	11.67	11.54	12.09	12.16	11.6	11.42	12.4	11.92	12.33	12.18	12.07	12.08	12.25	12.26	12.57	12.28	12.01	12.41	11.42	11.82	11.67	11.07	12.13	11.88	11.71	11.99	11.88	11.72	12.15	12.02	11.92	12.14	12.35	12.52	12.13	12.35	12.19	12.4	12.36	12.03	12.03	12.18	12.01	12.12	12.44
7893574	11.36	11.19	11.86	11.65	11.61	12.58	11.59	11.78	11.49	11.31	11.71	11.43	11.29	11.79	11.32	11.63	10.49	11.12	12.16	11.43	11.43	11.82	11.45	11.33	11.85	10.97	11.44	11.55	12.06	11.57	12.28	11.6	11.91	11.68	11.91	11.53	9.42	11.23	11.17	11.5	11.75	12.17	11.54	10.9	11.38	11.67	11.29	11.28	11.83
7893575	7.7	8.41	7.72	8.53	7.47	8.82	8.81	8.6	8.72	8.34	7.89	8.41	7.25	7.37	7.66	7.73	7.92	7.33	6.93	8.23	7.61	7.94	8.73	7.94	7.83	8.16	8.94	7.23	7.95	8.25	7.92	8.62	8.5	7.33	8.67	8.74	9.02	8.78	8.37	7.87	7.61	7.06	8.52	7.05	7.37	7.55	7.88	7.77	8.8
7893576	6.42	7.03	5.94	7.98	6.59	7.03	7.97	7.72	6.8	7.34	6.44	5.32	5.35	6.09	7.58	5.64	9.08	6.25	6.38	6.32	6.86	7.67	6.02	6.27	7.6	7.56	8.48	6.79	6.67	4.41	7.01	6.22	6.65	7.26	5.6	7.7	5.68	8.33	7.22	7.12	6.73	7.61	7.91	7.16	7.41	6.56	8.08	5.7	7.78
7893577	5.83	4.98	4.57	5.92	5.49	5.24	5.17	5.03	6.13	4.85	4.91	4.65	4.5	4.6	4.99	4.88	4.58	4.1	4.71	5.31	6.02	4.31	4.48	4.46	4.74	5.8	5.69	4.96	4.94	5.14	4.98	5.21	4.63	4.61	6.49	5.35	5	4.83	5.24	4.85	4.2	4.84	5.55	4.92	4.26	4.35	4.31	4.06	4.38
7893578	4.69	6.69	5.26	6.73	6.57	4.92	6.3	5.13	5.11	5.02	5.18	5.64	4.65	4.39	5.3	4.41	4.99	5.58	4.34	4.99	4.87	5.25	5.05	4.68	5.59	5.42	5.25	4.96	4.28	5.29	4.19	3.98	5.16	4.85	5.24	5.66	3.91	5.08	5.15	5.44	4.35	4.68	5.24	5.51	4.92	4.37	4.44	4.76	4.55
7893579	3.37	3.67	3.08	4.31	4.29	5.06	3.97	3.26	3.81	3.15	4.43	4.35	3.54	3.43	3.63	4.06	3.75	3.44	4.2	5.21	3.45	3.89	3.49	3.98	4.42	3.04	5.09	4.71	3.95	3.65	3.63	3.27	3.43	3.67	3.4	3.31	3.52	3.74	4.97	4.24	4.49	3.54	3.1	3.61	3.55	4.18	3.99	4.11	3.74
[truncated: 32,224 more rows]
[truncated: 75 more columns]
