# Supplementary material for: Bioinformatics-Based Identification of HDAC Inhibitors as Potential Drugs to Target EGFR Wild-Type Non-Small-Cell Lung Cancer
Source: Front Oncol. 2021 Mar 8;11:620154. doi: 10.3389/fonc.2021.620154 (PMC7982742; doi:10.3389/fonc.2021.620154)
Supplement: Supplementary file 3 [file Table_2.xlsx]

## Sheet: Sheet1
Table S2 The detailed clinical data of dataset GSE31852
Sample_title	Sample_geo_accession	EGFR mutation	progression-free survival status	progression-free survival time (months)	Histology	Gender	Race	stage_at_diagnosis	smoking_status
LM124	GSM677318	WT	progression-free survival status: 1	progression-free survival time (months): 3.2526	disease: non small cell lung cancer	-	-	-	-
LM218	GSM677321	WT	progression-free survival status: 1	progression-free survival time (months): 2.037	disease: non small cell lung cancer	-	-	-	-
LM237	GSM677326	WT	progression-free survival status: 1	progression-free survival time (months): 2.0698	disease: non small cell lung cancer	-	-	-	-
LM239	GSM677327	WT	progression-free survival status: 1	progression-free survival time (months): 1.8398	disease: non small cell lung cancer	-	-	-	-
LM126	GSM677319	WT	-	-	disease: non small cell lung cancer	-	-	-	-
LM231	GSM677324	WT	-	-	disease: non small cell lung cancer	-	-	-	-
LM233	GSM677325	WT	-	-	disease: non small cell lung cancer	-	-	-	-
LM309	GSM677328	WT	-	-	disease: non small cell lung cancer	-	-	-	-
LM420	GSM677329	WT	-	-	disease: non small cell lung cancer	-	-	-	-
LM429	GSM677331	WT	-	-	disease: non small cell lung cancer	-	-	-	-
LM431	GSM677332	WT	-	-	disease: non small cell lung cancer	-	-	-	-
LM454	GSM677334	WT	-	-	disease: non small cell lung cancer	-	-	-	-
LM216	GSM789994	WT	progression-free survival status: 1	progression-free survival time (months): 1.7413	-	-	-	-	-
LM223	GSM789999	WT	progression-free survival status: 1	progression-free survival time (months): 5.6181	-	-	-	-	-
LM224	GSM790000	WT	progression-free survival status: 1	progression-free survival time (months): 0.9199	-	-	-	-	-
LM228	GSM790001	WT	progression-free survival status: 1	progression-free survival time (months): 2.037	-	-	-	-	-
LM308	GSM790008	WT	progression-free survival status: 1	progression-free survival time (months): 0.23	-	-	-	-	-
LM426	GSM790017	WT	progression-free survival status: 1	progression-free survival time (months): 1.807	-	-	-	-	-
LM435	GSM790022	WT	progression-free survival status: 1	progression-free survival time (months): 2.694	-	-	-	-	-
LM436	GSM790023	WT	progression-free survival status: 1	progression-free survival time (months): 0.3943	-	-	-	-	-
LM445	GSM790028	WT	progression-free survival status: 1	progression-free survival time (months): 5.5852	-	-	-	-	-
LM458	GSM790032	WT	progression-free survival status: 1	progression-free survival time (months): 0.9199	-	-	-	-	-
LM459	GSM790033	WT	progression-free survival status: 1	progression-free survival time (months): 3.1211	-	-	-	-	-
LM460	GSM790034	WT	progression-free survival status: 1	progression-free survival time (months): 3.1211	-	-	-	-	-
LM472	GSM790041	WT	progression-free survival status: 1	progression-free survival time (months): 1.807	-	-	-	-	-
LM481	GSM790046	WT	progression-free survival status: 1	progression-free survival time (months): 1.8398	-	-	-	-	-
LM116	GSM789976	WT	progression-free survival status: 1	progression-free survival time (months): 1.9384	-	-	-	-	-
LM117	GSM789977	WT	progression-free survival status: 1	progression-free survival time (months): 0.8214	-	-	-	-	-
LM122	GSM789980	WT	progression-free survival status: 1	progression-free survival time (months): 1.9055	-	-	-	-	-
LM127	GSM789982	WT	progression-free survival status: 1	progression-free survival time (months): 5.4867	-	-	-	-	-
LM133	GSM789984	WT	progression-free survival status: 1	progression-free survival time (months): 4.5667	-	-	-	-	-
LM134	GSM789985	WT	progression-free survival status: 1	progression-free survival time (months): 1.8398	-	-	-	-	-
LM474	GSM790042	WT	progression-free survival status: 1	progression-free survival time (months): 1.7413	-	-	-	-	-
LM120	GSM789978	WT	-	-	-	-	-	-	-
LM125	GSM789981	WT	-	-	-	-	-	-	-
LM130	GSM789983	WT	-	-	-	-	-	-	-
LM135	GSM789986	WT	-	-	-	-	-	-	-
LM138	GSM789989	WT	-	-	-	-	-	-	-
LM141	GSM789991	WT	-	-	-	-	-	-	-
LM143	GSM789993	WT	-	-	-	-	-	-	-
LM217	GSM789995	WT	-	-	-	-	-	-	-
LM220	GSM789996	WT	-	-	-	-	-	-	-
LM221	GSM789997	WT	-	-	-	-	-	-	-
LM234	GSM790004	WT	-	-	-	-	-	-	-
LM236	GSM790006	WT	-	-	-	-	-	-	-
LM238	GSM790007	WT	-	-	-	-	-	-	-
LM310	GSM790009	WT	-	-	-	-	-	-	-
LM318	GSM790011	WT	-	-	-	-	-	-	-
LM320	GSM790012	WT	-	-	-	-	-	-	-
LM323	GSM790014	WT	-	-	-	-	-	-	-
LM324	GSM790015	WT	-	-	-	-	-	-	-
LM418	GSM790016	WT	-	-	-	-	-	-	-
LM427	GSM790018	WT	-	-	-	-	-	-	-
LM428	GSM790019	WT	-	-	-	-	-	-	-
LM434	GSM790021	WT	-	-	-	-	-	-	-
LM440	GSM790026	WT	-	-	-	-	-	-	-
LM442	GSM790027	WT	-	-	-	-	-	-	-
LM447	GSM790029	WT	-	-	-	-	-	-	-
LM452	GSM790031	WT	-	-	-	-	-	-	-
LM463	GSM790035	WT	-	-	-	-	-	-	-
LM467	GSM790037	WT	-	-	-	-	-	-	-
LM469	GSM790039	WT	-	-	-	-	-	-	-
LM470	GSM790040	WT	-	-	-	-	-	-	-
LM478	GSM790044	WT	-	-	-	-	-	-	-
LM479	GSM790045	WT	-	-	-	-	-	-	-
LM485	GSM790047	WT	-	-	-	-	-	-	-
LM448	GSM790030	WT	-	-	-	-	-	-	-
LM131	GSM677320	Mutant	-	-	-	-	-	-	-
LM229	GSM677323	Mutant	-	-	-	-	-	-	-
LM421	GSM677330	Mutant	-	-	-	-	-	-	-
LM121	GSM789979	Mutant	-	-	-	-	-	-	-
LM136	GSM789987	Mutant	-	-	-	-	-	-	-
LM137	GSM789988	Mutant	-	-	-	-	-	-	-
LM140	GSM789990	Mutant	-	-	-	-	-	-	-
LM142	GSM789992	Mutant	-	-	-	-	-	-	-
LM222	GSM789998	Mutant	-	-	-	-	-	-	-
LM230	GSM790002	Mutant	-	-	-	-	-	-	-
LM232	GSM790003	Mutant	-	-	-	-	-	-	-
LM235	GSM790005	Mutant	-	-	-	-	-	-	-
LM312	GSM790010	Mutant	-	-	-	-	-	-	-
LM321	GSM790013	Mutant	-	-	-	-	-	-	-
LM430	GSM790020	Mutant	-	-	-	-	-	-	-
LM437	GSM790024	Mutant	-	-	-	-	-	-	-
LM439	GSM790025	Mutant	-	-	-	-	-	-	-
LM465	GSM790036	Mutant	-	-	-	-	-	-	-
LM468	GSM790038	Mutant	-	-	-	-	-	-	-
LM477	GSM790043	Mutant	-	-	-	-	-	-	-
LM444	GSM780629	WT	pfsc (1=progressed; 0=not progressed): 1	pfsm (month): 1.0842	histology-iw revised: Squamous Cell Carcinoma	gender: Female	race: White	stage_at_diagnosis: IB	smoking_status: Former
LM486	GSM780640	WT	pfsc (1=progressed; 0=not progressed): 1	pfsm (month): 1.1499	histology-iw revised: Squamous Cell Carcinoma	gender: Male	race: White	stage_at_diagnosis: IIB	smoking_status: Former
LM451	GSM780632	WT	pfsc (1=progressed; 0=not progressed): 1	pfsm (month): 1.6099	histology-iw revised: Adenocarcinoma	gender: Male	race: White	stage_at_diagnosis: IIB	smoking_status: Former
LM322	GSM780623	WT	pfsc (1=progressed; 0=not progressed): 0	pfsm (month): 2.7926	histology-iw revised: Squamous Cell Carcinoma	gender: Male	race: White	stage_at_diagnosis: IIIA	smoking_status: Former
LM319	GSM780622	WT	pfsc (1=progressed; 0=not progressed): 1	pfsm (month): 5.5195	histology-iw revised: Adenocarcinoma	gender: Male	race: White	stage_at_diagnosis: IIIB	smoking_status: Former
LM227	GSM677322	WT	pfsc (1=progressed; 0=not progressed): 1	pfsm (month): 9.1663	histology-iw revised: Adenocarcinoma	gender: Male	race: White	stage_at_diagnosis: IIIB	smoking_status: Former
LM326	GSM780624	WT	pfsc (1=progressed; 0=not progressed): 1	pfsm (month): 6.7351	histology-iw revised: Adenosquamous	gender: Female	race: White	stage_at_diagnosis: IIIB	smoking_status: Former
LM422	GSM780626	WT	pfsc (1=progressed; 0=not progressed): 1	pfsm (month): 3.8768	histology-iw revised: Adenocarcinoma	gender: Female	race: White	stage_at_diagnosis: IIIB	smoking_status: Former
LM311	GSM780617	WT	pfsc (1=progressed; 0=not progressed): 1	pfsm (month): 1.807	histology-iw revised: Adenocarcinoma	gender: Female	race: BlackOrAfricanAmerican	stage_at_diagnosis: IIIB	smoking_status: Former
LM314	GSM780619	WT	pfsc (1=progressed; 0=not progressed): 1	pfsm (month): 1.7413	histology-iw revised: Adenocarcinoma	gender: Female	race: BlackOrAfricanAmerican	stage_at_diagnosis: IIIB	smoking_status: Former
LM424	GSM780627	WT	pfsc (1=progressed; 0=not progressed): 1	pfsm (month): 1.0842	histology-iw revised: Squamous Cell Carcinoma	gender: Male	race: White	stage_at_diagnosis: IV	smoking_status: Former
LM484	GSM780639	WT	pfsc (1=progressed; 0=not progressed): 1	pfsm (month): 0.5914	histology-iw revised: Squamous Cell Carcinoma	gender: Male	race: White	stage_at_diagnosis: IV	smoking_status: Former
LM132	GSM780614	WT	pfsc (1=progressed; 0=not progressed): 1	pfsm (month): 1.8727	histology-iw revised: Adenocarcinoma	gender: Male	race: White	stage_at_diagnosis: IV	smoking_status: Former
LM123	GSM780611	WT	pfsc (1=progressed; 0=not progressed): 1	pfsm (month): 3.6468	histology-iw revised: NSCLC	gender: Female	race: White	stage_at_diagnosis: IV	smoking_status: Former
LM129	GSM780613	WT	pfsc (1=progressed; 0=not progressed): 1	pfsm (month): 1.807	histology-iw revised: NSCLC	gender: Female	race: White	stage_at_diagnosis: IV	smoking_status: Former
LM225	GSM780616	WT	pfsc (1=progressed; 0=not progressed): 1	pfsm (month): 4.5667	histology-iw revised: NSCLC	gender: Male	race: White	stage_at_diagnosis: IV	smoking_status: Never
LM316	GSM780621	WT	pfsc (1=progressed; 0=not progressed): 1	pfsm (month): 2.5626	histology-iw revised: NSCLC	gender: Male	race: White	stage_at_diagnosis: IV	smoking_status: Former
LM446	GSM780630	WT	pfsc (1=progressed; 0=not progressed): 1	pfsm (month): 1.6099	histology-iw revised: NSCLC	gender: Male	race: White	stage_at_diagnosis: IV	smoking_status: Former
LM471	GSM780635	WT	pfsc (1=progressed; 0=not progressed): 0	pfsm (month): 8.7392	histology-iw revised: NSCLC	gender: Male	race: White	stage_at_diagnosis: IV	smoking_status: Former
LM315	GSM780620	WT	pfsc (1=progressed; 0=not progressed): 1	pfsm (month): 1.807	histology-iw revised: Adenocarcinoma	gender: Male	race: White	stage_at_diagnosis: IV	smoking_status: Former
LM419	GSM780625	WT	pfsc (1=progressed; 0=not progressed): 1	pfsm (month): 0.4271	histology-iw revised: Adenocarcinoma	gender: Male	race: White	stage_at_diagnosis: IV	smoking_status: Former
LM449	GSM780631	WT	pfsc (1=progressed; 0=not progressed): 1	pfsm (month): 4.5339	histology-iw revised: Adenocarcinoma	gender: Male	race: White	stage_at_diagnosis: IV	smoking_status: Never
LM473	GSM780636	WT	pfsc (1=progressed; 0=not progressed): 1	pfsm (month): 3.614	histology-iw revised: Adenocarcinoma	gender: Male	race: White	stage_at_diagnosis: IV	smoking_status: Never
LM118	GSM677317	WT	pfsc (1=progressed; 0=not progressed): 1	pfsm (month): 1.6756	histology-iw revised: Adenocarcinoma	gender: Male	race: White	stage_at_diagnosis: IV	smoking_status: Former
LM450	GSM677333	WT	pfsc (1=progressed; 0=not progressed): 1	pfsm (month): 2.7598	histology-iw revised: Adenocarcinoma	gender: Male	race: White	stage_at_diagnosis: IV	smoking_status: Former
LM456	GSM677335	WT	pfsc (1=progressed; 0=not progressed): 1	pfsm (month): 3.614	histology-iw revised: Adenocarcinoma	gender: Male	race: White	stage_at_diagnosis: IV	smoking_status: Former
LM482	GSM677338	WT	pfsc (1=progressed; 0=not progressed): 1	pfsm (month): 1.117	histology-iw revised: Adenocarcinoma	gender: Male	race: White	stage_at_diagnosis: IV	smoking_status: Former
LM128	GSM780612	WT	pfsc (1=progressed; 0=not progressed): 1	pfsm (month): 3.6468	histology-iw revised: Adenocarcinoma	gender: Female	race: White	stage_at_diagnosis: IV	smoking_status: Never
LM219	GSM780615	WT	pfsc (1=progressed; 0=not progressed): 1	pfsm (month): 3.5483	histology-iw revised: Adenocarcinoma	gender: Female	race: White	stage_at_diagnosis: IV	smoking_status: Former
LM313	GSM780618	WT	pfsc (1=progressed; 0=not progressed): 1	pfsm (month): 2.4641	histology-iw revised: Adenocarcinoma	gender: Female	race: White	stage_at_diagnosis: IV	smoking_status: Former
LM441	GSM780628	WT	pfsc (1=progressed; 0=not progressed): 1	pfsm (month): 11.729	histology-iw revised: Adenocarcinoma	gender: Female	race: White	stage_at_diagnosis: IV	smoking_status: Never
LM455	GSM780634	WT	pfsc (1=progressed; 0=not progressed): 1	pfsm (month): 1.8398	histology-iw revised: Adenocarcinoma	gender: Female	race: White	stage_at_diagnosis: IV	smoking_status: Former
LM457	GSM677336	WT	pfsc (1=progressed; 0=not progressed): 1	pfsm (month): 3.5483	histology-iw revised: Adenocarcinoma	gender: Female	race: White	stage_at_diagnosis: IV	smoking_status: Former
LM480	GSM677337	WT	pfsc (1=progressed; 0=not progressed): 1	pfsm (month): 0.8214	histology-iw revised: Adenocarcinoma	gender: Female	race: White	stage_at_diagnosis: IV	smoking_status: Former
LM475	GSM780637	WT	pfsc (1=progressed; 0=not progressed): 0	pfsm (month): 8.0493	histology-iw revised: Adenocarcinoma	gender: Female	race: White	stage_at_diagnosis: IV	smoking_status: Former
LM453	GSM780633	WT	pfsc (1=progressed; 0=not progressed): 1	pfsm (month): 6.0123	histology-iw revised: NSCLC	gender: Female	race: Asian	stage_at_diagnosis: IV	smoking_status: Never
LM483	GSM780638	WT	pfsc (1=progressed; 0=not progressed): 1	pfsm (month): 3.5483	histology-iw revised: Adenocarcinoma	gender: Male	race: Asian	stage_at_diagnosis: IV	smoking_status: Former
