# Supplementary material for: Bioinformatics-Based Identification of HDAC Inhibitors as Potential Drugs to Target EGFR Wild-Type Non-Small-Cell Lung Cancer
Source: Front Oncol. 2021 Mar 8;11:620154. doi: 10.3389/fonc.2021.620154 (PMC7982742; doi:10.3389/fonc.2021.620154)
Supplement: Supplementary file 4 [file Table_3.xlsx]

## Sheet: GPL6244-17930
#ID = transcript_cluster_id
#GB_LIST = GenBank and RefSeq Accessions from mrna_assignment column
#SPOT_ID = genomic location of the transcript cluster in the version of the genome assembly used at annotation time. Coordinates are standard 1-based (length=stop-start+1).
#seqname = chromosome number
#RANGE_GB = NCBI RefSeq for chromosome of current build
#RANGE_STRAND = strand (+|-)
#RANGE_START = start (integer). Coordinates are standard 1-based (length=stop-start+1).
#RANGE_STOP = stop (integer). Coordinates are standard 1-based (length=stop-start+1).
#total_probes = Total number of probes contained by this transcript cluster.
#gene_assignment = Gene information for each assigned mRNA for mRNAs that corresponds to known genes (multipart).
#mrna_assignment = Description of the public mRNAs that should be detected by the sets within this transcript cluster based on sequence alignment (multipart).
#category = Array design category of the transcript cluster
ID	GB_LIST	SPOT_ID	seqname	RANGE_GB	RANGE_STRAND	RANGE_START	RANGE_STOP	total_probes	gene_assignment	mrna_assignment	category
7896736		chr1:53049-54936	chr1	NC_000001.10	+	53049	54936	7	---	NONHSAT060105 // NONCODE // Non-coding transcript identified by NONCODE // chr1 // 100 // 100 // 7 // 7 // 0	main
7896738		chr1:63015-63887	chr1	NC_000001.10	+	63015	63887	31	ENST00000328113 // OR4G2P // olfactory receptor, family 4, subfamily G, member 2 pseudogene // --- // --- /// ENST00000492842 // OR4G11P // olfactory receptor, family 4, subfamily G, member 11 pseudogene // --- // --- /// ENST00000588632 // OR4G1P // olfactory receptor, family 4, subfamily G, member 1 pseudogene // --- // ---	ENST00000328113 // ENSEMBL // havana:known chromosome:GRCh38:15:101926805:101927707:-1 gene:ENSG00000183909 gene_biotype:unprocessed_pseudogene transcript_biotype:unprocessed_pseudogene // chr1 // 100 // 100 // 31 // 31 // 0 /// ENST00000492842 // ENSEMBL // havana:known chromosome:GRCh38:1:62948:63887:1 gene:ENSG00000240361 gene_biotype:unprocessed_pseudogene transcript_biotype:unprocessed_pseud…	main
7896740	NM_001004195,NM_001005240,NM_001005484,BC136848,BC136867,BC136907,BC136908	chr1:69091-70008	chr1	NC_000001.10	+	69091	70008	24	NM_001004195 // OR4F4 // olfactory receptor, family 4, subfamily F, member 4 // 15q26.3 // 26682 /// NM_001005240 // OR4F17 // olfactory receptor, family 4, subfamily F, member 17 // 19p13.3 // 81099 /// NM_001005484 // OR4F5 // olfactory receptor, family 4, subfamily F, member 5 // 1p36.33 // 79501 /// ENST00000318050 // OR4F17 // olfactory receptor, family 4, subfamily F, member 17 // 19p13.3 /…	NM_001004195 // RefSeq // Homo sapiens olfactory receptor, family 4, subfamily F, member 4 (OR4F4), mRNA. // chr1 // 100 // 100 // 24 // 24 // 0 /// NM_001005240 // RefSeq // Homo sapiens olfactory receptor, family 4, subfamily F, member 17 (OR4F17), mRNA. // chr1 // 100 // 100 // 24 // 24 // 0 /// NM_001005484 // RefSeq // Homo sapiens olfactory receptor, family 4, subfamily F, member 5 (OR4F5),…	main
7896742	NR_024437,XM_006711854,XM_006726377,XR_430662,AK298283,AL137655,BC032332,BC118988,BC122537,BC131690,NM_207366,AK301928,BC071667	chr1:334129-334296	chr1	NC_000001.10	+	334129	334296	6	NR_024437 // LOC728323 // uncharacterized LOC728323 // 2q37.3 // 728323 /// XM_006711854 // LOC101060626 // F-box only protein 25-like // --- // 101060626 /// XM_006726377 // LOC101060626 // F-box only protein 25-like // --- // 101060626 /// XR_430662 // LOC101927097 // uncharacterized LOC101927097 // --- // 101927097 /// ENST00000279067 // LINC00266-1 // long intergenic non-protein coding RNA 26…	NR_024437 // RefSeq // Homo sapiens uncharacterized LOC728323 (LOC728323), long non-coding RNA. // chr1 // 100 // 100 // 6 // 6 // 0 /// XM_006711854 // RefSeq // PREDICTED: Homo sapiens F-box only protein 25-like (LOC101060626), partial mRNA. // chr1 // 100 // 100 // 6 // 6 // 0 /// XM_006726377 // RefSeq // PREDICTED: Homo sapiens F-box only protein 25-like (LOC101060626), partial mRNA. // chr1…	main
7896744	NM_001005221,NM_001005224,NM_001005277,NM_001005504,BC137547,BC137568	chr1:367659-368597	chr1	NC_000001.10	+	367659	368597	36	NM_001005221 // OR4F29 // olfactory receptor, family 4, subfamily F, member 29 // 1p36.33 // 729759 /// NM_001005224 // OR4F3 // olfactory receptor, family 4, subfamily F, member 3 // 5q35.3 // 26683 /// NM_001005277 // OR4F16 // olfactory receptor, family 4, subfamily F, member 16 // 1p36.33 // 81399 /// NM_001005504 // OR4F21 // olfactory receptor, family 4, subfamily F, member 21 // 8p23.3 // …	NM_001005221 // RefSeq // Homo sapiens olfactory receptor, family 4, subfamily F, member 29 (OR4F29), mRNA. // chr1 // 100 // 100 // 36 // 36 // 0 /// NM_001005224 // RefSeq // Homo sapiens olfactory receptor, family 4, subfamily F, member 3 (OR4F3), mRNA. // chr1 // 100 // 100 // 36 // 36 // 0 /// NM_001005277 // RefSeq // Homo sapiens olfactory receptor, family 4, subfamily F, member 16 (OR4F16…	main
7896746	AK074482,NC_001807	chr1:564951-565019	chr1	NC_000001.10	+	564951	565019	28	ENST00000387377 // MT-TM // mitochondrially encoded tRNA methionine // --- // ---	ENST00000387377 // ENSEMBL // mt_genbank_import:known chromosome:GRCh38:MT:4402:4469:1 gene:ENSG00000210112 gene_biotype:Mt_tRNA transcript_biotype:Mt_tRNA // chr1 // 78 // 96 // 21 // 27 // 0 /// AK074482 // GenBank // Homo sapiens cDNA fis, A-BNGH41000020, highly similar to Homo sapiens isolate EIJbIII-4-94 NADH dehydrogenase subunit 1 gene; mitochondrial gene for mitochondrial product. // chr1…	main
7896748	NC_001807	chr1:566062-566129	chr1	NC_000001.10	+	566062	566129	24	ENST00000387382 // MT-TW // mitochondrially encoded tRNA tryptophan // --- // ---	ENST00000387382 // ENSEMBL // mt_genbank_import:known chromosome:GRCh38:MT:5512:5579:1 gene:ENSG00000210117 gene_biotype:Mt_tRNA transcript_biotype:Mt_tRNA // chr1 // 100 // 100 // 24 // 24 // 0 /// NC_001807 // GenBank // gi|17981852|ref|NC_001807.4|:5513-5580; gene=TRNW; product=tRNA-Trp // chr1 // 100 // 100 // 24 // 24 // 0 /// NONHSAT135810 // NONCODE // Non-coding transcript identified by N…	main
7896750	NC_001807	chr1:568069-568136	chr1	NC_000001.10	+	568069	568136	28	ENST00000387419 // MT-TD // mitochondrially encoded tRNA aspartic acid // --- // ---	ENST00000387419 // ENSEMBL // mt_genbank_import:known chromosome:GRCh38:MT:7518:7585:1 gene:ENSG00000210154 gene_biotype:Mt_tRNA transcript_biotype:Mt_tRNA // chr1 // 86 // 100 // 24 // 28 // 0 /// NC_001807 // GenBank // gi|17981852|ref|NC_001807.4|:7519-7586; gene=TRND; product=tRNA-Asp // chr1 // 86 // 100 // 24 // 28 // 0 /// NONHSAT135817 // NONCODE // Non-coding transcript identified by NON…	main
7896752	M37726,NC_001807	chr1:568844-568913	chr1	NC_000001.10	+	568844	568913	24	ENST00000387421 // MT-TK // mitochondrially encoded tRNA lysine // --- // ---	ENST00000387421 // ENSEMBL // mt_genbank_import:known chromosome:GRCh38:MT:8295:8364:1 gene:ENSG00000210156 gene_biotype:Mt_tRNA transcript_biotype:Mt_tRNA // chr1 // 100 // 100 // 24 // 24 // 0 /// M37726 // GenBank // Human mitochondrial Lys-tRNA-aaa. // chr1 // 100 // 100 // 24 // 24 // 0 /// NC_001807 // GenBank // gi|17981852|ref|NC_001807.4|:8296-8365; gene=TRNK; product=tRNA-Lys // chr1 //…	main
7896754	AK026836,AK290103	chr1:721406-721912	chr1	NC_000001.10	+	721406	721912	23	ENST00000540997 // LOC100287497 // uncharacterized LOC100287497 // 1q42.11 // 100287497 /// ENST00000591702 // LOC100287934 // uncharacterized LOC100287934 // 1p36.33 // 100287934 /// ENST00000591702 // LOC101930657 // uncharacterized LOC101930657 // --- // 101930657 /// AK026836 // LOC100287497 // uncharacterized LOC100287497 // 1q42.11 // 100287497 /// AK290103 // LOC100287934 // uncharacterize…	ENST00000540997 // ENSEMBL // havana:known chromosome:GRCh38:1:224008727:224010612:1 gene:ENSG00000185495 gene_biotype:transcribed_unprocessed_pseudogene transcript_biotype:retained_intron // chr1 // 100 // 100 // 23 // 23 // 0 /// ENST00000591702 // ENSEMBL // havana:known chromosome:GRCh38:1:785800:787672:1 gene:ENSG00000237491 gene_biotype:lincRNA transcript_biotype:lincRNA // chr1 // 100 // 1…	main
7896756	NR_103536,NR_103537,BC037297,BC118644	chr1:752751-755214	chr1	NC_000001.10	+	752751	755214	26	NR_103536 // FAM87B // family with sequence similarity 87, member B // 1p36.33 // 400728 /// NR_103537 // FAM87A // family with sequence similarity 87, member A // 8p23.3 // 157693 /// ENST00000326734 // FAM87B // family with sequence similarity 87, member B // 1p36.33 // 400728 /// ENST00000330148 // FAM87A // family with sequence similarity 87, member A // 8p23.3 // 157693 /// BC037297 // FAM87…	NR_103536 // RefSeq // Homo sapiens family with sequence similarity 87, member B (FAM87B), long non-coding RNA. // chr1 // 100 // 100 // 26 // 26 // 0 /// NR_103537 // RefSeq // Homo sapiens family with sequence similarity 87, member A (FAM87A), long non-coding RNA. // chr1 // 88 // 100 // 23 // 26 // 0 /// ENST00000326734 // ENSEMBL // havana:known chromosome:GRCh38:1:817371:819837:1 gene:ENSG00…	main
7896759	NR_015368,NR_047519,NR_047520,NR_047521,NR_047522,NR_047523,NR_047524,NR_047525	chr1:791391-793751	chr1	NC_000001.10	+	791391	793751	12	NR_015368 // LINC01128 // long intergenic non-protein coding RNA 1128 // 1p36.33 // 643837 /// NR_047519 // LINC01128 // long intergenic non-protein coding RNA 1128 // 1p36.33 // 643837 /// NR_047520 // LINC01128 // long intergenic non-protein coding RNA 1128 // 1p36.33 // 643837 /// NR_047521 // LINC01128 // long intergenic non-protein coding RNA 1128 // 1p36.33 // 643837 /// NR_047522 // LINC01…	NR_015368 // RefSeq // Homo sapiens long intergenic non-protein coding RNA 1128 (LINC01128), transcript variant 6, long non-coding RNA. // chr1 // 100 // 100 // 12 // 12 // 0 /// NR_047519 // RefSeq // Homo sapiens long intergenic non-protein coding RNA 1128 (LINC01128), transcript variant 1, long non-coding RNA. // chr1 // 100 // 100 // 12 // 12 // 0 /// NR_047520 // RefSeq // Homo sapiens long …	main
7896761	NM_152486,AK054643,BC024295,BC033213,JX093066,JX093067,JX093068,JX093070,JX093071,JX093073,JX093074,JX093075,JX093076,JX093077,JX093078,JX093080,JX093082,JX093083,JX093084,JX093086,JX093087,JX093089,JX093090,JX093091,JX093092,JX093093,JX093097,JX093098,JX093099,JX093100,JX093102,JX093103,JX093104,JX093105,JX093108,JX093109,JX093110,JX093072,JX093079,JX093081,JX093094,JX093095,JX093096,JX093101,JX…	chr1:860530-880512	chr1	NC_000001.10	+	860530	880512	42	NM_152486 // SAMD11 // sterile alpha motif domain containing 11 // 1p36.33 // 148398 /// ENST00000341065 // SAMD11 // sterile alpha motif domain containing 11 // 1p36.33 // 148398 /// ENST00000342066 // SAMD11 // sterile alpha motif domain containing 11 // 1p36.33 // 148398 /// ENST00000420190 // SAMD11 // sterile alpha motif domain containing 11 // 1p36.33 // 148398 /// ENST00000455979 // SAMD11…	NM_152486 // RefSeq // Homo sapiens sterile alpha motif domain containing 11 (SAMD11), mRNA. // chr1 // 100 // 100 // 42 // 42 // 0 /// ENST00000341065 // ENSEMBL // havana:novel chromosome:GRCh38:1:930312:944575:1 gene:ENSG00000187634 gene_biotype:protein_coding transcript_biotype:protein_coding // chr1 // 100 // 81 // 34 // 34 // 0 /// ENST00000342066 // ENSEMBL // havana:known chromosome:GRCh3…	main
7896779	NM_198317,XM_005244744,XM_006710601,AY423763,BC033192,BC045768,BC105742,AK293258	chr1:895967-901099	chr1	NC_000001.10	+	895967	901099	47	NM_198317 // KLHL17 // kelch-like family member 17 // 1p36.33 // 339451 /// XM_005244744 // KLHL17 // kelch-like family member 17 // 1p36.33 // 339451 /// XM_006710601 // KLHL17 // kelch-like family member 17 // 1p36.33 // 339451 /// ENST00000338591 // KLHL17 // kelch-like family member 17 // 1p36.33 // 339451 /// ENST00000463212 // KLHL17 // kelch-like family member 17 // 1p36.33 // 339451 /// E…	NM_198317 // RefSeq // Homo sapiens kelch-like family member 17 (KLHL17), mRNA. // chr1 // 100 // 83 // 39 // 39 // 0 /// XM_005244744 // RefSeq // PREDICTED: Homo sapiens kelch-like family member 17 (KLHL17), transcript variant X1, mRNA. // chr1 // 100 // 79 // 37 // 37 // 0 /// XM_006710601 // RefSeq // PREDICTED: Homo sapiens kelch-like family member 17 (KLHL17), transcript variant X3, mRNA. /…	main
7896798	NM_001160184,NM_032129,BC101386,BC101387	chr1:901877-910488	chr1	NC_000001.10	+	901877	910488	43	NM_001160184 // PLEKHN1 // pleckstrin homology domain containing, family N member 1 // 1p36.33 // 84069 /// NM_032129 // PLEKHN1 // pleckstrin homology domain containing, family N member 1 // 1p36.33 // 84069 /// ENST00000379407 // PLEKHN1 // pleckstrin homology domain containing, family N member 1 // 1p36.33 // 84069 /// ENST00000379409 // PLEKHN1 // pleckstrin homology domain containing, family…	NM_001160184 // RefSeq // Homo sapiens pleckstrin homology domain containing, family N member 1 (PLEKHN1), transcript variant 2, mRNA. // chr1 // 100 // 91 // 39 // 39 // 0 /// NM_032129 // RefSeq // Homo sapiens pleckstrin homology domain containing, family N member 1 (PLEKHN1), transcript variant 1, mRNA. // chr1 // 100 // 91 // 39 // 39 // 0 /// ENST00000379407 // ENSEMBL // ensembl_havana_tra…	main
7896817	NM_005101,AY168648,BC009507,BT007297,M13755	chr1:948803-949920	chr1	NC_000001.10	+	948803	949920	27	NM_005101 // ISG15 // ISG15 ubiquitin-like modifier // 1p36.33 // 9636 /// ENST00000379389 // ISG15 // ISG15 ubiquitin-like modifier // 1p36.33 // 9636 /// AY168648 // ISG15 // ISG15 ubiquitin-like modifier // 1p36.33 // 9636 /// BC009507 // ISG15 // ISG15 ubiquitin-like modifier // 1p36.33 // 9636 /// BT007297 // ISG15 // ISG15 ubiquitin-like modifier // 1p36.33 // 9636 /// M13755 // ISG15 // IS…	NM_005101 // RefSeq // Homo sapiens ISG15 ubiquitin-like modifier (ISG15), mRNA. // chr1 // 100 // 100 // 27 // 27 // 0 /// ENST00000379389 // ENSEMBL // ensembl_havana_transcript:known chromosome:GRCh38:1:1013423:1014540:1 gene:ENSG00000187608 gene_biotype:protein_coding transcript_biotype:protein_coding // chr1 // 100 // 100 // 27 // 27 // 0 /// AY168648 // GenBank // Homo sapiens ubiquitin-lik…	main
7896822	NM_198576,XM_006710635,AB191264,AK128761	chr1:955503-991496	chr1	NC_000001.10	+	955503	991496	49	NM_198576 // AGRN // agrin // 1p36.33 // 375790 /// XM_006710635 // AGRN // agrin // 1p36.33 // 375790 /// ENST00000379370 // AGRN // agrin // 1p36.33 // 375790 /// AB191264 // AGRN // agrin // 1p36.33 // 375790 /// ENST00000461111 // AGRN // agrin // 1p36.33 // 375790 /// AK128761 // AGRN // agrin // 1p36.33 // 375790	NM_198576 // RefSeq // Homo sapiens agrin (AGRN), mRNA. // chr1 // 100 // 100 // 49 // 49 // 0 /// XM_006710635 // RefSeq // PREDICTED: Homo sapiens agrin (AGRN), transcript variant X5, mRNA. // chr1 // 100 // 80 // 39 // 39 // 0 /// ENST00000379370 // ENSEMBL // ensembl_havana_transcript:known chromosome:GRCh38:1:1020123:1056116:1 gene:ENSG00000188157 gene_biotype:protein_coding transcript_bioty…	main
7896859	NR_029639	chr1:1102484-1102578	chr1	NC_000001.10	+	1102484	1102578	25	NR_029639 // MIR200B // microRNA 200b // 1p36.33 // 406984 /// ENST00000384997 // MIR200B // microRNA 200b // 1p36.33 // 406984	NR_029639 // RefSeq // Homo sapiens microRNA 200b (MIR200B), microRNA. // chr1 // 100 // 100 // 25 // 25 // 0 /// ENST00000384997 // ENSEMBL // ncrna:known chromosome:GRCh38:1:1167092:1167202:1 gene:ENSG00000207730 gene_biotype:miRNA transcript_biotype:miRNA // chr1 // 100 // 100 // 25 // 25 // 0 /// hsa-mir-200b // miRBase Micro RNA Database // MI0000342 Homo sapiens miR-200b stem-loop // chr1 /…	main
7896861	NR_029834	chr1:1103243-1103332	chr1	NC_000001.10	+	1103243	1103332	25	NR_029834 // MIR200A // microRNA 200a // 1p36.33 // 406983 /// ENST00000384875 // MIR200A // microRNA 200a // 1p36.33 // 406983	NR_029834 // RefSeq // Homo sapiens microRNA 200a (MIR200A), microRNA. // chr1 // 100 // 100 // 25 // 25 // 0 /// ENST00000384875 // ENSEMBL // ncrna:known chromosome:GRCh38:1:1167846:1167956:1 gene:ENSG00000207607 gene_biotype:miRNA transcript_biotype:miRNA // chr1 // 100 // 100 // 25 // 25 // 0 /// hsa-mir-200a // miRBase Micro RNA Database // MI0000737 Homo sapiens miR-200a stem-loop // chr1 /…	main
7896863	NR_029957	chr1:1104373-1104471	chr1	NC_000001.10	+	1104373	1104471	18	NR_029957 // MIR429 // microRNA 429 // 1p36.33 // 554210 /// ENST00000362106 // MIR429 // microRNA 429 // 1p36.33 // 554210	NR_029957 // RefSeq // Homo sapiens microRNA 429 (MIR429), microRNA. // chr1 // 94 // 94 // 16 // 17 // 0 /// ENST00000362106 // ENSEMBL // ncrna:known chromosome:GRCh38:1:1169005:1169087:1 gene:ENSG00000198976 gene_biotype:miRNA transcript_biotype:miRNA // chr1 // 94 // 94 // 16 // 17 // 0 /// hsa-mir-429 // miRBase Micro RNA Database // MI0001641 Homo sapiens miR-429 stem-loop // chr1 // 94 // …	main
7896865	NM_001130045,NM_153254,XM_005244738,XM_006710548,XR_426596,BC126152,BC126154	chr1:1109283-1133315	chr1	NC_000001.10	+	1109283	1133315	32	NM_001130045 // TTLL10 // tubulin tyrosine ligase-like family, member 10 // 1p36.33 // 254173 /// NM_153254 // TTLL10 // tubulin tyrosine ligase-like family, member 10 // 1p36.33 // 254173 /// XM_005244738 // TTLL10 // tubulin tyrosine ligase-like family, member 10 // 1p36.33 // 254173 /// XM_006710548 // TTLL10 // tubulin tyrosine ligase-like family, member 10 // 1p36.33 // 254173 /// XR_426596 …	NM_001130045 // RefSeq // Homo sapiens tubulin tyrosine ligase-like family, member 10 (TTLL10), transcript variant 1, mRNA. // chr1 // 100 // 56 // 18 // 18 // 0 /// NM_153254 // RefSeq // Homo sapiens tubulin tyrosine ligase-like family, member 10 (TTLL10), transcript variant 2, mRNA. // chr1 // 100 // 94 // 30 // 30 // 0 /// XM_005244738 // RefSeq // PREDICTED: Homo sapiens tubulin tyrosine lig…	main
7896878	NM_080605,AY050570	chr1:1167620-1170421	chr1	NC_000001.10	+	1167620	1170421	27	NM_080605 // B3GALT6 // UDP-Gal:betaGal beta 1,3-galactosyltransferase polypeptide 6 // 1p36.33 // 126792 /// ENST00000379198 // B3GALT6 // UDP-Gal:betaGal beta 1,3-galactosyltransferase polypeptide 6 // 1p36.33 // 126792	NM_080605 // RefSeq // Homo sapiens UDP-Gal:betaGal beta 1,3-galactosyltransferase polypeptide 6 (B3GALT6), mRNA. // chr1 // 100 // 89 // 24 // 24 // 0 /// ENST00000379198 // ENSEMBL // ensembl_havana_transcript:known chromosome:GRCh38:1:1232265:1235041:1 gene:ENSG00000176022 gene_biotype:protein_coding transcript_biotype:protein_coding // chr1 // 100 // 89 // 24 // 24 // 0 /// GENSCAN00000014884…	main
7896882	NM_001130413,NR_037668,AK093239,AK093372,AK127357,AK131558,AK315288,BC125074,BC125075,DQ898175,DQ898176,EU489064,U38254,BC071784	chr1:1215968-1227409	chr1	NC_000001.10	+	1215968	1227409	36	NM_001130413 // SCNN1D // sodium channel, non-voltage-gated 1, delta subunit // 1p36.3-p36.2 // 6339 /// NR_037668 // SCNN1D // sodium channel, non-voltage-gated 1, delta subunit // 1p36.3-p36.2 // 6339 /// ENST00000325425 // SCNN1D // sodium channel, non-voltage-gated 1, delta subunit // 1p36.3-p36.2 // 6339 /// ENST00000338555 // SCNN1D // sodium channel, non-voltage-gated 1, delta subunit // 1…	NM_001130413 // RefSeq // Homo sapiens sodium channel, non-voltage-gated 1, delta subunit (SCNN1D), transcript variant 1, mRNA. // chr1 // 100 // 83 // 30 // 30 // 0 /// NR_037668 // RefSeq // Homo sapiens sodium channel, non-voltage-gated 1, delta subunit (SCNN1D), transcript variant 2, non-coding RNA. // chr1 // 100 // 78 // 28 // 28 // 0 /// ENST00000325425 // ENSEMBL // havana:known chromosom…	main
7896908	NM_153339,AK298218,BC034304,AK027721	chr1:1243947-1247057	chr1	NC_000001.10	+	1243947	1247057	26	NM_153339 // PUSL1 // pseudouridylate synthase-like 1 // 1p36.33 // 126789 /// ENST00000379031 // PUSL1 // pseudouridylate synthase-like 1 // 1p36.33 // 126789 /// ENST00000467712 // PUSL1 // pseudouridylate synthase-like 1 // 1p36.33 // 126789 /// ENST00000470520 // PUSL1 // pseudouridylate synthase-like 1 // 1p36.33 // 126789 /// AK298218 // PUSL1 // pseudouridylate synthase-like 1 // 1p36.33 /…	NM_153339 // RefSeq // Homo sapiens pseudouridylate synthase-like 1 (PUSL1), mRNA. // chr1 // 100 // 100 // 26 // 26 // 0 /// ENST00000379031 // ENSEMBL // ensembl_havana_transcript:known chromosome:GRCh38:1:1308567:1311677:1 gene:ENSG00000169972 gene_biotype:protein_coding transcript_biotype:protein_coding // chr1 // 100 // 100 // 26 // 26 // 0 /// ENST00000467712 // ENSEMBL // havana:putative c…	main
7896917	NM_001029885,BC072454,BC098429,JN542538	chr1:1260143-1264277	chr1	NC_000001.10	+	1260143	1264277	46	NM_001029885 // CPTP // ceramide-1-phosphate transfer protein // 1p36.33 // 80772 /// ENST00000343938 // CPTP // ceramide-1-phosphate transfer protein // 1p36.33 // 80772 /// ENST00000464957 // CPTP // ceramide-1-phosphate transfer protein // 1p36.33 // 80772 /// BC072454 // CPTP // ceramide-1-phosphate transfer protein // 1p36.33 // 80772 /// BC098429 // CPTP // ceramide-1-phosphate transfer pro…	NM_001029885 // RefSeq // Homo sapiens ceramide-1-phosphate transfer protein (CPTP), mRNA. // chr1 // 100 // 100 // 46 // 46 // 0 /// ENST00000343938 // ENSEMBL // ensembl_havana_transcript:known chromosome:GRCh38:1:1324767:1328897:1 gene:ENSG00000224051 gene_biotype:protein_coding transcript_biotype:protein_coding // chr1 // 100 // 100 // 46 // 46 // 0 /// ENST00000464957 // ENSEMBL // havana:kn…	main
7896921	NM_152228,XM_006710939,AK122959	chr1:1266694-1270687	chr1	NC_000001.10	+	1266694	1270687	40	NM_152228 // TAS1R3 // taste receptor, type 1, member 3 // 1p36.33 // 83756 /// XM_006710939 // TAS1R3 // taste receptor, type 1, member 3 // 1p36.33 // 83756 /// ENST00000339381 // TAS1R3 // taste receptor, type 1, member 3 // 1p36.33 // 83756 /// AK122959 // TAS1R3 // taste receptor, type 1, member 3 // 1p36.33 // 83756	NM_152228 // RefSeq // Homo sapiens taste receptor, type 1, member 3 (TAS1R3), mRNA. // chr1 // 100 // 85 // 34 // 34 // 0 /// XM_006710939 // RefSeq // PREDICTED: Homo sapiens taste receptor, type 1, member 3 (TAS1R3), transcript variant X1, mRNA. // chr1 // 96 // 60 // 23 // 24 // 0 /// ENST00000339381 // ENSEMBL // ensembl_havana_transcript:known chromosome:GRCh38:1:1331314:1335306:1 gene:ENSG…	main
7896929	NM_022834,AK291557,BC059409,NM_199121	chr1:1370909-1378262	chr1	NC_000001.10	+	1370909	1378262	41	NM_022834 // VWA1 // von Willebrand factor A domain containing 1 // 1p36.33 // 64856 /// ENST00000476993 // VWA1 // von Willebrand factor A domain containing 1 // 1p36.33 // 64856 /// AK291557 // VWA1 // von Willebrand factor A domain containing 1 // 1p36.33 // 64856 /// BC059409 // VWA1 // von Willebrand factor A domain containing 1 // 1p36.33 // 64856 /// NM_199121 // VWA1 // von Willebrand fac…	NM_022834 // RefSeq // Homo sapiens von Willebrand factor A domain containing 1 (VWA1), transcript variant 1, mRNA. // chr1 // 100 // 100 // 41 // 41 // 0 /// ENST00000476993 // ENSEMBL // ensembl_havana_transcript:known chromosome:GRCh38:1:1435671:1442882:1 gene:ENSG00000179403 gene_biotype:protein_coding transcript_biotype:protein_coding // chr1 // 100 // 93 // 38 // 38 // 0 /// AK291557 // Gen…	main
7896937	NM_001039211,BC101211,BC101212,NM_001170535,NM_001170536,NM_018188,NM_031921,XM_005244806,AB033099,AF343078,AK127857,AK290586,AK310572,BC002542,BC007803,BC011814,BC014101,BC018701,BC033109,BC063607,GU189416,AL834179	chr1:1385069-1405538	chr1	NC_000001.10	+	1385069	1405538	54	NM_001039211 // ATAD3C // ATPase family, AAA domain containing 3C // 1p36.33 // 219293 /// ENST00000378785 // ATAD3C // ATPase family, AAA domain containing 3C // 1p36.33 // 219293 /// ENST00000475091 // ATAD3C // ATPase family, AAA domain containing 3C // 1p36.33 // 219293 /// ENST00000484537 // ATAD3C // ATPase family, AAA domain containing 3C // 1p36.33 // 219293 /// BC101211 // ATAD3C // ATPa…	NM_001039211 // RefSeq // Homo sapiens ATPase family, AAA domain containing 3C (ATAD3C), mRNA. // chr1 // 100 // 100 // 54 // 54 // 0 /// ENST00000378785 // ENSEMBL // ensembl_havana_transcript:known chromosome:GRCh38:1:1449689:1470158:1 gene:ENSG00000215915 gene_biotype:protein_coding transcript_biotype:protein_coding // chr1 // 100 // 100 // 54 // 54 // 0 /// ENST00000475091 // ENSEMBL // havan…	main
7896952	NM_001170535,NM_001170536,NM_018188,AK310572,BC007803,BC011814,BC014101,BC033109,BC063607,GU189416	chr1:1389849-1470067	chr1	NC_000001.10	+	1389849	1470067	19	NM_001170535 // ATAD3A // ATPase family, AAA domain containing 3A // 1p36.33 // 55210 /// NM_001170536 // ATAD3A // ATPase family, AAA domain containing 3A // 1p36.33 // 55210 /// NM_018188 // ATAD3A // ATPase family, AAA domain containing 3A // 1p36.33 // 55210 /// ENST00000339113 // ATAD3A // ATPase family, AAA domain containing 3A // 1p36.33 // 55210 /// ENST00000339113 // ATAD3B // ATPase fam…	NM_001170535 // RefSeq // Homo sapiens ATPase family, AAA domain containing 3A (ATAD3A), transcript variant 2, mRNA. // chr1 // 100 // 84 // 16 // 16 // 0 /// NM_001170536 // RefSeq // Homo sapiens ATPase family, AAA domain containing 3A (ATAD3A), transcript variant 3, mRNA. // chr1 // 100 // 68 // 13 // 13 // 0 /// NM_018188 // RefSeq // Homo sapiens ATPase family, AAA domain containing 3A (ATAD…	main
7896961	NM_031921,AK290586,BC002542,BC018701,NM_001170535,NM_001170536,NM_018188,XM_005244806,AF343078,AK310572,BC007803,BC011814,BC014101,BC033109,BC063607,GU189416,AB033099,AK127857,AL834179,NM_001039211,AK097309,AK128357	chr1:1407149-1431582	chr1	NC_000001.10	+	1407149	1431582	57	NM_031921 // ATAD3B // ATPase family, AAA domain containing 3B // 1p36.33 // 83858 /// ENST00000308647 // ATAD3B // ATPase family, AAA domain containing 3B // 1p36.33 // 83858 /// ENST00000378736 // ATAD3B // ATPase family, AAA domain containing 3B // 1p36.33 // 83858 /// ENST00000400830 // ATAD3A // ATPase family, AAA domain containing 3A // 1p36.33 // 55210 /// ENST00000400830 // ATAD3B // ATPa…	NM_031921 // RefSeq // Homo sapiens ATPase family, AAA domain containing 3B (ATAD3B), mRNA. // chr1 // 100 // 88 // 50 // 50 // 0 /// ENST00000308647 // ENSEMBL // ensembl_havana_transcript:known chromosome:GRCh38:1:1471769:1496202:1 gene:ENSG00000160072 gene_biotype:protein_coding transcript_biotype:protein_coding // chr1 // 100 // 88 // 50 // 50 // 0 /// ENST00000378736 // ENSEMBL // havana:kno…	main
7896983	AB593172,AF161351	chr1:1510357-1510659	chr1	NC_000001.10	+	1510357	1510659	22	AB593172 // SSU72 // SSU72 RNA polymerase II CTD phosphatase homolog (S. cerevisiae) // 1p36.33 // 29101	AB593172 // GenBank // Homo sapiens HP08716 mRNA, partial sequence, clone: HP08716-RBd88H07. // chr1 // 91 // 100 // 20 // 22 // 0 /// ENST00000366221 // ENSEMBL // havana:known chromosome:GRCh38:1:1574975:1577075:1 gene:ENSG00000215014 gene_biotype:lincRNA transcript_biotype:lincRNA // chr1 // 100 // 100 // 22 // 22 // 0 /// AF161351 // GenBank // Homo sapiens HSPC088 mRNA, partial cds. // chr1 …	main
7896985	NM_001170686,NM_001170687,NM_001170688,NM_001170689,NM_080875,NR_033183,XM_006710373,XM_006710375,AB074480,AB076691,AB076692,AB076693,AB097000,AK122863,AK128553,AK293642,AK302757,AK309362,BC037542	chr1:1550873-1565990	chr1	NC_000001.10	+	1550873	1565990	45	NM_001170686 // MIB2 // mindbomb E3 ubiquitin protein ligase 2 // 1p36.33 // 142678 /// NM_001170687 // MIB2 // mindbomb E3 ubiquitin protein ligase 2 // 1p36.33 // 142678 /// NM_001170688 // MIB2 // mindbomb E3 ubiquitin protein ligase 2 // 1p36.33 // 142678 /// NM_001170689 // MIB2 // mindbomb E3 ubiquitin protein ligase 2 // 1p36.33 // 142678 /// NM_080875 // MIB2 // mindbomb E3 ubiquitin prot…	NM_001170686 // RefSeq // Homo sapiens mindbomb E3 ubiquitin protein ligase 2 (MIB2), transcript variant 2, mRNA. // chr1 // 100 // 100 // 45 // 45 // 0 /// NM_001170687 // RefSeq // Homo sapiens mindbomb E3 ubiquitin protein ligase 2 (MIB2), transcript variant 3, mRNA. // chr1 // 100 // 98 // 44 // 44 // 0 /// NM_001170688 // RefSeq // Homo sapiens mindbomb E3 ubiquitin protein ligase 2 (MIB2), …	main
7897006	NM_006983,NR_002946,AB010961,AB010962,AF056200,AF057061,AF086353,AK297700,BC025719,AF057062	chr1:1567474-1633250	chr1	NC_000001.10	+	1567474	1633250	37	NM_006983 // MMP23B // matrix metallopeptidase 23B // 1p36.3 // 8510 /// NR_002946 // MMP23A // matrix metallopeptidase 23A (pseudogene) // 1p36.33 // 8511 /// ENST00000234610 // MMP23A // matrix metallopeptidase 23A (pseudogene) // --- // --- /// ENST00000356026 // MMP23B // matrix metallopeptidase 23B // 1p36.3 // 8510 /// ENST00000378675 // MMP23B // matrix metallopeptidase 23B // 1p36.3 // 85…	NM_006983 // RefSeq // Homo sapiens matrix metallopeptidase 23B (MMP23B), mRNA. // chr1 // 100 // 38 // 14 // 14 // 0 /// NR_002946 // RefSeq // Homo sapiens matrix metallopeptidase 23A (pseudogene) (MMP23A), non-coding RNA. // chr1 // 96 // 65 // 23 // 24 // 0 /// ENST00000234610 // ENSEMBL // havana:known chromosome:GRCh38:1:1699942:1701782:1 gene:ENSG00000215914 gene_biotype:unprocessed_pseudo…	main
7897026	NM_138705,XM_005244729,AF490905,AY566229,BC053567	chr1:1846266-1848735	chr1	NC_000001.10	+	1846266	1848735	18	NM_138705 // CALML6 // calmodulin-like 6 // 1p36.33 // 163688 /// XM_005244729 // CALML6 // calmodulin-like 6 // 1p36.33 // 163688 /// ENST00000307786 // CALML6 // calmodulin-like 6 // 1p36.33 // 163688 /// ENST00000378604 // CALML6 // calmodulin-like 6 // 1p36.33 // 163688 /// AF490905 // CALML6 // calmodulin-like 6 // 1p36.33 // 163688 /// AY566229 // CALML6 // calmodulin-like 6 // 1p36.33 // 1…	NM_138705 // RefSeq // Homo sapiens calmodulin-like 6 (CALML6), mRNA. // chr1 // 100 // 100 // 18 // 18 // 0 /// XM_005244729 // RefSeq // PREDICTED: Homo sapiens calmodulin-like 6 (CALML6), transcript variant X2, mRNA. // chr1 // 100 // 67 // 12 // 12 // 0 /// ENST00000307786 // ENSEMBL // ensembl_havana_transcript:known chromosome:GRCh38:1:1914827:1917294:1 gene:ENSG00000169885 gene_biotype:pro…	main
7897034	NM_000815,AF016917,AK290861,BC033801	chr1:1950780-1962192	chr1	NC_000001.10	+	1950780	1962192	28	NM_000815 // GABRD // gamma-aminobutyric acid (GABA) A receptor, delta // 1p36.3 // 2563 /// ENST00000378585 // GABRD // gamma-aminobutyric acid (GABA) A receptor, delta // 1p36.3 // 2563 /// AF016917 // GABRD // gamma-aminobutyric acid (GABA) A receptor, delta // 1p36.3 // 2563 /// AK290861 // GABRD // gamma-aminobutyric acid (GABA) A receptor, delta // 1p36.3 // 2563 /// BC033801 // GABRD // ga…	NM_000815 // RefSeq // Homo sapiens gamma-aminobutyric acid (GABA) A receptor, delta (GABRD), mRNA. // chr1 // 100 // 100 // 28 // 28 // 0 /// ENST00000378585 // ENSEMBL // ensembl_havana_transcript:known chromosome:GRCh38:1:2019341:2030753:1 gene:ENSG00000187730 gene_biotype:protein_coding transcript_biotype:protein_coding // chr1 // 100 // 100 // 28 // 28 // 0 /// AF016917 // GenBank // Homo sa…	main
7897044	NM_001033581,NM_001033582,NM_001242874,NM_002744,XM_006710764,XM_006710767,XM_006710768,AK097627,AK290995,AK294649,AK294782,AK302160,BC008058,BC014270,BT007082,L14283,XM_006710766,AK131526,AK310372	chr1:1981909-2116834	chr1	NC_000001.10	+	1981909	2116834	48	NM_001033581 // PRKCZ // protein kinase C, zeta // 1p36.33-p36.2 // 5590 /// NM_001033582 // PRKCZ // protein kinase C, zeta // 1p36.33-p36.2 // 5590 /// NM_001242874 // PRKCZ // protein kinase C, zeta // 1p36.33-p36.2 // 5590 /// NM_002744 // PRKCZ // protein kinase C, zeta // 1p36.33-p36.2 // 5590 /// XM_006710764 // PRKCZ // protein kinase C, zeta // 1p36.33-p36.2 // 5590 /// XM_006710767 // P…	NM_001033581 // RefSeq // Homo sapiens protein kinase C, zeta (PRKCZ), transcript variant 2, mRNA. // chr1 // 100 // 75 // 36 // 36 // 0 /// NM_001033582 // RefSeq // Homo sapiens protein kinase C, zeta (PRKCZ), transcript variant 3, mRNA. // chr1 // 100 // 75 // 36 // 36 // 0 /// NM_001242874 // RefSeq // Homo sapiens protein kinase C, zeta (PRKCZ), transcript variant 4, mRNA. // chr1 // 100 // …	main
7897066	AK093927,BC018779	chr1:2120983-2125024	chr1	NC_000001.10	+	2120983	2125024	31	AK093927 // C1orf86 // chromosome 1 open reading frame 86 // 1p36.33 // 199990	AK093927 // GenBank // Homo sapiens cDNA FLJ36608 fis, clone TRACH2015824. // chr1 // 100 // 55 // 17 // 17 // 0 /// BC018779 // GenBank HTC // Homo sapiens cDNA clone IMAGE:4870477, **** WARNING: chimeric clone ****. // chr1 // 100 // 52 // 16 // 16 // 0	main
7897068	NM_003036,XM_005244776	chr1:2160134-2241558	chr1	NC_000001.10	+	2160134	2241558	44	NM_003036 // SKI // SKI proto-oncogene // 1p36.33 // 6497 /// XM_005244776 // SKI // SKI proto-oncogene // 1p36.33 // 6497 /// ENST00000378536 // SKI // SKI proto-oncogene // 1p36.33 // 6497	NM_003036 // RefSeq // Homo sapiens v-ski avian sarcoma viral oncogene homolog (SKI), mRNA. // chr1 // 100 // 100 // 44 // 44 // 0 /// XM_005244776 // RefSeq // PREDICTED: Homo sapiens v-ski avian sarcoma viral oncogene homolog (SKI), transcript variant X2, mRNA. // chr1 // 100 // 64 // 28 // 28 // 0 /// ENST00000378536 // ENSEMBL // ensembl_havana_transcript:known chromosome:GRCh38:1:2228695:231…	main
7897076	AK055432	chr1:2316811-2319922	chr1	NC_000001.10	+	2316811	2319922	24	AK055432 // MORN1 // MORN repeat containing 1 // 1p36.33-p36.32 // 79906	AK055432 // GenBank // Homo sapiens cDNA FLJ30870 fis, clone FEBRA2004237. // chr1 // 100 // 100 // 24 // 24 // 0 /// NONHSAT000425 // NONCODE // Non-coding transcript identified by NONCODE: Antisense // chr1 // 100 // 100 // 24 // 24 // 0	main
7897078	NM_007033,XM_006710305,XM_006710306,AF091071,AF157324,AK289658,BC004965,BT007224,CR456806,AK095750,BC025684	chr1:2323214-2336874	chr1	NC_000001.10	+	2323214	2336874	36	NM_007033 // RER1 // retention in endoplasmic reticulum sorting receptor 1 // 1p36 // 11079 /// XM_006710305 // RER1 // retention in endoplasmic reticulum sorting receptor 1 // 1p36 // 11079 /// XM_006710306 // RER1 // retention in endoplasmic reticulum sorting receptor 1 // 1p36 // 11079 /// ENST00000306256 // RER1 // retention in endoplasmic reticulum sorting receptor 1 // 1p36 // 11079 /// ENS…	NM_007033 // RefSeq // Homo sapiens retention in endoplasmic reticulum sorting receptor 1 (RER1), mRNA. // chr1 // 100 // 89 // 32 // 32 // 0 /// XM_006710305 // RefSeq // PREDICTED: Homo sapiens retention in endoplasmic reticulum sorting receptor 1 (RER1), transcript variant X3, mRNA. // chr1 // 100 // 81 // 29 // 29 // 0 /// XM_006710306 // RefSeq // PREDICTED: Homo sapiens retention in endopla…	main
7897089	AK122589,AK122591,NM_014638,XM_006711054,AB007919,DQ176850,BC144620	chr1:2357419-2436969	chr1	NC_000001.10	+	2357419	2436969	45	ENST00000343889 // PLCH2 // phospholipase C, eta 2 // 1p36.32 // 9651 /// ENST00000462379 // PLCH2 // phospholipase C, eta 2 // 1p36.32 // 9651 /// AK122589 // PLCH2 // phospholipase C, eta 2 // 1p36.32 // 9651 /// AK122591 // PLCH2 // phospholipase C, eta 2 // 1p36.32 // 9651 /// NM_014638 // PLCH2 // phospholipase C, eta 2 // 1p36.32 // 9651 /// XM_006711054 // PLCH2 // phospholipase C, eta 2 /…	ENST00000343889 // ENSEMBL // havana:known chromosome:GRCh38:1:2479090:2505530:1 gene:ENSG00000149527 gene_biotype:protein_coding transcript_biotype:retained_intron // chr1 // 100 // 84 // 38 // 38 // 0 /// ENST00000462379 // ENSEMBL // havana:known chromosome:GRCh38:1:2498647:2505528:1 gene:ENSG00000149527 gene_biotype:protein_coding transcript_biotype:retained_intron // chr1 // 100 // 33 // 15 …	main
7897119	NM_001195736,NM_001195737,NM_001195738,NM_001195740,NM_001195741,NM_152371,NR_036637,NR_036638,AF425266,AK291908,AK298926,AK303504,AK316243,BC022547,CR749706	chr1:2518237-2522907	chr1	NC_000001.10	+	2518237	2522907	26	NM_001195736 // FAM213B // family with sequence similarity 213, member B // 1p36.32 // 127281 /// NM_001195737 // FAM213B // family with sequence similarity 213, member B // 1p36.32 // 127281 /// NM_001195738 // FAM213B // family with sequence similarity 213, member B // 1p36.32 // 127281 /// NM_001195740 // FAM213B // family with sequence similarity 213, member B // 1p36.32 // 127281 /// NM_0011…	NM_001195736 // RefSeq // Homo sapiens family with sequence similarity 213, member B (FAM213B), transcript variant 1, mRNA. // chr1 // 100 // 100 // 26 // 26 // 0 /// NM_001195737 // RefSeq // Homo sapiens family with sequence similarity 213, member B (FAM213B), transcript variant 3, mRNA. // chr1 // 100 // 92 // 24 // 24 // 0 /// NM_001195738 // RefSeq // Homo sapiens family with sequence simila…	main
7897128	NM_080431,AB057364,AF440740,BC029499	chr1:2938046-2939467	chr1	NC_000001.10	+	2938046	2939467	26	NM_080431 // ACTRT2 // actin-related protein T2 // 1p36.32 // 140625 /// ENST00000378404 // ACTRT2 // actin-related protein T2 // 1p36.32 // 140625 /// AB057364 // ACTRT2 // actin-related protein T2 // 1p36.32 // 140625 /// AF440740 // ACTRT2 // actin-related protein T2 // 1p36.32 // 140625 /// BC029499 // ACTRT2 // actin-related protein T2 // 1p36.32 // 140625	NM_080431 // RefSeq // Homo sapiens actin-related protein T2 (ACTRT2), mRNA. // chr1 // 100 // 100 // 26 // 26 // 0 /// ENST00000378404 // ENSEMBL // ensembl_havana_transcript:known chromosome:GRCh38:1:3021483:3022903:1 gene:ENSG00000169717 gene_biotype:protein_coding transcript_biotype:protein_coding // chr1 // 100 // 100 // 26 // 26 // 0 /// AB057364 // GenBank // Homo sapiens mRNA for actin-re…	main
7897132	NM_022114,NM_199454,AB078876,AF294278,AK309078,BC161614	chr1:2985744-3355185	chr1	NC_000001.10	+	2985744	3355185	37	NM_022114 // PRDM16 // PR domain containing 16 // 1p36.23-p33 // 63976 /// NM_199454 // PRDM16 // PR domain containing 16 // 1p36.23-p33 // 63976 /// ENST00000270722 // PRDM16 // PR domain containing 16 // 1p36.23-p33 // 63976 /// ENST00000378391 // PRDM16 // PR domain containing 16 // 1p36.23-p33 // 63976 /// ENST00000509860 // PRDM16 // PR domain containing 16 // 1p36.23-p33 // 63976 /// ENST00…	NM_022114 // RefSeq // Homo sapiens PR domain containing 16 (PRDM16), transcript variant 1, mRNA. // chr1 // 100 // 100 // 37 // 37 // 0 /// NM_199454 // RefSeq // Homo sapiens PR domain containing 16 (PRDM16), transcript variant 2, mRNA. // chr1 // 100 // 97 // 36 // 36 // 0 /// ENST00000270722 // ENSEMBL // ensembl_havana_transcript:known chromosome:GRCh38:1:3069211:3438621:1 gene:ENSG000001426…	main
7897154	NM_014448,AK296150,BC002681,BC051838,BT007270,D89016,AK091910	chr1:3370990-3397677	chr1	NC_000001.10	+	3370990	3397677	38	NM_014448 // ARHGEF16 // Rho guanine nucleotide exchange factor (GEF) 16 // 1p36.3 // 27237 /// ENST00000378371 // ARHGEF16 // Rho guanine nucleotide exchange factor (GEF) 16 // 1p36.3 // 27237 /// ENST00000378373 // ARHGEF16 // Rho guanine nucleotide exchange factor (GEF) 16 // 1p36.3 // 27237 /// ENST00000378378 // ARHGEF16 // Rho guanine nucleotide exchange factor (GEF) 16 // 1p36.3 // 27237 /…	NM_014448 // RefSeq // Homo sapiens Rho guanine nucleotide exchange factor (GEF) 16 (ARHGEF16), mRNA. // chr1 // 100 // 95 // 36 // 36 // 0 /// ENST00000378371 // ENSEMBL // havana:putative chromosome:GRCh38:1:3466971:3481113:1 gene:ENSG00000130762 gene_biotype:protein_coding transcript_biotype:protein_coding // chr1 // 100 // 79 // 30 // 30 // 0 /// ENST00000378373 // ENSEMBL // havana:putative …	main
7897172	NM_182752,AK289919,AK298343,BC019034	chr1:3541556-3546695	chr1	NC_000001.10	+	3541556	3546695	30	NM_182752 // TPRG1L // tumor protein p63 regulated 1-like // 1p36.32 // 127262 /// ENST00000344579 // TPRG1L // tumor protein p63 regulated 1-like // 1p36.32 // 127262 /// ENST00000378344 // TPRG1L // tumor protein p63 regulated 1-like // 1p36.32 // 127262 /// AK289919 // TPRG1L // tumor protein p63 regulated 1-like // 1p36.32 // 127262 /// AK298343 // TPRG1L // tumor protein p63 regulated 1-like…	NM_182752 // RefSeq // Homo sapiens tumor protein p63 regulated 1-like (TPRG1L), mRNA. // chr1 // 100 // 100 // 30 // 30 // 0 /// ENST00000344579 // ENSEMBL // havana:known chromosome:GRCh38:1:3625050:3630127:1 gene:ENSG00000158109 gene_biotype:protein_coding transcript_biotype:protein_coding // chr1 // 100 // 80 // 24 // 24 // 0 /// ENST00000378344 // ENSEMBL // ensembl_havana_transcript:known c…	main
7897179	NM_001126240,NM_001126241,NM_001126242,NM_001204184,NM_001204185,NM_001204186,NM_001204187,NM_001204188,NM_001204189,NM_001204190,NM_001204191,NM_001204192,NM_005427,AB055065,AB055066,AK295669,AK302118,AK304177,AK304784,AY040827,AY040828,AY040829,BC117251,BC117253	chr1:3569084-3652765	chr1	NC_000001.10	+	3569084	3652765	44	NM_001126240 // TP73 // tumor protein p73 // 1p36.3 // 7161 /// NM_001126241 // TP73 // tumor protein p73 // 1p36.3 // 7161 /// NM_001126242 // TP73 // tumor protein p73 // 1p36.3 // 7161 /// NM_001204184 // TP73 // tumor protein p73 // 1p36.3 // 7161 /// NM_001204185 // TP73 // tumor protein p73 // 1p36.3 // 7161 /// NM_001204186 // TP73 // tumor protein p73 // 1p36.3 // 7161 /// NM_001204187 //…	NM_001126240 // RefSeq // Homo sapiens tumor protein p73 (TP73), transcript variant 2, mRNA. // chr1 // 100 // 82 // 36 // 36 // 0 /// NM_001126241 // RefSeq // Homo sapiens tumor protein p73 (TP73), transcript variant 3, mRNA. // chr1 // 100 // 77 // 34 // 34 // 0 /// NM_001126242 // RefSeq // Homo sapiens tumor protein p73 (TP73), transcript variant 4, mRNA. // chr1 // 100 // 77 // 34 // 34 // …	main
7897196	NM_152492,AK057387,BC112108,BC112112	chr1:3668962-3688209	chr1	NC_000001.10	+	3668962	3688209	38	NM_152492 // CCDC27 // coiled-coil domain containing 27 // 1p36.32 // 148870 /// ENST00000294600 // CCDC27 // coiled-coil domain containing 27 // 1p36.32 // 148870 /// ENST00000462521 // CCDC27 // coiled-coil domain containing 27 // 1p36.32 // 148870 /// AK057387 // CCDC27 // coiled-coil domain containing 27 // 1p36.32 // 148870 /// BC112108 // CCDC27 // coiled-coil domain containing 27 // 1p36.3…	NM_152492 // RefSeq // Homo sapiens coiled-coil domain containing 27 (CCDC27), mRNA. // chr1 // 100 // 100 // 38 // 38 // 0 /// ENST00000294600 // ENSEMBL // ensembl_havana_transcript:known chromosome:GRCh38:1:3752398:3771644:1 gene:ENSG00000162592 gene_biotype:protein_coding transcript_biotype:protein_coding // chr1 // 100 // 100 // 38 // 38 // 0 /// ENST00000462521 // ENSEMBL // havana:known ch…	main
7897210	NM_001282669,NM_004402,NR_104222,AB013918,AB028911,AB028912,AB028913,AF039210,AF064019,AF409060,AF409061,AF409062,AK290877,AK303065,AY438267,AY438268,BC032827,BC048797,AK309316	chr1:3773845-3801993	chr1	NC_000001.10	+	3773845	3801993	38	NM_001282669 // DFFB // DNA fragmentation factor, 40kDa, beta polypeptide (caspase-activated DNase) // 1p36.3 // 1677 /// NM_004402 // DFFB // DNA fragmentation factor, 40kDa, beta polypeptide (caspase-activated DNase) // 1p36.3 // 1677 /// NR_104222 // DFFB // DNA fragmentation factor, 40kDa, beta polypeptide (caspase-activated DNase) // 1p36.3 // 1677 /// ENST00000338895 // DFFB // DNA fragment…	NM_001282669 // RefSeq // Homo sapiens DNA fragmentation factor, 40kDa, beta polypeptide (caspase-activated DNase) (DFFB), transcript variant 1, mRNA. // chr1 // 100 // 82 // 31 // 31 // 0 /// NM_004402 // RefSeq // Homo sapiens DNA fragmentation factor, 40kDa, beta polypeptide (caspase-activated DNase) (DFFB), transcript variant 2, mRNA. // chr1 // 100 // 76 // 29 // 29 // 0 /// NR_104222 // Ref…	main
7897227	NM_001042478,AF175409,AY282806,NM_018836	chr1:4714792-4843851	chr1	NC_000001.10	+	4714792	4843851	30	NM_001042478 // AJAP1 // adherens junctions associated protein 1 // 1p36.32 // 55966 /// ENST00000378190 // AJAP1 // adherens junctions associated protein 1 // 1p36.32 // 55966 /// AF175409 // AJAP1 // adherens junctions associated protein 1 // 1p36.32 // 55966 /// AY282806 // AJAP1 // adherens junctions associated protein 1 // 1p36.32 // 55966 /// NM_018836 // AJAP1 // adherens junctions associa…	NM_001042478 // RefSeq // Homo sapiens adherens junctions associated protein 1 (AJAP1), transcript variant 2, mRNA. // chr1 // 100 // 73 // 22 // 22 // 0 /// ENST00000378190 // ENSEMBL // ensembl_havana_transcript:known chromosome:GRCh38:1:4654732:4777794:1 gene:ENSG00000196581 gene_biotype:protein_coding transcript_biotype:protein_coding // chr1 // 100 // 80 // 24 // 24 // 0 /// AF175409 // GenB…	main
7897236	NM_001199860,NM_001199861,NM_001199862,NM_001199863,NM_003636,NM_172130,XM_005263511,XM_005263513,AF029749,AF044253,AK289819,AK290044,AK315811,AK315858,BC110351,BC126424,BC130413,CR542264,CR542287,U33429	chr1:6051526-6161253	chr1	NC_000001.10	+	6051526	6161253	39	NM_001199860 // KCNAB2 // potassium voltage-gated channel, shaker-related subfamily, beta member 2 // 1p36.3 // 8514 /// NM_001199861 // KCNAB2 // potassium voltage-gated channel, shaker-related subfamily, beta member 2 // 1p36.3 // 8514 /// NM_001199862 // KCNAB2 // potassium voltage-gated channel, shaker-related subfamily, beta member 2 // 1p36.3 // 8514 /// NM_001199863 // KCNAB2 // potassium …	NM_001199860 // RefSeq // Homo sapiens potassium voltage-gated channel, shaker-related subfamily, beta member 2 (KCNAB2), transcript variant 3, mRNA. // chr1 // 100 // 87 // 34 // 34 // 0 /// NM_001199861 // RefSeq // Homo sapiens potassium voltage-gated channel, shaker-related subfamily, beta member 2 (KCNAB2), transcript variant 4, mRNA. // chr1 // 100 // 82 // 32 // 32 // 0 /// NM_001199862 //…	main
7897257	AK128246,BC119780,NM_207396	chr1:6265535-6268372	chr1	NC_000001.10	+	6265535	6268372	27	ENST00000466994 // RNF207 // ring finger protein 207 // 1p36.31 // 388591 /// ENST00000484435 // RNF207 // ring finger protein 207 // 1p36.31 // 388591 /// AK128246 // RNF207 // ring finger protein 207 // 1p36.31 // 388591 /// BC119780 // RNF207 // ring finger protein 207 // 1p36.31 // 388591 /// NM_207396 // RNF207 // ring finger protein 207 // 1p36.31 // 388591 /// ENST00000377939 // RNF207 // …	ENST00000466994 // ENSEMBL // havana:known chromosome:GRCh38:1:6205475:6208307:1 gene:ENSG00000158286 gene_biotype:protein_coding transcript_biotype:retained_intron // chr1 // 100 // 100 // 27 // 27 // 0 /// ENST00000484435 // ENSEMBL // havana:known chromosome:GRCh38:1:6206129:6207564:1 gene:ENSG00000158286 gene_biotype:protein_coding transcript_biotype:retained_intron // chr1 // 92 // 48 // 12 …	main
7897263	AK056658,AK294223,BC034459,NM_207396,XM_006710639	chr1:6268678-6281359	chr1	NC_000001.10	+	6268678	6281359	30	ENST00000485539 // RNF207 // ring finger protein 207 // 1p36.31 // 388591 /// ENST00000492476 // RNF207 // ring finger protein 207 // 1p36.31 // 388591 /// AK056658 // RNF207 // ring finger protein 207 // 1p36.31 // 388591 /// AK294223 // RNF207 // ring finger protein 207 // 1p36.31 // 388591 /// BC034459 // RNF207 // ring finger protein 207 // 1p36.31 // 388591 /// NM_207396 // RNF207 // ring fi…	ENST00000485539 // ENSEMBL // havana:known chromosome:GRCh38:1:6208618:6210900:1 gene:ENSG00000158286 gene_biotype:protein_coding transcript_biotype:retained_intron // chr1 // 100 // 40 // 12 // 12 // 0 /// ENST00000492476 // ENSEMBL // havana:known chromosome:GRCh38:1:6211035:6212836:1 gene:ENSG00000158286 gene_biotype:protein_coding transcript_biotype:retained_intron // chr1 // 100 // 30 // 9 /…	main
7897277	NR_103534,BC030279	chr1:6297868-6299504	chr1	NC_000001.10	+	6297868	6299504	26	NR_103534 // LINC00337 // long intergenic non-protein coding RNA 337 // 1p36.31 // 148645 /// ENST00000429480 // LINC00337 // long intergenic non-protein coding RNA 337 // 1p36.31 // 148645 /// BC030279 // LINC00337 // long intergenic non-protein coding RNA 337 // 1p36.31 // 148645 /// ENST00000441724 // LINC00337 // long intergenic non-protein coding RNA 337 // 1p36.31 // 148645	NR_103534 // RefSeq // Homo sapiens long intergenic non-protein coding RNA 337 (LINC00337), long non-coding RNA. // chr1 // 100 // 100 // 26 // 26 // 0 /// ENST00000429480 // ENSEMBL // ensembl_havana_transcript:known chromosome:GRCh38:1:6237771:6239444:1 gene:ENSG00000225077 gene_biotype:lincRNA transcript_biotype:lincRNA // chr1 // 100 // 100 // 26 // 26 // 0 /// BC030279 // GenBank // Homo sap…	main
7897280	NM_001024598	chr1:6303645-6306097	chr1	NC_000001.10	+	6303645	6306097	26	NM_001024598 // HES3 // hes family bHLH transcription factor 3 // 1p36.31 // 390992 /// ENST00000377898 // HES3 // hes family bHLH transcription factor 3 // 1p36.31 // 390992	NM_001024598 // RefSeq // Homo sapiens hes family bHLH transcription factor 3 (HES3), mRNA. // chr1 // 100 // 81 // 21 // 21 // 0 /// ENST00000377898 // ENSEMBL // ensembl_havana_transcript:known chromosome:GRCh38:1:6244192:6245578:1 gene:ENSG00000173673 gene_biotype:protein_coding transcript_biotype:protein_coding // chr1 // 100 // 81 // 21 // 21 // 0 /// GENSCAN00000026052 // ENSEMBL // cdna:ge…	main
7897286	AY358179	chr1:6326832-6327292	chr1	NC_000001.10	+	6326832	6327292	25	AY358179 // LOC100130071 // GSQS6193 // 1p36.31 // 100130071	AY358179 // GenBank // Homo sapiens clone DNA147310 GSQS6193 (UNQ6193) mRNA, complete cds. // chr1 // 100 // 100 // 25 // 25 // 0	main
7897288	NM_031475	chr1:6484848-6521004	chr1	NC_000001.10	+	6484848	6521004	12	NM_031475 // ESPN // espin // 1p36.31 // 83715 /// ENST00000377828 // ESPN // espin // 1p36.31 // 83715 /// ENST00000416731 // ESPN // espin // 1p36.31 // 83715 /// ENST00000461727 // ESPN // espin // 1p36.31 // 83715	NM_031475 // RefSeq // Homo sapiens espin (ESPN), mRNA. // chr1 // 100 // 100 // 12 // 12 // 0 /// ENST00000377828 // ENSEMBL // ensembl_havana_transcript:known chromosome:GRCh38:1:6424788:6460944:1 gene:ENSG00000187017 gene_biotype:protein_coding transcript_biotype:protein_coding // chr1 // 100 // 100 // 12 // 12 // 0 /// ENST00000416731 // ENSEMBL // ensembl:known chromosome:GRCh38:1:6448043:64…	main
7897293		chr1:6600914-6600994	chr1	NC_000001.10	+	6600914	6600994	23	ENST00000517213 // RNU6-731P // RNA, U6 small nuclear 731, pseudogene // --- // ---	ENST00000517213 // ENSEMBL // ncrna:known chromosome:GRCh38:1:6540854:6540964:1 gene:ENSG00000253022 gene_biotype:snRNA transcript_biotype:snRNA // chr1 // 100 // 100 // 23 // 23 // 0 /// NONHSAT000649 // NONCODE // Non-coding transcript identified by NONCODE // chr1 // 100 // 100 // 23 // 23 // 0	main
7897295	NM_138697,AF387617,AF387618,AK293499,BC136515,BC136516,NM_177540,AK292014	chr1:6615241-6639817	chr1	NC_000001.10	+	6615241	6639817	28	NM_138697 // TAS1R1 // taste receptor, type 1, member 1 // 1p36.23 // 80835 /// ENST00000333172 // TAS1R1 // taste receptor, type 1, member 1 // 1p36.23 // 80835 /// AF387617 // TAS1R1 // taste receptor, type 1, member 1 // 1p36.23 // 80835 /// AF387618 // TAS1R1 // taste receptor, type 1, member 1 // 1p36.23 // 80835 /// AK293499 // TAS1R1 // taste receptor, type 1, member 1 // 1p36.23 // 80835 …	NM_138697 // RefSeq // Homo sapiens taste receptor, type 1, member 1 (TAS1R1), transcript variant 2, mRNA. // chr1 // 100 // 100 // 28 // 28 // 0 /// ENST00000333172 // ENSEMBL // ensembl_havana_transcript:known chromosome:GRCh38:1:6555181:6579757:1 gene:ENSG00000173662 gene_biotype:protein_coding transcript_biotype:protein_coding // chr1 // 100 // 100 // 28 // 28 // 0 /// AF387617 // GenBank // …	main
7897305	NM_001278647,NM_001278648,NM_005341,XM_006710591,AF318381,AK290156,BC013573,L16896,BX648395	chr1:6640108-6649340	chr1	NC_000001.10	+	6640108	6649340	43	NM_001278647 // ZBTB48 // zinc finger and BTB domain containing 48 // 1p36.3 // 3104 /// NM_001278648 // ZBTB48 // zinc finger and BTB domain containing 48 // 1p36.3 // 3104 /// NM_005341 // ZBTB48 // zinc finger and BTB domain containing 48 // 1p36.3 // 3104 /// XM_006710591 // ZBTB48 // zinc finger and BTB domain containing 48 // 1p36.3 // 3104 /// ENST00000319084 // ZBTB48 // zinc finger and B…	NM_001278647 // RefSeq // Homo sapiens zinc finger and BTB domain containing 48 (ZBTB48), transcript variant 2, mRNA. // chr1 // 100 // 72 // 31 // 31 // 0 /// NM_001278648 // RefSeq // Homo sapiens zinc finger and BTB domain containing 48 (ZBTB48), transcript variant 3, mRNA. // chr1 // 100 // 72 // 31 // 31 // 0 /// NM_005341 // RefSeq // Homo sapiens zinc finger and BTB domain containing 48 (Z…	main
7897322	NM_153812,AY069975,BC038516	chr1:6673745-6684093	chr1	NC_000001.10	+	6673745	6684093	35	NM_153812 // PHF13 // PHD finger protein 13 // 1p36.31 // 148479 /// ENST00000377648 // PHF13 // PHD finger protein 13 // 1p36.31 // 148479 /// AY069975 // PHF13 // PHD finger protein 13 // 1p36.31 // 148479 /// BC038516 // PHF13 // PHD finger protein 13 // 1p36.31 // 148479	NM_153812 // RefSeq // Homo sapiens PHD finger protein 13 (PHF13), mRNA. // chr1 // 100 // 100 // 35 // 35 // 0 /// ENST00000377648 // ENSEMBL // ensembl_havana_transcript:known chromosome:GRCh38:1:6613685:6624033:1 gene:ENSG00000116273 gene_biotype:protein_coding transcript_biotype:protein_coding // chr1 // 100 // 100 // 35 // 35 // 0 /// AY069975 // GenBank // Homo sapiens PHD finger protein SP…	main
7897329	NM_001195752,NM_001195753,BC092427,NM_138350	chr1:6684925-6695646	chr1	NC_000001.10	+	6684925	6695646	21	NM_001195752 // THAP3 // THAP domain containing, apoptosis associated protein 3 // 1p36.31 // 90326 /// NM_001195753 // THAP3 // THAP domain containing, apoptosis associated protein 3 // 1p36.31 // 90326 /// ENST00000054650 // THAP3 // THAP domain containing, apoptosis associated protein 3 // 1p36.31 // 90326 /// ENST00000307896 // THAP3 // THAP domain containing, apoptosis associated protein 3 /…	NM_001195752 // RefSeq // Homo sapiens THAP domain containing, apoptosis associated protein 3 (THAP3), transcript variant 1, mRNA. // chr1 // 100 // 62 // 13 // 13 // 0 /// NM_001195753 // RefSeq // Homo sapiens THAP domain containing, apoptosis associated protein 3 (THAP3), transcript variant 3, mRNA. // chr1 // 100 // 71 // 15 // 15 // 0 /// ENST00000054650 // ENSEMBL // ensembl_havana_transcri…	main
7897339	NM_015215,XM_006710483,AK302088,AK309727,BC151835	chr1:6845384-7829764	chr1	NC_000001.10	+	6845384	7829764	31	NM_015215 // CAMTA1 // calmodulin binding transcription activator 1 // 1p36.31-p36.23 // 23261 /// XM_006710483 // CAMTA1 // calmodulin binding transcription activator 1 // 1p36.31-p36.23 // 23261 /// ENST00000303635 // CAMTA1 // calmodulin binding transcription activator 1 // 1p36.31-p36.23 // 23261 /// ENST00000495233 // CAMTA1 // calmodulin binding transcription activator 1 // 1p36.31-p36.23 /…	NM_015215 // RefSeq // Homo sapiens calmodulin binding transcription activator 1 (CAMTA1), transcript variant 1, mRNA. // chr1 // 100 // 100 // 31 // 31 // 0 /// XM_006710483 // RefSeq // PREDICTED: Homo sapiens calmodulin binding transcription activator 1 (CAMTA1), transcript variant X2, mRNA. // chr1 // 100 // 52 // 16 // 16 // 0 /// ENST00000303635 // ENSEMBL // havana:known chromosome:GRCh38:…	main
7897368		chr1:7279420-7279584	chr1	NC_000001.10	+	7279420	7279584	25	ENST00000384328 // RNU1-8P // RNA, U1 small nuclear 8, pseudogene // --- // ---	ENST00000384328 // ENSEMBL // ncrna:known chromosome:GRCh38:1:7219360:7219524:1 gene:ENSG00000207056 gene_biotype:snRNA transcript_biotype:snRNA // chr1 // 100 // 100 // 25 // 25 // 0 /// NONHSAT000698 // NONCODE // Non-coding transcript identified by NONCODE // chr1 // 100 // 100 // 25 // 25 // 0	main
7897370	NM_004781,BC003570,BC005941,BC007050,BT007327,CR542145,CR542154,U64520	chr1:7831329-7841492	chr1	NC_000001.10	+	7831329	7841492	30	NM_004781 // VAMP3 // vesicle-associated membrane protein 3 // 1p36.23 // 9341 /// ENST00000054666 // VAMP3 // vesicle-associated membrane protein 3 // 1p36.23 // 9341 /// BC003570 // VAMP3 // vesicle-associated membrane protein 3 // 1p36.23 // 9341 /// BC005941 // VAMP3 // vesicle-associated membrane protein 3 // 1p36.23 // 9341 /// BC007050 // VAMP3 // vesicle-associated membrane protein 3 // 1…	NM_004781 // RefSeq // Homo sapiens vesicle-associated membrane protein 3 (VAMP3), mRNA. // chr1 // 100 // 97 // 29 // 29 // 0 /// ENST00000054666 // ENSEMBL // ensembl_havana_transcript:known chromosome:GRCh38:1:7771269:7781432:1 gene:ENSG00000049245 gene_biotype:protein_coding transcript_biotype:protein_coding // chr1 // 100 // 97 // 29 // 29 // 0 /// BC003570 // GenBank // Homo sapiens vesicle…	main
7897378	NM_001289861,NM_001289862,NM_001289863,NM_001289864,NM_016831,AY493418,BC026102,BC146781,AK299123	chr1:7844380-7905237	chr1	NC_000001.10	+	7844380	7905237	38	NM_001289861 // PER3 // period circadian clock 3 // 1p36.23 // 8863 /// NM_001289862 // PER3 // period circadian clock 3 // 1p36.23 // 8863 /// NM_001289863 // PER3 // period circadian clock 3 // 1p36.23 // 8863 /// NM_001289864 // PER3 // period circadian clock 3 // 1p36.23 // 8863 /// NM_016831 // PER3 // period circadian clock 3 // 1p36.23 // 8863 /// ENST00000361923 // PER3 // period circadia…	NM_001289861 // RefSeq // Homo sapiens period circadian clock 3 (PER3), transcript variant 2, mRNA. // chr1 // 100 // 95 // 36 // 36 // 0 /// NM_001289862 // RefSeq // Homo sapiens period circadian clock 3 (PER3), transcript variant 1, mRNA. // chr1 // 100 // 95 // 36 // 36 // 0 /// NM_001289863 // RefSeq // Homo sapiens period circadian clock 3 (PER3), transcript variant 3, mRNA. // chr1 // 100 …	main
7897404	NM_007262,AB073864,BC008188,D61380,EU794641,NM_001123377,AF021819	chr1:8021723-8045565	chr1	NC_000001.10	+	8021723	8045565	30	NM_007262 // PARK7 // parkinson protein 7 // 1p36.23 // 11315 /// ENST00000338639 // PARK7 // parkinson protein 7 // 1p36.23 // 11315 /// ENST00000377488 // PARK7 // parkinson protein 7 // 1p36.23 // 11315 /// ENST00000377491 // PARK7 // parkinson protein 7 // 1p36.23 // 11315 /// ENST00000377493 // PARK7 // parkinson protein 7 // 1p36.23 // 11315 /// ENST00000460192 // PARK7 // parkinson protein…	NM_007262 // RefSeq // Homo sapiens parkinson protein 7 (PARK7), transcript variant 1, mRNA. // chr1 // 100 // 100 // 30 // 30 // 0 /// ENST00000338639 // ENSEMBL // ensembl_havana_transcript:known chromosome:GRCh38:1:7961663:7985279:1 gene:ENSG00000116288 gene_biotype:protein_coding transcript_biotype:protein_coding // chr1 // 100 // 100 // 30 // 30 // 0 /// ENST00000377488 // ENSEMBL // havana:…	main
7897416	NM_001080397,AF118274	chr1:8378169-8404225	chr1	NC_000001.10	+	8378169	8404225	28	NM_001080397 // SLC45A1 // solute carrier family 45, member 1 // 1p36.23 // 50651 /// ENST00000289877 // SLC45A1 // solute carrier family 45, member 1 // 1p36.23 // 50651 /// ENST00000471889 // SLC45A1 // solute carrier family 45, member 1 // 1p36.23 // 50651 /// ENST00000481265 // SLC45A1 // solute carrier family 45, member 1 // 1p36.23 // 50651 /// ENST00000497660 // SLC45A1 // solute carrier f…	NM_001080397 // RefSeq // Homo sapiens solute carrier family 45, member 1 (SLC45A1), mRNA. // chr1 // 100 // 100 // 28 // 28 // 0 /// ENST00000289877 // ENSEMBL // ensembl:known chromosome:GRCh38:1:8324330:8344167:1 gene:ENSG00000162426 gene_biotype:protein_coding transcript_biotype:protein_coding // chr1 // 100 // 100 // 28 // 28 // 0 /// ENST00000471889 // ENSEMBL // havana:known chromosome:GRC…	main
7897422		chr1:8388127-8388237	chr1	NC_000001.10	+	8388127	8388237	25	---	ENST00000516445 // ENSEMBL // ncrna:novel chromosome:GRCh38:1:8328067:8328179:1 gene:ENSG00000252254 gene_biotype:misc_RNA transcript_biotype:misc_RNA // chr1 // 100 // 100 // 25 // 25 // 0 /// NONHSAT000746 // NONCODE // Non-coding transcript identified by NONCODE // chr1 // 100 // 100 // 25 // 25 // 0	main
7897424		chr1:8953568-8953840	chr1	NC_000001.10	+	8953568	8953840	24	ENST00000425872 // HMGN2P17 // high mobility group nucleosomal binding domain 2 pseudogene 17 // --- // ---	ENST00000425872 // ENSEMBL // havana:known chromosome:GRCh38:1:8893409:8894151:1 gene:ENSG00000238249 gene_biotype:processed_pseudogene transcript_biotype:processed_pseudogene // chr1 // 100 // 100 // 24 // 24 // 0 /// GENSCAN00000046050 // ENSEMBL // cdna:genscan chromosome:GRCh38:1:8893509:8893781:1 transcript_biotype:protein_coding // chr1 // 100 // 100 // 24 // 24 // 0 /// NONHSAT000773 // NO…	main
7897426	NM_001215,NM_001270500,NM_001270501,NM_001270502,AB102863,AB103091,AK300652,BC034350,M57892	chr1:9005922-9035151	chr1	NC_000001.10	+	9005922	9035151	25	NM_001215 // CA6 // carbonic anhydrase VI // 1p36.2 // 765 /// NM_001270500 // CA6 // carbonic anhydrase VI // 1p36.2 // 765 /// NM_001270501 // CA6 // carbonic anhydrase VI // 1p36.2 // 765 /// NM_001270502 // CA6 // carbonic anhydrase VI // 1p36.2 // 765 /// ENST00000377436 // CA6 // carbonic anhydrase VI // 1p36.2 // 765 /// ENST00000377442 // CA6 // carbonic anhydrase VI // 1p36.2 // 765 /// …	NM_001215 // RefSeq // Homo sapiens carbonic anhydrase VI (CA6), transcript variant 1, mRNA. // chr1 // 100 // 76 // 19 // 19 // 0 /// NM_001270500 // RefSeq // Homo sapiens carbonic anhydrase VI (CA6), transcript variant 2, mRNA. // chr1 // 100 // 60 // 15 // 15 // 0 /// NM_001270501 // RefSeq // Homo sapiens carbonic anhydrase VI (CA6), transcript variant 3, mRNA. // chr1 // 100 // 68 // 17 // …	main
7897439		chr1:9142755-9142938	chr1	NC_000001.10	+	9142755	9142938	25	---	ENST00000516595 // ENSEMBL // ncrna:novel chromosome:GRCh38:1:9082696:9082879:1 gene:ENSG00000252404 gene_biotype:snoRNA transcript_biotype:snoRNA // chr1 // 100 // 100 // 25 // 25 // 0 /// NONHSAT000779 // NONCODE // Non-coding transcript identified by NONCODE // chr1 // 100 // 100 // 25 // 25 // 0	main
7897441	NM_001282587,NM_004285,BC081559	chr1:9294834-9331396	chr1	NC_000001.10	+	9294834	9331396	26	NM_001282587 // H6PD // hexose-6-phosphate dehydrogenase (glucose 1-dehydrogenase) // 1p36 // 9563 /// NM_004285 // H6PD // hexose-6-phosphate dehydrogenase (glucose 1-dehydrogenase) // 1p36 // 9563 /// ENST00000377403 // H6PD // hexose-6-phosphate dehydrogenase (glucose 1-dehydrogenase) // 1p36 // 9563 /// ENST00000602477 // H6PD // hexose-6-phosphate dehydrogenase (glucose 1-dehydrogenase) // 1…	NM_001282587 // RefSeq // Homo sapiens hexose-6-phosphate dehydrogenase (glucose 1-dehydrogenase) (H6PD), transcript variant 1, mRNA. // chr1 // 100 // 88 // 23 // 23 // 0 /// NM_004285 // RefSeq // Homo sapiens hexose-6-phosphate dehydrogenase (glucose 1-dehydrogenase) (H6PD), transcript variant 2, mRNA. // chr1 // 100 // 100 // 26 // 26 // 0 /// ENST00000377403 // ENSEMBL // ensembl_havana_tran…	main
7897449	NM_025106,AF403026,BC015711	chr1:9352941-9429591	chr1	NC_000001.10	+	9352941	9429591	33	NM_025106 // SPSB1 // splA/ryanodine receptor domain and SOCS box containing 1 // 1p36.22 // 80176 /// ENST00000328089 // SPSB1 // splA/ryanodine receptor domain and SOCS box containing 1 // 1p36.22 // 80176 /// ENST00000357898 // SPSB1 // splA/ryanodine receptor domain and SOCS box containing 1 // 1p36.22 // 80176 /// ENST00000377399 // SPSB1 // splA/ryanodine receptor domain and SOCS box contai…	NM_025106 // RefSeq // Homo sapiens splA/ryanodine receptor domain and SOCS box containing 1 (SPSB1), mRNA. // chr1 // 100 // 91 // 30 // 30 // 0 /// ENST00000328089 // ENSEMBL // ensembl_havana_transcript:known chromosome:GRCh38:1:9292880:9369532:1 gene:ENSG00000171621 gene_biotype:protein_coding transcript_biotype:protein_coding // chr1 // 100 // 91 // 30 // 30 // 0 /// ENST00000357898 // ENSEM…	main
7897460	NM_032315,XM_005263503,AF495714,BC004991,BC073135	chr1:9599528-9642831	chr1	NC_000001.10	+	9599528	9642831	42	NM_032315 // SLC25A33 // solute carrier family 25 (pyrimidine nucleotide carrier), member 33 // 1p36.22 // 84275 /// XM_005263503 // SLC25A33 // solute carrier family 25 (pyrimidine nucleotide carrier), member 33 // 1p36.22 // 84275 /// ENST00000302692 // SLC25A33 // solute carrier family 25 (pyrimidine nucleotide carrier), member 33 // 1p36.22 // 84275 /// AF495714 // SLC25A33 // solute carrier …	NM_032315 // RefSeq // Homo sapiens solute carrier family 25 (pyrimidine nucleotide carrier), member 33 (SLC25A33), mRNA. // chr1 // 100 // 100 // 42 // 42 // 0 /// XM_005263503 // RefSeq // PREDICTED: Homo sapiens solute carrier family 25 (pyrimidine nucleotide carrier), member 33 (SLC25A33), transcript variant X1, mRNA. // chr1 // 100 // 74 // 31 // 31 // 0 /// ENST00000302692 // ENSEMBL // ens…	main
7897469	NM_001010866,NM_001130924,BC121187,BC137291	chr1:9648977-9674928	chr1	NC_000001.10	+	9648977	9674928	38	NM_001010866 // TMEM201 // transmembrane protein 201 // 1p36.22 // 199953 /// NM_001130924 // TMEM201 // transmembrane protein 201 // 1p36.22 // 199953 /// ENST00000340305 // TMEM201 // transmembrane protein 201 // 1p36.22 // 199953 /// ENST00000340381 // TMEM201 // transmembrane protein 201 // 1p36.22 // 199953 /// ENST00000416541 // TMEM201 // transmembrane protein 201 // 1p36.22 // 199953 /// …	NM_001010866 // RefSeq // Homo sapiens transmembrane protein 201 (TMEM201), transcript variant 2, mRNA. // chr1 // 100 // 53 // 20 // 20 // 0 /// NM_001130924 // RefSeq // Homo sapiens transmembrane protein 201 (TMEM201), transcript variant 1, mRNA. // chr1 // 100 // 79 // 30 // 30 // 0 /// ENST00000340305 // ENSEMBL // havana:known chromosome:GRCh38:1:9588922:9604954:1 gene:ENSG00000188807 gene_…	main
7897482	NM_005026,XM_006710687,XM_006710688,AK303425,BC132919,BC132921,BC144264,BC150297,DQ263594,DQ263595,DQ263596,JN190435,U57843,U86453	chr1:9711802-9788983	chr1	NC_000001.10	+	9711802	9788983	30	NM_005026 // PIK3CD // phosphatidylinositol-4,5-bisphosphate 3-kinase, catalytic subunit delta // 1p36.2 // 5293 /// XM_006710687 // PIK3CD // phosphatidylinositol-4,5-bisphosphate 3-kinase, catalytic subunit delta // 1p36.2 // 5293 /// XM_006710688 // PIK3CD // phosphatidylinositol-4,5-bisphosphate 3-kinase, catalytic subunit delta // 1p36.2 // 5293 /// ENST00000361110 // PIK3CD // phosphatidyli…	NM_005026 // RefSeq // Homo sapiens phosphatidylinositol-4,5-bisphosphate 3-kinase, catalytic subunit delta (PIK3CD), mRNA. // chr1 // 100 // 93 // 28 // 28 // 0 /// XM_006710687 // RefSeq // PREDICTED: Homo sapiens phosphatidylinositol-4,5-bisphosphate 3-kinase, catalytic subunit delta (PIK3CD), transcript variant X4, mRNA. // chr1 // 100 // 93 // 28 // 28 // 0 /// XM_006710688 // RefSeq // PRED…	main
7897509	NM_022787,XM_005263489,AF312734,AF314163,AF459819,BC014943	chr1:10003486-10045556	chr1	NC_000001.10	+	10003486	10045556	26	NM_022787 // NMNAT1 // nicotinamide nucleotide adenylyltransferase 1 // 1p36.22 // 64802 /// XM_005263489 // NMNAT1 // nicotinamide nucleotide adenylyltransferase 1 // 1p36.22 // 64802 /// ENST00000377205 // NMNAT1 // nicotinamide nucleotide adenylyltransferase 1 // 1p36.22 // 64802 /// ENST00000403197 // NMNAT1 // nicotinamide nucleotide adenylyltransferase 1 // 1p36.22 // 64802 /// ENST00000462…	NM_022787 // RefSeq // Homo sapiens nicotinamide nucleotide adenylyltransferase 1 (NMNAT1), mRNA. // chr1 // 100 // 100 // 26 // 26 // 0 /// XM_005263489 // RefSeq // PREDICTED: Homo sapiens nicotinamide nucleotide adenylyltransferase 1 (NMNAT1), transcript variant X1, mRNA. // chr1 // 100 // 50 // 13 // 13 // 0 /// ENST00000377205 // ENSEMBL // ensembl_havana_transcript:known chromosome:GRCh38:1…	main
7897520		chr1:10007376-10007698	chr1	NC_000001.10	+	10007376	10007698	23	ENST00000365545 // RN7SKP269 // RNA, 7SK small nuclear pseudogene 269 // --- // ---	ENST00000365545 // ENSEMBL // ncrna:known chromosome:GRCh38:1:9947318:9947636:1 gene:ENSG00000202415 gene_biotype:misc_RNA transcript_biotype:misc_RNA // chr1 // 91 // 100 // 21 // 23 // 0 /// NONHSAT000831 // NONCODE // Non-coding transcript identified by NONCODE: Sense No Exonic // chr1 // 91 // 100 // 21 // 23 // 0	main
7897522	NM_052960,AF399927,AY145438,BC033883,BC063013	chr1:10057255-10076078	chr1	NC_000001.10	+	10057255	10076078	23	NM_052960 // RBP7 // retinol binding protein 7, cellular // 1p36.22 // 116362 /// ENST00000294435 // RBP7 // retinol binding protein 7, cellular // 1p36.22 // 116362 /// ENST00000315901 // RBP7 // retinol binding protein 7, cellular // 1p36.22 // 116362 /// AF399927 // RBP7 // retinol binding protein 7, cellular // 1p36.22 // 116362 /// AY145438 // RBP7 // retinol binding protein 7, cellular // 1…	NM_052960 // RefSeq // Homo sapiens retinol binding protein 7, cellular (RBP7), mRNA. // chr1 // 100 // 100 // 23 // 23 // 0 /// ENST00000294435 // ENSEMBL // ensembl_havana_transcript:known chromosome:GRCh38:1:9997216:10016020:1 gene:ENSG00000162444 gene_biotype:protein_coding transcript_biotype:protein_coding // chr1 // 100 // 100 // 23 // 23 // 0 /// ENST00000315901 // ENSEMBL // havana:known …	main
7897527	NM_001105562,NM_006048,AB028839,AF043117,AF331520,AK292444,AK304484,BC093696,JF289274	chr1:10092890-10241297	chr1	NC_000001.10	+	10092890	10241297	44	NM_001105562 // UBE4B // ubiquitination factor E4B // 1p36.3 // 10277 /// NM_006048 // UBE4B // ubiquitination factor E4B // 1p36.3 // 10277 /// ENST00000253251 // UBE4B // ubiquitination factor E4B // 1p36.3 // 10277 /// ENST00000343090 // UBE4B // ubiquitination factor E4B // 1p36.3 // 10277 /// ENST00000470736 // UBE4B // ubiquitination factor E4B // 1p36.3 // 10277 /// ENST00000475795 // UBE4…	NM_001105562 // RefSeq // Homo sapiens ubiquitination factor E4B (UBE4B), transcript variant 1, mRNA. // chr1 // 100 // 98 // 43 // 43 // 0 /// NM_006048 // RefSeq // Homo sapiens ubiquitination factor E4B (UBE4B), transcript variant 2, mRNA. // chr1 // 100 // 82 // 36 // 36 // 0 /// ENST00000253251 // ENSEMBL // ensembl_havana_transcript:known chromosome:GRCh38:1:10032832:10180367:1 gene:ENSG000…	main
7897559		chr1:10223326-10223432	chr1	NC_000001.10	+	10223326	10223432	25	ENST00000364876 // RNU6-828P // RNA, U6 small nuclear 828, pseudogene // --- // ---	ENST00000364876 // ENSEMBL // ncrna:known chromosome:GRCh38:1:10163268:10163374:1 gene:ENSG00000201746 gene_biotype:snRNA transcript_biotype:snRNA // chr1 // 100 // 100 // 25 // 25 // 0 /// NONHSAT000839 // NONCODE // Non-coding transcript identified by NONCODE // chr1 // 100 // 100 // 25 // 25 // 0	main
7897561	NM_015074,NM_183416,AB011163,AB017133,AB040881,AB088210,AB088211,AB088212,AB088213,AF257176,AK074279,AK297439,AY043362,AY139835,BC001415,BC115395,BT007174,AK308121	chr1:10270826-10441661	chr1	NC_000001.10	+	10270826	10441661	67	NM_015074 // KIF1B // kinesin family member 1B // 1p36.2 // 23095 /// NM_183416 // KIF1B // kinesin family member 1B // 1p36.2 // 23095 /// ENST00000263934 // KIF1B // kinesin family member 1B // 1p36.2 // 23095 /// ENST00000377081 // KIF1B // kinesin family member 1B // 1p36.2 // 23095 /// ENST00000377083 // KIF1B // kinesin family member 1B // 1p36.2 // 23095 /// ENST00000377086 // KIF1B // kin…	NM_015074 // RefSeq // Homo sapiens kinesin family member 1B (KIF1B), transcript variant 1, mRNA. // chr1 // 100 // 84 // 56 // 56 // 0 /// NM_183416 // RefSeq // Homo sapiens kinesin family member 1B (KIF1B), transcript variant 2, mRNA. // chr1 // 100 // 43 // 29 // 29 // 0 /// ENST00000263934 // ENSEMBL // ensembl_havana_transcript:known chromosome:GRCh38:1:10210805:10377937:1 gene:ENSG00000054…	main
7897620	NM_002631,AK290404,AK296889,AK298830,AK300952,AK304423,BC000368,U30255,AK303898	chr1:10459085-10480201	chr1	NC_000001.10	+	10459085	10480201	21	NM_002631 // PGD // phosphogluconate dehydrogenase // 1p36.22 // 5226 /// ENST00000270776 // PGD // phosphogluconate dehydrogenase // 1p36.22 // 5226 /// ENST00000460189 // PGD // phosphogluconate dehydrogenase // 1p36.22 // 5226 /// ENST00000465632 // PGD // phosphogluconate dehydrogenase // 1p36.22 // 5226 /// ENST00000491493 // PGD // phosphogluconate dehydrogenase // 1p36.22 // 5226 /// AK290…	NM_002631 // RefSeq // Homo sapiens phosphogluconate dehydrogenase (PGD), mRNA. // chr1 // 100 // 100 // 21 // 21 // 0 /// ENST00000270776 // ENSEMBL // ensembl_havana_transcript:known chromosome:GRCh38:1:10399080:10420144:1 gene:ENSG00000142657 gene_biotype:protein_coding transcript_biotype:protein_coding // chr1 // 100 // 100 // 21 // 21 // 0 /// ENST00000460189 // ENSEMBL // havana:novel chrom…	main
7897632	NM_001270517,NM_001302,NM_198544,NM_199006,NR_036462,AB000263,AF013252,AF086433,BC040034,BC119724,BC119725,NM_001243768,NM_199294,NR_037187,BC029430	chr1:10490159-10512210	chr1	NC_000001.10	+	10490159	10512210	47	NM_001270517 // APITD1-CORT // APITD1-CORT readthrough // 1p // 100526739 /// NM_001302 // CORT // cortistatin // 1p36.22 // 1325 /// NM_198544 // APITD1-CORT // APITD1-CORT readthrough // 1p // 100526739 /// NM_199006 // APITD1-CORT // APITD1-CORT readthrough // 1p // 100526739 /// NR_036462 // APITD1 // apoptosis-inducing, TAF9-like domain 1 // 1p36.22 // 378708 /// ENST00000377049 // CORT // c…	NM_001270517 // RefSeq // Homo sapiens APITD1-CORT readthrough (APITD1-CORT), transcript variant 5, mRNA. // chr1 // 100 // 57 // 27 // 27 // 0 /// NM_001302 // RefSeq // Homo sapiens cortistatin (CORT), mRNA. // chr1 // 100 // 40 // 19 // 19 // 0 /// NM_198544 // RefSeq // Homo sapiens APITD1-CORT readthrough (APITD1-CORT), transcript variant 1, mRNA. // chr1 // 100 // 49 // 23 // 23 // 0 /// NM…	main
7897648	NM_004565,XM_005263470,AB017546,AF045186,AK002194,AK293684,AK298136,AK307462,BC006327,CR450321,CR542083,AK310726	chr1:10534944-10690815	chr1	NC_000001.10	+	10534944	10690815	26	NM_004565 // PEX14 // peroxisomal biogenesis factor 14 // 1p36.22 // 5195 /// XM_005263470 // PEX14 // peroxisomal biogenesis factor 14 // 1p36.22 // 5195 /// ENST00000356607 // PEX14 // peroxisomal biogenesis factor 14 // 1p36.22 // 5195 /// ENST00000491661 // PEX14 // peroxisomal biogenesis factor 14 // 1p36.22 // 5195 /// AB017546 // PEX14 // peroxisomal biogenesis factor 14 // 1p36.22 // 5195…	NM_004565 // RefSeq // Homo sapiens peroxisomal biogenesis factor 14 (PEX14), mRNA. // chr1 // 100 // 92 // 24 // 24 // 0 /// XM_005263470 // RefSeq // PREDICTED: Homo sapiens peroxisomal biogenesis factor 14 (PEX14), transcript variant X3, mRNA. // chr1 // 100 // 77 // 20 // 20 // 0 /// ENST00000356607 // ENSEMBL // ensembl_havana_transcript:known chromosome:GRCh38:1:10474887:10630758:1 gene:ENS…	main
7897661		chr1:10676893-10677172	chr1	NC_000001.10	+	10676893	10677172	25	ENST00000461850 // RN7SL614P // RNA, 7SL, cytoplasmic 614, pseudogene // --- // ---	ENST00000461850 // ENSEMBL // ncrna:known chromosome:GRCh38:1:10616836:10617115:1 gene:ENSG00000243267 gene_biotype:misc_RNA transcript_biotype:misc_RNA // chr1 // 100 // 100 // 25 // 25 // 0 /// NONHSAT000865 // NONCODE // Non-coding transcript identified by NONCODE: Sense No Exonic // chr1 // 100 // 100 // 25 // 25 // 0	main
7897663	NM_007375,AK295920,AK299454,BC071657,BC095435,CR533534,EF434181,EF434182,U23731	chr1:11072679-11085549	chr1	NC_000001.10	+	11072679	11085549	21	NM_007375 // TARDBP // TAR DNA binding protein // 1p36.22 // 23435 /// ENST00000240185 // TARDBP // TAR DNA binding protein // 1p36.22 // 23435 /// ENST00000439080 // TARDBP // TAR DNA binding protein // 1p36.22 // 23435 /// ENST00000472476 // TARDBP // TAR DNA binding protein // 1p36.22 // 23435 /// ENST00000473869 // TARDBP // TAR DNA binding protein // 1p36.22 // 23435 /// ENST00000476201 // T…	NM_007375 // RefSeq // Homo sapiens TAR DNA binding protein (TARDBP), mRNA. // chr1 // 100 // 100 // 21 // 21 // 0 /// ENST00000240185 // ENSEMBL // ensembl_havana_transcript:known chromosome:GRCh38:1:11012400:11026420:1 gene:ENSG00000120948 gene_biotype:protein_coding transcript_biotype:protein_coding // chr1 // 100 // 100 // 21 // 21 // 0 /// ENST00000439080 // ENSEMBL // havana:known chromosom…	main
7897675	NM_021146,AB593026,AB593027,AY358301,BC001881,BT009802	chr1:11249398-11256038	chr1	NC_000001.10	+	11249398	11256038	27	NM_021146 // ANGPTL7 // angiopoietin-like 7 // 1p36 // 10218 /// ENST00000376819 // ANGPTL7 // angiopoietin-like 7 // 1p36 // 10218 /// ENST00000476934 // ANGPTL7 // angiopoietin-like 7 // 1p36 // 10218 /// AB593026 // ANGPTL7 // angiopoietin-like 7 // 1p36 // 10218 /// AB593027 // ANGPTL7 // angiopoietin-like 7 // 1p36 // 10218 /// AY358301 // ANGPTL7 // angiopoietin-like 7 // 1p36 // 10218 /// …	NM_021146 // RefSeq // Homo sapiens angiopoietin-like 7 (ANGPTL7), mRNA. // chr1 // 100 // 100 // 27 // 27 // 0 /// ENST00000376819 // ENSEMBL // ensembl_havana_transcript:known chromosome:GRCh38:1:11189341:11195981:1 gene:ENSG00000171819 gene_biotype:protein_coding transcript_biotype:protein_coding // chr1 // 100 // 100 // 27 // 27 // 0 /// ENST00000476934 // ENSEMBL // havana:known chromosome:G…	main
7897683		chr1:11286311-11286417	chr1	NC_000001.10	+	11286311	11286417	25	ENST00000384720 // RNU6-291P // RNA, U6 small nuclear 291, pseudogene // --- // ---	ENST00000384720 // ENSEMBL // ncrna:known chromosome:GRCh38:1:11226254:11226360:1 gene:ENSG00000207451 gene_biotype:snRNA transcript_biotype:snRNA // chr1 // 100 // 100 // 25 // 25 // 0 /// NONHSAT000888 // NONCODE // Non-coding transcript identified by NONCODE // chr1 // 100 // 100 // 25 // 25 // 0	main
7897685	NM_013319,AF117064,BC004468,BT006832,XM_006710590	chr1:11333263-11355112	chr1	NC_000001.10	+	11333263	11355112	24	NM_013319 // UBIAD1 // UbiA prenyltransferase domain containing 1 // 1p36.22 // 29914 /// ENST00000376810 // UBIAD1 // UbiA prenyltransferase domain containing 1 // 1p36.22 // 29914 /// AF117064 // UBIAD1 // UbiA prenyltransferase domain containing 1 // 1p36.22 // 29914 /// BC004468 // UBIAD1 // UbiA prenyltransferase domain containing 1 // 1p36.22 // 29914 /// BT006832 // UBIAD1 // UbiA prenyltr…	NM_013319 // RefSeq // Homo sapiens UbiA prenyltransferase domain containing 1 (UBIAD1), mRNA. // chr1 // 100 // 100 // 24 // 24 // 0 /// ENST00000376810 // ENSEMBL // ensembl_havana_transcript:known chromosome:GRCh38:1:11273206:11288434:1 gene:ENSG00000120942 gene_biotype:protein_coding transcript_biotype:protein_coding // chr1 // 100 // 100 // 24 // 24 // 0 /// AF117064 // GenBank // Homo sapie…	main
7897691	NM_020780,AB593117,AL117235	chr1:11561323-11597282	chr1	NC_000001.10	+	11561323	11597282	25	NM_020780 // PTCHD2 // patched domain containing 2 // 1p36.22 // 57540 /// ENST00000294484 // PTCHD2 // patched domain containing 2 // 1p36.22 // 57540 /// ENST00000304391 // PTCHD2 // patched domain containing 2 // 1p36.22 // 57540 /// AB593117 // PTCHD2 // patched domain containing 2 // 1p36.22 // 57540 /// AL117235 // PTCHD2 // patched domain containing 2 // 1p36.22 // 57540	NM_020780 // RefSeq // Homo sapiens patched domain containing 2 (PTCHD2), mRNA. // chr1 // 100 // 96 // 24 // 24 // 0 /// ENST00000294484 // ENSEMBL // ensembl_havana_transcript:known chromosome:GRCh38:1:11479238:11537584:1 gene:ENSG00000204624 gene_biotype:protein_coding transcript_biotype:protein_coding // chr1 // 100 // 96 // 24 // 24 // 0 /// ENST00000304391 // ENSEMBL // ensembl_havana_trans…	main
7897714	NM_001014765,NM_183412,NM_183413,AK293721,AK294053,AK296025,AK316284,AY007380,AY040878,BC007832,NM_033182,XM_005263538,AK301418,AK316347	chr1:11714432-11723384	chr1	NC_000001.10	+	11714432	11723384	37	NM_001014765 // FBXO44 // F-box protein 44 // 1p36.22 // 93611 /// NM_183412 // FBXO44 // F-box protein 44 // 1p36.22 // 93611 /// NM_183413 // FBXO44 // F-box protein 44 // 1p36.22 // 93611 /// ENST00000251546 // FBXO44 // F-box protein 44 // 1p36.22 // 93611 /// ENST00000376760 // FBXO44 // F-box protein 44 // 1p36.22 // 93611 /// ENST00000376762 // FBXO44 // F-box protein 44 // 1p36.22 // 9361…	NM_001014765 // RefSeq // Homo sapiens F-box protein 44 (FBXO44), transcript variant 4, mRNA. // chr1 // 94 // 92 // 32 // 34 // 0 /// NM_183412 // RefSeq // Homo sapiens F-box protein 44 (FBXO44), transcript variant 2, mRNA. // chr1 // 93 // 78 // 27 // 29 // 0 /// NM_183413 // RefSeq // Homo sapiens F-box protein 44 (FBXO44), transcript variant 3, mRNA. // chr1 // 86 // 78 // 25 // 29 // 0 /// …	main
7897728	NM_018438,XM_005263448,XM_005263449,XM_005263451,XM_006710571,AF233223,BC020880	chr1:11724181-11734411	chr1	NC_000001.10	+	11724181	11734411	29	NM_018438 // FBXO6 // F-box protein 6 // 1p36.22 // 26270 /// XM_005263448 // FBXO6 // F-box protein 6 // 1p36.22 // 26270 /// XM_005263449 // FBXO6 // F-box protein 6 // 1p36.22 // 26270 /// XM_005263451 // FBXO6 // F-box protein 6 // 1p36.22 // 26270 /// XM_006710571 // FBXO6 // F-box protein 6 // 1p36.22 // 26270 /// ENST00000376753 // FBXO6 // F-box protein 6 // 1p36.22 // 26270 /// ENST00000…	NM_018438 // RefSeq // Homo sapiens F-box protein 6 (FBXO6), mRNA. // chr1 // 100 // 100 // 29 // 29 // 0 /// XM_005263448 // RefSeq // PREDICTED: Homo sapiens F-box protein 6 (FBXO6), transcript variant X1, mRNA. // chr1 // 100 // 79 // 23 // 23 // 0 /// XM_005263449 // RefSeq // PREDICTED: Homo sapiens F-box protein 6 (FBXO6), transcript variant X2, mRNA. // chr1 // 100 // 79 // 23 // 23 // 0 /…	main
7897737	NM_198545,AB301919,AY358750,BC111064,AK075558	chr1:11751779-11785914	chr1	NC_000001.10	+	11751779	11785914	21	NM_198545 // DRAXIN // dorsal inhibitory axon guidance protein // 1p36.22 // 374946 /// ENST00000294485 // DRAXIN // dorsal inhibitory axon guidance protein // 1p36.22 // 374946 /// AB301919 // DRAXIN // dorsal inhibitory axon guidance protein // 1p36.22 // 374946 /// AY358750 // DRAXIN // dorsal inhibitory axon guidance protein // 1p36.22 // 374946 /// BC111064 // DRAXIN // dorsal inhibitory axo…	NM_198545 // RefSeq // Homo sapiens dorsal inhibitory axon guidance protein (DRAXIN), mRNA. // chr1 // 100 // 81 // 17 // 17 // 0 /// ENST00000294485 // ENSEMBL // ensembl_havana_transcript:known chromosome:GRCh38:1:11691729:11725857:1 gene:ENSG00000162490 gene_biotype:protein_coding transcript_biotype:protein_coding // chr1 // 100 // 100 // 21 // 21 // 0 /// AB301919 // GenBank // Homo sapiens m…	main
7897745	NM_001040194,NM_001040195,NM_001040196,NM_001040197,NM_020350,AF165187,AF312374,AK290042,BC017328,HM053972	chr1:11796141-11810828	chr1	NC_000001.10	+	11796141	11810828	27	NM_001040194 // AGTRAP // angiotensin II receptor-associated protein // 1p36.22 // 57085 /// NM_001040195 // AGTRAP // angiotensin II receptor-associated protein // 1p36.22 // 57085 /// NM_001040196 // AGTRAP // angiotensin II receptor-associated protein // 1p36.22 // 57085 /// NM_001040197 // AGTRAP // angiotensin II receptor-associated protein // 1p36.22 // 57085 /// NM_020350 // AGTRAP // angi…	NM_001040194 // RefSeq // Homo sapiens angiotensin II receptor-associated protein (AGTRAP), transcript variant 2, mRNA. // chr1 // 100 // 100 // 27 // 27 // 0 /// NM_001040195 // RefSeq // Homo sapiens angiotensin II receptor-associated protein (AGTRAP), transcript variant 3, mRNA. // chr1 // 100 // 85 // 23 // 23 // 0 /// NM_001040196 // RefSeq // Homo sapiens angiotensin II receptor-associated …	main
7897753	NM_001010881,AF398935,AL833920,XM_006710066,AL834308	chr1:11826799-11849641	chr1	NC_000001.10	+	11826799	11849641	44	NM_001010881 // C1orf167 // chromosome 1 open reading frame 167 // 1p36.22 // 284498 /// ENST00000444493 // C1orf167 // chromosome 1 open reading frame 167 // 1p36.22 // 284498 /// ENST00000449278 // C1orf167 // chromosome 1 open reading frame 167 // 1p36.22 // 284498 /// ENST00000482358 // C1orf167 // chromosome 1 open reading frame 167 // 1p36.22 // 284498 /// ENST00000484153 // C1orf167 // chr…	NM_001010881 // RefSeq // Homo sapiens chromosome 1 open reading frame 167 (C1orf167), mRNA. // chr1 // 100 // 95 // 42 // 42 // 0 /// ENST00000444493 // ENSEMBL // havana:putative chromosome:GRCh38:1:11778931:11789478:1 gene:ENSG00000215910 gene_biotype:protein_coding transcript_biotype:protein_coding // chr1 // 100 // 50 // 22 // 22 // 0 /// ENST00000449278 // ENSEMBL // havana:putative chromos…	main
7897774	NM_001256959,NM_001286,NR_046428,AK289999,AK294764,BC050457,BC117420,BC117424	chr1:11866268-11903201	chr1	NC_000001.10	+	11866268	11903201	33	NM_001256959 // CLCN6 // chloride channel, voltage-sensitive 6 // 1p36 // 1185 /// NM_001286 // CLCN6 // chloride channel, voltage-sensitive 6 // 1p36 // 1185 /// NR_046428 // CLCN6 // chloride channel, voltage-sensitive 6 // 1p36 // 1185 /// ENST00000312413 // CLCN6 // chloride channel, voltage-sensitive 6 // 1p36 // 1185 /// ENST00000346436 // CLCN6 // chloride channel, voltage-sensitive 6 // 1…	NM_001256959 // RefSeq // Homo sapiens chloride channel, voltage-sensitive 6 (CLCN6), transcript variant 2, mRNA. // chr1 // 100 // 97 // 32 // 32 // 0 /// NM_001286 // RefSeq // Homo sapiens chloride channel, voltage-sensitive 6 (CLCN6), transcript variant 1, mRNA. // chr1 // 100 // 100 // 33 // 33 // 0 /// NR_046428 // RefSeq // Homo sapiens chloride channel, voltage-sensitive 6 (CLCN6), transc…	main
7897801	NR_002754,M77839	chr1:11968209-11968329	chr1	NC_000001.10	+	11968209	11968329	24	ENST00000362477 // RNU5E-1 // RNA, U5E small nuclear 1 // 1p36.22 // 26829 /// NR_002754 // RNU5E-1 // RNA, U5E small nuclear 1 // 1p36.22 // 26829 /// M77839 // RNU5E-1 // RNA, U5E small nuclear 1 // 1p36.22 // 26829	ENST00000362477 // ENSEMBL // ncrna:known chromosome:GRCh38:1:11908152:11908271:1 gene:ENSG00000199347 gene_biotype:snRNA transcript_biotype:snRNA // chr1 // 96 // 100 // 23 // 24 // 0 /// NR_002754 // RefSeq // Homo sapiens RNA, U5E small nuclear 1 (RNU5E-1), small nuclear RNA. // chr1 // 67 // 100 // 16 // 24 // 0 /// M77839 // GenBank // Human U5E snRNA sequence. // chr1 // 67 // 100 // 16 // …	main
7897803	NM_000302,AK294688,AK299150,AK316285,BC016657,AK295254,AK124035,L06419	chr1:11994746-12035595	chr1	NC_000001.10	+	11994746	12035595	46	NM_000302 // PLOD1 // procollagen-lysine, 2-oxoglutarate 5-dioxygenase 1 // 1p36.22 // 5351 /// ENST00000196061 // PLOD1 // procollagen-lysine, 2-oxoglutarate 5-dioxygenase 1 // 1p36.22 // 5351 /// ENST00000358133 // PLOD1 // procollagen-lysine, 2-oxoglutarate 5-dioxygenase 1 // 1p36.22 // 5351 /// ENST00000429000 // PLOD1 // procollagen-lysine, 2-oxoglutarate 5-dioxygenase 1 // 1p36.22 // 5351 /…	NM_000302 // RefSeq // Homo sapiens procollagen-lysine, 2-oxoglutarate 5-dioxygenase 1 (PLOD1), mRNA. // chr1 // 100 // 98 // 45 // 45 // 0 /// ENST00000196061 // ENSEMBL // ensembl_havana_transcript:known chromosome:GRCh38:1:11934753:11975537:1 gene:ENSG00000083444 gene_biotype:protein_coding transcript_biotype:protein_coding // chr1 // 100 // 93 // 43 // 43 // 0 /// ENST00000358133 // ENSEMBL /…	main
7897824	NM_001127660,NM_014874,XM_005263547,AF036536,AK289828,AK295890,AY028429,BC017061	chr1:12040369-12073567	chr1	NC_000001.10	+	12040369	12073567	26	NM_001127660 // MFN2 // mitofusin 2 // 1p36.22 // 9927 /// NM_014874 // MFN2 // mitofusin 2 // 1p36.22 // 9927 /// XM_005263547 // MFN2 // mitofusin 2 // 1p36.22 // 9927 /// ENST00000235329 // MFN2 // mitofusin 2 // 1p36.22 // 9927 /// ENST00000444836 // MFN2 // mitofusin 2 // 1p36.22 // 9927 /// AF036536 // MFN2 // mitofusin 2 // 1p36.22 // 9927 /// AK289828 // MFN2 // mitofusin 2 // 1p36.22 // …	NM_001127660 // RefSeq // Homo sapiens mitofusin 2 (MFN2), transcript variant 2, mRNA. // chr1 // 100 // 96 // 25 // 25 // 0 /// NM_014874 // RefSeq // Homo sapiens mitofusin 2 (MFN2), transcript variant 1, mRNA. // chr1 // 100 // 100 // 26 // 26 // 0 /// XM_005263547 // RefSeq // PREDICTED: Homo sapiens mitofusin 2 (MFN2), transcript variant X5, mRNA. // chr1 // 100 // 96 // 25 // 25 // 0 /// EN…	main
7897849	AK095928,NM_021933,BC008068,FJ618905,XM_005263487	chr1:12079512-12092106	chr1	NC_000001.10	+	12079512	12092106	27	ENST00000460823 // MIIP // migration and invasion inhibitory protein // 1p36.22 // 60672 /// ENST00000466860 // MIIP // migration and invasion inhibitory protein // 1p36.22 // 60672 /// ENST00000478299 // MIIP // migration and invasion inhibitory protein // 1p36.22 // 60672 /// ENST00000498685 // MIIP // migration and invasion inhibitory protein // 1p36.22 // 60672 /// AK095928 // MIIP // migrati…	ENST00000460823 // ENSEMBL // havana:known chromosome:GRCh38:1:12029096:12032025:1 gene:ENSG00000116691 gene_biotype:protein_coding transcript_biotype:processed_transcript // chr1 // 100 // 52 // 14 // 14 // 0 /// ENST00000466860 // ENSEMBL // havana:known chromosome:GRCh38:1:12022222:12031975:1 gene:ENSG00000116691 gene_biotype:protein_coding transcript_biotype:processed_transcript // chr1 // 10…	main
7897860	NM_001243,NM_001281430,BC063482,BC136400,D86042,M83554	chr1:12123434-12204264	chr1	NC_000001.10	+	12123434	12204264	42	NM_001243 // TNFRSF8 // tumor necrosis factor receptor superfamily, member 8 // 1p36 // 943 /// NM_001281430 // TNFRSF8 // tumor necrosis factor receptor superfamily, member 8 // 1p36 // 943 /// ENST00000263932 // TNFRSF8 // tumor necrosis factor receptor superfamily, member 8 // 1p36 // 943 /// ENST00000413146 // TNFRSF8 // tumor necrosis factor receptor superfamily, member 8 // 1p36 // 943 /// …	NM_001243 // RefSeq // Homo sapiens tumor necrosis factor receptor superfamily, member 8 (TNFRSF8), transcript variant 1, mRNA. // chr1 // 100 // 95 // 40 // 40 // 0 /// NM_001281430 // RefSeq // Homo sapiens tumor necrosis factor receptor superfamily, member 8 (TNFRSF8), transcript variant 3, mRNA. // chr1 // 97 // 88 // 36 // 37 // 0 /// ENST00000263932 // ENSEMBL // ensembl_havana_transcript:k…	main
7897877	NM_001066,AY148473,BC052977,BT019927,EU826615,M32315,M55994	chr1:12227060-12269285	chr1	NC_000001.10	+	12227060	12269285	30	NM_001066 // TNFRSF1B // tumor necrosis factor receptor superfamily, member 1B // 1p36.22 // 7133 /// ENST00000376259 // TNFRSF1B // tumor necrosis factor receptor superfamily, member 1B // 1p36.22 // 7133 /// ENST00000492361 // TNFRSF1B // tumor necrosis factor receptor superfamily, member 1B // 1p36.22 // 7133 /// ENST00000536782 // TNFRSF1B // tumor necrosis factor receptor superfamily, member…	NM_001066 // RefSeq // Homo sapiens tumor necrosis factor receptor superfamily, member 1B (TNFRSF1B), mRNA. // chr1 // 100 // 100 // 30 // 30 // 0 /// ENST00000376259 // ENSEMBL // ensembl_havana_transcript:known chromosome:GRCh38:1:12167003:12209228:1 gene:ENSG00000028137 gene_biotype:protein_coding transcript_biotype:protein_coding // chr1 // 100 // 100 // 30 // 30 // 0 /// ENST00000492361 // E…	main
7897890	NM_015378,NM_018156,AK125118,AK295882,AL833320,BC025329,BC051804,AK001481	chr1:12290113-12572099	chr1	NC_000001.10	+	12290113	12572099	82	NM_015378 // VPS13D // vacuolar protein sorting 13 homolog D (S. cerevisiae) // 1p36.22 // 55187 /// NM_018156 // VPS13D // vacuolar protein sorting 13 homolog D (S. cerevisiae) // 1p36.22 // 55187 /// ENST00000011700 // VPS13D // vacuolar protein sorting 13 homolog D (S. cerevisiae) // 1p36.22 // 55187 /// ENST00000460333 // VPS13D // vacuolar protein sorting 13 homolog D (S. cerevisiae) // 1p36…	NM_015378 // RefSeq // Homo sapiens vacuolar protein sorting 13 homolog D (S. cerevisiae) (VPS13D), transcript variant 1, mRNA. // chr1 // 100 // 99 // 81 // 81 // 0 /// NM_018156 // RefSeq // Homo sapiens vacuolar protein sorting 13 homolog D (S. cerevisiae) (VPS13D), transcript variant 2, mRNA. // chr1 // 100 // 99 // 81 // 81 // 0 /// ENST00000011700 // ENSEMBL // havana:novel chromosome:GRCh3…	main
7897953	NR_003022,NR_003025,DQ786227	chr1:12567300-12567451	chr1	NC_000001.10	+	12567300	12567451	24	NR_003022 // SNORA59B // small nucleolar RNA, H/ACA box 59B // 17p11.2 // 677882 /// NR_003025 // SNORA59A // small nucleolar RNA, H/ACA box 59A // 1p36.21 // 677885 /// ENST00000458926 // SNORA59B // small nucleolar RNA, H/ACA box 59B // 17p11.2 // 677882 /// ENST00000458926 // SNORA59A // small nucleolar RNA, H/ACA box 59A // 1p36.21 // 677885 /// ENST00000459326 // SNORA59B // small nucleolar …	NR_003022 // RefSeq // Homo sapiens small nucleolar RNA, H/ACA box 59B (SNORA59B), small nucleolar RNA. // chr1 // 100 // 100 // 24 // 24 // 0 /// NR_003025 // RefSeq // Homo sapiens small nucleolar RNA, H/ACA box 59A (SNORA59A), small nucleolar RNA. // chr1 // 100 // 100 // 24 // 24 // 0 /// ENST00000458926 // ENSEMBL // ncrna:known chromosome:GRCh38:17:19557560:19557711:1 gene:ENSG00000276660 g…	main
7897955	NM_001013630,XM_006710608	chr1:12704566-12727097	chr1	NC_000001.10	+	12704566	12727097	20	NM_001013630 // AADACL4 // arylacetamide deacetylase-like 4 // 1p36.21 // 343066 /// XM_006710608 // AADACL4 // arylacetamide deacetylase-like 4 // 1p36.21 // 343066 /// ENST00000376221 // AADACL4 // arylacetamide deacetylase-like 4 // 1p36.21 // 343066	NM_001013630 // RefSeq // Homo sapiens arylacetamide deacetylase-like 4 (AADACL4), mRNA. // chr1 // 100 // 100 // 20 // 20 // 0 /// XM_006710608 // RefSeq // PREDICTED: Homo sapiens arylacetamide deacetylase-like 4 (AADACL4), transcript variant X1, mRNA. // chr1 // 100 // 90 // 18 // 18 // 0 /// ENST00000376221 // ENSEMBL // ensembl_havana_transcript:known chromosome:GRCh38:1:12644547:12667086:1 …	main
7897960	NM_001103170,NR_111984	chr1:12776118-12788726	chr1	NC_000001.10	+	12776118	12788726	14	NM_001103170 // AADACL3 // arylacetamide deacetylase-like 3 // 1p36.21 // 126767 /// NR_111984 // AADACL3 // arylacetamide deacetylase-like 3 // 1p36.21 // 126767 /// ENST00000332530 // AADACL3 // arylacetamide deacetylase-like 3 // 1p36.21 // 126767 /// ENST00000359318 // AADACL3 // arylacetamide deacetylase-like 3 // 1p36.21 // 126767	NM_001103170 // RefSeq // Homo sapiens arylacetamide deacetylase-like 3 (AADACL3), transcript variant 1, mRNA. // chr1 // 93 // 100 // 13 // 14 // 0 /// NR_111984 // RefSeq // Homo sapiens arylacetamide deacetylase-like 3 (AADACL3), transcript variant 2, non-coding RNA. // chr1 // 100 // 71 // 10 // 10 // 0 /// ENST00000332530 // ENSEMBL // ensembl:known chromosome:GRCh38:1:12716115:12728759:1 ge…	main
7897964		chr1:12799692-12799796	chr1	NC_000001.10	+	12799692	12799796	24	---	NONHSAT000962 // NONCODE // Non-coding transcript identified by NONCODE // chr1 // 100 // 96 // 23 // 23 // 0	main
7897966	NM_152290,AK026705,BC029894,BX647383,AK298760	chr1:12806163-12823847	chr1	NC_000001.10	+	12806163	12823847	33	NM_152290 // C1orf158 // chromosome 1 open reading frame 158 // 1p36.21 // 93190 /// ENST00000376210 // C1orf158 // chromosome 1 open reading frame 158 // 1p36.21 // 93190 /// AK026705 // C1orf158 // chromosome 1 open reading frame 158 // 1p36.21 // 93190 /// BC029894 // C1orf158 // chromosome 1 open reading frame 158 // 1p36.21 // 93190 /// BX647383 // C1orf158 // chromosome 1 open reading frame…	NM_152290 // RefSeq // Homo sapiens chromosome 1 open reading frame 158 (C1orf158), mRNA. // chr1 // 100 // 82 // 27 // 27 // 0 /// ENST00000376210 // ENSEMBL // havana:novel chromosome:GRCh38:1:12746425:12761169:1 gene:ENSG00000157330 gene_biotype:protein_coding transcript_biotype:protein_coding // chr1 // 100 // 55 // 18 // 18 // 0 /// AK026705 // GenBank // Homo sapiens cDNA: FLJ23052 fis, clo…	main
7897974	NM_001080830	chr1:12834984-12838049	chr1	NC_000001.10	+	12834984	12838049	26	NM_001080830 // PRAMEF12 // PRAME family member 12 // 1p36.21 // 390999 /// ENST00000357726 // PRAMEF12 // PRAME family member 12 // 1p36.21 // 390999	NM_001080830 // RefSeq // Homo sapiens PRAME family member 12 (PRAMEF12), mRNA. // chr1 // 96 // 100 // 25 // 26 // 0 /// ENST00000357726 // ENSEMBL // ensembl_havana_transcript:known chromosome:GRCh38:1:12774841:12777906:1 gene:ENSG00000116726 gene_biotype:protein_coding transcript_biotype:protein_coding // chr1 // 96 // 100 // 25 // 26 // 0 /// GENSCAN00000049175 // ENSEMBL // cdna:genscan chro…	main
7897978	NM_001024661,NM_001294139,NM_023013,BC040902,NR_111945,NR_111947,BC144199,NM_023014,BC075008,BC075009	chr1:12851546-12922241	chr1	NC_000001.10	+	12851546	12922241	47	NM_001024661 // PRAMEF14 // PRAME family member 14 // 1p36.21 // 729528 /// NM_001294139 // PRAMEF1 // PRAME family member 1 // 1p36.21 // 65121 /// NM_023013 // PRAMEF1 // PRAME family member 1 // 1p36.21 // 65121 /// ENST00000332296 // PRAMEF1 // PRAME family member 1 // 1p36.21 // 65121 /// ENST00000400814 // PRAMEF1 // PRAME family member 1 // 1p36.21 // 65121 /// ENST00000602491 // PRAMEF14 …	NM_001024661 // RefSeq // Homo sapiens PRAME family member 14 (PRAMEF14), mRNA. // chr1 // 79 // 83 // 31 // 39 // 0 /// NM_001294139 // RefSeq // Homo sapiens PRAME family member 1 (PRAMEF1), transcript variant 2, mRNA. // chr1 // 100 // 45 // 21 // 21 // 0 /// NM_023013 // RefSeq // Homo sapiens PRAME family member 1 (PRAMEF1), transcript variant 1, mRNA. // chr1 // 83 // 74 // 29 // 35 // 0 //…	main
7897987	NM_023014,BC075008,BC075009	chr1:12916941-12921764	chr1	NC_000001.10	+	12916941	12921764	15	NM_023014 // PRAMEF2 // PRAME family member 2 // 1p36.21 // 65122 /// ENST00000240189 // PRAMEF2 // PRAME family member 2 // 1p36.21 // 65122 /// BC075008 // PRAMEF2 // PRAME family member 2 // 1p36.21 // 65122 /// BC075009 // PRAMEF2 // PRAME family member 2 // 1p36.21 // 65122	NM_023014 // RefSeq // Homo sapiens PRAME family member 2 (PRAMEF2), mRNA. // chr1 // 100 // 100 // 15 // 15 // 0 /// ENST00000240189 // ENSEMBL // ensembl_havana_transcript:known chromosome:GRCh38:1:12857086:12861909:1 gene:ENSG00000120952 gene_biotype:protein_coding transcript_biotype:protein_coding // chr1 // 100 // 100 // 15 // 15 // 0 /// BC075008 // GenBank // Homo sapiens PRAME family memb…	main
7897991	NM_001012276,BC140755,BC144565	chr1:12976450-12980569	chr1	NC_000001.10	+	12976450	12980569	33	NM_001012276 // PRAMEF8 // PRAME family member 8 // 1p36.21 // 391002 /// ENST00000330881 // PRAMEF7 // PRAME family member 7 // 1p36.21 // 441871 /// ENST00000357367 // PRAMEF8 // PRAME family member 8 // 1p36.21 // 391002 /// BC140755 // PRAMEF8 // PRAME family member 8 // 1p36.21 // 391002 /// BC144565 // PRAMEF8 // PRAME family member 8 // 1p36.21 // 391002	NM_001012276 // RefSeq // Homo sapiens PRAME family member 8 (PRAMEF8), mRNA. // chr1 // 100 // 100 // 33 // 33 // 0 /// ENST00000330881 // ENSEMBL // ensembl_havana_transcript:known chromosome:GRCh38:1:12917625:12920480:1 gene:ENSG00000204510 gene_biotype:protein_coding transcript_biotype:protein_coding // chr1 // 97 // 100 // 32 // 33 // 0 /// ENST00000357367 // ENSEMBL // havana:known chromoso…	main
7897995		chr1:12982374-12982480	chr1	NC_000001.10	+	12982374	12982480	28	ENST00000384703 // RNU6-1072P // RNA, U6 small nuclear 1072, pseudogene // --- // --- /// ENST00000384780 // RNU6-771P // RNA, U6 small nuclear 771, pseudogene // --- // --- /// ENST00000516430 // RNU6-1185P // RNA, U6 small nuclear 1185, pseudogene // --- // ---	ENST00000384703 // ENSEMBL // ncrna:known chromosome:GRCh38:1:12922554:12922660:1 gene:ENSG00000207434 gene_biotype:snRNA transcript_biotype:snRNA // chr1 // 100 // 100 // 28 // 28 // 0 /// ENST00000384780 // ENSEMBL // ncrna:known chromosome:GRCh38:1:13279125:13279231:-1 gene:ENSG00000207511 gene_biotype:snRNA transcript_biotype:snRNA // chr1 // 100 // 100 // 28 // 28 // 0 /// ENST00000516430 //…	main
7897997	NM_001099850,XM_006724955,NM_001039361,BC112208,BC112210	chr1:13035533-13038381	chr1	NC_000001.10	+	13035533	13038381	32	NM_001099850 // LOC391003 // PRAME family member-like // 1p36.21 // 391003 /// ENST00000376101 // LOC391003 // PRAME family member-like // 1p36.21 // 391003 /// ENST00000376101 // PRAMEF19 // PRAME family member 19 // 1p36.21 // 645414 /// ENST00000540591 // LOC391003 // PRAME family member-like // 1p36.21 // 391003 /// ENST00000540591 // PRAMEF19 // PRAME family member 19 // 1p36.21 // 645414 //…	NM_001099850 // RefSeq // Homo sapiens PRAME family member-like (LOC391003), mRNA. // chr1 // 44 // 100 // 14 // 32 // 0 /// ENST00000376101 // ENSEMBL // ensembl_havana_transcript:known chromosome:GRCh38:1:13369067:13371693:-1 gene:ENSG00000204480 gene_biotype:protein_coding transcript_biotype:protein_coding // chr1 // 36 // 78 // 9 // 25 // 0 /// ENST00000540591 // ENSEMBL // ensembl:known chro…	main
7898002	XM_006724955,NM_001009611,NM_001010889,NM_001013407,NM_001039361,NM_001098376,NM_001099850,XM_006726332,AK124292,BC101342,BC101343,BC101344,BC112208,BC112210,BC130274,BC130276,BC137391,BC171794,BC144426	chr1:13140456-13145000	chr1	NC_000001.10	+	13140456	13145000	33	XM_006724955 // PRAMEF25 // PRAME family member 25 // 1p36.21 // 441873 /// ENST00000415919 // PRAMEF25 // PRAME family member 25 // --- // --- /// NM_001009611 // PRAMEF4 // PRAME family member 4 // 1p36.21 // 400735 /// NM_001010889 // PRAMEF6 // PRAME family member 6 // 1p36.21 // 440561 /// NM_001013407 // PRAMEF5 // PRAME family member 5 // 1p36.21 // 343068 /// NM_001039361 // PRAMEF10 // P…	XM_006724955 // RefSeq // PREDICTED: Homo sapiens PRAME family member 25 (PRAMEF25), mRNA. // chr1 // 100 // 100 // 33 // 33 // 0 /// ENST00000415919 // ENSEMBL // havana:known chromosome:GRCh38:1:13149237:13226106:-1 gene:ENSG00000204505 gene_biotype:unprocessed_pseudogene transcript_biotype:unprocessed_pseudogene // chr1 // 61 // 94 // 19 // 31 // 0 /// NM_001009611 // RefSeq // Homo sapiens PR…	main
7898007	NM_001009611,NM_001010889,NM_001013407,NM_001098376,XM_006726332,AK124292,BC101342,BC101343,BC101344,BC130274,BC130276,BC137391,BC171794,NM_001146344,BC144426,NM_001099852,XM_006724955	chr1:13359819-13369057	chr1	NC_000001.10	+	13359819	13369057	54	NM_001009611 // PRAMEF4 // PRAME family member 4 // 1p36.21 // 400735 /// NM_001010889 // PRAMEF6 // PRAME family member 6 // 1p36.21 // 440561 /// NM_001013407 // PRAMEF5 // PRAME family member 5 // 1p36.21 // 343068 /// NM_001098376 // PRAMEF15 // PRAME family member 15 // 1p36.21 // 653619 /// XM_006726332 // LOC101930169 // PRAME family member 23-like // --- // 101930169 /// ENST00000235349 /…	NM_001009611 // RefSeq // Homo sapiens PRAME family member 4 (PRAMEF4), mRNA. // chr1 // 88 // 89 // 42 // 48 // 0 /// NM_001010889 // RefSeq // Homo sapiens PRAME family member 6 (PRAMEF6), mRNA. // chr1 // 98 // 89 // 47 // 48 // 0 /// NM_001013407 // RefSeq // Homo sapiens PRAME family member 5 (PRAMEF5), mRNA. // chr1 // 100 // 100 // 54 // 54 // 0 /// NM_001098376 // RefSeq // Homo sapiens P…	main
7898012	NM_001009611,NM_001010889,NM_001013407,NM_001098376,XM_006726332,AK124292,BC101342,BC101343,BC101344,BC130274,BC130276,BC137391,BC171794,NM_001146344,BC144426,NM_001099852,XM_006724955	chr1:13361979-13428191	chr1	NC_000001.10	+	13361979	13428191	68	NM_001009611 // PRAMEF4 // PRAME family member 4 // 1p36.21 // 400735 /// NM_001010889 // PRAMEF6 // PRAME family member 6 // 1p36.21 // 440561 /// NM_001013407 // PRAMEF5 // PRAME family member 5 // 1p36.21 // 343068 /// NM_001098376 // PRAMEF15 // PRAME family member 15 // 1p36.21 // 653619 /// XM_006726332 // LOC101930169 // PRAME family member 23-like // --- // 101930169 /// ENST00000235349 /…	NM_001009611 // RefSeq // Homo sapiens PRAME family member 4 (PRAMEF4), mRNA. // chr1 // 83 // 85 // 48 // 58 // 0 /// NM_001010889 // RefSeq // Homo sapiens PRAME family member 6 (PRAMEF6), mRNA. // chr1 // 75 // 84 // 43 // 57 // 0 /// NM_001013407 // RefSeq // Homo sapiens PRAME family member 5 (PRAMEF5), mRNA. // chr1 // 79 // 93 // 50 // 63 // 0 /// NM_001098376 // RefSeq // Homo sapiens PRA…	main
7898020	NM_001039361,BC112208,BC112210,NM_001099851,BC144662,BC146858,NM_001045480,NM_023014,NR_111945,NR_111947,XM_006724955,BC075008,BC075009	chr1:13409128-13414485	chr1	NC_000001.10	+	13409128	13414485	71	NM_001039361 // PRAMEF10 // PRAME family member 10 // 1p36.21 // 343071 /// ENST00000235347 // PRAMEF10 // PRAME family member 10 // 1p36.21 // 343071 /// BC112208 // PRAMEF10 // PRAME family member 10 // 1p36.21 // 343071 /// BC112210 // PRAMEF10 // PRAME family member 10 // 1p36.21 // 343071 /// NM_001099851 // PRAMEF17 // PRAME family member 17 // 1p36.21 // 391004 /// ENST00000376098 // PRAME…	NM_001039361 // RefSeq // Homo sapiens PRAME family member 10 (PRAMEF10), mRNA. // chr1 // 89 // 100 // 63 // 71 // 0 /// ENST00000235347 // ENSEMBL // ensembl_havana_transcript:known chromosome:GRCh38:1:12892896:12898270:-1 gene:ENSG00000187545 gene_biotype:protein_coding transcript_biotype:protein_coding // chr1 // 89 // 100 // 63 // 71 // 0 /// BC112208 // GenBank // Homo sapiens PRAME family …	main
7898026	NM_001045480,NM_001099851,BC144662,BC146858,NM_001039361,BC112208,BC112210	chr1:13495254-13498260	chr1	NC_000001.10	+	13495254	13498260	42	NM_001045480 // PRAMEF16 // PRAME family member 16 // 1p36.21 // 654348 /// NM_001099851 // PRAMEF17 // PRAME family member 17 // 1p36.21 // 391004 /// ENST00000376098 // PRAMEF17 // PRAME family member 17 // 1p36.21 // 391004 /// BC144662 // PRAMEF17 // PRAME family member 17 // 1p36.21 // 391004 /// BC146858 // PRAMEF17 // PRAME family member 17 // 1p36.21 // 391004 /// NM_001039361 // PRAMEF10…	NM_001045480 // RefSeq // Homo sapiens PRAME family member 16 (PRAMEF16), mRNA. // chr1 // 100 // 100 // 42 // 42 // 0 /// NM_001099851 // RefSeq // Homo sapiens PRAME family member 17 (PRAMEF17), mRNA. // chr1 // 100 // 100 // 42 // 42 // 0 /// ENST00000376098 // ENSEMBL // ensembl_havana_transcript:known chromosome:GRCh38:1:13389632:13392629:1 gene:ENSG00000204479 gene_biotype:protein_coding tr…	main
7898030	NM_001099852	chr1:13521963-13526943	chr1	NC_000001.10	+	13521963	13526943	18	NM_001099852 // PRAMEF20 // PRAME family member 20 // 1p36.21 // 645425 /// ENST00000316412 // PRAMEF20 // PRAME family member 20 // 1p36.21 // 645425 /// ENST00000602960 // PRAMEF20 // PRAME family member 20 // 1p36.21 // 645425	NM_001099852 // RefSeq // Homo sapiens PRAME family member 20 (PRAMEF20), mRNA. // chr1 // 100 // 100 // 18 // 18 // 0 /// ENST00000316412 // ENSEMBL // ensembl:known chromosome:GRCh38:1:13410450:13421328:1 gene:ENSG00000204478 gene_biotype:protein_coding transcript_biotype:protein_coding // chr1 // 100 // 100 // 18 // 18 // 0 /// ENST00000602960 // ENSEMBL // havana:known chromosome:GRCh38:1:134…	main
7898034	NM_001039361,BC112208,BC112210,NM_001099851,BC144662,BC146858,NM_001045480,NM_023014,NR_111945,NR_111947,XM_006724955,BC075008,BC075009	chr1:13629925-13635282	chr1	NC_000001.10	+	13629925	13635282	71	NM_001039361 // PRAMEF10 // PRAME family member 10 // 1p36.21 // 343071 /// ENST00000235347 // PRAMEF10 // PRAME family member 10 // 1p36.21 // 343071 /// BC112208 // PRAMEF10 // PRAME family member 10 // 1p36.21 // 343071 /// BC112210 // PRAMEF10 // PRAME family member 10 // 1p36.21 // 343071 /// NM_001099851 // PRAMEF17 // PRAME family member 17 // 1p36.21 // 391004 /// ENST00000376098 // PRAME…	NM_001039361 // RefSeq // Homo sapiens PRAME family member 10 (PRAMEF10), mRNA. // chr1 // 89 // 100 // 63 // 71 // 0 /// ENST00000235347 // ENSEMBL // ensembl_havana_transcript:known chromosome:GRCh38:1:12892896:12898270:-1 gene:ENSG00000187545 gene_biotype:protein_coding transcript_biotype:protein_coding // chr1 // 89 // 100 // 63 // 71 // 0 /// BC112208 // GenBank // Homo sapiens PRAME family …	main
7898040	NM_001009611,NM_001010889,NM_001013407,NM_001098376,XM_006726332,AK124292,BC101342,BC101343,BC101344,BC130274,BC130276,BC137391,BC171794,NM_001146344,BC144426,NM_001099852,XM_006724955	chr1:13641973-13648988	chr1	NC_000001.10	+	13641973	13648988	68	NM_001009611 // PRAMEF4 // PRAME family member 4 // 1p36.21 // 400735 /// NM_001010889 // PRAMEF6 // PRAME family member 6 // 1p36.21 // 440561 /// NM_001013407 // PRAMEF5 // PRAME family member 5 // 1p36.21 // 343068 /// NM_001098376 // PRAMEF15 // PRAME family member 15 // 1p36.21 // 653619 /// XM_006726332 // LOC101930169 // PRAME family member 23-like // --- // 101930169 /// ENST00000235349 /…	NM_001009611 // RefSeq // Homo sapiens PRAME family member 4 (PRAMEF4), mRNA. // chr1 // 79 // 91 // 49 // 62 // 0 /// NM_001010889 // RefSeq // Homo sapiens PRAME family member 6 (PRAMEF6), mRNA. // chr1 // 77 // 90 // 47 // 61 // 0 /// NM_001013407 // RefSeq // Homo sapiens PRAME family member 5 (PRAMEF5), mRNA. // chr1 // 81 // 99 // 54 // 67 // 0 /// NM_001098376 // RefSeq // Homo sapiens PRA…	main
7898048	NM_001045480,NM_001099851,BC144662,BC146858,NM_001039361,BC112208,BC112210	chr1:13716088-13719064	chr1	NC_000001.10	+	13716088	13719064	49	NM_001045480 // PRAMEF16 // PRAME family member 16 // 1p36.21 // 654348 /// NM_001099851 // PRAMEF17 // PRAME family member 17 // 1p36.21 // 391004 /// ENST00000376098 // PRAMEF17 // PRAME family member 17 // 1p36.21 // 391004 /// BC144662 // PRAMEF17 // PRAME family member 17 // 1p36.21 // 391004 /// BC146858 // PRAMEF17 // PRAME family member 17 // 1p36.21 // 391004 /// NM_001039361 // PRAMEF10…	NM_001045480 // RefSeq // Homo sapiens PRAME family member 16 (PRAMEF16), mRNA. // chr1 // 86 // 100 // 42 // 49 // 0 /// NM_001099851 // RefSeq // Homo sapiens PRAME family member 17 (PRAMEF17), mRNA. // chr1 // 98 // 100 // 48 // 49 // 0 /// ENST00000376098 // ENSEMBL // ensembl_havana_transcript:known chromosome:GRCh38:1:13389632:13392629:1 gene:ENSG00000204479 gene_biotype:protein_coding tran…	main
7898052	NM_001099852,NM_001098376,AK124292	chr1:13736907-13747803	chr1	NC_000001.10	+	13736907	13747803	21	NM_001099852 // PRAMEF20 // PRAME family member 20 // 1p36.21 // 645425 /// ENST00000316412 // PRAMEF20 // PRAME family member 20 // 1p36.21 // 645425 /// ENST00000602960 // PRAMEF20 // PRAME family member 20 // 1p36.21 // 645425 /// NM_001098376 // PRAMEF15 // PRAME family member 15 // 1p36.21 // 653619 /// ENST00000376152 // PRAMEF9 // PRAME family member 9 // 1p36.21 // 343070 /// ENST00000376…	NM_001099852 // RefSeq // Homo sapiens PRAME family member 20 (PRAMEF20), mRNA. // chr1 // 100 // 100 // 21 // 21 // 0 /// ENST00000316412 // ENSEMBL // ensembl:known chromosome:GRCh38:1:13410450:13421328:1 gene:ENSG00000204478 gene_biotype:protein_coding transcript_biotype:protein_coding // chr1 // 100 // 100 // 21 // 21 // 0 /// ENST00000602960 // ENSEMBL // havana:known chromosome:GRCh38:1:134…	main
7898057	NM_001006624,NM_001006625,NM_006474,NM_198389,AB127958,AF030428,AF390106,AK307705,AK307706,AY194238,BC014668,BC022812	chr1:13910227-13944452	chr1	NC_000001.10	+	13910227	13944452	30	NM_001006624 // PDPN // podoplanin // 1p36.21 // 10630 /// NM_001006625 // PDPN // podoplanin // 1p36.21 // 10630 /// NM_006474 // PDPN // podoplanin // 1p36.21 // 10630 /// NM_198389 // PDPN // podoplanin // 1p36.21 // 10630 /// ENST00000294489 // PDPN // podoplanin // 1p36.21 // 10630 /// ENST00000376057 // PDPN // podoplanin // 1p36.21 // 10630 /// ENST00000376061 // PDPN // podoplanin // 1p36…	NM_001006624 // RefSeq // Homo sapiens podoplanin (PDPN), transcript variant 3, mRNA. // chr1 // 100 // 53 // 16 // 16 // 0 /// NM_001006625 // RefSeq // Homo sapiens podoplanin (PDPN), transcript variant 4, mRNA. // chr1 // 100 // 53 // 16 // 16 // 0 /// NM_006474 // RefSeq // Homo sapiens podoplanin (PDPN), transcript variant 1, mRNA. // chr1 // 100 // 63 // 19 // 19 // 0 /// NM_198389 // RefSe…	main
7898070	NM_001007257,NM_001135610,NM_012231,NM_015866,D45132,U17838	chr1:14026735-14151575	chr1	NC_000001.10	+	14026735	14151575	26	NM_001007257 // PRDM2 // PR domain containing 2, with ZNF domain // 1p36.21 // 7799 /// NM_001135610 // PRDM2 // PR domain containing 2, with ZNF domain // 1p36.21 // 7799 /// NM_012231 // PRDM2 // PR domain containing 2, with ZNF domain // 1p36.21 // 7799 /// NM_015866 // PRDM2 // PR domain containing 2, with ZNF domain // 1p36.21 // 7799 /// ENST00000235372 // PRDM2 // PR domain containing 2, w…	NM_001007257 // RefSeq // Homo sapiens PR domain containing 2, with ZNF domain (PRDM2), transcript variant 3, mRNA. // chr1 // 100 // 58 // 15 // 15 // 0 /// NM_001135610 // RefSeq // Homo sapiens PR domain containing 2, with ZNF domain (PRDM2), transcript variant 4, mRNA. // chr1 // 100 // 38 // 10 // 10 // 0 /// NM_012231 // RefSeq // Homo sapiens PR domain containing 2, with ZNF domain (PRDM2)…	main
7898084	AY505119,AY505120,AY505121,AY505122,BC035501,NM_001017999,NM_001018000,NM_001018001,NM_015209,NM_201628,AB028949	chr1:14925200-15393056	chr1	NC_000001.10	+	14925200	15393056	39	ENST00000400797 // KAZN // kazrin, periplakin interacting protein // 1p36.21 // 23254 /// ENST00000491547 // KAZN // kazrin, periplakin interacting protein // 1p36.21 // 23254 /// ENST00000503743 // KAZN // kazrin, periplakin interacting protein // 1p36.21 // 23254 /// AY505119 // KAZN // kazrin, periplakin interacting protein // 1p36.21 // 23254 /// AY505120 // KAZN // kazrin, periplakin interac…	ENST00000400797 // ENSEMBL // ensembl_havana_transcript:known chromosome:GRCh38:1:14945919:15065797:1 gene:ENSG00000189337 gene_biotype:protein_coding transcript_biotype:protein_coding // chr1 // 100 // 36 // 14 // 14 // 0 /// ENST00000491547 // ENSEMBL // havana:known chromosome:GRCh38:1:14598704:15066560:1 gene:ENSG00000189337 gene_biotype:protein_coding transcript_biotype:retained_intron // ch…	main
7898102	NM_201628,AK125794,BC101637,BC113621,BC143641,BX648256,AK293806	chr1:15425525-15444543	chr1	NC_000001.10	+	15425525	15444543	37	NM_201628 // KAZN // kazrin, periplakin interacting protein // 1p36.21 // 23254 /// ENST00000376030 // KAZN // kazrin, periplakin interacting protein // 1p36.21 // 23254 /// AK125794 // KAZN // kazrin, periplakin interacting protein // 1p36.21 // 23254 /// BC101637 // KAZN // kazrin, periplakin interacting protein // 1p36.21 // 23254 /// BC113621 // KAZN // kazrin, periplakin interacting protein …	NM_201628 // RefSeq // Homo sapiens kazrin, periplakin interacting protein (KAZN), transcript variant E, mRNA. // chr1 // 100 // 89 // 33 // 33 // 0 /// ENST00000376030 // ENSEMBL // havana:known chromosome:GRCh38:1:14598704:15118043:1 gene:ENSG00000189337 gene_biotype:protein_coding transcript_biotype:protein_coding // chr1 // 100 // 89 // 33 // 33 // 0 /// AK125794 // GenBank // Homo sapiens cD…	main
7898112	AK095631	chr1:15436471-15437158	chr1	NC_000001.10	+	15436471	15437158	21	AK095631 // TMEM51-AS1 // TMEM51 antisense RNA 1 // 1p36.21 // 200197	AK095631 // GenBank // Homo sapiens cDNA FLJ38312 fis, clone FCBBF3021506. // chr1 // 86 // 100 // 18 // 21 // 0	main
7898115	NM_001136218,NM_018022,AK129922,BC000202,BC000593,BC005177,NM_001136216,NM_001136217,AK292184	chr1:15479062-15546974	chr1	NC_000001.10	+	15479062	15546974	35	NM_001136218 // TMEM51 // transmembrane protein 51 // 1p36.21 // 55092 /// NM_018022 // TMEM51 // transmembrane protein 51 // 1p36.21 // 55092 /// ENST00000376008 // TMEM51 // transmembrane protein 51 // 1p36.21 // 55092 /// ENST00000400796 // TMEM51 // transmembrane protein 51 // 1p36.21 // 55092 /// ENST00000434578 // TMEM51 // transmembrane protein 51 // 1p36.21 // 55092 /// AK129922 // TMEM51…	NM_001136218 // RefSeq // Homo sapiens transmembrane protein 51 (TMEM51), transcript variant 3, mRNA. // chr1 // 100 // 91 // 32 // 32 // 0 /// NM_018022 // RefSeq // Homo sapiens transmembrane protein 51 (TMEM51), transcript variant 4, mRNA. // chr1 // 100 // 83 // 29 // 29 // 0 /// ENST00000376008 // ENSEMBL // ensembl_havana_transcript:known chromosome:GRCh38:1:15153789:15220480:1 gene:ENSG000…	main
7898124	NM_052929,AB067524,AK057963,AK096961,AK296920,AL833342	chr1:15563221-15726858	chr1	NC_000001.10	+	15563221	15726858	49	NM_052929 // FHAD1 // forkhead-associated (FHA) phosphopeptide binding domain 1 // 1p36.21 // 114827 /// ENST00000314668 // FHAD1 // forkhead-associated (FHA) phosphopeptide binding domain 1 // 1p36.21 // 114827 /// ENST00000358897 // FHAD1 // forkhead-associated (FHA) phosphopeptide binding domain 1 // 1p36.21 // 114827 /// ENST00000375996 // FHAD1 // forkhead-associated (FHA) phosphopeptide bin…	NM_052929 // RefSeq // Homo sapiens forkhead-associated (FHA) phosphopeptide binding domain 1 (FHAD1), mRNA. // chr1 // 100 // 82 // 40 // 40 // 0 /// ENST00000314668 // ENSEMBL // havana:putative chromosome:GRCh38:1:15345431:15398126:1 gene:ENSG00000142621 gene_biotype:protein_coding transcript_biotype:protein_coding // chr1 // 100 // 39 // 19 // 19 // 0 /// ENST00000358897 // ENSEMBL // ensembl…	main
7898161	NM_024329,BC007233,BC014923,BC023611,BC068473	chr1:15736391-15756839	chr1	NC_000001.10	+	15736391	15756839	30	NM_024329 // EFHD2 // EF-hand domain family, member D2 // 1p36.21 // 79180 /// ENST00000375980 // EFHD2 // EF-hand domain family, member D2 // 1p36.21 // 79180 /// ENST00000445566 // EFHD2 // EF-hand domain family, member D2 // 1p36.21 // 79180 /// BC007233 // EFHD2 // EF-hand domain family, member D2 // 1p36.21 // 79180 /// BC014923 // EFHD2 // EF-hand domain family, member D2 // 1p36.21 // 7918…	NM_024329 // RefSeq // Homo sapiens EF-hand domain family, member D2 (EFHD2), mRNA. // chr1 // 100 // 100 // 30 // 30 // 0 /// ENST00000375980 // ENSEMBL // ensembl_havana_transcript:known chromosome:GRCh38:1:15409895:15430343:1 gene:ENSG00000142634 gene_biotype:protein_coding transcript_biotype:protein_coding // chr1 // 100 // 100 // 30 // 30 // 0 /// ENST00000445566 // ENSEMBL // havana:known c…	main
7898167	NM_007272,AK289447,BC015118,S82198,CR749296	chr1:15764935-15773153	chr1	NC_000001.10	+	15764935	15773153	24	NM_007272 // CTRC // chymotrypsin C (caldecrin) // 1p36.21 // 11330 /// ENST00000375949 // CTRC // chymotrypsin C (caldecrin) // 1p36.21 // 11330 /// ENST00000476813 // CTRC // chymotrypsin C (caldecrin) // 1p36.21 // 11330 /// ENST00000483406 // CTRC // chymotrypsin C (caldecrin) // 1p36.21 // 11330 /// AK289447 // CTRC // chymotrypsin C (caldecrin) // 1p36.21 // 11330 /// BC015118 // CTRC // ch…	NM_007272 // RefSeq // Homo sapiens chymotrypsin C (caldecrin) (CTRC), mRNA. // chr1 // 100 // 100 // 24 // 24 // 0 /// ENST00000375949 // ENSEMBL // ensembl_havana_transcript:known chromosome:GRCh38:1:15438439:15446654:1 gene:ENSG00000162438 gene_biotype:protein_coding transcript_biotype:protein_coding // chr1 // 100 // 100 // 24 // 24 // 0 /// ENST00000476813 // ENSEMBL // havana:known chromoso…	main
7898176	NM_033440,AK056678,BC007031,BC069331,BC069432,CR450291,D00236,M16631,M16652	chr1:15783224-15798939	chr1	NC_000001.10	+	15783224	15798939	18	NM_033440 // CELA2A // chymotrypsin-like elastase family, member 2A // 1p36.21 // 63036 /// ENST00000359621 // CELA2A // chymotrypsin-like elastase family, member 2A // 1p36.21 // 63036 /// ENST00000459653 // CELA2A // chymotrypsin-like elastase family, member 2A // 1p36.21 // 63036 /// AK056678 // CELA2A // chymotrypsin-like elastase family, member 2A // 1p36.21 // 63036 /// BC007031 // CELA2A /…	NM_033440 // RefSeq // Homo sapiens chymotrypsin-like elastase family, member 2A (CELA2A), mRNA. // chr1 // 100 // 100 // 18 // 18 // 0 /// ENST00000359621 // ENSEMBL // ensembl_havana_transcript:known chromosome:GRCh38:1:15456729:15472091:1 gene:ENSG00000142615 gene_biotype:protein_coding transcript_biotype:protein_coding // chr1 // 100 // 100 // 18 // 18 // 0 /// ENST00000459653 // ENSEMBL // h…	main
7898184	NM_015849,BC069412,BC069455,BC113540,BC113542,M16653,BC171735	chr1:15802596-15817895	chr1	NC_000001.10	+	15802596	15817895	23	NM_015849 // CELA2B // chymotrypsin-like elastase family, member 2B // 1p36.21 // 51032 /// ENST00000375910 // CELA2B // chymotrypsin-like elastase family, member 2B // 1p36.21 // 51032 /// ENST00000422901 // CELA2B // chymotrypsin-like elastase family, member 2B // 1p36.21 // 51032 /// ENST00000488764 // CELA2B // chymotrypsin-like elastase family, member 2B // 1p36.21 // 51032 /// BC069412 // C…	NM_015849 // RefSeq // Homo sapiens chymotrypsin-like elastase family, member 2B (CELA2B), mRNA. // chr1 // 96 // 100 // 22 // 23 // 0 /// ENST00000375910 // ENSEMBL // ensembl_havana_transcript:known chromosome:GRCh38:1:15476101:15491400:1 gene:ENSG00000215704 gene_biotype:protein_coding transcript_biotype:protein_coding // chr1 // 100 // 100 // 23 // 23 // 0 /// ENST00000422901 // ENSEMBL // ha…	main
7898192	NM_001287811,NM_015291,NR_109898,AK091848,AK292479,AL137715,BC047363,BX648982	chr1:15853308-15902587	chr1	NC_000001.10	+	15853308	15902587	25	NM_001287811 // DNAJC16 // DnaJ (Hsp40) homolog, subfamily C, member 16 // 1p36.1 // 23341 /// NM_015291 // DNAJC16 // DnaJ (Hsp40) homolog, subfamily C, member 16 // 1p36.1 // 23341 /// NR_109898 // DNAJC16 // DnaJ (Hsp40) homolog, subfamily C, member 16 // 1p36.1 // 23341 /// ENST00000375838 // DNAJC16 // DnaJ (Hsp40) homolog, subfamily C, member 16 // 1p36.1 // 23341 /// ENST00000375847 // DNA…	NM_001287811 // RefSeq // Homo sapiens DnaJ (Hsp40) homolog, subfamily C, member 16 (DNAJC16), transcript variant 2, mRNA. // chr1 // 100 // 88 // 22 // 22 // 0 /// NM_015291 // RefSeq // Homo sapiens DnaJ (Hsp40) homolog, subfamily C, member 16 (DNAJC16), transcript variant 1, mRNA. // chr1 // 100 // 92 // 23 // 23 // 0 /// NR_109898 // RefSeq // Homo sapiens DnaJ (Hsp40) homolog, subfamily C, m…	main
7898209		chr1:15931077-15931538	chr1	NC_000001.10	+	15931077	15931538	19	ENST00000454346 // CHCHD2P6 // coiled-coil-helix-coiled-coil-helix domain containing 2 pseudogene 6 // --- // ---	ENST00000454346 // ENSEMBL // havana:known chromosome:GRCh38:1:15604597:15605043:1 gene:ENSG00000235084 gene_biotype:processed_pseudogene transcript_biotype:processed_pseudogene // chr1 // 100 // 89 // 17 // 17 // 0 /// GENSCAN00000045941 // ENSEMBL // cdna:genscan chromosome:GRCh38:1:15604621:15605043:1 transcript_biotype:protein_coding // chr1 // 100 // 89 // 17 // 17 // 0 /// NONHSAT001041 // …	main
7898211	NM_006511,NM_032341,AK057374,AK293006,BC006011	chr1:15943992-15995539	chr1	NC_000001.10	+	15943992	15995539	45	NM_006511 // RSC1A1 // regulatory solute carrier protein, family 1, member 1 // 1p36.1 // 6248 /// NM_032341 // DDI2 // DNA-damage inducible 1 homolog 2 (S. cerevisiae) // 1p36.21 // 84301 /// ENST00000320153 // RSC1A1 // regulatory solute carrier protein, family 1, member 1 // 1p36.1 // 6248 /// ENST00000320153 // DDI2 // DNA-damage inducible 1 homolog 2 (S. cerevisiae) // 1p36.21 // 84301 /// E…	NM_006511 // RefSeq // Homo sapiens regulatory solute carrier protein, family 1, member 1 (RSC1A1), mRNA. // chr1 // 100 // 27 // 12 // 12 // 0 /// NM_032341 // RefSeq // Homo sapiens DNA-damage inducible 1 homolog 2 (S. cerevisiae) (DDI2), mRNA. // chr1 // 100 // 64 // 29 // 29 // 0 /// ENST00000320153 // ENSEMBL // havana:known chromosome:GRCh38:1:15630402:15661057:1 gene:ENSG00000197312 gene_b…	main
7898227	NM_015164,XM_005245791,BC040441	chr1:16010827-16061264	chr1	NC_000001.10	+	16010827	16061264	28	NM_015164 // PLEKHM2 // pleckstrin homology domain containing, family M (with RUN domain) member 2 // 1p36.21 // 23207 /// XM_005245791 // PLEKHM2 // pleckstrin homology domain containing, family M (with RUN domain) member 2 // 1p36.21 // 23207 /// ENST00000375793 // PLEKHM2 // pleckstrin homology domain containing, family M (with RUN domain) member 2 // 1p36.21 // 23207 /// ENST00000375799 // PL…	NM_015164 // RefSeq // Homo sapiens pleckstrin homology domain containing, family M (with RUN domain) member 2 (PLEKHM2), mRNA. // chr1 // 100 // 100 // 28 // 28 // 0 /// XM_005245791 // RefSeq // PREDICTED: Homo sapiens pleckstrin homology domain containing, family M (with RUN domain) member 2 (PLEKHM2), transcript variant X2, mRNA. // chr1 // 100 // 75 // 21 // 21 // 0 /// ENST00000375793 // EN…	main
7898249	NM_207348,BC027998,XM_005245856	chr1:16062809-16067891	chr1	NC_000001.10	+	16062809	16067891	27	NM_207348 // SLC25A34 // solute carrier family 25, member 34 // 1p36.21 // 284723 /// ENST00000294454 // SLC25A34 // solute carrier family 25, member 34 // 1p36.21 // 284723 /// BC027998 // SLC25A34 // solute carrier family 25, member 34 // 1p36.21 // 284723 /// XM_005245856 // SLC25A34 // solute carrier family 25, member 34 // 1p36.21 // 284723	NM_207348 // RefSeq // Homo sapiens solute carrier family 25, member 34 (SLC25A34), mRNA. // chr1 // 100 // 100 // 27 // 27 // 0 /// ENST00000294454 // ENSEMBL // ensembl_havana_transcript:known chromosome:GRCh38:1:15736405:15741396:1 gene:ENSG00000162461 gene_biotype:protein_coding transcript_biotype:protein_coding // chr1 // 100 // 78 // 21 // 21 // 0 /// BC027998 // GenBank // Homo sapiens sol…	main
7898256	NM_001013641,BC127706,BC127707,BC137239,BC137240	chr1:16068917-16074477	chr1	NC_000001.10	+	16068917	16074477	22	NM_001013641 // TMEM82 // transmembrane protein 82 // 1p36.21 // 388595 /// ENST00000375782 // TMEM82 // transmembrane protein 82 // 1p36.21 // 388595 /// ENST00000465575 // TMEM82 // transmembrane protein 82 // 1p36.21 // 388595 /// BC127706 // TMEM82 // transmembrane protein 82 // 1p36.21 // 388595 /// BC127707 // TMEM82 // transmembrane protein 82 // 1p36.21 // 388595 /// BC137239 // TMEM82 //…	NM_001013641 // RefSeq // Homo sapiens transmembrane protein 82 (TMEM82), mRNA. // chr1 // 100 // 91 // 20 // 20 // 0 /// ENST00000375782 // ENSEMBL // ensembl_havana_transcript:known chromosome:GRCh38:1:15742422:15747982:1 gene:ENSG00000162460 gene_biotype:protein_coding transcript_biotype:protein_coding // chr1 // 100 // 100 // 22 // 22 // 0 /// ENST00000465575 // ENSEMBL // havana:known chromo…	main
7898263	NM_001024215,NM_001024216,NM_017556,XM_005245900,XM_005245902,AF459643,AK055259,BC019895,AY180161	chr1:16083154-16113089	chr1	NC_000001.10	+	16083154	16113089	25	NM_001024215 // FBLIM1 // filamin binding LIM protein 1 // 1p36.21 // 54751 /// NM_001024216 // FBLIM1 // filamin binding LIM protein 1 // 1p36.21 // 54751 /// NM_017556 // FBLIM1 // filamin binding LIM protein 1 // 1p36.21 // 54751 /// XM_005245900 // FBLIM1 // filamin binding LIM protein 1 // 1p36.21 // 54751 /// XM_005245902 // FBLIM1 // filamin binding LIM protein 1 // 1p36.21 // 54751 /// EN…	NM_001024215 // RefSeq // Homo sapiens filamin binding LIM protein 1 (FBLIM1), transcript variant 2, mRNA. // chr1 // 100 // 56 // 14 // 14 // 0 /// NM_001024216 // RefSeq // Homo sapiens filamin binding LIM protein 1 (FBLIM1), transcript variant 3, mRNA. // chr1 // 100 // 52 // 13 // 13 // 0 /// NM_017556 // RefSeq // Homo sapiens filamin binding LIM protein 1 (FBLIM1), transcript variant 1, mRN…	main
7898276		chr1:16154724-16155167	chr1	NC_000001.10	+	16154724	16155167	24	---	ENST00000321418 // ENSEMBL // havana:known chromosome:GRCh38:1:15828232:15828669:1 gene:ENSG00000178715 gene_biotype:processed_pseudogene transcript_biotype:processed_pseudogene // chr1 // 100 // 88 // 21 // 21 // 0 /// GENSCAN00000045935 // ENSEMBL // cdna:genscan chromosome:GRCh38:1:15828232:15828672:1 transcript_biotype:protein_coding // chr1 // 100 // 88 // 21 // 21 // 0	main
7898278	NM_015001,AF356524	chr1:16174359-16266955	chr1	NC_000001.10	+	16174359	16266955	37	NM_015001 // SPEN // spen family transcriptional repressor // 1p36 // 23013 /// ENST00000375759 // SPEN // spen family transcriptional repressor // 1p36 // 23013 /// AF356524 // SPEN // spen family transcriptional repressor // 1p36 // 23013	NM_015001 // RefSeq // Homo sapiens spen family transcriptional repressor (SPEN), mRNA. // chr1 // 100 // 100 // 37 // 37 // 0 /// ENST00000375759 // ENSEMBL // ensembl_havana_transcript:known chromosome:GRCh38:1:15847864:15940460:1 gene:ENSG00000065526 gene_biotype:protein_coding transcript_biotype:protein_coding // chr1 // 100 // 100 // 37 // 37 // 0 /// AF356524 // GenBank // Homo sapiens nucl…	main
7898294		chr1:16237392-16237490	chr1	NC_000001.10	+	16237392	16237490	25	---	NONHSAT001066 // NONCODE // Non-coding transcript identified by NONCODE // chr1 // 100 // 100 // 25 // 25 // 0	main
7898296	NM_178840,AK127425,BC017946	chr1:16330731-16335302	chr1	NC_000001.10	+	16330731	16335302	30	NM_178840 // C1orf64 // chromosome 1 open reading frame 64 // 1p36.13 // 149563 /// ENST00000329454 // C1orf64 // chromosome 1 open reading frame 64 // 1p36.13 // 149563 /// AK127425 // C1orf64 // chromosome 1 open reading frame 64 // 1p36.13 // 149563 /// BC017946 // C1orf64 // chromosome 1 open reading frame 64 // 1p36.13 // 149563	NM_178840 // RefSeq // Homo sapiens chromosome 1 open reading frame 64 (C1orf64), mRNA. // chr1 // 96 // 87 // 25 // 26 // 0 /// ENST00000329454 // ENSEMBL // ensembl_havana_transcript:known chromosome:GRCh38:1:16004236:16008807:1 gene:ENSG00000183888 gene_biotype:protein_coding transcript_biotype:protein_coding // chr1 // 100 // 100 // 30 // 30 // 0 /// AK127425 // GenBank // Homo sapiens cDNA F…	main
7898300	NM_001042704,NM_001257139,NM_004070,AK290814,AK298285,BC035373,BC048282,BC053869	chr1:16348366-16360545	chr1	NC_000001.10	+	16348366	16360545	14	NM_001042704 // CLCNKA // chloride channel, voltage-sensitive Ka // 1p36 // 1187 /// NM_001257139 // CLCNKA // chloride channel, voltage-sensitive Ka // 1p36 // 1187 /// NM_004070 // CLCNKA // chloride channel, voltage-sensitive Ka // 1p36 // 1187 /// ENST00000331433 // CLCNKA // chloride channel, voltage-sensitive Ka // 1p36 // 1187 /// ENST00000375692 // CLCNKA // chloride channel, voltage-sens…	NM_001042704 // RefSeq // Homo sapiens chloride channel, voltage-sensitive Ka (CLCNKA), transcript variant 2, mRNA. // chr1 // 100 // 93 // 13 // 13 // 0 /// NM_001257139 // RefSeq // Homo sapiens chloride channel, voltage-sensitive Ka (CLCNKA), transcript variant 3, mRNA. // chr1 // 100 // 79 // 11 // 11 // 0 /// NM_004070 // RefSeq // Homo sapiens chloride channel, voltage-sensitive Ka (CLCNKA)…	main
7898314	NM_001165945,BC020873,NM_000085,AK292335	chr1:16370272-16383803	chr1	NC_000001.10	+	16370272	16383803	27	NM_001165945 // CLCNKB // chloride channel, voltage-sensitive Kb // 1p36 // 1188 /// ENST00000375667 // CLCNKB // chloride channel, voltage-sensitive Kb // 1p36 // 1188 /// BC020873 // CLCNKB // chloride channel, voltage-sensitive Kb // 1p36 // 1188 /// NM_000085 // CLCNKB // chloride channel, voltage-sensitive Kb // 1p36 // 1188 /// ENST00000375679 // CLCNKB // chloride channel, voltage-sensitiv…	NM_001165945 // RefSeq // Homo sapiens chloride channel, voltage-sensitive Kb (CLCNKB), transcript variant 2, mRNA. // chr1 // 100 // 63 // 17 // 17 // 0 /// ENST00000375667 // ENSEMBL // havana:known chromosome:GRCh38:1:16048789:16057308:1 gene:ENSG00000184908 gene_biotype:protein_coding transcript_biotype:protein_coding // chr1 // 100 // 63 // 17 // 17 // 0 /// BC020873 // GenBank // Homo sapie…	main
7898328	NM_001114600,NM_001271869,NR_073501,NR_073502,NR_073503,AB097042,AB097043,AB097044,AB097045,AB097046,AK297926,AK298576,AK316205,BC023988,BC065538,NR_073500	chr1:16693720-16724637	chr1	NC_000001.10	+	16693720	16724637	20	NM_001114600 // SZRD1 // SUZ RNA binding domain containing 1 // 1p36.13 // 26099 /// NM_001271869 // SZRD1 // SUZ RNA binding domain containing 1 // 1p36.13 // 26099 /// NR_073501 // SZRD1 // SUZ RNA binding domain containing 1 // 1p36.13 // 26099 /// NR_073502 // SZRD1 // SUZ RNA binding domain containing 1 // 1p36.13 // 26099 /// NR_073503 // SZRD1 // SUZ RNA binding domain containing 1 // 1p36…	NM_001114600 // RefSeq // Homo sapiens SUZ RNA binding domain containing 1 (SZRD1), transcript variant 1, mRNA. // chr1 // 100 // 100 // 20 // 20 // 0 /// NM_001271869 // RefSeq // Homo sapiens SUZ RNA binding domain containing 1 (SZRD1), transcript variant 3, mRNA. // chr1 // 100 // 100 // 20 // 20 // 0 /// NR_073501 // RefSeq // Homo sapiens SUZ RNA binding domain containing 1 (SZRD1), transcri…	main
7898337	NM_001145277,NM_001145278,NM_018090,AK024468,AK300764,AK302227,BC017014,BC018914	chr1:16767219-16786573	chr1	NC_000001.10	+	16767219	16786573	32	NM_001145277 // NECAP2 // NECAP endocytosis associated 2 // 1p36.13 // 55707 /// NM_001145278 // NECAP2 // NECAP endocytosis associated 2 // 1p36.13 // 55707 /// NM_018090 // NECAP2 // NECAP endocytosis associated 2 // 1p36.13 // 55707 /// ENST00000337132 // NECAP2 // NECAP endocytosis associated 2 // 1p36.13 // 55707 /// ENST00000443980 // NECAP2 // NECAP endocytosis associated 2 // 1p36.13 // 5…	NM_001145277 // RefSeq // Homo sapiens NECAP endocytosis associated 2 (NECAP2), transcript variant 2, mRNA. // chr1 // 100 // 94 // 30 // 30 // 0 /// NM_001145278 // RefSeq // Homo sapiens NECAP endocytosis associated 2 (NECAP2), transcript variant 3, mRNA. // chr1 // 100 // 94 // 30 // 30 // 0 /// NM_018090 // RefSeq // Homo sapiens NECAP endocytosis associated 2 (NECAP2), transcript variant 1, …	main
7898350	XM_006711085,AK093202,BC044863	chr1:16862280-16863350	chr1	NC_000001.10	+	16862280	16863350	32	XM_006711085 // LOC102724970 // putative uncharacterized protein FLJ35883-like // --- // 102724970 /// AK093202 // LOC100133616 // uncharacterized LOC100133616 // --- // 100133616	XM_006711085 // RefSeq // PREDICTED: Homo sapiens putative uncharacterized protein FLJ35883-like (LOC102724970), mRNA. // chr1 // 97 // 91 // 28 // 29 // 0 /// AK093202 // GenBank // Homo sapiens cDNA FLJ35883 fis, clone TESTI2008929. // chr1 // 96 // 72 // 22 // 23 // 0 /// NONHSAT001139 // NONCODE // Non-coding transcript identified by NONCODE: Linc // chr1 // 100 // 100 // 32 // 32 // 0 /// BC…	main
7898353	NM_001282321,XM_001721533	chr1:16865561-16866070	chr1	NC_000001.10	+	16865561	16866070	5	NM_001282321 // FAM231A // family with sequence similarity 231, member A // 1p36.13 // 729574 /// XM_001721533 // FAM231B // family with sequence similarity 231, member B // 1p36.13 // 100133301 /// ENST00000434336 // FAM231A // family with sequence similarity 231, member A // 1p36.13 // 729574 /// ENST00000434336 // FAM231C // family with sequence similarity 231, member C // 1p36.13 // 729587 //…	NM_001282321 // RefSeq // Homo sapiens family with sequence similarity 231, member A (FAM231A), mRNA. // chr1 // 100 // 100 // 5 // 5 // 0 /// XM_001721533 // RefSeq // PREDICTED: Homo sapiens family with sequence similarity 231, member B (FAM231B), mRNA. // chr1 // 100 // 100 // 5 // 5 // 0 /// ENST00000434336 // ENSEMBL // ensembl:known chromosome:GRCh38:1:16673003:16673512:1 gene:ENSG000002378…	main
7898355		chr1:16879957-16880028	chr1	NC_000001.10	+	16879957	16880028	9	---	---	main
7898357	NM_020998,NR_027504,XR_250701,XR_427269,XR_430575,AK125231,AK293358,AK294324,AK296192,AK298396,AK298417,AK298452,AK298457,AK309567,AK311393,BC044862,BC048330,L11924,M74178,NM_001271733,AY192149,AK311553,U28055	chr1:16971254-16976842	chr1	NC_000001.10	+	16971254	16976842	52	NM_020998 // MST1 // macrophage stimulating 1 (hepatocyte growth factor-like) // 3p21 // 4485 /// NR_027504 // MST1P2 // macrophage stimulating 1 (hepatocyte growth factor-like) pseudogene 2 // 1p36.2 // 11209 /// XR_250701 // LOC101930052 // hepatocyte growth factor-like protein-like // --- // 101930052 /// XR_427269 // MST1 // macrophage stimulating 1 (hepatocyte growth factor-like) // 3p21 // …	NM_020998 // RefSeq // Homo sapiens macrophage stimulating 1 (hepatocyte growth factor-like) (MST1), mRNA. // chr1 // 91 // 85 // 40 // 44 // 0 /// NR_027504 // RefSeq // Homo sapiens macrophage stimulating 1 (hepatocyte growth factor-like) pseudogene 2 (MST1P2), non-coding RNA. // chr1 // 98 // 90 // 46 // 47 // 0 /// XR_250701 // RefSeq // PREDICTED: Homo sapiens hepatocyte growth factor-like p…	main
7898371	NM_001282321,AK123662	chr1:16999498-17000007	chr1	NC_000001.10	+	16999498	17000007	25	NM_001282321 // FAM231A // family with sequence similarity 231, member A // 1p36.13 // 729574 /// ENST00000434336 // FAM231A // family with sequence similarity 231, member A // 1p36.13 // 729574 /// ENST00000434336 // FAM231C // family with sequence similarity 231, member C // 1p36.13 // 729587 /// ENST00000600179 // FAM231A // family with sequence similarity 231, member A // 1p36.13 // 729574 //…	NM_001282321 // RefSeq // Homo sapiens family with sequence similarity 231, member A (FAM231A), mRNA. // chr1 // 100 // 100 // 25 // 25 // 0 /// ENST00000434336 // ENSEMBL // ensembl:known chromosome:GRCh38:1:16673003:16673512:1 gene:ENSG00000237847 gene_biotype:protein_coding transcript_biotype:protein_coding // chr1 // 100 // 100 // 25 // 25 // 0 /// ENST00000600179 // ENSEMBL // ensembl:known …	main
7898373		chr1:17052061-17052133	chr1	NC_000001.10	+	17052061	17052133	25	---	---	main
7898375	NR_004400,NR_004402,NR_004408,NR_004421,NR_004424,NR_004427,NR_004430,AK299482,NR_004426,NR_104078,AK027791,AK026936,AK075079	chr1:17067011-17067175	chr1	NC_000001.10	+	17067011	17067175	7	NR_004400 // RNVU1-18 // RNA, variant U1 small nuclear 18 // 1q21.2 // 26863 /// NR_004402 // RNU1-28P // RNA, U1 small nuclear 28, pseudogene // 14q13.1 // 26866 /// NR_004408 // RNU1-3 // RNA, U1 small nuclear 3 // 1p36.1 // 26869 /// NR_004421 // RNU1-4 // RNA, U1 small nuclear 4 // 1p36.1 // 6060 /// NR_004424 // RNU1-27P // RNA, U1 small nuclear 27, pseudogene // 14q13.1 // 26865 /// NR_0044…	NR_004400 // RefSeq // Homo sapiens RNA, variant U1 small nuclear 18 (RNVU1-18), small nuclear RNA. // chr1 // 86 // 100 // 6 // 7 // 0 /// NR_004402 // RefSeq // Homo sapiens RNA, U1 small nuclear 28, pseudogene (RNU1-28P), small nuclear RNA. // chr1 // 86 // 100 // 6 // 7 // 0 /// NR_004408 // RefSeq // Homo sapiens RNA, U1 small nuclear 3 (RNU1-3), small nuclear RNA. // chr1 // 86 // 100 // 6 …	main
7898377	NM_014675,BC126911,DQ139275,AL834169	chr1:17177290-17299460	chr1	NC_000001.10	+	17177290	17299460	29	NM_014675 // CROCC // ciliary rootlet coiled-coil, rootletin // 1p36.13 // 9696 /// ENST00000375541 // CROCC // ciliary rootlet coiled-coil, rootletin // 1p36.13 // 9696 /// ENST00000445545 // CROCC // ciliary rootlet coiled-coil, rootletin // 1p36.13 // 9696 /// ENST00000467938 // CROCC // ciliary rootlet coiled-coil, rootletin // 1p36.13 // 9696 /// BC126911 // CROCC // ciliary rootlet coiled-c…	NM_014675 // RefSeq // Homo sapiens ciliary rootlet coiled-coil, rootletin (CROCC), mRNA. // chr1 // 100 // 97 // 28 // 28 // 0 /// ENST00000375541 // ENSEMBL // ensembl_havana_transcript:known chromosome:GRCh38:1:16921950:16972979:1 gene:ENSG00000058453 gene_biotype:protein_coding transcript_biotype:protein_coding // chr1 // 100 // 97 // 28 // 28 // 0 /// ENST00000445545 // ENSEMBL // havana:nov…	main
7898405		chr1:17186693-17186765	chr1	NC_000001.10	+	17186693	17186765	24	---	---	main
7898407	BC036435,XR_241218,AK125737	chr1:17197440-17200574	chr1	NC_000001.10	+	17197440	17200574	50	ENST00000362684 // LOC440570 // uncharacterized LOC440570 // 1p36.13 // 440570 /// ENST00000362684 // LOC100132147 // uncharacterized LOC100132147 // 1p36.13 // 100132147 /// ENST00000362684 // LOC101927806 // uncharacterized LOC101927806 // --- // 101927806 /// ENST00000415386 // LOC100132147 // uncharacterized LOC100132147 // 1p36.13 // 100132147 /// ENST00000438002 // LOC440570 // uncharacteri…	ENST00000362684 // ENSEMBL // ncrna:novel chromosome:GRCh38:1:16873708:16873851:1 gene:ENSG00000277234 gene_biotype:snRNA transcript_biotype:snRNA gene:ENSG00000228549 // chr1 // 82 // 34 // 14 // 17 // 0 /// ENST00000415386 // ENSEMBL // havana:known chromosome:GRCh38:1:16533886:16535649:-1 gene:ENSG00000233421 gene_biotype:lincRNA transcript_biotype:lincRNA // chr1 // 87 // 92 // 40 // 46 // 0 …	main
7898411	NR_004400,NR_004402,NR_004408,NR_004421,NR_004424,NR_004427,NR_004430,AK299482,NR_004426,NR_104078,AK027791,AK026936,AK075079	chr1:17222475-17222639	chr1	NC_000001.10	+	17222475	17222639	7	NR_004400 // RNVU1-18 // RNA, variant U1 small nuclear 18 // 1q21.2 // 26863 /// NR_004402 // RNU1-28P // RNA, U1 small nuclear 28, pseudogene // 14q13.1 // 26866 /// NR_004408 // RNU1-3 // RNA, U1 small nuclear 3 // 1p36.1 // 26869 /// NR_004421 // RNU1-4 // RNA, U1 small nuclear 4 // 1p36.1 // 6060 /// NR_004424 // RNU1-27P // RNA, U1 small nuclear 27, pseudogene // 14q13.1 // 26865 /// NR_0044…	NR_004400 // RefSeq // Homo sapiens RNA, variant U1 small nuclear 18 (RNVU1-18), small nuclear RNA. // chr1 // 86 // 100 // 6 // 7 // 0 /// NR_004402 // RefSeq // Homo sapiens RNA, U1 small nuclear 28, pseudogene (RNU1-28P), small nuclear RNA. // chr1 // 86 // 100 // 6 // 7 // 0 /// NR_004408 // RefSeq // Homo sapiens RNA, U1 small nuclear 3 (RNU1-3), small nuclear RNA. // chr1 // 86 // 100 // 6 …	main
7898413	NM_013358,AB033768,AK026652,AK127515,AK293275,AK298538,AK298892,BC130574,BC136402	chr1:17531621-17572500	chr1	NC_000001.10	+	17531621	17572500	39	NM_013358 // PADI1 // peptidyl arginine deiminase, type I // 1p36.13 // 29943 /// ENST00000375471 // PADI1 // peptidyl arginine deiminase, type I // 1p36.13 // 29943 /// ENST00000460293 // PADI1 // peptidyl arginine deiminase, type I // 1p36.13 // 29943 /// ENST00000483501 // PADI1 // peptidyl arginine deiminase, type I // 1p36.13 // 29943 /// AB033768 // PADI1 // peptidyl arginine deiminase, typ…	NM_013358 // RefSeq // Homo sapiens peptidyl arginine deiminase, type I (PADI1), mRNA. // chr1 // 100 // 100 // 39 // 39 // 0 /// ENST00000375471 // ENSEMBL // ensembl_havana_transcript:known chromosome:GRCh38:1:17205126:17246005:1 gene:ENSG00000142623 gene_biotype:protein_coding transcript_biotype:protein_coding // chr1 // 100 // 100 // 39 // 39 // 0 /// ENST00000460293 // ENSEMBL // havana:know…	main
7898431	NM_016233,AB026831,BC041592,BC109091,BC109092	chr1:17575593-17610728	chr1	NC_000001.10	+	17575593	17610728	38	NM_016233 // PADI3 // peptidyl arginine deiminase, type III // 1p36.13 // 51702 /// ENST00000375460 // PADI3 // peptidyl arginine deiminase, type III // 1p36.13 // 51702 /// AB026831 // PADI3 // peptidyl arginine deiminase, type III // 1p36.13 // 51702 /// BC041592 // PADI3 // peptidyl arginine deiminase, type III // 1p36.13 // 51702 /// BC109091 // PADI3 // peptidyl arginine deiminase, type III …	NM_016233 // RefSeq // Homo sapiens peptidyl arginine deiminase, type III (PADI3), mRNA. // chr1 // 100 // 100 // 38 // 38 // 0 /// ENST00000375460 // ENSEMBL // ensembl_havana_transcript:known chromosome:GRCh38:1:17249098:17284233:1 gene:ENSG00000142619 gene_biotype:protein_coding transcript_biotype:protein_coding // chr1 // 100 // 100 // 38 // 38 // 0 /// AB026831 // GenBank // Homo sapiens mRN…	main
7898448	AF229067,NM_012387,AB017919,AK290507,BC025718,AK309637	chr1:17634690-17690499	chr1	NC_000001.10	+	17634690	17690499	38	ENST00000375453 // PADI4 // peptidyl arginine deiminase, type IV // 1p36.13 // 23569 /// AF229067 // PADI4 // peptidyl arginine deiminase, type IV // 1p36.13 // 23569 /// NM_012387 // PADI4 // peptidyl arginine deiminase, type IV // 1p36.13 // 23569 /// ENST00000375448 // PADI4 // peptidyl arginine deiminase, type IV // 1p36.13 // 23569 /// AB017919 // PADI4 // peptidyl arginine deiminase, type I…	ENST00000375453 // ENSEMBL // havana:known chromosome:GRCh38:1:17308195:17334796:1 gene:ENSG00000159339 gene_biotype:protein_coding transcript_biotype:protein_coding // chr1 // 100 // 26 // 10 // 10 // 0 /// AF229067 // GenBank HTC // Homo sapiens PADI-H protein mRNA, complete cds. // chr1 // 80 // 26 // 8 // 10 // 0 /// NM_012387 // RefSeq // Homo sapiens peptidyl arginine deiminase, type IV (PA…	main
7898466	NM_207421,AY422079,AY443100	chr1:17698691-17728195	chr1	NC_000001.10	+	17698691	17728195	40	NM_207421 // PADI6 // peptidyl arginine deiminase, type VI // 1p36.13 // 353238 /// AY422079 // PADI6 // peptidyl arginine deiminase, type VI // 1p36.13 // 353238 /// AY443100 // PADI6 // peptidyl arginine deiminase, type VI // 1p36.13 // 353238	NM_207421 // RefSeq // Homo sapiens peptidyl arginine deiminase, type VI (PADI6), mRNA. // chr1 // 95 // 100 // 38 // 40 // 0 /// AY422079 // GenBank // Homo sapiens peptidylarginine deiminase type 6 (PADI6) mRNA, complete cds. // chr1 // 88 // 100 // 35 // 40 // 0 /// AY443100 // GenBank // Homo sapiens peptidyl arginine deiminase-like protein mRNA, complete cds. // chr1 // 95 // 100 // 38 // 40…	main
7898483	NM_001011722,NM_018125,AK001383,AK092020,AK126877,AK300174,AK300264,AK311076,BC117171,BC143347,DQ139833	chr1:17866330-18024370	chr1	NC_000001.10	+	17866330	18024370	37	NM_001011722 // ARHGEF10L // Rho guanine nucleotide exchange factor (GEF) 10-like // 1p36.13 // 55160 /// NM_018125 // ARHGEF10L // Rho guanine nucleotide exchange factor (GEF) 10-like // 1p36.13 // 55160 /// ENST00000167825 // ARHGEF10L // Rho guanine nucleotide exchange factor (GEF) 10-like // 1p36.13 // 55160 /// ENST00000361221 // ARHGEF10L // Rho guanine nucleotide exchange factor (GEF) 10-l…	NM_001011722 // RefSeq // Homo sapiens Rho guanine nucleotide exchange factor (GEF) 10-like (ARHGEF10L), transcript variant 2, mRNA. // chr1 // 100 // 89 // 33 // 33 // 0 /// NM_018125 // RefSeq // Homo sapiens Rho guanine nucleotide exchange factor (GEF) 10-like (ARHGEF10L), transcript variant 1, mRNA. // chr1 // 100 // 97 // 36 // 36 // 0 /// ENST00000167825 // ENSEMBL // havana:known chromosom…	main
7898516	NM_030812,BC028909	chr1:18081808-18153558	chr1	NC_000001.10	+	18081808	18153558	29	NM_030812 // ACTL8 // actin-like 8 // 1p36.2-p35 // 81569 /// ENST00000375406 // ACTL8 // actin-like 8 // 1p36.2-p35 // 81569 /// BC028909 // ACTL8 // actin-like 8 // 1p36.2-p35 // 81569	NM_030812 // RefSeq // Homo sapiens actin-like 8 (ACTL8), mRNA. // chr1 // 100 // 100 // 29 // 29 // 0 /// ENST00000375406 // ENSEMBL // havana:known chromosome:GRCh38:1:17755313:17827063:1 gene:ENSG00000117148 gene_biotype:protein_coding transcript_biotype:protein_coding // chr1 // 100 // 100 // 29 // 29 // 0 /// BC028909 // GenBank // Homo sapiens actin-like 8, mRNA (cDNA clone MGC:24924 IMAGE:…	main
7898521	NM_032880,BC007618,AK294121,AK123172,AK092618	chr1:18434240-18704977	chr1	NC_000001.10	+	18434240	18704977	26	NM_032880 // IGSF21 // immunoglobin superfamily, member 21 // 1p36.13 // 84966 /// ENST00000251296 // IGSF21 // immunoglobin superfamily, member 21 // 1p36.13 // 84966 /// ENST00000412684 // IGSF21 // immunoglobin superfamily, member 21 // 1p36.13 // 84966 /// BC007618 // IGSF21 // immunoglobin superfamily, member 21 // 1p36.13 // 84966 /// AK294121 // IGSF21 // immunoglobin superfamily, member 2…	NM_032880 // RefSeq // Homo sapiens immunoglobin superfamily, member 21 (IGSF21), mRNA. // chr1 // 100 // 100 // 26 // 26 // 0 /// ENST00000251296 // ENSEMBL // ensembl_havana_transcript:known chromosome:GRCh38:1:18107746:18378482:1 gene:ENSG00000117154 gene_biotype:protein_coding transcript_biotype:protein_coding // chr1 // 100 // 100 // 26 // 26 // 0 /// ENST00000412684 // ENSEMBL // havana:kno…	main
7898533	NM_152375	chr1:18807424-18812493	chr1	NC_000001.10	+	18807424	18812493	29	NM_152375 // KLHDC7A // kelch domain containing 7A // 1p36.13 // 127707 /// ENST00000400664 // KLHDC7A // kelch domain containing 7A // 1p36.13 // 127707	NM_152375 // RefSeq // Homo sapiens kelch domain containing 7A (KLHDC7A), mRNA. // chr1 // 100 // 100 // 29 // 29 // 0 /// ENST00000400664 // ENSEMBL // ensembl_havana_transcript:known chromosome:GRCh38:1:18480982:18486126:1 gene:ENSG00000179023 gene_biotype:protein_coding transcript_biotype:protein_coding // chr1 // 100 // 100 // 29 // 29 // 0 /// GENSCAN00000018823 // ENSEMBL // cdna:genscan ch…	main
7898535		chr1:18839612-18839881	chr1	NC_000001.10	+	18839612	18839881	24	---	ENST00000596113 // ENSEMBL // havana:known chromosome:GRCh38:1:18513118:18513383:1 gene:ENSG00000235282 gene_biotype:processed_pseudogene transcript_biotype:processed_pseudogene // chr1 // 92 // 100 // 22 // 24 // 0 /// GENSCAN00000018823 // ENSEMBL // cdna:genscan chromosome:GRCh38:1:18447359:18513387:1 transcript_biotype:protein_coding // chr1 // 100 // 100 // 24 // 24 // 0 /// NONHSAT001267 //…	main
7898537	NM_001135254,NM_002584,NM_013945,BC121165,BC121166,DQ322591,X96743	chr1:18957500-19071537	chr1	NC_000001.10	+	18957500	19071537	27	NM_001135254 // PAX7 // paired box 7 // 1p36.13 // 5081 /// NM_002584 // PAX7 // paired box 7 // 1p36.13 // 5081 /// NM_013945 // PAX7 // paired box 7 // 1p36.13 // 5081 /// ENST00000375375 // PAX7 // paired box 7 // 1p36.13 // 5081 /// ENST00000400661 // PAX7 // paired box 7 // 1p36.13 // 5081 /// BC121165 // PAX7 // paired box 7 // 1p36.13 // 5081 /// BC121166 // PAX7 // paired box 7 // 1p36.13…	NM_001135254 // RefSeq // Homo sapiens paired box 7 (PAX7), transcript variant 3, mRNA. // chr1 // 100 // 78 // 21 // 21 // 0 /// NM_002584 // RefSeq // Homo sapiens paired box 7 (PAX7), transcript variant 1, mRNA. // chr1 // 100 // 93 // 25 // 25 // 0 /// NM_013945 // RefSeq // Homo sapiens paired box 7 (PAX7), transcript variant 2, mRNA. // chr1 // 100 // 93 // 25 // 25 // 0 /// ENST00000375375…	main
7898549	NM_016183,XM_006710675,AF173378,AK295328,AY303790,BC003013,BC006504	chr1:19578033-19586622	chr1	NC_000001.10	+	19578033	19586622	19	NM_016183 // MRTO4 // mRNA turnover 4 homolog (S. cerevisiae) // 1p36.13 // 51154 /// XM_006710675 // MRTO4 // mRNA turnover 4 homolog (S. cerevisiae) // 1p36.13 // 51154 /// ENST00000330263 // MRTO4 // mRNA turnover 4 homolog (S. cerevisiae) // 1p36.13 // 51154 /// AF173378 // MRTO4 // mRNA turnover 4 homolog (S. cerevisiae) // 1p36.13 // 51154 /// AK295328 // MRTO4 // mRNA turnover 4 homolog (S…	NM_016183 // RefSeq // Homo sapiens mRNA turnover 4 homolog (S. cerevisiae) (MRTO4), mRNA. // chr1 // 100 // 100 // 19 // 19 // 0 /// XM_006710675 // RefSeq // PREDICTED: Homo sapiens mRNA turnover 4 homolog (S. cerevisiae) (MRTO4), transcript variant X1, mRNA. // chr1 // 100 // 100 // 19 // 19 // 0 /// ENST00000330263 // ENSEMBL // ensembl_havana_transcript:known chromosome:GRCh38:1:19251539:192…	main
7898556	NM_001040125,NM_001040126,NM_001287531,NR_109848,XR_241193,AK125580,AK172745,BC015324,NM_017765	chr1:19638740-19660975	chr1	NC_000001.10	+	19638740	19660975	36	NM_001040125 // PQLC2 // PQ loop repeat containing 2 // 1p36.13 // 54896 /// NM_001040126 // PQLC2 // PQ loop repeat containing 2 // 1p36.13 // 54896 /// NM_001287531 // PQLC2 // PQ loop repeat containing 2 // 1p36.13 // 54896 /// NR_109848 // PQLC2 // PQ loop repeat containing 2 // 1p36.13 // 54896 /// XR_241193 // PQLC2 // PQ loop repeat containing 2 // 1p36.13 // 54896 /// ENST00000375153 // P…	NM_001040125 // RefSeq // Homo sapiens PQ loop repeat containing 2 (PQLC2), transcript variant 1, mRNA. // chr1 // 100 // 94 // 34 // 34 // 0 /// NM_001040126 // RefSeq // Homo sapiens PQ loop repeat containing 2 (PQLC2), transcript variant 3, mRNA. // chr1 // 100 // 78 // 28 // 28 // 0 /// NM_001287531 // RefSeq // Homo sapiens PQ loop repeat containing 2 (PQLC2), transcript variant 4, mRNA. // …	main
7898568	AK130383	chr1:19725373-19728312	chr1	NC_000001.10	+	19725373	19728312	24	AK130383 // LOC644083 // uncharacterized LOC644083 // 1p36.13 // 644083	AK130383 // GenBank // Homo sapiens cDNA FLJ26873 fis, clone PRS08805. // chr1 // 100 // 100 // 24 // 24 // 0	main
7898570		chr1:19750878-19751093	chr1	NC_000001.10	+	19750878	19751093	13	ENST00000481521 // RN7SL277P // RNA, 7SL, cytoplasmic 277, pseudogene // --- // ---	ENST00000481521 // ENSEMBL // ncrna:known chromosome:GRCh38:1:19424384:19424671:1 gene:ENSG00000240490 gene_biotype:misc_RNA transcript_biotype:misc_RNA // chr1 // 100 // 100 // 13 // 13 // 0 /// NONHSAT001305 // NONCODE // Non-coding transcript identified by NONCODE: Antisense // chr1 // 100 // 100 // 13 // 13 // 0	main
7898572		chr1:19837086-19837225	chr1	NC_000001.10	+	19837086	19837225	25	ENST00000364739 // RNU4-28P // RNA, U4 small nuclear 28, pseudogene // --- // ---	ENST00000364739 // ENSEMBL // ncrna:known chromosome:GRCh38:1:19510593:19510733:1 gene:ENSG00000201609 gene_biotype:snRNA transcript_biotype:snRNA // chr1 // 100 // 96 // 24 // 24 // 0 /// NONHSAT001307 // NONCODE // Non-coding transcript identified by NONCODE // chr1 // 100 // 96 // 24 // 24 // 0	main
7898574	NM_001032363,NM_001204082,NM_001204083,NR_033757,NR_033758,BC009927,BC070388	chr1:19923467-19956314	chr1	NC_000001.10	+	19923467	19956314	20	NM_001032363 // MINOS1 // mitochondrial inner membrane organizing system 1 // 1p36.13 // 440574 /// NM_001204082 // MINOS1 // mitochondrial inner membrane organizing system 1 // 1p36.13 // 440574 /// NM_001204083 // MINOS1 // mitochondrial inner membrane organizing system 1 // 1p36.13 // 440574 /// NR_033757 // MINOS1 // mitochondrial inner membrane organizing system 1 // 1p36.13 // 440574 /// NR…	NM_001032363 // RefSeq // Homo sapiens mitochondrial inner membrane organizing system 1 (MINOS1), transcript variant 1, mRNA. // chr1 // 100 // 95 // 19 // 19 // 0 /// NM_001204082 // RefSeq // Homo sapiens mitochondrial inner membrane organizing system 1 (MINOS1), transcript variant 4, mRNA. // chr1 // 100 // 90 // 18 // 18 // 0 /// NM_001204083 // RefSeq // Homo sapiens mitochondrial inner memb…	main
7898582	NR_077246,BC072682	chr1:19934301-19935138	chr1	NC_000001.10	+	19934301	19935138	21	NR_077246 // RPS14P3 // ribosomal protein S14 pseudogene 3 // 1p36.13 // 644068 /// ENST00000457263 // RPS14P3 // ribosomal protein S14 pseudogene 3 // 1p36.13 // 644068 /// BC072682 // RPS14P3 // ribosomal protein S14 pseudogene 3 // 1p36.13 // 644068	NR_077246 // RefSeq // Homo sapiens ribosomal protein S14 pseudogene 3 (RPS14P3), non-coding RNA. // chr1 // 100 // 100 // 21 // 21 // 0 /// ENST00000457263 // ENSEMBL // havana:known chromosome:GRCh38:1:19608114:19608568:1 gene:ENSG00000226396 gene_biotype:processed_pseudogene transcript_biotype:processed_pseudogene // chr1 // 100 // 62 // 13 // 13 // 0 /// BC072682 // GenBank // Homo sapiens ri…	main
7898585	NM_001204084,NM_001204085,NM_001204086,NM_001204088,NM_001204089,NM_001278164,NM_001278165,NM_001278166,NM_005380,NM_182744,AK289456,AK292101,AK300872,AY049783,BC012037,BT019423,D28124	chr1:19969726-19984945	chr1	NC_000001.10	+	19969726	19984945	25	NM_001204084 // NBL1 // neuroblastoma 1, DAN family BMP antagonist // 1p36.13 // 4681 /// NM_001204085 // NBL1 // neuroblastoma 1, DAN family BMP antagonist // 1p36.13 // 4681 /// NM_001204086 // NBL1 // neuroblastoma 1, DAN family BMP antagonist // 1p36.13 // 4681 /// NM_001204088 // MINOS1-NBL1 // MINOS1-NBL1 readthrough // 1p36.13 // 100532736 /// NM_001204089 // MINOS1-NBL1 // MINOS1-NBL1 rea…	NM_001204084 // RefSeq // Homo sapiens neuroblastoma 1, DAN family BMP antagonist (NBL1), transcript variant 3, mRNA. // chr1 // 100 // 76 // 19 // 19 // 0 /// NM_001204085 // RefSeq // Homo sapiens neuroblastoma 1, DAN family BMP antagonist (NBL1), transcript variant 4, mRNA. // chr1 // 100 // 76 // 19 // 19 // 0 /// NM_001204086 // RefSeq // Homo sapiens neuroblastoma 1, DAN family BMP antagoni…	main
7898594	NM_000871,AY429105,BC074995,BC074996,L41147,AB209129	chr1:19991780-20006055	chr1	NC_000001.10	+	19991780	20006055	27	NM_000871 // HTR6 // 5-hydroxytryptamine (serotonin) receptor 6, G protein-coupled // 1p36-p35 // 3362 /// ENST00000289753 // HTR6 // 5-hydroxytryptamine (serotonin) receptor 6, G protein-coupled // 1p36-p35 // 3362 /// AY429105 // HTR6 // 5-hydroxytryptamine (serotonin) receptor 6, G protein-coupled // 1p36-p35 // 3362 /// BC074995 // HTR6 // 5-hydroxytryptamine (serotonin) receptor 6, G protein…	NM_000871 // RefSeq // Homo sapiens 5-hydroxytryptamine (serotonin) receptor 6, G protein-coupled (HTR6), mRNA. // chr1 // 100 // 100 // 27 // 27 // 0 /// ENST00000289753 // ENSEMBL // ensembl_havana_transcript:known chromosome:GRCh38:1:19665287:19679562:1 gene:ENSG00000158748 gene_biotype:protein_coding transcript_biotype:protein_coding // chr1 // 100 // 100 // 27 // 27 // 0 /// AY429105 // GenB…	main
7898602	NM_015207,XM_005245792,BC119636,BC134416,XM_006710481	chr1:20208911-20239438	chr1	NC_000001.10	+	20208911	20239438	25	NM_015207 // OTUD3 // OTU deubiquitinase 3 // 1p36.13 // 23252 /// XM_005245792 // OTUD3 // OTU deubiquitinase 3 // 1p36.13 // 23252 /// ENST00000375120 // OTUD3 // OTU deubiquitinase 3 // 1p36.13 // 23252 /// BC119636 // OTUD3 // OTU deubiquitinase 3 // 1p36.13 // 23252 /// BC134416 // OTUD3 // OTU deubiquitinase 3 // 1p36.13 // 23252 /// XM_006710481 // OTUD3 // OTU deubiquitinase 3 // 1p36.13 …	NM_015207 // RefSeq // Homo sapiens OTU deubiquitinase 3 (OTUD3), mRNA. // chr1 // 100 // 100 // 25 // 25 // 0 /// XM_005245792 // RefSeq // PREDICTED: Homo sapiens OTU domain containing 3 (OTUD3), transcript variant X1, mRNA. // chr1 // 100 // 80 // 20 // 20 // 0 /// ENST00000375120 // ENSEMBL // ensembl_havana_transcript:known chromosome:GRCh38:1:19882513:19912945:1 gene:ENSG00000169914 gene_bi…	main
7898607		chr1:20297463-20297762	chr1	NC_000001.10	+	20297463	20297762	25	ENST00000488028 // RN7SL304P // RNA, 7SL, cytoplasmic 304, pseudogene // --- // ---	ENST00000488028 // ENSEMBL // ncrna:known chromosome:GRCh38:1:19970969:19971269:1 gene:ENSG00000242688 gene_biotype:misc_RNA transcript_biotype:misc_RNA // chr1 // 100 // 100 // 25 // 25 // 0 /// NONHSAT001329 // NONCODE // Non-coding transcript identified by NONCODE: Linc // chr1 // 100 // 100 // 25 // 25 // 0	main
7898609	NM_000929,XM_005245893,XM_005245895,XM_005245896,XM_006710691,BC036792,U03090,BX648966,AK097693	chr1:20396701-20418394	chr1	NC_000001.10	+	20396701	20418394	29	NM_000929 // PLA2G5 // phospholipase A2, group V // 1p36-p34 // 5322 /// XM_005245893 // PLA2G5 // phospholipase A2, group V // 1p36-p34 // 5322 /// XM_005245895 // PLA2G5 // phospholipase A2, group V // 1p36-p34 // 5322 /// XM_005245896 // PLA2G5 // phospholipase A2, group V // 1p36-p34 // 5322 /// XM_006710691 // PLA2G5 // phospholipase A2, group V // 1p36-p34 // 5322 /// ENST00000375108 // PLA…	NM_000929 // RefSeq // Homo sapiens phospholipase A2, group V (PLA2G5), mRNA. // chr1 // 100 // 100 // 29 // 29 // 0 /// XM_005245893 // RefSeq // PREDICTED: Homo sapiens phospholipase A2, group V (PLA2G5), transcript variant X3, mRNA. // chr1 // 100 // 100 // 29 // 29 // 0 /// XM_005245895 // RefSeq // PREDICTED: Homo sapiens phospholipase A2, group V (PLA2G5), transcript variant X5, mRNA. // ch…	main
7898616	NM_022819,AF306566,BX647458	chr1:20465819-20476879	chr1	NC_000001.10	+	20465819	20476879	28	NM_022819 // PLA2G2F // phospholipase A2, group IIF // 1p35 // 64600 /// ENST00000375102 // PLA2G2F // phospholipase A2, group IIF // 1p35 // 64600 /// AF306566 // PLA2G2F // phospholipase A2, group IIF // 1p35 // 64600 /// ENST00000465062 // PLA2G2F // phospholipase A2, group IIF // 1p35 // 64600 /// BX647458 // PLA2G2F // phospholipase A2, group IIF // 1p35 // 64600	NM_022819 // RefSeq // Homo sapiens phospholipase A2, group IIF (PLA2G2F), mRNA. // chr1 // 100 // 100 // 28 // 28 // 0 /// ENST00000375102 // ENSEMBL // ensembl_havana_transcript:known chromosome:GRCh38:1:20139326:20150386:1 gene:ENSG00000158786 gene_biotype:protein_coding transcript_biotype:protein_coding // chr1 // 100 // 100 // 28 // 28 // 0 /// AF306566 // GenBank // Homo sapiens group IIF s…	main
7898623	NM_152376,AK058158,BC047428,BX648631	chr1:20512578-20522541	chr1	NC_000001.10	+	20512578	20522541	24	NM_152376 // UBXN10 // UBX domain protein 10 // 1p36.12 // 127733 /// ENST00000375099 // UBXN10 // UBX domain protein 10 // 1p36.12 // 127733 /// AK058158 // UBXN10 // UBX domain protein 10 // 1p36.12 // 127733 /// BC047428 // UBXN10 // UBX domain protein 10 // 1p36.12 // 127733 /// BX648631 // UBXN10 // UBX domain protein 10 // 1p36.12 // 127733	NM_152376 // RefSeq // Homo sapiens UBX domain protein 10 (UBXN10), mRNA. // chr1 // 100 // 75 // 18 // 18 // 0 /// ENST00000375099 // ENSEMBL // ensembl_havana_transcript:known chromosome:GRCh38:1:20186085:20196048:1 gene:ENSG00000162543 gene_biotype:protein_coding transcript_biotype:protein_coding // chr1 // 100 // 100 // 24 // 24 // 0 /// AK058158 // GenBank // Homo sapiens cDNA FLJ25429 fis, …	main
7898627	NM_001039500,XM_006710360,AK057346,AK125833	chr1:20617430-20680756	chr1	NC_000001.10	+	20617430	20680756	34	NM_001039500 // VWA5B1 // von Willebrand factor A domain containing 5B1 // 1p36.12 // 127731 /// XM_006710360 // VWA5B1 // von Willebrand factor A domain containing 5B1 // 1p36.12 // 127731 /// ENST00000289815 // VWA5B1 // von Willebrand factor A domain containing 5B1 // 1p36.12 // 127731 /// ENST00000375079 // VWA5B1 // von Willebrand factor A domain containing 5B1 // 1p36.12 // 127731 /// ENST0…	NM_001039500 // RefSeq // Homo sapiens von Willebrand factor A domain containing 5B1 (VWA5B1), mRNA. // chr1 // 100 // 85 // 29 // 29 // 0 /// XM_006710360 // RefSeq // PREDICTED: Homo sapiens von Willebrand factor A domain containing 5B1 (VWA5B1), transcript variant X1, mRNA. // chr1 // 100 // 65 // 22 // 22 // 0 /// ENST00000289815 // ENSEMBL // ensembl:known chromosome:GRCh38:1:20290919:203548…	main
7898653	NM_207334,BC142610,BC142686	chr1:20878932-20881511	chr1	NC_000001.10	+	20878932	20881511	26	NM_207334 // FAM43B // family with sequence similarity 43, member B // 1p36.12 // 163933 /// ENST00000332947 // FAM43B // family with sequence similarity 43, member B // 1p36.12 // 163933 /// BC142610 // FAM43B // family with sequence similarity 43, member B // 1p36.12 // 163933 /// BC142686 // FAM43B // family with sequence similarity 43, member B // 1p36.12 // 163933	NM_207334 // RefSeq // Homo sapiens family with sequence similarity 43, member B (FAM43B), mRNA. // chr1 // 100 // 100 // 26 // 26 // 0 /// ENST00000332947 // ENSEMBL // ensembl_havana_transcript:known chromosome:GRCh38:1:20552439:20555010:1 gene:ENSG00000183114 gene_biotype:protein_coding transcript_biotype:protein_coding // chr1 // 96 // 100 // 25 // 26 // 0 /// BC142610 // GenBank // Homo sapi…	main
7898655	NM_001785,AY634312,BC048284,BC054036,L27943	chr1:20915441-20945401	chr1	NC_000001.10	+	20915441	20945401	29	NM_001785 // CDA // cytidine deaminase // 1p36.2-p35 // 978 /// ENST00000375071 // CDA // cytidine deaminase // 1p36.2-p35 // 978 /// ENST00000461985 // CDA // cytidine deaminase // 1p36.2-p35 // 978 /// AY634312 // CDA // cytidine deaminase // 1p36.2-p35 // 978 /// BC048284 // CDA // cytidine deaminase // 1p36.2-p35 // 978 /// BC054036 // CDA // cytidine deaminase // 1p36.2-p35 // 978 /// L27943…	NM_001785 // RefSeq // Homo sapiens cytidine deaminase (CDA), mRNA. // chr1 // 100 // 100 // 29 // 29 // 0 /// ENST00000375071 // ENSEMBL // ensembl_havana_transcript:known chromosome:GRCh38:1:20588948:20618908:1 gene:ENSG00000158825 gene_biotype:protein_coding transcript_biotype:protein_coding // chr1 // 100 // 100 // 29 // 29 // 0 /// ENST00000461985 // ENSEMBL // havana:known chromosome:GRCh38…	main
7898663	NM_032409,AB053323,AF316873,AK075225,BC028215,AK130746,AK093117	chr1:20959948-20978004	chr1	NC_000001.10	+	20959948	20978004	30	NM_032409 // PINK1 // PTEN induced putative kinase 1 // 1p36 // 65018 /// ENST00000321556 // PINK1 // PTEN induced putative kinase 1 // 1p36 // 65018 /// ENST00000400490 // PINK1 // PTEN induced putative kinase 1 // 1p36 // 65018 /// AB053323 // PINK1 // PTEN induced putative kinase 1 // 1p36 // 65018 /// AF316873 // PINK1 // PTEN induced putative kinase 1 // 1p36 // 65018 /// AK075225 // PINK1 /…	NM_032409 // RefSeq // Homo sapiens PTEN induced putative kinase 1 (PINK1), mRNA. // chr1 // 100 // 100 // 30 // 30 // 0 /// ENST00000321556 // ENSEMBL // ensembl_havana_transcript:known chromosome:GRCh38:1:20633455:20651511:1 gene:ENSG00000158828 gene_biotype:protein_coding transcript_biotype:protein_coding // chr1 // 100 // 100 // 30 // 30 // 0 /// ENST00000400490 // ENSEMBL // havana:known chr…	main
7898673		chr1:21724480-21724833	chr1	NC_000001.10	+	21724480	21724833	17	ENST00000486095 // PPP1R11P1 // protein phosphatase 1, regulatory (inhibitor) subunit 11 pseudogene 1 // --- // ---	ENST00000486095 // ENSEMBL // havana:known chromosome:GRCh38:1:21397987:21398362:1 gene:ENSG00000236216 gene_biotype:processed_pseudogene transcript_biotype:processed_pseudogene // chr1 // 100 // 100 // 17 // 17 // 0 /// GENSCAN00000033131 // ENSEMBL // cdna:genscan chromosome:GRCh38:1:21325793:21398524:1 transcript_biotype:protein_coding // chr1 // 100 // 82 // 14 // 14 // 0	main
7898675		chr1:21740714-21740785	chr1	NC_000001.10	+	21740714	21740785	25	---	---	main
7898677	NM_004807,AB006179,BC096239,BC096240,BC099638,BC099639,AK304326	chr1:21754795-21756030	chr1	NC_000001.10	+	21754795	21756030	23	NM_004807 // HS6ST1 // heparan sulfate 6-O-sulfotransferase 1 // 2q21 // 9394 /// ENST00000259241 // HS6ST1 // heparan sulfate 6-O-sulfotransferase 1 // 2q21 // 9394 /// ENST00000481504 // HS6ST1P1 // heparan sulfate 6-O-sulfotransferase 1 pseudogene 1 // --- // --- /// ENST00000494089 // HS6ST1 // heparan sulfate 6-O-sulfotransferase 1 // 2q21 // 9394 /// AB006179 // HS6ST1 // heparan sulfate 6-…	NM_004807 // RefSeq // Homo sapiens heparan sulfate 6-O-sulfotransferase 1 (HS6ST1), mRNA. // chr1 // 100 // 100 // 23 // 23 // 0 /// ENST00000259241 // ENSEMBL // ensembl_havana_transcript:known chromosome:GRCh38:2:128265480:128318577:-1 gene:ENSG00000136720 gene_biotype:protein_coding transcript_biotype:protein_coding // chr1 // 100 // 100 // 23 // 23 // 0 /// ENST00000481504 // ENSEMBL // hava…	main
7898679	NM_001256416,NM_001256417,NM_032264,NR_046176,AK292580,AK299840,AY598326,AY894564,BC024011	chr1:21766630-21811498	chr1	NC_000001.10	+	21766630	21811498	28	NM_001256416 // NBPF3 // neuroblastoma breakpoint family, member 3 // 1p36.12 // 84224 /// NM_001256417 // NBPF3 // neuroblastoma breakpoint family, member 3 // 1p36.12 // 84224 /// NM_032264 // NBPF3 // neuroblastoma breakpoint family, member 3 // 1p36.12 // 84224 /// NR_046176 // NBPF3 // neuroblastoma breakpoint family, member 3 // 1p36.12 // 84224 /// ENST00000318220 // NBPF3 // neuroblastoma…	NM_001256416 // RefSeq // Homo sapiens neuroblastoma breakpoint family, member 3 (NBPF3), transcript variant 2, mRNA. // chr1 // 100 // 89 // 25 // 25 // 0 /// NM_001256417 // RefSeq // Homo sapiens neuroblastoma breakpoint family, member 3 (NBPF3), transcript variant 3, mRNA. // chr1 // 100 // 79 // 22 // 22 // 0 /// NM_032264 // RefSeq // Homo sapiens neuroblastoma breakpoint family, member 3 (…	main
7898693	XM_005245820,AB011406,BC110909,NM_000478,NM_001127501,NM_001177520,XM_005245818,XM_006710546,AK293184,AK295608,AK298085,BC021289,BC066116,BC090861,BC126165,BC136325,X14174	chr1:21835858-21904905	chr1	NC_000001.10	+	21835858	21904905	28	XM_005245820 // ALPL // alkaline phosphatase, liver/bone/kidney // 1p36.12 // 249 /// ENST00000374829 // ALPL // alkaline phosphatase, liver/bone/kidney // 1p36.12 // 249 /// AB011406 // ALPL // alkaline phosphatase, liver/bone/kidney // 1p36.12 // 249 /// BC110909 // ALPL // alkaline phosphatase, liver/bone/kidney // 1p36.12 // 249 /// NM_000478 // ALPL // alkaline phosphatase, liver/bone/kidney…	XM_005245820 // RefSeq // PREDICTED: Homo sapiens alkaline phosphatase, liver/bone/kidney (ALPL), transcript variant X3, mRNA. // chr1 // 100 // 71 // 20 // 20 // 0 /// ENST00000374829 // ENSEMBL // havana:known chromosome:GRCh38:1:21574478:21578399:1 gene:ENSG00000162551 gene_biotype:protein_coding transcript_biotype:processed_transcript // chr1 // 100 // 29 // 8 // 8 // 0 /// AB011406 // GenBan…	main
7898707	NM_001013693,XM_005245873,BC146860	chr1:22138758-22151714	chr1	NC_000001.10	+	22138758	22151714	30	NM_001013693 // LDLRAD2 // low density lipoprotein receptor class A domain containing 2 // 1p36.12 // 401944 /// XM_005245873 // LDLRAD2 // low density lipoprotein receptor class A domain containing 2 // 1p36.12 // 401944 /// ENST00000344642 // LDLRAD2 // low density lipoprotein receptor class A domain containing 2 // 1p36.12 // 401944 /// ENST00000543870 // LDLRAD2 // low density lipoprotein rec…	NM_001013693 // RefSeq // Homo sapiens low density lipoprotein receptor class A domain containing 2 (LDLRAD2), mRNA. // chr1 // 100 // 100 // 30 // 30 // 0 /// XM_005245873 // RefSeq // PREDICTED: Homo sapiens low density lipoprotein receptor class A domain containing 2 (LDLRAD2), transcript variant X1, mRNA. // chr1 // 96 // 77 // 22 // 23 // 0 /// ENST00000344642 // ENSEMBL // ensembl_havana_tr…	main
7898713	NM_007352,BC005216,M18692,AK092382	chr1:22303409-22315847	chr1	NC_000001.10	+	22303409	22315847	27	NM_007352 // CELA3B // chymotrypsin-like elastase family, member 3B // 1p36.12 // 23436 /// ENST00000337107 // CELA3B // chymotrypsin-like elastase family, member 3B // 1p36.12 // 23436 /// ENST00000374666 // CELA3B // chymotrypsin-like elastase family, member 3B // 1p36.12 // 23436 /// BC005216 // CELA3B // chymotrypsin-like elastase family, member 3B // 1p36.12 // 23436 /// M18692 // CELA3B // …	NM_007352 // RefSeq // Homo sapiens chymotrypsin-like elastase family, member 3B (CELA3B), mRNA. // chr1 // 100 // 96 // 26 // 26 // 0 /// ENST00000337107 // ENSEMBL // ensembl_havana_transcript:known chromosome:GRCh38:1:21977021:21989344:1 gene:ENSG00000219073 gene_biotype:protein_coding transcript_biotype:protein_coding // chr1 // 100 // 89 // 24 // 24 // 0 /// ENST00000374666 // ENSEMBL // hav…	main
7898721		chr1:22313974-22314270	chr1	NC_000001.10	+	22313974	22314270	11	ENST00000485776 // RN7SL386P // RNA, 7SL, cytoplasmic 386, pseudogene // --- // ---	ENST00000485776 // ENSEMBL // ncrna:novel chromosome:GRCh38:1:21987481:21987777:1 gene:ENSG00000273610 gene_biotype:misc_RNA transcript_biotype:misc_RNA gene:ENSG00000263991 // chr1 // 100 // 100 // 11 // 11 // 0 /// NONHSAT001450 // NONCODE // Non-coding transcript identified by NONCODE: Sense No Exonic // chr1 // 100 // 100 // 11 // 11 // 0	main
7898723		chr1:22314309-22314408	chr1	NC_000001.10	+	22314309	22314408	17	ENST00000364403 // RNU6-776P // RNA, U6 small nuclear 776, pseudogene // --- // --- /// ENST00000365049 // RNU6-1022P // RNA, U6 small nuclear 1022, pseudogene // --- // ---	ENST00000364403 // ENSEMBL // ncrna:known chromosome:GRCh38:1:22010985:22011088:1 gene:ENSG00000201273 gene_biotype:snRNA transcript_biotype:snRNA // chr1 // 88 // 100 // 15 // 17 // 0 /// ENST00000365049 // ENSEMBL // ncrna:known chromosome:GRCh38:1:21987816:21987919:1 gene:ENSG00000201919 gene_biotype:snRNA transcript_biotype:snRNA // chr1 // 100 // 100 // 17 // 17 // 0 /// NONHSAT001451 // NON…	main
7898725	NM_005747,BC005918,BC007028,BC008383,BC015103,D00306,AK308510	chr1:22328149-22339035	chr1	NC_000001.10	+	22328149	22339035	18	NM_005747 // CELA3A // chymotrypsin-like elastase family, member 3A // 1p36.12 // 10136 /// ENST00000290122 // CELA3A // chymotrypsin-like elastase family, member 3A // 1p36.12 // 10136 /// ENST00000374663 // CELA3A // chymotrypsin-like elastase family, member 3A // 1p36.12 // 10136 /// BC005918 // CELA3A // chymotrypsin-like elastase family, member 3A // 1p36.12 // 10136 /// BC007028 // CELA3A /…	NM_005747 // RefSeq // Homo sapiens chymotrypsin-like elastase family, member 3A (CELA3A), mRNA. // chr1 // 100 // 100 // 18 // 18 // 0 /// ENST00000290122 // ENSEMBL // ensembl_havana_transcript:known chromosome:GRCh38:1:22001656:22012522:1 gene:ENSG00000142789 gene_biotype:protein_coding transcript_biotype:protein_coding // chr1 // 100 // 100 // 18 // 18 // 0 /// ENST00000374663 // ENSEMBL // h…	main
7898732		chr1:22337143-22337439	chr1	NC_000001.10	+	22337143	22337439	11	ENST00000466485 // RN7SL186P // RNA, 7SL, cytoplasmic 186, pseudogene // --- // ---	ENST00000466485 // ENSEMBL // ncrna:novel chromosome:GRCh38:1:22010650:22010946:1 gene:ENSG00000278124 gene_biotype:misc_RNA transcript_biotype:misc_RNA gene:ENSG00000263929 // chr1 // 100 // 100 // 11 // 11 // 0 /// NONHSAT001453 // NONCODE // Non-coding transcript identified by NONCODE: Sense No Exonic // chr1 // 100 // 100 // 11 // 11 // 0	main
7898734		chr1:22337478-22337588	chr1	NC_000001.10	+	22337478	22337588	21	ENST00000364403 // RNU6-776P // RNA, U6 small nuclear 776, pseudogene // --- // --- /// ENST00000365049 // RNU6-1022P // RNA, U6 small nuclear 1022, pseudogene // --- // ---	ENST00000364403 // ENSEMBL // ncrna:known chromosome:GRCh38:1:22010985:22011088:1 gene:ENSG00000201273 gene_biotype:snRNA transcript_biotype:snRNA // chr1 // 100 // 100 // 21 // 21 // 0 /// ENST00000365049 // ENSEMBL // ncrna:known chromosome:GRCh38:1:21987816:21987919:1 gene:ENSG00000201919 gene_biotype:snRNA transcript_biotype:snRNA // chr1 // 71 // 100 // 15 // 21 // 0 /// NONHSAT001454 // NON…	main
7898736	NR_023918,NR_023919,NR_109759,NR_109760,NR_109761,NR_109762,BC016053,BC040947,BC071749	chr1:22351684-22357712	chr1	NC_000001.10	+	22351684	22357712	24	NR_023918 // LINC00339 // long intergenic non-protein coding RNA 339 // 1p36.12 // 29092 /// NR_023919 // LINC00339 // long intergenic non-protein coding RNA 339 // 1p36.12 // 29092 /// NR_109759 // LINC00339 // long intergenic non-protein coding RNA 339 // 1p36.12 // 29092 /// NR_109760 // LINC00339 // long intergenic non-protein coding RNA 339 // 1p36.12 // 29092 /// NR_109761 // LINC00339 // l…	NR_023918 // RefSeq // Homo sapiens long intergenic non-protein coding RNA 339 (LINC00339), transcript variant 1, long non-coding RNA. // chr1 // 100 // 100 // 24 // 24 // 0 /// NR_023919 // RefSeq // Homo sapiens long intergenic non-protein coding RNA 339 (LINC00339), transcript variant 2, long non-coding RNA. // chr1 // 100 // 100 // 24 // 24 // 0 /// NR_109759 // RefSeq // Homo sapiens long in…	main
7898739	NM_044472,BC018266,NM_001039802,NM_001791	chr1:22362570-22419437	chr1	NC_000001.10	+	22362570	22419437	17	NM_044472 // CDC42 // cell division cycle 42 // 1p36.1 // 998 /// ENST00000315554 // CDC42 // cell division cycle 42 // 1p36.1 // 998 /// BC018266 // CDC42 // cell division cycle 42 // 1p36.1 // 998 /// NM_001039802 // CDC42 // cell division cycle 42 // 1p36.1 // 998 /// NM_001791 // CDC42 // cell division cycle 42 // 1p36.1 // 998 /// ENST00000344548 // CDC42 // cell division cycle 42 // 1p36.1 …	NM_044472 // RefSeq // Homo sapiens cell division cycle 42 (CDC42), transcript variant 2, mRNA. // chr1 // 100 // 76 // 13 // 13 // 0 /// ENST00000315554 // ENSEMBL // ensembl_havana_transcript:known chromosome:GRCh38:1:22052689:22090804:1 gene:ENSG00000070831 gene_biotype:protein_coding transcript_biotype:protein_coding // chr1 // 100 // 65 // 11 // 11 // 0 /// BC018266 // GenBank // Homo sapien…	main
7898750	NM_001083621,NM_014870,AK095273,BC114607	chr1:22778350-22857647	chr1	NC_000001.10	+	22778350	22857647	36	NM_001083621 // ZBTB40 // zinc finger and BTB domain containing 40 // 1p36 // 9923 /// NM_014870 // ZBTB40 // zinc finger and BTB domain containing 40 // 1p36 // 9923 /// ENST00000374651 // ZBTB40 // zinc finger and BTB domain containing 40 // 1p36 // 9923 /// ENST00000375647 // ZBTB40 // zinc finger and BTB domain containing 40 // 1p36 // 9923 /// ENST00000400239 // ZBTB40 // zinc finger and BTB…	NM_001083621 // RefSeq // Homo sapiens zinc finger and BTB domain containing 40 (ZBTB40), transcript variant 1, mRNA. // chr1 // 100 // 100 // 36 // 36 // 0 /// NM_014870 // RefSeq // Homo sapiens zinc finger and BTB domain containing 40 (ZBTB40), transcript variant 2, mRNA. // chr1 // 100 // 100 // 36 // 36 // 0 /// ENST00000374651 // ENSEMBL // ensembl:known chromosome:GRCh38:1:22451851:2253115…	main
7898773	NM_001006943,NM_020526,BC038796,BC072417	chr1:22890004-22930087	chr1	NC_000001.10	+	22890004	22930087	42	NM_001006943 // EPHA8 // EPH receptor A8 // 1p36.12 // 2046 /// NM_020526 // EPHA8 // EPH receptor A8 // 1p36.12 // 2046 /// ENST00000166244 // EPHA8 // EPH receptor A8 // 1p36.12 // 2046 /// ENST00000374644 // EPHA8 // EPH receptor A8 // 1p36.12 // 2046 /// ENST00000538803 // EPHA8 // EPH receptor A8 // 1p36.12 // 2046 /// BC038796 // EPHA8 // EPH receptor A8 // 1p36.12 // 2046 /// BC072417 // E…	NM_001006943 // RefSeq // Homo sapiens EPH receptor A8 (EPHA8), transcript variant 2, mRNA. // chr1 // 100 // 38 // 16 // 16 // 0 /// NM_020526 // RefSeq // Homo sapiens EPH receptor A8 (EPHA8), transcript variant 1, mRNA. // chr1 // 100 // 90 // 38 // 38 // 0 /// ENST00000166244 // ENSEMBL // ensembl_havana_transcript:known chromosome:GRCh38:1:22563564:22603594:1 gene:ENSG00000070886 gene_biotyp…	main
7898793	NM_015991,AF135157,AF260332,BC030153,BC071986	chr1:22963118-22966175	chr1	NC_000001.10	+	22963118	22966175	29	NM_015991 // C1QA // complement component 1, q subcomponent, A chain // 1p36.12 // 712 /// ENST00000374642 // C1QA // complement component 1, q subcomponent, A chain // 1p36.12 // 712 /// ENST00000402322 // C1QA // complement component 1, q subcomponent, A chain // 1p36.12 // 712 /// ENST00000438241 // C1QA // complement component 1, q subcomponent, A chain // 1p36.12 // 712 /// AF135157 // C1QA …	NM_015991 // RefSeq // Homo sapiens complement component 1, q subcomponent, A chain (C1QA), mRNA. // chr1 // 100 // 100 // 29 // 29 // 0 /// ENST00000374642 // ENSEMBL // ensembl_havana_transcript:known chromosome:GRCh38:1:22636506:22639608:1 gene:ENSG00000173372 gene_biotype:protein_coding transcript_biotype:protein_coding // chr1 // 100 // 83 // 24 // 24 // 0 /// ENST00000402322 // ENSEMBL // h…	main
7898799	NM_001114101,NM_172369,AF087892,AK226152,BC009016	chr1:22970123-22974603	chr1	NC_000001.10	+	22970123	22974603	26	NM_001114101 // C1QC // complement component 1, q subcomponent, C chain // 1p36.11 // 714 /// NM_172369 // C1QC // complement component 1, q subcomponent, C chain // 1p36.11 // 714 /// ENST00000374637 // C1QC // complement component 1, q subcomponent, C chain // 1p36.11 // 714 /// ENST00000374639 // C1QC // complement component 1, q subcomponent, C chain // 1p36.11 // 714 /// ENST00000374640 // C…	NM_001114101 // RefSeq // Homo sapiens complement component 1, q subcomponent, C chain (C1QC), transcript variant 1, mRNA. // chr1 // 100 // 100 // 26 // 26 // 0 /// NM_172369 // RefSeq // Homo sapiens complement component 1, q subcomponent, C chain (C1QC), transcript variant 2, mRNA. // chr1 // 100 // 100 // 26 // 26 // 0 /// ENST00000374637 // ENSEMBL // havana:known chromosome:GRCh38:1:2264365…	main
7898805	NM_000491,BC008983,X03084	chr1:22979474-22988031	chr1	NC_000001.10	+	22979474	22988031	27	NM_000491 // C1QB // complement component 1, q subcomponent, B chain // 1p36.12 // 713 /// ENST00000314933 // C1QB // complement component 1, q subcomponent, B chain // 1p36.12 // 713 /// ENST00000432749 // C1QB // complement component 1, q subcomponent, B chain // 1p36.12 // 713 /// ENST00000509305 // C1QB // complement component 1, q subcomponent, B chain // 1p36.12 // 713 /// ENST00000510260 /…	NM_000491 // RefSeq // Homo sapiens complement component 1, q subcomponent, B chain (C1QB), mRNA. // chr1 // 100 // 89 // 24 // 24 // 0 /// ENST00000314933 // ENSEMBL // ensembl:known chromosome:GRCh38:1:22653189:22661536:1 gene:ENSG00000173369 gene_biotype:protein_coding transcript_biotype:protein_coding // chr1 // 100 // 89 // 24 // 24 // 0 /// ENST00000432749 // ENSEMBL // havana:known chromos…	main
7898809	NM_004442,NM_017449,AF025304,AK298898,AK299701,BC067861,D31661,L41939	chr1:23037331-23241823	chr1	NC_000001.10	+	23037331	23241823	27	NM_004442 // EPHB2 // EPH receptor B2 // 1p36.1-p35 // 2048 /// NM_017449 // EPHB2 // EPH receptor B2 // 1p36.1-p35 // 2048 /// ENST00000374627 // EPHB2 // EPH receptor B2 // 1p36.1-p35 // 2048 /// ENST00000374630 // EPHB2 // EPH receptor B2 // 1p36.1-p35 // 2048 /// ENST00000374632 // EPHB2 // EPH receptor B2 // 1p36.1-p35 // 2048 /// ENST00000400191 // EPHB2 // EPH receptor B2 // 1p36.1-p35 // …	NM_004442 // RefSeq // Homo sapiens EPH receptor B2 (EPHB2), transcript variant 2, mRNA. // chr1 // 100 // 93 // 25 // 25 // 0 /// NM_017449 // RefSeq // Homo sapiens EPH receptor B2 (EPHB2), transcript variant 1, mRNA. // chr1 // 100 // 93 // 25 // 25 // 0 /// ENST00000374627 // ENSEMBL // havana:novel chromosome:GRCh38:1:22775178:22913752:1 gene:ENSG00000133216 gene_biotype:protein_coding trans…	main
7898833	NM_001009999,NM_015013,XM_006710473,AK290328,BC040194,BC048134,AK128669	chr1:23345946-23410184	chr1	NC_000001.10	+	23345946	23410184	43	NM_001009999 // KDM1A // lysine (K)-specific demethylase 1A // 1p36.12 // 23028 /// NM_015013 // KDM1A // lysine (K)-specific demethylase 1A // 1p36.12 // 23028 /// XM_006710473 // KDM1A // lysine (K)-specific demethylase 1A // 1p36.12 // 23028 /// ENST00000356634 // KDM1A // lysine (K)-specific demethylase 1A // 1p36.12 // 23028 /// ENST00000400181 // KDM1A // lysine (K)-specific demethylase 1A …	NM_001009999 // RefSeq // Homo sapiens lysine (K)-specific demethylase 1A (KDM1A), transcript variant 1, mRNA. // chr1 // 100 // 100 // 43 // 43 // 0 /// NM_015013 // RefSeq // Homo sapiens lysine (K)-specific demethylase 1A (KDM1A), transcript variant 2, mRNA. // chr1 // 100 // 95 // 41 // 41 // 0 /// XM_006710473 // RefSeq // PREDICTED: Homo sapiens lysine (K)-specific demethylase 1A (KDM1A), t…	main
7898854		chr1:23489196-23489303	chr1	NC_000001.10	+	23489196	23489303	25	ENST00000384208 // RNU6-514P // RNA, U6 small nuclear 514, pseudogene // --- // ---	ENST00000384208 // ENSEMBL // ncrna:known chromosome:GRCh38:1:23162704:23162810:1 gene:ENSG00000206935 gene_biotype:snRNA transcript_biotype:snRNA // chr1 // 100 // 96 // 24 // 24 // 0 /// NONHSAT001506 // NONCODE // Non-coding transcript identified by NONCODE // chr1 // 100 // 96 // 24 // 24 // 0	main
7898856		chr1:23490446-23490530	chr1	NC_000001.10	+	23490446	23490530	25	ENST00000516769 // RNU6-135P // RNA, U6 small nuclear 135, pseudogene // --- // ---	ENST00000516769 // ENSEMBL // ncrna:known chromosome:GRCh38:1:23163953:23164053:1 gene:ENSG00000252578 gene_biotype:snRNA transcript_biotype:snRNA // chr1 // 100 // 100 // 25 // 25 // 0 /// NONHSAT001507 // NONCODE // Non-coding transcript identified by NONCODE // chr1 // 100 // 100 // 25 // 25 // 0	main
7898858	NR_033690,NR_033691,BC028411,BC054115,BC068594	chr1:23695460-23698328	chr1	NC_000001.10	+	23695460	23698328	31	NR_033690 // C1orf213 // chromosome 1 open reading frame 213 // 1p36.12 // 148898 /// NR_033691 // C1orf213 // chromosome 1 open reading frame 213 // 1p36.12 // 148898 /// ENST00000335648 // C1orf213 // chromosome 1 open reading frame 213 // 1p36.12 // 148898 /// ENST00000437367 // C1orf213 // chromosome 1 open reading frame 213 // 1p36.12 // 148898 /// BC028411 // C1orf213 // chromosome 1 open r…	NR_033690 // RefSeq // Homo sapiens chromosome 1 open reading frame 213 (C1orf213), transcript variant 1, long non-coding RNA. // chr1 // 100 // 100 // 31 // 31 // 0 /// NR_033691 // RefSeq // Homo sapiens chromosome 1 open reading frame 213 (C1orf213), transcript variant 2, long non-coding RNA. // chr1 // 100 // 29 // 9 // 9 // 0 /// ENST00000335648 // ENSEMBL // ensembl:known chromosome:GRCh38:…	main
7898869	NR_027042,BC041472	chr1:23953824-23967058	chr1	NC_000001.10	+	23953824	23967058	21	NR_027042 // MDS2 // myelodysplastic syndrome 2 translocation associated // 1p36 // 259283 /// ENST00000374555 // MDS2 // myelodysplastic syndrome 2 translocation associated // 1p36 // 259283 /// ENST00000477916 // MDS2 // myelodysplastic syndrome 2 translocation associated // 1p36 // 259283 /// BC041472 // MDS2 // myelodysplastic syndrome 2 translocation associated // 1p36 // 259283	NR_027042 // RefSeq // Homo sapiens myelodysplastic syndrome 2 translocation associated (MDS2), long non-coding RNA. // chr1 // 100 // 100 // 21 // 21 // 0 /// ENST00000374555 // ENSEMBL // havana:known chromosome:GRCh38:1:23627334:23640568:1 gene:ENSG00000197880 gene_biotype:protein_coding transcript_biotype:protein_coding // chr1 // 100 // 100 // 21 // 21 // 0 /// ENST00000477916 // ENSEMBL // …	main
7898875	NM_000975,NM_001199802,AY871274,BC018970,L05092,AK225425	chr1:24018261-24022915	chr1	NC_000001.10	+	24018261	24022915	14	NM_000975 // RPL11 // ribosomal protein L11 // 1p36.1-p35 // 6135 /// NM_001199802 // RPL11 // ribosomal protein L11 // 1p36.1-p35 // 6135 /// ENST00000374550 // RPL11 // ribosomal protein L11 // 1p36.1-p35 // 6135 /// ENST00000458455 // RPL11 // ribosomal protein L11 // 1p36.1-p35 // 6135 /// ENST00000482370 // RPL11 // ribosomal protein L11 // 1p36.1-p35 // 6135 /// AY871274 // RPL11 // ribosom…	NM_000975 // RefSeq // Homo sapiens ribosomal protein L11 (RPL11), transcript variant 1, mRNA. // chr1 // 100 // 79 // 11 // 11 // 0 /// NM_001199802 // RefSeq // Homo sapiens ribosomal protein L11 (RPL11), transcript variant 2, mRNA. // chr1 // 100 // 79 // 11 // 11 // 0 /// ENST00000374550 // ENSEMBL // ensembl_havana_transcript:known chromosome:GRCh38:1:23691779:23696425:1 gene:ENSG00000142676…	main
7898881	NM_003198,BC002883,L47345	chr1:24069923-24088549	chr1	NC_000001.10	+	24069923	24088549	30	NM_003198 // TCEB3 // transcription elongation factor B (SIII), polypeptide 3 (110kDa, elongin A) // 1p36.1 // 6924 /// ENST00000418390 // TCEB3 // transcription elongation factor B (SIII), polypeptide 3 (110kDa, elongin A) // 1p36.1 // 6924 /// ENST00000609199 // TCEB3 // transcription elongation factor B (SIII), polypeptide 3 (110kDa, elongin A) // 1p36.1 // 6924 /// BC002883 // TCEB3 // transc…	NM_003198 // RefSeq // Homo sapiens transcription elongation factor B (SIII), polypeptide 3 (110kDa, elongin A) (TCEB3), mRNA. // chr1 // 100 // 100 // 30 // 30 // 0 /// ENST00000418390 // ENSEMBL // ensembl_havana_transcript:known chromosome:GRCh38:1:23743155:23762059:1 gene:ENSG00000011007 gene_biotype:protein_coding transcript_biotype:protein_coding // chr1 // 100 // 100 // 30 // 30 // 0 /// E…	main
7898894	NM_020362,AF221595,AF271784,AK296662,AK310330,BC017208	chr1:24104883-24115148	chr1	NC_000001.10	+	24104883	24115148	27	NM_020362 // PITHD1 // PITH (C-terminal proteasome-interacting domain of thioredoxin-like) domain containing 1 // 1p36.11 // 57095 /// ENST00000246151 // PITHD1 // PITH (C-terminal proteasome-interacting domain of thioredoxin-like) domain containing 1 // 1p36.11 // 57095 /// ENST00000374524 // PITHD1 // PITH (C-terminal proteasome-interacting domain of thioredoxin-like) domain containing 1 // 1p3…	NM_020362 // RefSeq // Homo sapiens PITH (C-terminal proteasome-interacting domain of thioredoxin-like) domain containing 1 (PITHD1), mRNA. // chr1 // 100 // 100 // 27 // 27 // 0 /// ENST00000246151 // ENSEMBL // ensembl_havana_transcript:known chromosome:GRCh38:1:23778405:23788232:1 gene:ENSG00000057757 gene_biotype:protein_coding transcript_biotype:protein_coding // chr1 // 100 // 96 // 26 // 2…	main
7898902	NM_007260,AF098668,BC017034,BC017193	chr1:24117460-24122029	chr1	NC_000001.10	+	24117460	24122029	15	NM_007260 // LYPLA2 // lysophospholipase II // 1p36.11 // 11313 /// ENST00000374514 // LYPLA2 // lysophospholipase II // 1p36.11 // 11313 /// ENST00000421070 // LYPLA2 // lysophospholipase II // 1p36.11 // 11313 /// AF098668 // LYPLA2 // lysophospholipase II // 1p36.11 // 11313 /// BC017034 // LYPLA2 // lysophospholipase II // 1p36.11 // 11313 /// BC017193 // LYPLA2 // lysophospholipase II // 1p3…	NM_007260 // RefSeq // Homo sapiens lysophospholipase II (LYPLA2), mRNA. // chr1 // 100 // 60 // 9 // 9 // 0 /// ENST00000374514 // ENSEMBL // ensembl_havana_transcript:known chromosome:GRCh38:1:23790970:23795539:1 gene:ENSG00000011009 gene_biotype:protein_coding transcript_biotype:protein_coding // chr1 // 100 // 73 // 11 // 11 // 0 /// ENST00000421070 // ENSEMBL // havana:known chromosome:GRCh3…	main
7898910	NM_017761,AF374386,BC001959,BC078177,BC085018,AK300522	chr1:24286302-24289952	chr1	NC_000001.10	+	24286302	24289952	28	NM_017761 // PNRC2 // proline-rich nuclear receptor coactivator 2 // 1p36.11 // 55629 /// ENST00000334351 // PNRC2 // proline-rich nuclear receptor coactivator 2 // 1p36.11 // 55629 /// ENST00000374468 // PNRC2 // proline-rich nuclear receptor coactivator 2 // 1p36.11 // 55629 /// ENST00000579103 // PNRC2 // proline-rich nuclear receptor coactivator 2 // 1p36.11 // 55629 /// AF374386 // PNRC2 // …	NM_017761 // RefSeq // Homo sapiens proline-rich nuclear receptor coactivator 2 (PNRC2), mRNA. // chr1 // 100 // 100 // 28 // 28 // 0 /// ENST00000334351 // ENSEMBL // ensembl_havana_transcript:known chromosome:GRCh38:1:23959812:23963462:1 gene:ENSG00000189266 gene_biotype:protein_coding transcript_biotype:protein_coding // chr1 // 100 // 100 // 28 // 28 // 0 /// ENST00000374468 // ENSEMBL // hav…	main
7898916	NM_001195010,NM_021180,NM_198173,NM_198174,AY231160,BC036890	chr1:24645881-24690972	chr1	NC_000001.10	+	24645881	24690972	46	NM_001195010 // GRHL3 // grainyhead-like 3 (Drosophila) // 1p36.11 // 57822 /// NM_021180 // GRHL3 // grainyhead-like 3 (Drosophila) // 1p36.11 // 57822 /// NM_198173 // GRHL3 // grainyhead-like 3 (Drosophila) // 1p36.11 // 57822 /// NM_198174 // GRHL3 // grainyhead-like 3 (Drosophila) // 1p36.11 // 57822 /// ENST00000236255 // GRHL3 // grainyhead-like 3 (Drosophila) // 1p36.11 // 57822 /// ENST0…	NM_001195010 // RefSeq // Homo sapiens grainyhead-like 3 (Drosophila) (GRHL3), transcript variant 4, mRNA. // chr1 // 100 // 83 // 38 // 38 // 0 /// NM_021180 // RefSeq // Homo sapiens grainyhead-like 3 (Drosophila) (GRHL3), transcript variant 1, mRNA. // chr1 // 100 // 87 // 40 // 40 // 0 /// NM_198173 // RefSeq // Homo sapiens grainyhead-like 3 (Drosophila) (GRHL3), transcript variant 2, mRNA. …	main
7898939	NM_020448,XM_005245948,BC001265,BC063583	chr1:24742293-24799466	chr1	NC_000001.10	+	24742293	24799466	23	NM_020448 // NIPAL3 // NIPA-like domain containing 3 // 1p36.12-p35.1 // 57185 /// XM_005245948 // NIPAL3 // NIPA-like domain containing 3 // 1p36.12-p35.1 // 57185 /// ENST00000003912 // NIPAL3 // NIPA-like domain containing 3 // 1p36.12-p35.1 // 57185 /// ENST00000339255 // NIPAL3 // NIPA-like domain containing 3 // 1p36.12-p35.1 // 57185 /// ENST00000358028 // NIPAL3 // NIPA-like domain contai…	NM_020448 // RefSeq // Homo sapiens NIPA-like domain containing 3 (NIPAL3), mRNA. // chr1 // 100 // 83 // 19 // 19 // 0 /// XM_005245948 // RefSeq // PREDICTED: Homo sapiens NIPA-like domain containing 3 (NIPAL3), transcript variant X3, mRNA. // chr1 // 100 // 74 // 17 // 17 // 0 /// ENST00000003912 // ENSEMBL // havana:known chromosome:GRCh38:1:24415803:24472976:1 gene:ENSG00000001461 gene_bioty…	main
7898957	NM_001251977,NM_001251978,NM_001251979,NM_001251980,NM_001251981,NM_001251982,NM_001251984,NM_013441,AF176116,BC035854,EF431960,EF467309,EF529733,HQ317421,HQ317422,HQ317423,HQ317426,HQ317427,JN203053,NM_001251983,NM_001251985,HQ287726	chr1:24829380-24863506	chr1	NC_000001.10	+	24829380	24863506	35	NM_001251977 // RCAN3 // RCAN family member 3 // 1p35.3-p33 // 11123 /// NM_001251978 // RCAN3 // RCAN family member 3 // 1p35.3-p33 // 11123 /// NM_001251979 // RCAN3 // RCAN family member 3 // 1p35.3-p33 // 11123 /// NM_001251980 // RCAN3 // RCAN family member 3 // 1p35.3-p33 // 11123 /// NM_001251981 // RCAN3 // RCAN family member 3 // 1p35.3-p33 // 11123 /// NM_001251982 // RCAN3 // RCAN fami…	NM_001251977 // RefSeq // Homo sapiens RCAN family member 3 (RCAN3), transcript variant 2, mRNA. // chr1 // 100 // 89 // 31 // 31 // 0 /// NM_001251978 // RefSeq // Homo sapiens RCAN family member 3 (RCAN3), transcript variant 3, mRNA. // chr1 // 100 // 86 // 30 // 30 // 0 /// NM_001251979 // RefSeq // Homo sapiens RCAN family member 3 (RCAN3), transcript variant 4, mRNA. // chr1 // 100 // 86 // …	main
7898967	NM_001010980,BC050474,BC127785,BC147014,BC147015	chr1:24882592-24935816	chr1	NC_000001.10	+	24882592	24935816	32	NM_001010980 // NCMAP // noncompact myelin associated protein // 1p36.11 // 400746 /// ENST00000374392 // NCMAP // noncompact myelin associated protein // 1p36.11 // 400746 /// ENST00000486262 // NCMAP // noncompact myelin associated protein // 1p36.11 // 400746 /// BC050474 // NCMAP // noncompact myelin associated protein // 1p36.11 // 400746 /// BC127785 // NCMAP // noncompact myelin associated…	NM_001010980 // RefSeq // Homo sapiens noncompact myelin associated protein (NCMAP), mRNA. // chr1 // 100 // 100 // 32 // 32 // 0 /// ENST00000374392 // ENSEMBL // ensembl_havana_transcript:known chromosome:GRCh38:1:24556111:24609325:1 gene:ENSG00000184454 gene_biotype:protein_coding transcript_biotype:protein_coding // chr1 // 100 // 97 // 31 // 31 // 0 /// ENST00000486262 // ENSEMBL // havana:k…	main
7898975	NM_005839,AF048977,AF419855,AK293576,AK302498,AK307419,BC036187	chr1:24969592-24999772	chr1	NC_000001.10	+	24969592	24999772	15	NM_005839 // SRRM1 // serine/arginine repetitive matrix 1 // 1p36.11 // 10250 /// ENST00000323848 // SRRM1 // serine/arginine repetitive matrix 1 // 1p36.11 // 10250 /// ENST00000447431 // SRRM1 // serine/arginine repetitive matrix 1 // 1p36.11 // 10250 /// ENST00000596378 // SRRM1 // serine/arginine repetitive matrix 1 // 1p36.11 // 10250 /// AF048977 // SRRM1 // serine/arginine repetitive matri…	NM_005839 // RefSeq // Homo sapiens serine/arginine repetitive matrix 1 (SRRM1), mRNA. // chr1 // 100 // 100 // 15 // 15 // 0 /// ENST00000323848 // ENSEMBL // ensembl_havana_transcript:known chromosome:GRCh38:1:24643012:24673267:1 gene:ENSG00000133226 gene_biotype:protein_coding transcript_biotype:protein_coding // chr1 // 100 // 100 // 15 // 15 // 0 /// ENST00000447431 // ENSEMBL // ensembl:kno…	main
7898988	NM_013943,AF097330,AF109196,AK301466,BC012444,CR533501	chr1:25071848-25170815	chr1	NC_000001.10	+	25071848	25170815	16	NM_013943 // CLIC4 // chloride intracellular channel 4 // 1p36.11 // 25932 /// ENST00000374379 // CLIC4 // chloride intracellular channel 4 // 1p36.11 // 25932 /// ENST00000488683 // CLIC4 // chloride intracellular channel 4 // 1p36.11 // 25932 /// ENST00000489758 // CLIC4 // chloride intracellular channel 4 // 1p36.11 // 25932 /// ENST00000497755 // CLIC4 // chloride intracellular channel 4 // 1…	NM_013943 // RefSeq // Homo sapiens chloride intracellular channel 4 (CLIC4), mRNA. // chr1 // 100 // 100 // 16 // 16 // 0 /// ENST00000374379 // ENSEMBL // ensembl_havana_transcript:known chromosome:GRCh38:1:24745357:24844324:1 gene:ENSG00000169504 gene_biotype:protein_coding transcript_biotype:protein_coding // chr1 // 100 // 100 // 16 // 16 // 0 /// ENST00000488683 // ENSEMBL // havana:known c…	main
7898998	NM_001282867,NM_001282868,NM_001282869,NM_001282870,NM_001282871,NM_001282872,NM_016124,AB018966,AB018967,AB018968,AB018969,AB046420,AF037626,AF187846,AF510069,AF510070,AK297151,AY751491,AY751492,AY751493,AY751494,AY751495,AY751496,BC139922,DQ451878,EU557240,EU557241,EU661905,EU661906,JN635688,JN635689,JQ065733,JQ424879,L08429,X63097,AB037270,AF177938,JF436967,NM_001127691	chr1:25598981-25656936	chr1	NC_000001.10	+	25598981	25656936	13	NM_001282867 // RHD // Rh blood group, D antigen // 1p36.11 // 6007 /// NM_001282868 // RHD // Rh blood group, D antigen // 1p36.11 // 6007 /// NM_001282869 // RHD // Rh blood group, D antigen // 1p36.11 // 6007 /// NM_001282870 // RHD // Rh blood group, D antigen // 1p36.11 // 6007 /// NM_001282871 // RHD // Rh blood group, D antigen // 1p36.11 // 6007 /// NM_001282872 // RHD // Rh blood group, …	NM_001282867 // RefSeq // Homo sapiens Rh blood group, D antigen (RHD), transcript variant 3, mRNA. // chr1 // 100 // 100 // 13 // 13 // 0 /// NM_001282868 // RefSeq // Homo sapiens Rh blood group, D antigen (RHD), transcript variant 4, mRNA. // chr1 // 100 // 69 // 9 // 9 // 0 /// NM_001282869 // RefSeq // Homo sapiens Rh blood group, D antigen (RHD), transcript variant 5, mRNA. // chr1 // 100 /…	main
7899005	NM_014313,AF081282,AF087880,AK299180,AY071927,AY358650,BC007341,BC066908,JX644905,JX644906,AK074960	chr1:25664408-25688852	chr1	NC_000001.10	+	25664408	25688852	15	NM_014313 // TMEM50A // transmembrane protein 50A // 1p36.11 // 23585 /// ENST00000374358 // TMEM50A // transmembrane protein 50A // 1p36.11 // 23585 /// ENST00000480937 // TMEM50A // transmembrane protein 50A // 1p36.11 // 23585 /// ENST00000498135 // TMEM50A // transmembrane protein 50A // 1p36.11 // 23585 /// AF081282 // TMEM50A // transmembrane protein 50A // 1p36.11 // 23585 /// AF087880 // …	NM_014313 // RefSeq // Homo sapiens transmembrane protein 50A (TMEM50A), mRNA. // chr1 // 100 // 100 // 15 // 15 // 0 /// ENST00000374358 // ENSEMBL // ensembl_havana_transcript:known chromosome:GRCh38:1:25337917:25362361:1 gene:ENSG00000183726 gene_biotype:protein_coding transcript_biotype:protein_coding // chr1 // 100 // 100 // 15 // 15 // 0 /// ENST00000480937 // ENSEMBL // havana:known chromo…	main
7899016	NM_001276506,NM_003002,NR_077060,AB006202,BC005263,BC009574,BC012603,BC015188,BC015992,BC022350,BC070307,BC071755,BC071756,BT007238,CR456932	chr1:25725212-25725691	chr1	NC_000001.10	+	25725212	25725691	9	NM_001276506 // SDHD // succinate dehydrogenase complex, subunit D, integral membrane protein // 11q23 // 6392 /// NM_003002 // SDHD // succinate dehydrogenase complex, subunit D, integral membrane protein // 11q23 // 6392 /// NR_077060 // SDHD // succinate dehydrogenase complex, subunit D, integral membrane protein // 11q23 // 6392 /// ENST00000375549 // SDHD // succinate dehydrogenase complex, …	NM_001276506 // RefSeq // Homo sapiens succinate dehydrogenase complex, subunit D, integral membrane protein (SDHD), transcript variant 4, mRNA. // chr1 // 89 // 100 // 8 // 9 // 0 /// NM_003002 // RefSeq // Homo sapiens succinate dehydrogenase complex, subunit D, integral membrane protein (SDHD), transcript variant 1, mRNA. // chr1 // 89 // 100 // 8 // 9 // 0 /// NR_077060 // RefSeq // Homo sapi…	main
7899018	NM_018202,XM_005245931,AK311472,AY845015,BC007687,BC020801,BC032427,NM_001282564,AY845035	chr1:25757411-25826700	chr1	NC_000001.10	+	25757411	25826700	16	NM_018202 // TMEM57 // transmembrane protein 57 // 1p36.11|1p36.11 // 55219 /// XM_005245931 // TMEM57 // transmembrane protein 57 // 1p36.11|1p36.11 // 55219 /// ENST00000374343 // TMEM57 // transmembrane protein 57 // 1p36.11|1p36.11 // 55219 /// AK311472 // TMEM57 // transmembrane protein 57 // 1p36.11|1p36.11 // 55219 /// AY845015 // TMEM57 // transmembrane protein 57 // 1p36.11|1p36.11 // 55…	NM_018202 // RefSeq // Homo sapiens transmembrane protein 57 (TMEM57), transcript variant 1, mRNA. // chr1 // 100 // 100 // 16 // 16 // 0 /// XM_005245931 // RefSeq // PREDICTED: Homo sapiens transmembrane protein 57 (TMEM57), transcript variant X1, mRNA. // chr1 // 100 // 100 // 16 // 16 // 0 /// ENST00000374343 // ENSEMBL // ensembl_havana_transcript:known chromosome:GRCh38:1:25430920:25500209:…	main
7899023	NM_015627,XM_006710559,XM_006710562,XR_426598,AK024397,AK309853,BC029770,AK124554,XM_006710560	chr1:25870071-25895377	chr1	NC_000001.10	+	25870071	25895377	29	NM_015627 // LDLRAP1 // low density lipoprotein receptor adaptor protein 1 // 1p36-p35 // 26119 /// XM_006710559 // LDLRAP1 // low density lipoprotein receptor adaptor protein 1 // 1p36-p35 // 26119 /// XM_006710562 // LDLRAP1 // low density lipoprotein receptor adaptor protein 1 // 1p36-p35 // 26119 /// XR_426598 // LDLRAP1 // low density lipoprotein receptor adaptor protein 1 // 1p36-p35 // 261…	NM_015627 // RefSeq // Homo sapiens low density lipoprotein receptor adaptor protein 1 (LDLRAP1), mRNA. // chr1 // 100 // 100 // 29 // 29 // 0 /// XM_006710559 // RefSeq // PREDICTED: Homo sapiens low density lipoprotein receptor adaptor protein 1 (LDLRAP1), transcript variant X2, mRNA. // chr1 // 93 // 48 // 13 // 14 // 0 /// XM_006710562 // RefSeq // PREDICTED: Homo sapiens low density lipoprot…	main
7899029	NM_001289010,NM_020379,AF261655,BC038959,BC137017,AK128560,AF318353	chr1:25943959-26112698	chr1	NC_000001.10	+	25943959	26112698	42	NM_001289010 // MAN1C1 // mannosidase, alpha, class 1C, member 1 // 1p35 // 57134 /// NM_020379 // MAN1C1 // mannosidase, alpha, class 1C, member 1 // 1p35 // 57134 /// ENST00000263979 // MAN1C1 // mannosidase, alpha, class 1C, member 1 // 1p35 // 57134 /// ENST00000374329 // MAN1C1 // mannosidase, alpha, class 1C, member 1 // 1p35 // 57134 /// ENST00000374332 // MAN1C1 // mannosidase, alpha, cla…	NM_001289010 // RefSeq // Homo sapiens mannosidase, alpha, class 1C, member 1 (MAN1C1), transcript variant 2, mRNA. // chr1 // 100 // 88 // 37 // 37 // 0 /// NM_020379 // RefSeq // Homo sapiens mannosidase, alpha, class 1C, member 1 (MAN1C1), transcript variant 1, mRNA. // chr1 // 100 // 100 // 42 // 42 // 0 /// ENST00000263979 // ENSEMBL // havana:known chromosome:GRCh38:1:25617850:25784450:1 ge…	main
7899043	NM_020451,NM_206926,BC015638,BC042154,BC107036	chr1:26126667-26144713	chr1	NC_000001.10	+	26126667	26144713	42	NM_020451 // SEPN1 // selenoprotein N, 1 // 1p36.13 // 57190 /// NM_206926 // SEPN1 // selenoprotein N, 1 // 1p36.13 // 57190 /// ENST00000354177 // SEPN1 // selenoprotein N, 1 // 1p36.13 // 57190 /// ENST00000361547 // SEPN1 // selenoprotein N, 1 // 1p36.13 // 57190 /// ENST00000374315 // SEPN1 // selenoprotein N, 1 // 1p36.13 // 57190 /// ENST00000494537 // SEPN1 // selenoprotein N, 1 // 1p36.1…	NM_020451 // RefSeq // Homo sapiens selenoprotein N, 1 (SEPN1), transcript variant 1, mRNA. // chr1 // 100 // 98 // 41 // 41 // 0 /// NM_206926 // RefSeq // Homo sapiens selenoprotein N, 1 (SEPN1), transcript variant 2, mRNA. // chr1 // 100 // 98 // 41 // 41 // 0 /// ENST00000354177 // ENSEMBL // ensembl:known chromosome:GRCh38:1:25800176:25818219:1 gene:ENSG00000162430 gene_biotype:protein_codin…	main
7899057	NM_001099625,NM_001099626,NM_001099627,NM_019557,AB075880,AK056721,AK290744,AK299221,BC017175,BX647921,AK127164,AK302324	chr1:26146441-26159429	chr1	NC_000001.10	+	26146441	26159429	36	NM_001099625 // MTFR1L // mitochondrial fission regulator 1-like // 1p36.11 // 56181 /// NM_001099626 // MTFR1L // mitochondrial fission regulator 1-like // 1p36.11 // 56181 /// NM_001099627 // MTFR1L // mitochondrial fission regulator 1-like // 1p36.11 // 56181 /// NM_019557 // MTFR1L // mitochondrial fission regulator 1-like // 1p36.11 // 56181 /// ENST00000374300 // MTFR1L // mitochondrial fis…	NM_001099625 // RefSeq // Homo sapiens mitochondrial fission regulator 1-like (MTFR1L), transcript variant 2, mRNA. // chr1 // 100 // 83 // 30 // 30 // 0 /// NM_001099626 // RefSeq // Homo sapiens mitochondrial fission regulator 1-like (MTFR1L), transcript variant 3, mRNA. // chr1 // 100 // 83 // 30 // 30 // 0 /// NM_001099627 // RefSeq // Homo sapiens mitochondrial fission regulator 1-like (MTFR…	main
7899069		chr1:26203987-26204094	chr1	NC_000001.10	+	26203987	26204094	24	---	ENST00000384572 // ENSEMBL // ncrna:novel chromosome:GRCh38:1:25877496:25877605:1 gene:ENSG00000207302 gene_biotype:misc_RNA transcript_biotype:misc_RNA // chr1 // 100 // 100 // 24 // 24 // 0 /// NONHSAT001759 // NONCODE // Non-coding transcript identified by NONCODE // chr1 // 100 // 100 // 24 // 24 // 0	main
7899071		chr1:26290688-26290791	chr1	NC_000001.10	+	26290688	26290791	24	ENST00000384508 // RNU6-110P // RNA, U6 small nuclear 110, pseudogene // --- // ---	ENST00000384508 // ENSEMBL // ncrna:known chromosome:GRCh38:1:25964197:25964300:1 gene:ENSG00000207237 gene_biotype:snRNA transcript_biotype:snRNA // chr1 // 100 // 100 // 24 // 24 // 0 /// NONHSAT001768 // NONCODE // Non-coding transcript identified by NONCODE // chr1 // 100 // 100 // 24 // 24 // 0	main
7899073		chr1:26332707-26332790	chr1	NC_000001.10	+	26332707	26332790	25	---	ENST00000516882 // ENSEMBL // ncrna:novel chromosome:GRCh38:1:26006216:26006299:1 gene:ENSG00000252691 gene_biotype:snoRNA transcript_biotype:snoRNA // chr1 // 100 // 100 // 25 // 25 // 0 /// NONHSAT001775 // NONCODE // Non-coding transcript identified by NONCODE // chr1 // 100 // 100 // 25 // 25 // 0	main
7899075	NM_004455,XM_006710448,BC065528,U67191	chr1:26348271-26362955	chr1	NC_000001.10	+	26348271	26362955	38	NM_004455 // EXTL1 // exostosin-like glycosyltransferase 1 // 1p36.1 // 2134 /// XM_006710448 // EXTL1 // exostosin-like glycosyltransferase 1 // 1p36.1 // 2134 /// ENST00000374280 // EXTL1 // exostosin-like glycosyltransferase 1 // 1p36.1 // 2134 /// ENST00000481377 // EXTL1 // exostosin-like glycosyltransferase 1 // 1p36.1 // 2134 /// ENST00000484339 // EXTL1 // exostosin-like glycosyltransfera…	NM_004455 // RefSeq // Homo sapiens exostosin-like glycosyltransferase 1 (EXTL1), mRNA. // chr1 // 100 // 100 // 38 // 38 // 0 /// XM_006710448 // RefSeq // PREDICTED: Homo sapiens exostosin-like glycosyltransferase 1 (EXTL1), transcript variant X3, mRNA. // chr1 // 96 // 66 // 24 // 25 // 0 /// ENST00000374280 // ENSEMBL // ensembl_havana_transcript:known chromosome:GRCh38:1:26021780:26036464:1 …	main
7899087	NM_001243532,NM_001243533,NM_152835,BC028713	chr1:26438326-26452041	chr1	NC_000001.10	+	26438326	26452041	28	NM_001243532 // PDIK1L // PDLIM1 interacting kinase 1 like // 1p36.11 // 149420 /// NM_001243533 // PDIK1L // PDLIM1 interacting kinase 1 like // 1p36.11 // 149420 /// NM_152835 // PDIK1L // PDLIM1 interacting kinase 1 like // 1p36.11 // 149420 /// ENST00000374269 // PDIK1L // PDLIM1 interacting kinase 1 like // 1p36.11 // 149420 /// ENST00000374271 // PDIK1L // PDLIM1 interacting kinase 1 like /…	NM_001243532 // RefSeq // Homo sapiens PDLIM1 interacting kinase 1 like (PDIK1L), transcript variant 2, mRNA. // chr1 // 100 // 57 // 16 // 16 // 0 /// NM_001243533 // RefSeq // Homo sapiens PDLIM1 interacting kinase 1 like (PDIK1L), transcript variant 3, mRNA. // chr1 // 100 // 100 // 28 // 28 // 0 /// NM_152835 // RefSeq // Homo sapiens PDLIM1 interacting kinase 1 like (PDIK1L), transcript vari…	main
7899093	NM_024869,AK290715,BC025658	chr1:26485511-26489119	chr1	NC_000001.10	+	26485511	26489119	29	NM_024869 // FAM110D // family with sequence similarity 110, member D // 1p36.11 // 79927 /// ENST00000374268 // FAM110D // family with sequence similarity 110, member D // 1p36.11 // 79927 /// AK290715 // FAM110D // family with sequence similarity 110, member D // 1p36.11 // 79927 /// BC025658 // FAM110D // family with sequence similarity 110, member D // 1p36.11 // 79927	NM_024869 // RefSeq // Homo sapiens family with sequence similarity 110, member D (FAM110D), mRNA. // chr1 // 100 // 100 // 29 // 29 // 0 /// ENST00000374268 // ENSEMBL // ensembl_havana_transcript:known chromosome:GRCh38:1:26159020:26162628:1 gene:ENSG00000197245 gene_biotype:protein_coding transcript_biotype:protein_coding // chr1 // 100 // 100 // 29 // 29 // 0 /// AK290715 // GenBank // Homo s…	main
7899096	NM_015871,BC002580,BC019267,D45213	chr1:26496392-26497803	chr1	NC_000001.10	+	26496392	26497803	28	NM_015871 // ZNF593 // zinc finger protein 593 // 1p36.11 // 51042 /// ENST00000270812 // ZNF593 // zinc finger protein 593 // 1p36.11 // 51042 /// ENST00000374266 // ZNF593 // zinc finger protein 593 // 1p36.11 // 51042 /// BC002580 // ZNF593 // zinc finger protein 593 // 1p36.11 // 51042 /// BC019267 // ZNF593 // zinc finger protein 593 // 1p36.11 // 51042 /// D45213 // ZNF593 // zinc finger pr…	NM_015871 // RefSeq // Homo sapiens zinc finger protein 593 (ZNF593), mRNA. // chr1 // 100 // 100 // 28 // 28 // 0 /// ENST00000270812 // ENSEMBL // havana:putative chromosome:GRCh38:1:26169942:26172060:1 gene:ENSG00000142684 gene_biotype:protein_coding transcript_biotype:protein_coding // chr1 // 100 // 86 // 24 // 24 // 0 /// ENST00000374266 // ENSEMBL // ensembl_havana_transcript:known chromos…	main
7899101	NM_006314,NR_023345,XM_006710282,AF100153,AK292646,AK296814,AK302056,BC011604,BC012797,BT006900	chr1:26503974-26516377	chr1	NC_000001.10	+	26503974	26516377	44	NM_006314 // CNKSR1 // connector enhancer of kinase suppressor of Ras 1 // 1p36.11 // 10256 /// NR_023345 // CNKSR1 // connector enhancer of kinase suppressor of Ras 1 // 1p36.11 // 10256 /// XM_006710282 // CNKSR1 // connector enhancer of kinase suppressor of Ras 1 // 1p36.11 // 10256 /// ENST00000361530 // CNKSR1 // connector enhancer of kinase suppressor of Ras 1 // 1p36.11 // 10256 /// ENST00…	NM_006314 // RefSeq // Homo sapiens connector enhancer of kinase suppressor of Ras 1 (CNKSR1), transcript variant 1, mRNA. // chr1 // 100 // 98 // 43 // 43 // 0 /// NR_023345 // RefSeq // Homo sapiens connector enhancer of kinase suppressor of Ras 1 (CNKSR1), transcript variant 2, non-coding RNA. // chr1 // 100 // 98 // 43 // 43 // 0 /// XM_006710282 // RefSeq // PREDICTED: Homo sapiens connector…	main
7899124	NM_198137,BC128138,BC128139,BC144663	chr1:26517119-26529033	chr1	NC_000001.10	+	26517119	26529033	32	NM_198137 // CATSPER4 // cation channel, sperm associated 4 // 1p35.3 // 378807 /// ENST00000338855 // CATSPER4 // cation channel, sperm associated 4 // 1p35.3 // 378807 /// ENST00000456354 // CATSPER4 // cation channel, sperm associated 4 // 1p35.3 // 378807 /// ENST00000518899 // CATSPER4 // cation channel, sperm associated 4 // 1p35.3 // 378807 /// BC128138 // CATSPER4 // cation channel, sperm…	NM_198137 // RefSeq // Homo sapiens cation channel, sperm associated 4 (CATSPER4), mRNA. // chr1 // 100 // 100 // 32 // 32 // 0 /// ENST00000338855 // ENSEMBL // havana:putative chromosome:GRCh38:1:26190561:26201603:1 gene:ENSG00000188782 gene_biotype:protein_coding transcript_biotype:protein_coding // chr1 // 100 // 100 // 32 // 32 // 0 /// ENST00000456354 // ENSEMBL // ensembl_havana_transcript…	main
7899134	NM_001281517,NM_001281518,NM_022778,XM_006710822,XM_006710823,AK299312,BC019902,BC064528	chr1:26560691-26605299	chr1	NC_000001.10	+	26560691	26605299	39	NM_001281517 // CEP85 // centrosomal protein 85kDa // 1p36.11 // 64793 /// NM_001281518 // CEP85 // centrosomal protein 85kDa // 1p36.11 // 64793 /// NM_022778 // CEP85 // centrosomal protein 85kDa // 1p36.11 // 64793 /// XM_006710822 // CEP85 // centrosomal protein 85kDa // 1p36.11 // 64793 /// XM_006710823 // CEP85 // centrosomal protein 85kDa // 1p36.11 // 64793 /// ENST00000252992 // CEP85 //…	NM_001281517 // RefSeq // Homo sapiens centrosomal protein 85kDa (CEP85), transcript variant 2, mRNA. // chr1 // 100 // 95 // 37 // 37 // 0 /// NM_001281518 // RefSeq // Homo sapiens centrosomal protein 85kDa (CEP85), transcript variant 3, mRNA. // chr1 // 100 // 49 // 19 // 19 // 0 /// NM_022778 // RefSeq // Homo sapiens centrosomal protein 85kDa (CEP85), transcript variant 1, mRNA. // chr1 // 1…	main
7899151		chr1:26573245-26573329	chr1	NC_000001.10	+	26573245	26573329	25	---	---	main
7899153	NM_031286,AF247790,AF304163,BC030135,FJ224343	chr1:26605667-26608013	chr1	NC_000001.10	+	26605667	26608013	21	NM_031286 // SH3BGRL3 // SH3 domain binding glutamate-rich protein like 3 // 1p36.11 // 83442 /// ENST00000270792 // SH3BGRL3 // SH3 domain binding glutamate-rich protein like 3 // 1p36.11 // 83442 /// ENST00000319041 // SH3BGRL3 // SH3 domain binding glutamate-rich protein like 3 // 1p36.11 // 83442 /// AF247790 // SH3BGRL3 // SH3 domain binding glutamate-rich protein like 3 // 1p36.11 // 83442 …	NM_031286 // RefSeq // Homo sapiens SH3 domain binding glutamate-rich protein like 3 (SH3BGRL3), mRNA. // chr1 // 100 // 67 // 14 // 14 // 0 /// ENST00000270792 // ENSEMBL // havana:known chromosome:GRCh38:1:26279176:26281522:1 gene:ENSG00000142669 gene_biotype:protein_coding transcript_biotype:protein_coding // chr1 // 100 // 95 // 20 // 20 // 0 /// ENST00000319041 // ENSEMBL // havana:known chr…	main
7899160	NM_001803,BC000644,BT007116,CR456874,FJ460513,AK311554	chr1:26644411-26647014	chr1	NC_000001.10	+	26644411	26647014	28	NM_001803 // CD52 // CD52 molecule // 1p36 // 1043 /// ENST00000374213 // CD52 // CD52 molecule // 1p36 // 1043 /// ENST00000470468 // CD52 // CD52 molecule // 1p36 // 1043 /// BC000644 // CD52 // CD52 molecule // 1p36 // 1043 /// BT007116 // CD52 // CD52 molecule // 1p36 // 1043 /// CR456874 // CD52 // CD52 molecule // 1p36 // 1043 /// FJ460513 // CD52 // CD52 molecule // 1p36 // 1043 /// ENST00…	NM_001803 // RefSeq // Homo sapiens CD52 molecule (CD52), mRNA. // chr1 // 100 // 100 // 28 // 28 // 0 /// ENST00000374213 // ENSEMBL // ensembl_havana_transcript:known chromosome:GRCh38:1:26317957:26320523:1 gene:ENSG00000169442 gene_biotype:protein_coding transcript_biotype:protein_coding // chr1 // 100 // 89 // 25 // 25 // 0 /// ENST00000470468 // ENSEMBL // havana:known chromosome:GRCh38:1:26…	main
7899167	NM_024674,AF521099,BC028566	chr1:26737269-26756219	chr1	NC_000001.10	+	26737269	26756219	22	NM_024674 // LIN28A // lin-28 homolog A (C. elegans) // 1p36.11 // 79727 /// ENST00000254231 // LIN28A // lin-28 homolog A (C. elegans) // 1p36.11 // 79727 /// ENST00000326279 // LIN28A // lin-28 homolog A (C. elegans) // 1p36.11 // 79727 /// AF521099 // LIN28A // lin-28 homolog A (C. elegans) // 1p36.11 // 79727 /// BC028566 // LIN28A // lin-28 homolog A (C. elegans) // 1p36.11 // 79727	NM_024674 // RefSeq // Homo sapiens lin-28 homolog A (C. elegans) (LIN28A), mRNA. // chr1 // 100 // 100 // 22 // 22 // 0 /// ENST00000254231 // ENSEMBL // ensembl:known chromosome:GRCh38:1:26410817:26429719:1 gene:ENSG00000131914 gene_biotype:protein_coding transcript_biotype:protein_coding // chr1 // 100 // 91 // 20 // 20 // 0 /// ENST00000326279 // ENSEMBL // ensembl_havana_transcript:known chr…	main
7899173	NM_001243564,NM_001243565,NM_024887,NM_205861,XM_006710912,XM_006710920,AB090852,AK297134,AK316485,BC003643,BC004117,BX648507,GU727641	chr1:26758773-26797797	chr1	NC_000001.10	+	26758773	26797797	33	NM_001243564 // DHDDS // dehydrodolichyl diphosphate synthase // 1p36.11 // 79947 /// NM_001243565 // DHDDS // dehydrodolichyl diphosphate synthase // 1p36.11 // 79947 /// NM_024887 // DHDDS // dehydrodolichyl diphosphate synthase // 1p36.11 // 79947 /// NM_205861 // DHDDS // dehydrodolichyl diphosphate synthase // 1p36.11 // 79947 /// XM_006710912 // DHDDS // dehydrodolichyl diphosphate synthase…	NM_001243564 // RefSeq // Homo sapiens dehydrodolichyl diphosphate synthase (DHDDS), transcript variant 3, mRNA. // chr1 // 100 // 91 // 30 // 30 // 0 /// NM_001243565 // RefSeq // Homo sapiens dehydrodolichyl diphosphate synthase (DHDDS), transcript variant 4, mRNA. // chr1 // 100 // 91 // 30 // 30 // 0 /// NM_024887 // RefSeq // Homo sapiens dehydrodolichyl diphosphate synthase (DHDDS), transcr…	main
7899187	NM_005517,BC075837	chr1:26798904-26803133	chr1	NC_000001.10	+	26798904	26803133	9	NM_005517 // HMGN2 // high mobility group nucleosomal binding domain 2 // 1p36.1 // 3151 /// ENST00000468388 // HMGN2 // high mobility group nucleosomal binding domain 2 // 1p36.1 // 3151 /// BC075837 // HMGN2 // high mobility group nucleosomal binding domain 2 // 1p36.1 // 3151	NM_005517 // RefSeq // Homo sapiens high mobility group nucleosomal binding domain 2 (HMGN2), mRNA. // chr1 // 100 // 100 // 9 // 9 // 0 /// ENST00000468388 // ENSEMBL // havana:known chromosome:GRCh38:1:26472450:26474128:1 gene:ENSG00000198830 gene_biotype:protein_coding transcript_biotype:processed_transcript // chr1 // 100 // 67 // 6 // 6 // 0 /// BC075837 // GenBank // Homo sapiens high-mobil…	main
7899192	NM_001006665,NM_002953,XM_005245966,XM_005245967,AK092955,AK292722,AK294818,AK299007,BC014966,L07597	chr1:26856249-26901521	chr1	NC_000001.10	+	26856249	26901521	32	NM_001006665 // RPS6KA1 // ribosomal protein S6 kinase, 90kDa, polypeptide 1 // 1p // 6195 /// NM_002953 // RPS6KA1 // ribosomal protein S6 kinase, 90kDa, polypeptide 1 // 1p // 6195 /// XM_005245966 // RPS6KA1 // ribosomal protein S6 kinase, 90kDa, polypeptide 1 // 1p // 6195 /// XM_005245967 // RPS6KA1 // ribosomal protein S6 kinase, 90kDa, polypeptide 1 // 1p // 6195 /// ENST00000374163 // RPS…	NM_001006665 // RefSeq // Homo sapiens ribosomal protein S6 kinase, 90kDa, polypeptide 1 (RPS6KA1), transcript variant 2, mRNA. // chr1 // 100 // 91 // 29 // 29 // 0 /// NM_002953 // RefSeq // Homo sapiens ribosomal protein S6 kinase, 90kDa, polypeptide 1 (RPS6KA1), transcript variant 1, mRNA. // chr1 // 100 // 91 // 29 // 29 // 0 /// XM_005245966 // RefSeq // PREDICTED: Homo sapiens ribosomal pr…	main
7899220	NM_006015,NM_139135,AB001895,AF231056,AF268913,AB051293	chr1:27022524-27108595	chr1	NC_000001.10	+	27022524	27108595	42	NM_006015 // ARID1A // AT rich interactive domain 1A (SWI-like) // 1p35.3 // 8289 /// NM_139135 // ARID1A // AT rich interactive domain 1A (SWI-like) // 1p35.3 // 8289 /// ENST00000324856 // ARID1A // AT rich interactive domain 1A (SWI-like) // 1p35.3 // 8289 /// ENST00000374152 // ARID1A // AT rich interactive domain 1A (SWI-like) // 1p35.3 // 8289 /// ENST00000430799 // ARID1A // AT rich intera…	NM_006015 // RefSeq // Homo sapiens AT rich interactive domain 1A (SWI-like) (ARID1A), transcript variant 1, mRNA. // chr1 // 100 // 98 // 41 // 41 // 0 /// NM_139135 // RefSeq // Homo sapiens AT rich interactive domain 1A (SWI-like) (ARID1A), transcript variant 2, mRNA. // chr1 // 100 // 95 // 40 // 40 // 0 /// ENST00000324856 // ENSEMBL // ensembl_havana_transcript:known chromosome:GRCh38:1:266…	main
7899244	NM_001202554,NM_017837,BC013568,AK301626,AK097053	chr1:27114455-27124889	chr1	NC_000001.10	+	27114455	27124889	31	NM_001202554 // PIGV // phosphatidylinositol glycan anchor biosynthesis, class V // 1p36.11 // 55650 /// NM_017837 // PIGV // phosphatidylinositol glycan anchor biosynthesis, class V // 1p36.11 // 55650 /// ENST00000078527 // PIGV // phosphatidylinositol glycan anchor biosynthesis, class V // 1p36.11 // 55650 /// ENST00000374145 // PIGV // phosphatidylinositol glycan anchor biosynthesis, class V …	NM_001202554 // RefSeq // Homo sapiens phosphatidylinositol glycan anchor biosynthesis, class V (PIGV), transcript variant 1, mRNA. // chr1 // 100 // 87 // 27 // 27 // 0 /// NM_017837 // RefSeq // Homo sapiens phosphatidylinositol glycan anchor biosynthesis, class V (PIGV), transcript variant 2, mRNA. // chr1 // 100 // 100 // 31 // 31 // 0 /// ENST00000078527 // ENSEMBL // havana:known chromosome…	main
7899251		chr1:27141316-27141598	chr1	NC_000001.10	+	27141316	27141598	25	ENST00000477476 // RN7SL165P // RNA, 7SL, cytoplasmic 165, pseudogene // --- // ---	ENST00000477476 // ENSEMBL // ncrna:known chromosome:GRCh38:1:26814822:26815112:1 gene:ENSG00000241188 gene_biotype:misc_RNA transcript_biotype:misc_RNA // chr1 // 100 // 100 // 25 // 25 // 0 /// NONHSAT001850 // NONCODE // Non-coding transcript identified by NONCODE: Linc // chr1 // 100 // 100 // 25 // 25 // 0	main
7899253	NM_032283,AK298683,BC066776,AK091260	chr1:27153201-27182208	chr1	NC_000001.10	+	27153201	27182208	30	NM_032283 // ZDHHC18 // zinc finger, DHHC-type containing 18 // 1p36.11 // 84243 /// ENST00000374141 // ZDHHC18 // zinc finger, DHHC-type containing 18 // 1p36.11 // 84243 /// ENST00000374142 // ZDHHC18 // zinc finger, DHHC-type containing 18 // 1p36.11 // 84243 /// ENST00000534643 // ZDHHC18 // zinc finger, DHHC-type containing 18 // 1p36.11 // 84243 /// AK298683 // ZDHHC18 // zinc finger, DHHC-…	NM_032283 // RefSeq // Homo sapiens zinc finger, DHHC-type containing 18 (ZDHHC18), mRNA. // chr1 // 100 // 100 // 30 // 30 // 0 /// ENST00000374141 // ENSEMBL // havana:putative chromosome:GRCh38:1:26832004:26853963:1 gene:ENSG00000204160 gene_biotype:protein_coding transcript_biotype:protein_coding // chr1 // 100 // 53 // 16 // 16 // 0 /// ENST00000374142 // ENSEMBL // ensembl_havana_transcript…	main
7899265	NM_006142,AF029082,BC000329,BC000995,BC001550,BC002995,BC023552,CR541905,CR541926,M93010,X57348	chr1:27189629-27190948	chr1	NC_000001.10	+	27189629	27190948	29	NM_006142 // SFN // stratifin // 1p36.11 // 2810 /// ENST00000339276 // SFN // stratifin // 1p36.11 // 2810 /// AF029082 // SFN // stratifin // 1p36.11 // 2810 /// BC000329 // SFN // stratifin // 1p36.11 // 2810 /// BC000995 // SFN // stratifin // 1p36.11 // 2810 /// BC001550 // SFN // stratifin // 1p36.11 // 2810 /// BC002995 // SFN // stratifin // 1p36.11 // 2810 /// BC023552 // SFN // stratifi…	NM_006142 // RefSeq // Homo sapiens stratifin (SFN), mRNA. // chr1 // 100 // 100 // 29 // 29 // 0 /// ENST00000339276 // ENSEMBL // ensembl_havana_transcript:known chromosome:GRCh38:1:26863138:26864457:1 gene:ENSG00000175793 gene_biotype:protein_coding transcript_biotype:protein_coding // chr1 // 100 // 100 // 29 // 29 // 0 /// AF029082 // GenBank // Homo sapiens 14-3-3 sigma protein mRNA, comple…	main
7899273	NM_006600,AB019408,AF086922,AF100760,AF125465,AF130736,AF241788,BC002399,BC003132,BC006147,BC007280,BC015153,BC021139	chr1:27248217-27273353	chr1	NC_000001.10	+	27248217	27273353	17	NM_006600 // NUDC // nudC nuclear distribution protein // 1p35-p34 // 10726 /// ENST00000321265 // NUDC // nudC nuclear distribution protein // 1p35-p34 // 10726 /// AB019408 // NUDC // nudC nuclear distribution protein // 1p35-p34 // 10726 /// AF086922 // NUDC // nudC nuclear distribution protein // 1p35-p34 // 10726 /// AF100760 // NUDC // nudC nuclear distribution protein // 1p35-p34 // 10726 …	NM_006600 // RefSeq // Homo sapiens nudC nuclear distribution protein (NUDC), mRNA. // chr1 // 100 // 100 // 17 // 17 // 0 /// ENST00000321265 // ENSEMBL // ensembl_havana_transcript:known chromosome:GRCh38:1:26921726:26946862:1 gene:ENSG00000090273 gene_biotype:protein_coding transcript_biotype:protein_coding // chr1 // 100 // 100 // 17 // 17 // 0 /// AB019408 // GenBank // Homo sapiens mRNA, ex…	main
7899284	NM_001013642,BC069216	chr1:27320198-27327147	chr1	NC_000001.10	+	27320198	27327147	27	NM_001013642 // TRNP1 // TMF1-regulated nuclear protein 1 // 1p36.11 // 388610 /// ENST00000522111 // TRNP1 // TMF1-regulated nuclear protein 1 // 1p36.11 // 388610 /// ENST00000531285 // TRNP1 // TMF1-regulated nuclear protein 1 // 1p36.11 // 388610 /// BC069216 // TRNP1 // TMF1-regulated nuclear protein 1 // 1p36.11 // 388610	NM_001013642 // RefSeq // Homo sapiens TMF1-regulated nuclear protein 1 (TRNP1), mRNA. // chr1 // 100 // 100 // 27 // 27 // 0 /// ENST00000522111 // ENSEMBL // ensembl_havana_transcript:known chromosome:GRCh38:1:26993707:27000898:1 gene:ENSG00000253368 gene_biotype:protein_coding transcript_biotype:protein_coding // chr1 // 100 // 100 // 27 // 27 // 0 /// ENST00000531285 // ENSEMBL // havana:know…	main
7899287		chr1:27503568-27503768	chr1	NC_000001.10	+	27503568	27503768	25	---	ENST00000457038 // ENSEMBL // havana:known chromosome:GRCh38:1:27176751:27177277:1 gene:ENSG00000229985 gene_biotype:processed_pseudogene transcript_biotype:processed_pseudogene // chr1 // 100 // 100 // 25 // 25 // 0 /// GENSCAN00000042493 // ENSEMBL // cdna:genscan chromosome:GRCh38:1:27177083:27177277:1 transcript_biotype:protein_coding // chr1 // 100 // 100 // 25 // 25 // 0 /// NONHSAT001868 /…	main
7899289	NM_001276252,NM_015023,AB028960,BC032523	chr1:27561159-27634735	chr1	NC_000001.10	+	27561159	27634735	27	NM_001276252 // WDTC1 // WD and tetratricopeptide repeats 1 // 1p36.11 // 23038 /// NM_015023 // WDTC1 // WD and tetratricopeptide repeats 1 // 1p36.11 // 23038 /// ENST00000319394 // WDTC1 // WD and tetratricopeptide repeats 1 // 1p36.11 // 23038 /// ENST00000361771 // WDTC1 // WD and tetratricopeptide repeats 1 // 1p36.11 // 23038 /// ENST00000447062 // WDTC1 // WD and tetratricopeptide repeats…	NM_001276252 // RefSeq // Homo sapiens WD and tetratricopeptide repeats 1 (WDTC1), transcript variant 1, mRNA. // chr1 // 100 // 100 // 27 // 27 // 0 /// NM_015023 // RefSeq // Homo sapiens WD and tetratricopeptide repeats 1 (WDTC1), transcript variant 2, mRNA. // chr1 // 100 // 100 // 27 // 27 // 0 /// ENST00000319394 // ENSEMBL // ensembl:known chromosome:GRCh38:1:27234516:27308633:1 gene:ENSG0…	main
7899310	NM_032125,NR_037576,NR_037577,NR_037580,AK095889,AK303821,BC090039,XM_006710942,AK123218	chr1:27648722-27662891	chr1	NC_000001.10	+	27648722	27662891	29	NM_032125 // TMEM222 // transmembrane protein 222 // 1p36.11 // 84065 /// NR_037576 // TMEM222 // transmembrane protein 222 // 1p36.11 // 84065 /// NR_037577 // TMEM222 // transmembrane protein 222 // 1p36.11 // 84065 /// NR_037580 // TMEM222 // transmembrane protein 222 // 1p36.11 // 84065 /// ENST00000374076 // TMEM222 // transmembrane protein 222 // 1p36.11 // 84065 /// ENST00000464720 // TMEM…	NM_032125 // RefSeq // Homo sapiens transmembrane protein 222 (TMEM222), transcript variant 1, mRNA. // chr1 // 100 // 90 // 26 // 26 // 0 /// NR_037576 // RefSeq // Homo sapiens transmembrane protein 222 (TMEM222), transcript variant 2, non-coding RNA. // chr1 // 100 // 100 // 29 // 29 // 0 /// NR_037577 // RefSeq // Homo sapiens transmembrane protein 222 (TMEM222), transcript variant 3, non-cod…	main
7899323	NM_001193308,NM_032872,AK074154,AK096437,AK293038,BC015764,BC035725,XM_006710992,AK126120	chr1:27668513-27680428	chr1	NC_000001.10	+	27668513	27680428	42	NM_001193308 // SYTL1 // synaptotagmin-like 1 // 1p36.11 // 84958 /// NM_032872 // SYTL1 // synaptotagmin-like 1 // 1p36.11 // 84958 /// ENST00000318074 // SYTL1 // synaptotagmin-like 1 // 1p36.11 // 84958 /// ENST00000483926 // SYTL1 // synaptotagmin-like 1 // 1p36.11 // 84958 /// ENST00000485269 // SYTL1 // synaptotagmin-like 1 // 1p36.11 // 84958 /// ENST00000490170 // SYTL1 // synaptotagmin-l…	NM_001193308 // RefSeq // Homo sapiens synaptotagmin-like 1 (SYTL1), transcript variant 1, mRNA. // chr1 // 100 // 100 // 42 // 42 // 0 /// NM_032872 // RefSeq // Homo sapiens synaptotagmin-like 1 (SYTL1), transcript variant 2, mRNA. // chr1 // 98 // 100 // 41 // 42 // 0 /// ENST00000318074 // ENSEMBL // havana:known chromosome:GRCh38:1:27342022:27353932:1 gene:ENSG00000142765 gene_biotype:protei…	main
7899343	NM_005281,AK291185,BC032702	chr1:27719148-27722318	chr1	NC_000001.10	+	27719148	27722318	25	NM_005281 // GPR3 // G protein-coupled receptor 3 // 1p36.1-p35 // 2827 /// ENST00000374024 // GPR3 // G protein-coupled receptor 3 // 1p36.1-p35 // 2827 /// AK291185 // GPR3 // G protein-coupled receptor 3 // 1p36.1-p35 // 2827 /// BC032702 // GPR3 // G protein-coupled receptor 3 // 1p36.1-p35 // 2827	NM_005281 // RefSeq // Homo sapiens G protein-coupled receptor 3 (GPR3), mRNA. // chr1 // 100 // 100 // 25 // 25 // 0 /// ENST00000374024 // ENSEMBL // ensembl_havana_transcript:known chromosome:GRCh38:1:27392644:27395814:1 gene:ENSG00000181773 gene_biotype:protein_coding transcript_biotype:protein_coding // chr1 // 100 // 100 // 25 // 25 // 0 /// AK291185 // GenBank // Homo sapiens cDNA FLJ78018…	main
7899346	NM_015933,AK126594,AY508979,AY794023,BC066333,BC080531	chr1:27975930-27976121	chr1	NC_000001.10	+	27975930	27976121	27	NM_015933 // TMA7 // translation machinery associated 7 homolog (S. cerevisiae) // 3p21.31 // 51372 /// ENST00000438607 // TMA7 // translation machinery associated 7 homolog (S. cerevisiae) // 3p21.31 // 51372 /// ENST00000477624 // TMA7 // translation machinery associated 7 homolog (S. cerevisiae) // 3p21.31 // 51372 /// ENST00000479126 // TMA7 // translation machinery associated 7 homolog (S. c…	NM_015933 // RefSeq // Homo sapiens translation machinery associated 7 homolog (S. cerevisiae) (TMA7), mRNA. // chr1 // 96 // 100 // 26 // 27 // 0 /// ENST00000438607 // ENSEMBL // ensembl_havana_transcript:known chromosome:GRCh38:3:48440257:48444208:1 gene:ENSG00000232112 gene_biotype:protein_coding transcript_biotype:protein_coding // chr1 // 96 // 100 // 26 // 27 // 0 /// ENST00000477624 // EN…	main
7899348		chr1:28020242-28020343	chr1	NC_000001.10	+	28020242	28020343	24	ENST00000384367 // RNU6-424P // RNA, U6 small nuclear 424, pseudogene // --- // ---	ENST00000384367 // ENSEMBL // ncrna:known chromosome:GRCh38:1:27693731:27693835:1 gene:ENSG00000207095 gene_biotype:snRNA transcript_biotype:snRNA // chr1 // 100 // 100 // 24 // 24 // 0 /// NONHSAT001914 // NONCODE // Non-coding transcript identified by NONCODE // chr1 // 100 // 100 // 24 // 24 // 0	main
7899350	NM_001143912,NM_001143913,NM_001143914,NM_001143915,NM_152660,AK290120,AK301672,AK310165,BC025768	chr1:28052490-28089633	chr1	NC_000001.10	+	28052490	28089633	27	NM_001143912 // FAM76A // family with sequence similarity 76, member A // 1p35.3 // 199870 /// NM_001143913 // FAM76A // family with sequence similarity 76, member A // 1p35.3 // 199870 /// NM_001143914 // FAM76A // family with sequence similarity 76, member A // 1p35.3 // 199870 /// NM_001143915 // FAM76A // family with sequence similarity 76, member A // 1p35.3 // 199870 /// NM_152660 // FAM76A…	NM_001143912 // RefSeq // Homo sapiens family with sequence similarity 76, member A (FAM76A), transcript variant 1, mRNA. // chr1 // 100 // 100 // 27 // 27 // 0 /// NM_001143913 // RefSeq // Homo sapiens family with sequence similarity 76, member A (FAM76A), transcript variant 2, mRNA. // chr1 // 100 // 89 // 24 // 24 // 0 /// NM_001143914 // RefSeq // Homo sapiens family with sequence similarity…	main
7899361	NM_177424,AF123769,AK297585,AK299982,AK315880,BC046999,CR407620	chr1:28099694-28150963	chr1	NC_000001.10	+	28099694	28150963	27	NM_177424 // STX12 // syntaxin 12 // 1p35.3 // 23673 /// ENST00000373943 // STX12 // syntaxin 12 // 1p35.3 // 23673 /// ENST00000440806 // STX12 // syntaxin 12 // 1p35.3 // 23673 /// AF123769 // STX12 // syntaxin 12 // 1p35.3 // 23673 /// AK297585 // STX12 // syntaxin 12 // 1p35.3 // 23673 /// AK299982 // STX12 // syntaxin 12 // 1p35.3 // 23673 /// AK315880 // STX12 // syntaxin 12 // 1p35.3 // 23…	NM_177424 // RefSeq // Homo sapiens syntaxin 12 (STX12), mRNA. // chr1 // 100 // 100 // 27 // 27 // 0 /// ENST00000373943 // ENSEMBL // ensembl_havana_transcript:known chromosome:GRCh38:1:27773183:27824452:1 gene:ENSG00000117758 gene_biotype:protein_coding transcript_biotype:protein_coding // chr1 // 100 // 100 // 27 // 27 // 0 /// ENST00000440806 // ENSEMBL // havana:novel chromosome:GRCh38:1:27…	main
7899375		chr1:28151049-28151157	chr1	NC_000001.10	+	28151049	28151157	16	ENST00000411130 // RNU6-1245P // RNA, U6 small nuclear 1245, pseudogene // --- // ---	ENST00000411130 // ENSEMBL // ncrna:known chromosome:GRCh38:1:27824538:27824643:1 gene:ENSG00000223062 gene_biotype:snRNA transcript_biotype:snRNA // chr1 // 100 // 100 // 16 // 16 // 0 /// NONHSAT001918 // NONCODE // Non-coding transcript identified by NONCODE // chr1 // 100 // 100 // 16 // 16 // 0	main
7899377	NM_002713,NM_138558,AF061959,AF126488,AK297771,AK304619,AK307570,BC013360,DQ223931,U14575,NM_014110,AF061958,BC093017,AK292077	chr1:28157289-28178187	chr1	NC_000001.10	+	28157289	28178187	30	NM_002713 // PPP1R8 // protein phosphatase 1, regulatory subunit 8 // 1p35.3 // 5511 /// NM_138558 // PPP1R8 // protein phosphatase 1, regulatory subunit 8 // 1p35.3 // 5511 /// ENST00000236412 // PPP1R8 // protein phosphatase 1, regulatory subunit 8 // 1p35.3 // 5511 /// ENST00000373931 // PPP1R8 // protein phosphatase 1, regulatory subunit 8 // 1p35.3 // 5511 /// ENST00000431586 // PPP1R8 // pr…	NM_002713 // RefSeq // Homo sapiens protein phosphatase 1, regulatory subunit 8 (PPP1R8), transcript variant 3, mRNA. // chr1 // 100 // 83 // 25 // 25 // 0 /// NM_138558 // RefSeq // Homo sapiens protein phosphatase 1, regulatory subunit 8 (PPP1R8), transcript variant 2, mRNA. // chr1 // 100 // 90 // 27 // 27 // 0 /// ENST00000236412 // ENSEMBL // ensembl_havana_transcript:known chromosome:GRCh38…	main
7899392	NR_002997	chr1:28160912-28161077	chr1	NC_000001.10	+	28160912	28161077	25	NR_002997 // SCARNA1 // small Cajal body-specific RNA 1 // 1p35.3 // 677774 /// ENST00000517138 // SCARNA1 // small Cajal body-specific RNA 1 // 1p35.3 // 677774	NR_002997 // RefSeq // Homo sapiens small Cajal body-specific RNA 1 (SCARNA1), guide RNA. // chr1 // 100 // 100 // 25 // 25 // 0 /// ENST00000517138 // ENSEMBL // ncrna:known chromosome:GRCh38:1:27834401:27834566:1 gene:ENSG00000252947 gene_biotype:snoRNA transcript_biotype:snoRNA // chr1 // 100 // 100 // 25 // 25 // 0 /// NONHSAT001919 // NONCODE // Non-coding transcript identified by NONCODE //…	main
7899394	NM_001286113,NM_004848,AB035482,AB050854,AF044896,AK303090,BC132692,BC133049,CR749321,NM_001105556,NM_001039477,NM_001286115,AK303141,AK094833	chr1:28199054-28213196	chr1	NC_000001.10	+	28199054	28213196	25	NM_001286113 // THEMIS2 // thymocyte selection associated family member 2 // 1p35.3 // 9473 /// NM_004848 // THEMIS2 // thymocyte selection associated family member 2 // 1p35.3 // 9473 /// ENST00000328928 // THEMIS2 // thymocyte selection associated family member 2 // 1p35.3 // 9473 /// ENST00000373925 // THEMIS2 // thymocyte selection associated family member 2 // 1p35.3 // 9473 /// ENST00000442…	NM_001286113 // RefSeq // Homo sapiens thymocyte selection associated family member 2 (THEMIS2), transcript variant 4, mRNA. // chr1 // 100 // 84 // 21 // 21 // 0 /// NM_004848 // RefSeq // Homo sapiens thymocyte selection associated family member 2 (THEMIS2), transcript variant 1, mRNA. // chr1 // 100 // 68 // 17 // 17 // 0 /// ENST00000328928 // ENSEMBL // ensembl:known chromosome:GRCh38:1:2787…	main
7899407	NM_001009568,AK293489,BC014444,NM_014474,AK293566,AK301349,AK316500	chr1:28261504-28285668	chr1	NC_000001.10	+	28261504	28285668	28	NM_001009568 // SMPDL3B // sphingomyelin phosphodiesterase, acid-like 3B // 1p35.3 // 27293 /// ENST00000373888 // SMPDL3B // sphingomyelin phosphodiesterase, acid-like 3B // 1p35.3 // 27293 /// ENST00000411604 // SMPDL3B // sphingomyelin phosphodiesterase, acid-like 3B // 1p35.3 // 27293 /// AK293489 // SMPDL3B // sphingomyelin phosphodiesterase, acid-like 3B // 1p35.3 // 27293 /// BC014444 // S…	NM_001009568 // RefSeq // Homo sapiens sphingomyelin phosphodiesterase, acid-like 3B (SMPDL3B), transcript variant 2, mRNA. // chr1 // 100 // 71 // 20 // 20 // 0 /// ENST00000373888 // ENSEMBL // havana:known chromosome:GRCh38:1:27935039:27956480:1 gene:ENSG00000130768 gene_biotype:protein_coding transcript_biotype:protein_coding // chr1 // 100 // 68 // 19 // 19 // 0 /// ENST00000411604 // ENSEMB…	main
7899417	NM_018053,AK091615,AY534246,BC003606,BC013379,BC028564,AK054909	chr1:28285973-28294607	chr1	NC_000001.10	+	28285973	28294607	27	NM_018053 // XKR8 // XK, Kell blood group complex subunit-related family, member 8 // 1p35.3 // 55113 /// ENST00000373884 // XKR8 // XK, Kell blood group complex subunit-related family, member 8 // 1p35.3 // 55113 /// AK091615 // XKR8 // XK, Kell blood group complex subunit-related family, member 8 // 1p35.3 // 55113 /// AY534246 // XKR8 // XK, Kell blood group complex subunit-related family, mem…	NM_018053 // RefSeq // Homo sapiens XK, Kell blood group complex subunit-related family, member 8 (XKR8), mRNA. // chr1 // 100 // 78 // 21 // 21 // 0 /// ENST00000373884 // ENSEMBL // ensembl_havana_transcript:known chromosome:GRCh38:1:27959462:27968096:1 gene:ENSG00000158156 gene_biotype:protein_coding transcript_biotype:protein_coding // chr1 // 100 // 100 // 27 // 27 // 0 /// AK091615 // GenBa…	main
7899422	AF116696	chr1:28527229-28527375	chr1	NC_000001.10	+	28527229	28527375	16	---	AF116696 // GenBank HTC // Homo sapiens PRO2239 mRNA, complete cds. // chr1 // 100 // 100 // 16 // 16 // 0	main
7899424	NM_178191,BC017562,NM_178190,NM_016311,AF114836,BC009677,AB029042,BC004955,BT009849,CR457097	chr1:28562611-28564611	chr1	NC_000001.10	+	28562611	28564611	28	NM_178191 // ATPIF1 // ATPase inhibitory factor 1 // 1p35.3 // 93974 /// ENST00000465645 // ATPIF1 // ATPase inhibitory factor 1 // 1p35.3 // 93974 /// BC017562 // ATPIF1 // ATPase inhibitory factor 1 // 1p35.3 // 93974 /// NM_178190 // ATPIF1 // ATPase inhibitory factor 1 // 1p35.3 // 93974 /// ENST00000497986 // ATPIF1 // ATPase inhibitory factor 1 // 1p35.3 // 93974 /// NM_016311 // ATPIF1 // …	NM_178191 // RefSeq // Homo sapiens ATPase inhibitory factor 1 (ATPIF1), transcript variant 3, mRNA. // chr1 // 100 // 100 // 28 // 28 // 0 /// ENST00000465645 // ENSEMBL // havana:known chromosome:GRCh38:1:28236154:28238098:1 gene:ENSG00000130770 gene_biotype:protein_coding transcript_biotype:protein_coding // chr1 // 100 // 89 // 25 // 25 // 0 /// BC017562 // GenBank // Homo sapiens ATPase inhi…	main
7899436	NM_031459,AY123223,BC013304,BC033719	chr1:28586006-28609002	chr1	NC_000001.10	+	28586006	28609002	31	NM_031459 // SESN2 // sestrin 2 // 1p35.3 // 83667 /// ENST00000253063 // SESN2 // sestrin 2 // 1p35.3 // 83667 /// AY123223 // SESN2 // sestrin 2 // 1p35.3 // 83667 /// BC013304 // SESN2 // sestrin 2 // 1p35.3 // 83667 /// BC033719 // SESN2 // sestrin 2 // 1p35.3 // 83667	NM_031459 // RefSeq // Homo sapiens sestrin 2 (SESN2), mRNA. // chr1 // 100 // 100 // 31 // 31 // 0 /// ENST00000253063 // ENSEMBL // ensembl_havana_transcript:known chromosome:GRCh38:1:28259527:28282491:1 gene:ENSG00000130766 gene_biotype:protein_coding transcript_biotype:protein_coding // chr1 // 100 // 100 // 31 // 31 // 0 /// AY123223 // GenBank // Homo sapiens sestrin 2 mRNA, complete cds. /…	main
7899448	NM_001127350,NM_017638,XM_003846750,XM_005245914,AB107222,AK296130,BC002694	chr1:28655548-28662478	chr1	NC_000001.10	+	28655548	28662478	31	NM_001127350 // MED18 // mediator complex subunit 18 // 1p35.3 // 54797 /// NM_017638 // MED18 // mediator complex subunit 18 // 1p35.3 // 54797 /// XM_003846750 // LOC100996782 // mediator of RNA polymerase II transcription subunit 18-like // --- // 100996782 /// XM_005245914 // MED18 // mediator complex subunit 18 // 1p35.3 // 54797 /// ENST00000373842 // MED18 // mediator complex subunit 18 //…	NM_001127350 // RefSeq // Homo sapiens mediator complex subunit 18 (MED18), transcript variant 2, mRNA. // chr1 // 96 // 90 // 27 // 28 // 0 /// NM_017638 // RefSeq // Homo sapiens mediator complex subunit 18 (MED18), transcript variant 1, mRNA. // chr1 // 100 // 100 // 31 // 31 // 0 /// XM_003846750 // RefSeq // PREDICTED: Homo sapiens mediator of RNA polymerase II transcription subunit 18-like …	main
7899455	NM_001048183,NM_023923,XM_006710845,AK025436,BC021247,BC029266,BC068508	chr1:28696093-28827254	chr1	NC_000001.10	+	28696093	28827254	30	NM_001048183 // PHACTR4 // phosphatase and actin regulator 4 // 1p35.3 // 65979 /// NM_023923 // PHACTR4 // phosphatase and actin regulator 4 // 1p35.3 // 65979 /// XM_006710845 // PHACTR4 // phosphatase and actin regulator 4 // 1p35.3 // 65979 /// ENST00000373836 // PHACTR4 // phosphatase and actin regulator 4 // 1p35.3 // 65979 /// ENST00000373839 // PHACTR4 // phosphatase and actin regulator 4…	NM_001048183 // RefSeq // Homo sapiens phosphatase and actin regulator 4 (PHACTR4), transcript variant 1, mRNA. // chr1 // 100 // 100 // 30 // 30 // 0 /// NM_023923 // RefSeq // Homo sapiens phosphatase and actin regulator 4 (PHACTR4), transcript variant 2, mRNA. // chr1 // 100 // 100 // 30 // 30 // 0 /// XM_006710845 // RefSeq // PREDICTED: Homo sapiens phosphatase and actin regulator 4 (PHACTR4…	main
7899462	NM_001048194,NM_001048195,NM_001048199,NM_001269,NR_030725,NR_030726,AF498924,BC007300,BC010067,BC036903,BC069198,CR407693,X12654	chr1:28832496-28865607	chr1	NC_000001.10	+	28832496	28865607	34	NM_001048194 // RCC1 // regulator of chromosome condensation 1 // 1p36.1 // 1104 /// NM_001048195 // RCC1 // regulator of chromosome condensation 1 // 1p36.1 // 1104 /// NM_001048199 // RCC1 // regulator of chromosome condensation 1 // 1p36.1 // 1104 /// NM_001269 // RCC1 // regulator of chromosome condensation 1 // 1p36.1 // 1104 /// NR_030725 // RCC1 // regulator of chromosome condensation 1 //…	NM_001048194 // RefSeq // Homo sapiens regulator of chromosome condensation 1 (RCC1), transcript variant 1, mRNA. // chr1 // 100 // 82 // 28 // 28 // 0 /// NM_001048195 // RefSeq // Homo sapiens regulator of chromosome condensation 1 (RCC1), transcript variant 2, mRNA. // chr1 // 100 // 76 // 26 // 26 // 0 /// NM_001048199 // RefSeq // Homo sapiens regulator of chromosome condensation 1 (RCC1), t…	main
7899480	NR_002907,AK092726	chr1:28833878-28834083	chr1	NC_000001.10	+	28833878	28834083	4	NR_002907 // SNORA73A // small nucleolar RNA, H/ACA box 73A // 1p36.1 // 6080 /// ENST00000364938 // SNORA73A // small nucleolar RNA, H/ACA box 73A // 1p36.1 // 6080 /// ENST00000364938 // SNHG3 // small nucleolar RNA host gene 3 (non-protein coding) // 1p36.1 // 8420 /// ENST00000437681 // SNORA73A // small nucleolar RNA, H/ACA box 73A // 1p36.1 // 6080 /// ENST00000437681 // SNHG3 // small nucl…	NR_002907 // RefSeq // Homo sapiens small nucleolar RNA, H/ACA box 73A (SNORA73A), small nucleolar RNA. // chr1 // 100 // 100 // 4 // 4 // 0 /// ENST00000364938 // ENSEMBL // ncrna:known chromosome:GRCh38:1:28507366:28507571:1 gene:ENSG00000274266 gene_biotype:snoRNA transcript_biotype:snoRNA gene:ENSG00000242125 // chr1 // 100 // 100 // 4 // 4 // 0 /// ENST00000437681 // ENSEMBL // havana:known …	main
7899484		chr1:28843988-28844086	chr1	NC_000001.10	+	28843988	28844086	25	---	NONHSAT001961 // NONCODE // Non-coding transcript identified by NONCODE // chr1 // 100 // 100 // 25 // 25 // 0	main
7899486	NM_017846,NR_003109,BC000680,BC039879,BC035855,AK023555,AK300162	chr1:28879529-28905057	chr1	NC_000001.10	+	28879529	28905057	26	NM_017846 // TRNAU1AP // tRNA selenocysteine 1 associated protein 1 // 1p35.3 // 54952 /// NR_003109 // TRNAU1AP // tRNA selenocysteine 1 associated protein 1 // 1p35.3 // 54952 /// ENST00000373830 // TRNAU1AP // tRNA selenocysteine 1 associated protein 1 // 1p35.3 // 54952 /// ENST00000480930 // TRNAU1AP // tRNA selenocysteine 1 associated protein 1 // 1p35.3 // 54952 /// ENST00000484775 // TRNA…	NM_017846 // RefSeq // Homo sapiens tRNA selenocysteine 1 associated protein 1 (TRNAU1AP), transcript variant 1, mRNA. // chr1 // 100 // 92 // 24 // 24 // 0 /// NR_003109 // RefSeq // Homo sapiens tRNA selenocysteine 1 associated protein 1 (TRNAU1AP), transcript variant 2, non-coding RNA. // chr1 // 100 // 100 // 26 // 26 // 0 /// ENST00000373830 // ENSEMBL // ensembl_havana_transcript:known chro…	main
7899499	NM_152304,BC033175	chr1:28918712-28921955	chr1	NC_000001.10	+	28918712	28921955	14	NM_152304 // RAB42 // RAB42, member RAS oncogene family // 1p35.3 // 115273 /// ENST00000373826 // RAB42 // RAB42, member RAS oncogene family // 1p35.3 // 115273 /// BC033175 // RAB42 // RAB42, member RAS oncogene family // 1p35.3 // 115273	NM_152304 // RefSeq // Homo sapiens RAB42, member RAS oncogene family (RAB42), transcript variant 2, mRNA. // chr1 // 100 // 100 // 14 // 14 // 0 /// ENST00000373826 // ENSEMBL // ensembl_havana_transcript:known chromosome:GRCh38:1:28592200:28595443:1 gene:ENSG00000188060 gene_biotype:protein_coding transcript_biotype:protein_coding // chr1 // 100 // 100 // 14 // 14 // 0 /// BC033175 // GenBank /…	main
7899502	NR_004407,AK292656	chr1:28975112-28975246	chr1	NC_000001.10	+	28975112	28975246	20	NR_004407 // RNU11 // RNA, U11 small nuclear // 1p35 // 26824 /// ENST00000387069 // RNU11 // RNA, U11 small nuclear // 1p35 // 26824 /// ENST00000602813 // RNU11 // RNA, U11 small nuclear // 1p35 // 26824	NR_004407 // RefSeq // Homo sapiens RNA, U11 small nuclear (RNU11), small nuclear RNA. // chr1 // 100 // 100 // 20 // 20 // 0 /// ENST00000387069 // ENSEMBL // ncrna:known chromosome:GRCh38:1:28648600:28648733:1 gene:ENSG00000274978 gene_biotype:snRNA transcript_biotype:snRNA gene:ENSG00000270103 // chr1 // 95 // 100 // 19 // 20 // 0 /// ENST00000602813 // ENSEMBL // havana:known chromosome:GRCh3…	main
7899504	NM_006582,NM_024482,AF099013,AF173868,AF203694,BC001473	chr1:28995244-29045865	chr1	NC_000001.10	+	28995244	29045865	26	NM_006582 // GMEB1 // glucocorticoid modulatory element binding protein 1 // 1p35.3 // 10691 /// NM_024482 // GMEB1 // glucocorticoid modulatory element binding protein 1 // 1p35.3 // 10691 /// ENST00000294409 // GMEB1 // glucocorticoid modulatory element binding protein 1 // 1p35.3 // 10691 /// ENST00000361872 // GMEB1 // glucocorticoid modulatory element binding protein 1 // 1p35.3 // 10691 ///…	NM_006582 // RefSeq // Homo sapiens glucocorticoid modulatory element binding protein 1 (GMEB1), transcript variant 1, mRNA. // chr1 // 100 // 100 // 26 // 26 // 0 /// NM_024482 // RefSeq // Homo sapiens glucocorticoid modulatory element binding protein 1 (GMEB1), transcript variant 2, mRNA. // chr1 // 100 // 92 // 24 // 24 // 0 /// ENST00000294409 // ENSEMBL // ensembl_havana_transcript:known ch…	main
7899517		chr1:29016177-29016306	chr1	NC_000001.10	+	29016177	29016306	25	---	ENST00000516968 // ENSEMBL // ncrna:novel chromosome:GRCh38:1:28689665:28689794:1 gene:ENSG00000252777 gene_biotype:snoRNA transcript_biotype:snoRNA // chr1 // 100 // 100 // 25 // 25 // 0 /// NONHSAT001992 // NONCODE // Non-coding transcript identified by NONCODE // chr1 // 100 // 100 // 25 // 25 // 0	main
7899519	AB451335,AF155095,AF192968,AF432214,NM_016258,NM_001172828,NM_001173128,AK292581,AK303833,BC002559	chr1:29063136-29096287	chr1	NC_000001.10	+	29063136	29096287	25	ENST00000474884 // YTHDF2 // YTH domain family, member 2 // 1p35 // 51441 /// ENST00000476976 // YTHDF2 // YTH domain family, member 2 // 1p35 // 51441 /// ENST00000478283 // YTHDF2 // YTH domain family, member 2 // 1p35 // 51441 /// ENST00000496288 // YTHDF2 // YTH domain family, member 2 // 1p35 // 51441 /// ENST00000542507 // YTHDF2 // YTH domain family, member 2 // 1p35 // 51441 /// AB451335 …	ENST00000474884 // ENSEMBL // havana:known chromosome:GRCh38:1:28736621:28742871:1 gene:ENSG00000198492 gene_biotype:protein_coding transcript_biotype:protein_coding // chr1 // 100 // 60 // 15 // 15 // 0 /// ENST00000476976 // ENSEMBL // havana:known chromosome:GRCh38:1:28737750:28742899:1 gene:ENSG00000198492 gene_biotype:protein_coding transcript_biotype:processed_transcript // chr1 // 100 // 3…	main
7899528	NM_000911,EF057065,EU883570,U07882,U10504	chr1:29138654-29190208	chr1	NC_000001.10	+	29138654	29190208	24	NM_000911 // OPRD1 // opioid receptor, delta 1 // 1p36.1-p34.3 // 4985 /// ENST00000234961 // OPRD1 // opioid receptor, delta 1 // 1p36.1-p34.3 // 4985 /// EF057065 // OPRD1 // opioid receptor, delta 1 // 1p36.1-p34.3 // 4985 /// EU883570 // OPRD1 // opioid receptor, delta 1 // 1p36.1-p34.3 // 4985 /// U07882 // OPRD1 // opioid receptor, delta 1 // 1p36.1-p34.3 // 4985 /// U10504 // OPRD1 // opio…	NM_000911 // RefSeq // Homo sapiens opioid receptor, delta 1 (OPRD1), mRNA. // chr1 // 100 // 100 // 24 // 24 // 0 /// ENST00000234961 // ENSEMBL // ensembl_havana_transcript:known chromosome:GRCh38:1:28812142:28863696:1 gene:ENSG00000116329 gene_biotype:protein_coding transcript_biotype:protein_coding // chr1 // 100 // 100 // 24 // 24 // 0 /// EF057065 // GenBank // Homo sapiens delta opioid rec…	main
7899534	NM_001166005,NM_001166006,NM_001166007,NM_004437,NM_203342,NM_203343,XM_005245767,XM_005245772,AF156225,AK310655,BC039079,BC096105,J03796,M14993,M61733	chr1:29213628-29446958	chr1	NC_000001.10	+	29213628	29446958	27	NM_001166005 // EPB41 // erythrocyte membrane protein band 4.1 // 1p33-p32 // 2035 /// NM_001166006 // EPB41 // erythrocyte membrane protein band 4.1 // 1p33-p32 // 2035 /// NM_001166007 // EPB41 // erythrocyte membrane protein band 4.1 // 1p33-p32 // 2035 /// NM_004437 // EPB41 // erythrocyte membrane protein band 4.1 // 1p33-p32 // 2035 /// NM_203342 // EPB41 // erythrocyte membrane protein ban…	NM_001166005 // RefSeq // Homo sapiens erythrocyte membrane protein band 4.1 (EPB41), transcript variant 1, mRNA. // chr1 // 100 // 89 // 24 // 24 // 0 /// NM_001166006 // RefSeq // Homo sapiens erythrocyte membrane protein band 4.1 (EPB41), transcript variant 3, mRNA. // chr1 // 100 // 70 // 19 // 19 // 0 /// NM_001166007 // RefSeq // Homo sapiens erythrocyte membrane protein band 4.1 (EPB41), t…	main
7899560		chr1:29312222-29312320	chr1	NC_000001.10	+	29312222	29312320	20	---	ENST00000383977 // ENSEMBL // ncrna:novel chromosome:GRCh38:1:28985710:28985810:1 gene:ENSG00000206704 gene_biotype:misc_RNA transcript_biotype:misc_RNA // chr1 // 100 // 100 // 20 // 20 // 0 /// NONHSAT002004 // NONCODE // Non-coding transcript identified by NONCODE // chr1 // 100 // 100 // 20 // 20 // 0	main
7899562	NM_001195001,NM_005704,NM_133177,NM_133178,BC033131,BC146655,U71075,U73727	chr1:29563028-29653316	chr1	NC_000001.10	+	29563028	29653316	34	NM_001195001 // PTPRU // protein tyrosine phosphatase, receptor type, U // 1p35.3 // 10076 /// NM_005704 // PTPRU // protein tyrosine phosphatase, receptor type, U // 1p35.3 // 10076 /// NM_133177 // PTPRU // protein tyrosine phosphatase, receptor type, U // 1p35.3 // 10076 /// NM_133178 // PTPRU // protein tyrosine phosphatase, receptor type, U // 1p35.3 // 10076 /// ENST00000345512 // PTPRU // …	NM_001195001 // RefSeq // Homo sapiens protein tyrosine phosphatase, receptor type, U (PTPRU), transcript variant 4, mRNA. // chr1 // 100 // 97 // 33 // 33 // 0 /// NM_005704 // RefSeq // Homo sapiens protein tyrosine phosphatase, receptor type, U (PTPRU), transcript variant 3, mRNA. // chr1 // 100 // 97 // 33 // 33 // 0 /// NM_133177 // RefSeq // Homo sapiens protein tyrosine phosphatase, recept…	main
7899595	AK128076,NR_034182	chr1:31191339-31199591	chr1	NC_000001.10	+	31191339	31199591	28	ENST00000414532 // MATN1-AS1 // MATN1 antisense RNA 1 // 1p35.2 // 100129196 /// ENST00000443076 // MATN1-AS1 // MATN1 antisense RNA 1 // 1p35.2 // 100129196 /// AK128076 // MATN1-AS1 // MATN1 antisense RNA 1 // 1p35.2 // 100129196 /// NR_034182 // MATN1-AS1 // MATN1 antisense RNA 1 // 1p35.2 // 100129196 /// ENST00000454613 // MATN1-AS1 // MATN1 antisense RNA 1 // 1p35.2 // 100129196	ENST00000414532 // ENSEMBL // havana:known chromosome:GRCh38:1:30718504:30726744:1 gene:ENSG00000186056 gene_biotype:antisense transcript_biotype:antisense // chr1 // 100 // 100 // 28 // 28 // 0 /// ENST00000443076 // ENSEMBL // havana:known chromosome:GRCh38:1:30725720:30726364:1 gene:ENSG00000186056 gene_biotype:antisense transcript_biotype:antisense // chr1 // 100 // 32 // 9 // 9 // 0 /// AK12…	main
7899600		chr1:31316670-31317000	chr1	NC_000001.10	+	31316670	31317000	25	ENST00000410852 // RN7SKP91 // RNA, 7SK small nuclear pseudogene 91 // --- // ---	ENST00000410852 // ENSEMBL // ncrna:known chromosome:GRCh38:1:30843823:30844110:1 gene:ENSG00000222784 gene_biotype:misc_RNA transcript_biotype:misc_RNA // chr1 // 90 // 84 // 19 // 21 // 0 /// NONHSAT002068 // NONCODE // Non-coding transcript identified by NONCODE: Linc // chr1 // 90 // 84 // 19 // 21 // 0	main
7899602	AF111851	chr1:31461426-31461698	chr1	NC_000001.10	+	31461426	31461698	25	---	AF111851 // GenBank HTC // Homo sapiens PRO0611 mRNA, complete cds. // chr1 // 96 // 100 // 24 // 25 // 0	main
7899604	NM_001282566,NM_001282567,NM_001282568,NM_001282569,NM_001282571,NM_001282574,NM_016505,XM_006710682,AF247661,AK302248,AK302343,BC007446,BC050609,NM_001282572,NM_001282573,NM_001282570	chr1:31769842-31837783	chr1	NC_000001.10	+	31769842	31837783	25	NM_001282566 // ZCCHC17 // zinc finger, CCHC domain containing 17 // 1p35.2 // 51538 /// NM_001282567 // ZCCHC17 // zinc finger, CCHC domain containing 17 // 1p35.2 // 51538 /// NM_001282568 // ZCCHC17 // zinc finger, CCHC domain containing 17 // 1p35.2 // 51538 /// NM_001282569 // ZCCHC17 // zinc finger, CCHC domain containing 17 // 1p35.2 // 51538 /// NM_001282571 // ZCCHC17 // zinc finger, CCH…	NM_001282566 // RefSeq // Homo sapiens zinc finger, CCHC domain containing 17 (ZCCHC17), transcript variant 1, mRNA. // chr1 // 100 // 76 // 19 // 19 // 0 /// NM_001282567 // RefSeq // Homo sapiens zinc finger, CCHC domain containing 17 (ZCCHC17), transcript variant 2, mRNA. // chr1 // 100 // 64 // 16 // 16 // 0 /// NM_001282568 // RefSeq // Homo sapiens zinc finger, CCHC domain containing 17 (ZC…	main
7899615	NM_001199037,NM_001199038,NM_001199039,NM_018565,NM_178865,AF352325,AK296118,AK298512,AK316357,AY094595,AY358560,BC084580,BC126283,BC126285,AK309409	chr1:31882412-31907525	chr1	NC_000001.10	+	31882412	31907525	35	NM_001199037 // SERINC2 // serine incorporator 2 // 1p35.1 // 347735 /// NM_001199038 // SERINC2 // serine incorporator 2 // 1p35.1 // 347735 /// NM_001199039 // SERINC2 // serine incorporator 2 // 1p35.1 // 347735 /// NM_018565 // SERINC2 // serine incorporator 2 // 1p35.1 // 347735 /// NM_178865 // SERINC2 // serine incorporator 2 // 1p35.1 // 347735 /// ENST00000373709 // SERINC2 // serine inc…	NM_001199037 // RefSeq // Homo sapiens serine incorporator 2 (SERINC2), transcript variant 3, mRNA. // chr1 // 100 // 83 // 29 // 29 // 0 /// NM_001199038 // RefSeq // Homo sapiens serine incorporator 2 (SERINC2), transcript variant 4, mRNA. // chr1 // 100 // 83 // 29 // 29 // 0 /// NM_001199039 // RefSeq // Homo sapiens serine incorporator 2 (SERINC2), transcript variant 5, mRNA. // chr1 // 100 …	main
7899627	NM_001204414,NM_001204415,NM_022164,AB050716,AF205436,AF236150,AK074124,AK292770,AK298038,AK298382,AY358421,BC009048,BC064633,AK301070	chr1:32042113-32053287	chr1	NC_000001.10	+	32042113	32053287	32	NM_001204414 // TINAGL1 // tubulointerstitial nephritis antigen-like 1 // 1p35.2 // 64129 /// NM_001204415 // TINAGL1 // tubulointerstitial nephritis antigen-like 1 // 1p35.2 // 64129 /// NM_022164 // TINAGL1 // tubulointerstitial nephritis antigen-like 1 // 1p35.2 // 64129 /// ENST00000271064 // TINAGL1 // tubulointerstitial nephritis antigen-like 1 // 1p35.2 // 64129 /// ENST00000457433 // TINA…	NM_001204414 // RefSeq // Homo sapiens tubulointerstitial nephritis antigen-like 1 (TINAGL1), transcript variant 2, mRNA. // chr1 // 100 // 94 // 30 // 30 // 0 /// NM_001204415 // RefSeq // Homo sapiens tubulointerstitial nephritis antigen-like 1 (TINAGL1), transcript variant 3, mRNA. // chr1 // 100 // 88 // 28 // 28 // 0 /// NM_022164 // RefSeq // Homo sapiens tubulointerstitial nephritis antige…	main
7899643	NM_001525,AF041243,AK290521,BC074796,XM_005270790,BC035686	chr1:32084641-32098119	chr1	NC_000001.10	+	32084641	32098119	27	NM_001525 // HCRTR1 // hypocretin (orexin) receptor 1 // 1p33 // 3061 /// ENST00000373705 // HCRTR1 // hypocretin (orexin) receptor 1 // 1p33 // 3061 /// ENST00000373706 // HCRTR1 // hypocretin (orexin) receptor 1 // 1p33 // 3061 /// ENST00000403528 // HCRTR1 // hypocretin (orexin) receptor 1 // 1p33 // 3061 /// AF041243 // HCRTR1 // hypocretin (orexin) receptor 1 // 1p33 // 3061 /// AK290521 // …	NM_001525 // RefSeq // Homo sapiens hypocretin (orexin) receptor 1 (HCRTR1), mRNA. // chr1 // 100 // 100 // 27 // 27 // 0 /// ENST00000373705 // ENSEMBL // havana:known chromosome:GRCh38:1:31619193:31632518:1 gene:ENSG00000121764 gene_biotype:protein_coding transcript_biotype:protein_coding // chr1 // 100 // 67 // 18 // 18 // 0 /// ENST00000373706 // ENSEMBL // havana:known chromosome:GRCh38:1:31…	main
7899654	NM_001271878,NM_006559,NR_073498,AK293369,AK303218,BC000717,BC010132,BC019109,M88108,U78971,NR_073499	chr1:32479430-32526450	chr1	NC_000001.10	+	32479430	32526450	32	NM_001271878 // KHDRBS1 // KH domain containing, RNA binding, signal transduction associated 1 // 1p32 // 10657 /// NM_006559 // KHDRBS1 // KH domain containing, RNA binding, signal transduction associated 1 // 1p32 // 10657 /// NR_073498 // KHDRBS1 // KH domain containing, RNA binding, signal transduction associated 1 // 1p32 // 10657 /// ENST00000307714 // KHDRBS1 // KH domain containing, RNA b…	NM_001271878 // RefSeq // Homo sapiens KH domain containing, RNA binding, signal transduction associated 1 (KHDRBS1), transcript variant 2, mRNA. // chr1 // 100 // 50 // 16 // 16 // 0 /// NM_006559 // RefSeq // Homo sapiens KH domain containing, RNA binding, signal transduction associated 1 (KHDRBS1), transcript variant 1, mRNA. // chr1 // 100 // 66 // 21 // 21 // 0 /// NR_073498 // RefSeq // Hom…	main
7899675	NM_018056,XM_005270988,XM_006710724,AK091861,AK296653,AK298766,BC004364,AK300293	chr1:32537632-32568467	chr1	NC_000001.10	+	32537632	32568467	36	NM_018056 // TMEM39B // transmembrane protein 39B // 1p35.1 // 55116 /// XM_005270988 // TMEM39B // transmembrane protein 39B // 1p35.1 // 55116 /// XM_006710724 // TMEM39B // transmembrane protein 39B // 1p35.1 // 55116 /// ENST00000336294 // TMEM39B // transmembrane protein 39B // 1p35.1 // 55116 /// ENST00000438825 // TMEM39B // transmembrane protein 39B // 1p35.1 // 55116 /// ENST00000441402 …	NM_018056 // RefSeq // Homo sapiens transmembrane protein 39B (TMEM39B), mRNA. // chr1 // 100 // 94 // 34 // 34 // 0 /// XM_005270988 // RefSeq // PREDICTED: Homo sapiens transmembrane protein 39B (TMEM39B), transcript variant X1, mRNA. // chr1 // 100 // 83 // 30 // 30 // 0 /// XM_006710724 // RefSeq // PREDICTED: Homo sapiens transmembrane protein 39B (TMEM39B), transcript variant X3, mRNA. // c…	main
7899688	NM_012316,AF060543,AK295615,AK301714,BC020520,BT009843	chr1:32573639-32642169	chr1	NC_000001.10	+	32573639	32642169	34	NM_012316 // KPNA6 // karyopherin alpha 6 (importin alpha 7) // 1p35.1 // 23633 /// ENST00000373625 // KPNA6 // karyopherin alpha 6 (importin alpha 7) // 1p35.1 // 23633 /// ENST00000446515 // KPNA6 // karyopherin alpha 6 (importin alpha 7) // 1p35.1 // 23633 /// ENST00000469790 // KPNA6 // karyopherin alpha 6 (importin alpha 7) // 1p35.1 // 23633 /// ENST00000471599 // KPNA6 // karyopherin alpha…	NM_012316 // RefSeq // Homo sapiens karyopherin alpha 6 (importin alpha 7) (KPNA6), mRNA. // chr1 // 100 // 100 // 34 // 34 // 0 /// ENST00000373625 // ENSEMBL // ensembl_havana_transcript:known chromosome:GRCh38:1:32108038:32176568:1 gene:ENSG00000025800 gene_biotype:protein_coding transcript_biotype:protein_coding // chr1 // 100 // 100 // 34 // 34 // 0 /// ENST00000446515 // ENSEMBL // havana:k…	main
7899703	NM_175852,AF516206,AL832636,AL832637,BC046565,BC080578,BC103823,BC103824,AK096939	chr1:32645287-32663886	chr1	NC_000001.10	+	32645287	32663886	41	NM_175852 // TXLNA // taxilin alpha // 1p35.1 // 200081 /// ENST00000373609 // TXLNA // taxilin alpha // 1p35.1 // 200081 /// ENST00000373610 // TXLNA // taxilin alpha // 1p35.1 // 200081 /// AF516206 // TXLNA // taxilin alpha // 1p35.1 // 200081 /// AL832636 // TXLNA // taxilin alpha // 1p35.1 // 200081 /// AL832637 // TXLNA // taxilin alpha // 1p35.1 // 200081 /// BC046565 // TXLNA // taxilin a…	NM_175852 // RefSeq // Homo sapiens taxilin alpha (TXLNA), mRNA. // chr1 // 100 // 93 // 38 // 38 // 0 /// ENST00000373609 // ENSEMBL // havana:known chromosome:GRCh38:1:32180065:32198285:1 gene:ENSG00000084652 gene_biotype:protein_coding transcript_biotype:protein_coding // chr1 // 100 // 95 // 39 // 39 // 0 /// ENST00000373610 // ENSEMBL // ensembl_havana_transcript:known chromosome:GRCh38:1:32…	main
7899719	NM_024296,AK225113,AK291904,BC022848	chr1:32666202-32670991	chr1	NC_000001.10	+	32666202	32670991	30	NM_024296 // CCDC28B // coiled-coil domain containing 28B // 1p36.11-p34.2 // 79140 /// ENST00000373602 // CCDC28B // coiled-coil domain containing 28B // 1p36.11-p34.2 // 79140 /// ENST00000421922 // CCDC28B // coiled-coil domain containing 28B // 1p36.11-p34.2 // 79140 /// ENST00000461819 // CCDC28B // coiled-coil domain containing 28B // 1p36.11-p34.2 // 79140 /// AK225113 // CCDC28B // coiled…	NM_024296 // RefSeq // Homo sapiens coiled-coil domain containing 28B (CCDC28B), mRNA. // chr1 // 100 // 63 // 19 // 19 // 0 /// ENST00000373602 // ENSEMBL // ensembl_havana_transcript:known chromosome:GRCh38:1:32200386:32205387:1 gene:ENSG00000160050 gene_biotype:protein_coding transcript_biotype:protein_coding // chr1 // 100 // 63 // 19 // 19 // 0 /// ENST00000421922 // ENSEMBL // havana:putati…	main
7899727	NM_001160042,NM_018134,AK299235,BC098250,BC098260,BC098317,BC098366	chr1:32671257-32674288	chr1	NC_000001.10	+	32671257	32674288	30	NM_001160042 // IQCC // IQ motif containing C // 1p36.11-p34.2 // 55721 /// NM_018134 // IQCC // IQ motif containing C // 1p36.11-p34.2 // 55721 /// ENST00000291358 // IQCC // IQ motif containing C // 1p36.11-p34.2 // 55721 /// ENST00000537469 // IQCC // IQ motif containing C // 1p36.11-p34.2 // 55721 /// AK299235 // IQCC // IQ motif containing C // 1p36.11-p34.2 // 55721 /// BC098250 // IQCC // …	NM_001160042 // RefSeq // Homo sapiens IQ motif containing C (IQCC), transcript variant 1, mRNA. // chr1 // 100 // 100 // 30 // 30 // 0 /// NM_018134 // RefSeq // Homo sapiens IQ motif containing C (IQCC), transcript variant 2, mRNA. // chr1 // 100 // 100 // 30 // 30 // 0 /// ENST00000291358 // ENSEMBL // havana:known chromosome:GRCh38:1:32205661:32208687:1 gene:ENSG00000160051 gene_biotype:prote…	main
7899737	NM_003757,AK289356,AK289882,BC000413,BC003140,BT019597,U36764,U39067,BC015407	chr1:32687971-32697205	chr1	NC_000001.10	+	32687971	32697205	27	NM_003757 // EIF3I // eukaryotic translation initiation factor 3, subunit I // 1p34.1 // 8668 /// ENST00000355082 // EIF3I // eukaryotic translation initiation factor 3, subunit I // 1p34.1 // 8668 /// ENST00000373586 // EIF3I // eukaryotic translation initiation factor 3, subunit I // 1p34.1 // 8668 /// ENST00000471486 // EIF3I // eukaryotic translation initiation factor 3, subunit I // 1p34.1 /…	NM_003757 // RefSeq // Homo sapiens eukaryotic translation initiation factor 3, subunit I (EIF3I), mRNA. // chr1 // 100 // 100 // 27 // 27 // 0 /// ENST00000355082 // ENSEMBL // havana:known chromosome:GRCh38:1:32221928:32226295:1 gene:ENSG00000084623 gene_biotype:protein_coding transcript_biotype:protein_coding // chr1 // 85 // 48 // 11 // 13 // 0 /// ENST00000373586 // ENSEMBL // ensembl_havana…	main
7899750	NM_032648,BC004269	chr1:32712818-32714461	chr1	NC_000001.10	+	32712818	32714461	26	NM_032648 // FAM167B // family with sequence similarity 167, member B // 1p35.1 // 84734 /// ENST00000373582 // FAM167B // family with sequence similarity 167, member B // 1p35.1 // 84734 /// BC004269 // FAM167B // family with sequence similarity 167, member B // 1p35.1 // 84734	NM_032648 // RefSeq // Homo sapiens family with sequence similarity 167, member B (FAM167B), mRNA. // chr1 // 100 // 100 // 26 // 26 // 0 /// ENST00000373582 // ENSEMBL // ensembl_havana_transcript:known chromosome:GRCh38:1:32247233:32248856:1 gene:ENSG00000183615 gene_biotype:protein_coding transcript_biotype:protein_coding // chr1 // 100 // 100 // 26 // 26 // 0 /// BC004269 // GenBank // Homo s…	main
7899753	NM_001042771,NM_005356,XM_005270864,AK303073,BC013200,M36881,U07236,U23852	chr1:32716840-32751766	chr1	NC_000001.10	+	32716840	32751766	41	NM_001042771 // LCK // LCK proto-oncogene, Src family tyrosine kinase // 1p34.3 // 3932 /// NM_005356 // LCK // LCK proto-oncogene, Src family tyrosine kinase // 1p34.3 // 3932 /// XM_005270864 // LCK // LCK proto-oncogene, Src family tyrosine kinase // 1p34.3 // 3932 /// ENST00000333070 // LCK // LCK proto-oncogene, Src family tyrosine kinase // 1p34.3 // 3932 /// ENST00000336890 // LCK // LCK p…	NM_001042771 // RefSeq // Homo sapiens LCK proto-oncogene, Src family tyrosine kinase (LCK), transcript variant 1, mRNA. // chr1 // 100 // 73 // 30 // 30 // 0 /// NM_005356 // RefSeq // Homo sapiens LCK proto-oncogene, Src family tyrosine kinase (LCK), transcript variant 2, mRNA. // chr1 // 100 // 78 // 32 // 32 // 0 /// XM_005270864 // RefSeq // PREDICTED: Homo sapiens lymphocyte-specific protei…	main
7899774	NM_004964,AB451297,AK225555,AK299241,AY627042,BC000301,CR541717,D50405,U50079,AK296308,AK299792,BX648055	chr1:32757687-32799236	chr1	NC_000001.10	+	32757687	32799236	27	NM_004964 // HDAC1 // histone deacetylase 1 // 1p34 // 3065 /// ENST00000373548 // HDAC1 // histone deacetylase 1 // 1p34 // 3065 /// ENST00000428704 // HDAC1 // histone deacetylase 1 // 1p34 // 3065 /// ENST00000472928 // HDAC1 // histone deacetylase 1 // 1p34 // 3065 /// ENST00000481281 // HDAC1 // histone deacetylase 1 // 1p34 // 3065 /// ENST00000482310 // HDAC1 // histone deacetylase 1 // 1p…	NM_004964 // RefSeq // Homo sapiens histone deacetylase 1 (HDAC1), mRNA. // chr1 // 100 // 100 // 27 // 27 // 0 /// ENST00000373548 // ENSEMBL // ensembl_havana_transcript:known chromosome:GRCh38:1:32292086:32333635:1 gene:ENSG00000116478 gene_biotype:protein_coding transcript_biotype:protein_coding // chr1 // 100 // 100 // 27 // 27 // 0 /// ENST00000428704 // ENSEMBL // havana:novel chromosome:G…	main
7899790	NM_052841,AF296450,AY048701,BC035354	chr1:32827798-32829926	chr1	NC_000001.10	+	32827798	32829926	27	NM_052841 // TSSK3 // testis-specific serine kinase 3 // 1p35-p34 // 81629 /// ENST00000373534 // TSSK3 // testis-specific serine kinase 3 // 1p35-p34 // 81629 /// AF296450 // TSSK3 // testis-specific serine kinase 3 // 1p35-p34 // 81629 /// AY048701 // TSSK3 // testis-specific serine kinase 3 // 1p35-p34 // 81629 /// BC035354 // TSSK3 // testis-specific serine kinase 3 // 1p35-p34 // 81629	NM_052841 // RefSeq // Homo sapiens testis-specific serine kinase 3 (TSSK3), mRNA. // chr1 // 100 // 96 // 26 // 26 // 0 /// ENST00000373534 // ENSEMBL // ensembl_havana_transcript:known chromosome:GRCh38:1:32362197:32364312:1 gene:ENSG00000162526 gene_biotype:protein_coding transcript_biotype:protein_coding // chr1 // 100 // 100 // 27 // 27 // 0 /// AF296450 // GenBank // Homo sapiens testis-spe…	main
7899795		chr1:32923437-32923736	chr1	NC_000001.10	+	32923437	32923736	14	ENST00000579362 // RN7SL122P // RNA, 7SL, cytoplasmic 122, pseudogene // --- // ---	ENST00000579362 // ENSEMBL // ncrna:known chromosome:GRCh38:1:32457835:32458135:1 gene:ENSG00000263529 gene_biotype:misc_RNA transcript_biotype:misc_RNA // chr1 // 100 // 100 // 14 // 14 // 0 /// NONHSAT002209 // NONCODE // Non-coding transcript identified by NONCODE: Linc // chr1 // 100 // 100 // 14 // 14 // 0	main
7899797	NM_001040441,NM_001291496,NR_111980,AF548353,AY157873,BC015239,BC029654,NM_001145720,AK092326	chr1:32930658-33071542	chr1	NC_000001.10	+	32930658	33071542	36	NM_001040441 // ZBTB8A // zinc finger and BTB domain containing 8A // 1p35.1 // 653121 /// NM_001291496 // ZBTB8A // zinc finger and BTB domain containing 8A // 1p35.1 // 653121 /// NR_111980 // ZBTB8A // zinc finger and BTB domain containing 8A // 1p35.1 // 653121 /// ENST00000316459 // ZBTB8A // zinc finger and BTB domain containing 8A // 1p35.1 // 653121 /// ENST00000373510 // ZBTB8A // zinc f…	NM_001040441 // RefSeq // Homo sapiens zinc finger and BTB domain containing 8A (ZBTB8A), transcript variant 1, mRNA. // chr1 // 94 // 47 // 16 // 17 // 0 /// NM_001291496 // RefSeq // Homo sapiens zinc finger and BTB domain containing 8A (ZBTB8A), transcript variant 2, mRNA. // chr1 // 92 // 36 // 12 // 13 // 0 /// NR_111980 // RefSeq // Homo sapiens zinc finger and BTB domain containing 8A (ZBT…	main
7899811		chr1:33105552-33105651	chr1	NC_000001.10	+	33105552	33105651	25	---	ENST00000363721 // ENSEMBL // ncrna:novel chromosome:GRCh38:1:32639951:32640052:1 gene:ENSG00000200591 gene_biotype:misc_RNA transcript_biotype:misc_RNA // chr1 // 100 // 100 // 25 // 25 // 0 /// NONHSAT002219 // NONCODE // Non-coding transcript identified by NONCODE // chr1 // 100 // 100 // 25 // 25 // 0	main
7899813	NM_001135255,NM_001135256,NM_005610,AK299251,BC003092,BC053904,BC075836,BT007309,AK299410	chr1:33116749-33146258	chr1	NC_000001.10	+	33116749	33146258	13	NM_001135255 // RBBP4 // retinoblastoma binding protein 4 // 1p35.1 // 5928 /// NM_001135256 // RBBP4 // retinoblastoma binding protein 4 // 1p35.1 // 5928 /// NM_005610 // RBBP4 // retinoblastoma binding protein 4 // 1p35.1 // 5928 /// ENST00000373485 // RBBP4 // retinoblastoma binding protein 4 // 1p35.1 // 5928 /// ENST00000373493 // RBBP4 // retinoblastoma binding protein 4 // 1p35.1 // 5928 …	NM_001135255 // RefSeq // Homo sapiens retinoblastoma binding protein 4 (RBBP4), transcript variant 2, mRNA. // chr1 // 100 // 100 // 13 // 13 // 0 /// NM_001135256 // RefSeq // Homo sapiens retinoblastoma binding protein 4 (RBBP4), transcript variant 3, mRNA. // chr1 // 100 // 85 // 11 // 11 // 0 /// NM_005610 // RefSeq // Homo sapiens retinoblastoma binding protein 4 (RBBP4), transcript variant…	main
7899821	NM_001198972,NM_001198973,NM_020888,AK298965	chr1:33207512-33240571	chr1	NC_000001.10	+	33207512	33240571	41	NM_001198972 // KIAA1522 // KIAA1522 // 1p35.1 // 57648 /// NM_001198973 // KIAA1522 // KIAA1522 // 1p35.1 // 57648 /// NM_020888 // KIAA1522 // KIAA1522 // 1p35.1 // 57648 /// ENST00000373480 // KIAA1522 // KIAA1522 // 1p35.1 // 57648 /// ENST00000373481 // KIAA1522 // KIAA1522 // 1p35.1 // 57648 /// ENST00000401073 // KIAA1522 // KIAA1522 // 1p35.1 // 57648 /// ENST00000294521 // KIAA1522 // KI…	NM_001198972 // RefSeq // Homo sapiens KIAA1522 (KIAA1522), transcript variant 2, mRNA. // chr1 // 100 // 100 // 41 // 41 // 0 /// NM_001198973 // RefSeq // Homo sapiens KIAA1522 (KIAA1522), transcript variant 3, mRNA. // chr1 // 100 // 56 // 23 // 23 // 0 /// NM_020888 // RefSeq // Homo sapiens KIAA1522 (KIAA1522), transcript variant 1, mRNA. // chr1 // 100 // 88 // 36 // 36 // 0 /// ENST0000037…	main
7899829	NM_001256121,NM_022753,XM_006710819,XM_006710820,BC015175,BX647667	chr1:33283043-33324476	chr1	NC_000001.10	+	33283043	33324476	27	NM_001256121 // S100PBP // S100P binding protein // 1p35.1 // 64766 /// NM_022753 // S100PBP // S100P binding protein // 1p35.1 // 64766 /// XM_006710819 // S100PBP // S100P binding protein // 1p35.1 // 64766 /// XM_006710820 // S100PBP // S100P binding protein // 1p35.1 // 64766 /// ENST00000356689 // S100PBP // S100P binding protein // 1p35.1 // 64766 /// ENST00000373475 // S100PBP // S100P bin…	NM_001256121 // RefSeq // Homo sapiens S100P binding protein (S100PBP), transcript variant 3, mRNA. // chr1 // 100 // 81 // 22 // 22 // 0 /// NM_022753 // RefSeq // Homo sapiens S100P binding protein (S100PBP), transcript variant 1, mRNA. // chr1 // 100 // 93 // 25 // 25 // 0 /// XM_006710819 // RefSeq // PREDICTED: Homo sapiens S100P binding protein (S100PBP), transcript variant X2, mRNA. // chr…	main
7899841	NM_002143,BC001777,BT019750,BT019789,D16593	chr1:33352036-33360247	chr1	NC_000001.10	+	33352036	33360247	25	NM_002143 // HPCA // hippocalcin // 1p35-p34.2 // 3208 /// ENST00000373467 // HPCA // hippocalcin // 1p35-p34.2 // 3208 /// ENST00000470166 // HPCA // hippocalcin // 1p35-p34.2 // 3208 /// ENST00000480118 // HPCA // hippocalcin // 1p35-p34.2 // 3208 /// BC001777 // HPCA // hippocalcin // 1p35-p34.2 // 3208 /// BT019750 // HPCA // hippocalcin // 1p35-p34.2 // 3208 /// BT019789 // HPCA // hippocalc…	NM_002143 // RefSeq // Homo sapiens hippocalcin (HPCA), mRNA. // chr1 // 100 // 84 // 21 // 21 // 0 /// ENST00000373467 // ENSEMBL // ensembl_havana_transcript:known chromosome:GRCh38:1:32886435:32894646:1 gene:ENSG00000121905 gene_biotype:protein_coding transcript_biotype:protein_coding // chr1 // 100 // 100 // 25 // 25 // 0 /// ENST00000470166 // ENSEMBL // havana:known chromosome:GRCh38:1:3288…	main
7899849		chr1:33445539-33446073	chr1	NC_000001.10	+	33445539	33446073	23	---	ENST00000401937 // ENSEMBL // havana:known chromosome:GRCh38:1:32979947:32980472:1 gene:ENSG00000217644 gene_biotype:processed_pseudogene transcript_biotype:processed_pseudogene // chr1 // 100 // 96 // 22 // 22 // 0 /// GENSCAN00000015895 // ENSEMBL // cdna:genscan chromosome:GRCh38:1:32979945:32980472:1 transcript_biotype:protein_coding // chr1 // 100 // 96 // 22 // 22 // 0	main
7899851	NM_001293562,NM_052998,AB075825,AK095127,AL832640,AY050634,AY050635,AY050636,AY050637,AY050638,AY325129,BC010449,BC028128	chr1:33546714-33586130	chr1	NC_000001.10	+	33546714	33586130	40	NM_001293562 // AZIN2 // antizyme inhibitor 2 // 1p35.1 // 113451 /// NM_052998 // AZIN2 // antizyme inhibitor 2 // 1p35.1 // 113451 /// ENST00000294517 // AZIN2 // antizyme inhibitor 2 // 1p35.1 // 113451 /// ENST00000373440 // AZIN2 // antizyme inhibitor 2 // 1p35.1 // 113451 /// ENST00000373441 // AZIN2 // antizyme inhibitor 2 // 1p35.1 // 113451 /// ENST00000373443 // AZIN2 // antizyme inhibi…	NM_001293562 // RefSeq // Homo sapiens antizyme inhibitor 2 (AZIN2), transcript variant 2, mRNA. // chr1 // 100 // 80 // 32 // 32 // 0 /// NM_052998 // RefSeq // Homo sapiens antizyme inhibitor 2 (AZIN2), transcript variant 1, mRNA. // chr1 // 100 // 85 // 34 // 34 // 0 /// ENST00000294517 // ENSEMBL // ensembl_havana_transcript:known chromosome:GRCh38:1:33081113:33120394:1 gene:ENSG00000142920 g…	main
7899870	NM_152493,XM_005270507,BC104779,BC112113	chr1:33722174-33766320	chr1	NC_000001.10	+	33722174	33766320	26	NM_152493 // ZNF362 // zinc finger protein 362 // 1p35.1 // 149076 /// XM_005270507 // ZNF362 // zinc finger protein 362 // 1p35.1 // 149076 /// ENST00000373428 // ZNF362 // zinc finger protein 362 // 1p35.1 // 149076 /// ENST00000483388 // ZNF362 // zinc finger protein 362 // 1p35.1 // 149076 /// ENST00000539719 // ZNF362 // zinc finger protein 362 // 1p35.1 // 149076 /// BC104779 // ZNF362 // z…	NM_152493 // RefSeq // Homo sapiens zinc finger protein 362 (ZNF362), mRNA. // chr1 // 100 // 100 // 26 // 26 // 0 /// XM_005270507 // RefSeq // PREDICTED: Homo sapiens zinc finger protein 362 (ZNF362), transcript variant X2, mRNA. // chr1 // 100 // 85 // 22 // 22 // 0 /// ENST00000373428 // ENSEMBL // ensembl:known chromosome:GRCh38:1:33270575:33300719:1 gene:ENSG00000160094 gene_biotype:protein…	main
7899882	AK021842,DQ414819,DQ499598	chr1:33747610-33747935	chr1	NC_000001.10	+	33747610	33747935	23	AK021842 // ZNF362 // zinc finger protein 362 // 1p35.1 // 149076	AK021842 // GenBank // Homo sapiens cDNA FLJ11780 fis, clone HEMBA1005931, weakly similar to ZINC FINGER PROTEIN 83. // chr1 // 100 // 100 // 23 // 23 // 0 /// DQ414819 // GenBank // Homo sapiens HBV DNAPTP1-binding protein 1 mRNA, complete cds. // chr1 // 100 // 96 // 22 // 22 // 0 /// DQ499598 // GenBank // Homo sapiens HBeAg-binding protein 2 binding protein B (HBEBP2BPB) mRNA, complete cds. /…	main
7899884	NM_145238,AK290195,BC008827,BC011404	chr1:33938252-33961995	chr1	NC_000001.10	+	33938252	33961995	36	NM_145238 // ZSCAN20 // zinc finger and SCAN domain containing 20 // 1p34.3 // 7579 /// ENST00000361328 // ZSCAN20 // zinc finger and SCAN domain containing 20 // 1p34.3 // 7579 /// ENST00000373413 // ZSCAN20 // zinc finger and SCAN domain containing 20 // 1p34.3 // 7579 /// ENST00000480917 // ZSCAN20 // zinc finger and SCAN domain containing 20 // 1p34.3 // 7579 /// AK290195 // ZSCAN20 // zinc f…	NM_145238 // RefSeq // Homo sapiens zinc finger and SCAN domain containing 20 (ZSCAN20), mRNA. // chr1 // 100 // 94 // 34 // 34 // 0 /// ENST00000361328 // ENSEMBL // ensembl_havana_transcript:known chromosome:GRCh38:1:33472645:33496507:1 gene:ENSG00000121903 gene_biotype:protein_coding transcript_biotype:protein_coding // chr1 // 100 // 94 // 34 // 34 // 0 /// ENST00000373413 // ENSEMBL // ensem…	main
7899898	NM_145205,NR_033264,BC021180,BC070148,DQ207367	chr1:34326076-34330392	chr1	NC_000001.10	+	34326076	34330392	42	NM_145205 // HMGB4 // high mobility group box 4 // 1p35.1 // 127540 /// NR_033264 // HMGB4 // high mobility group box 4 // 1p35.1 // 127540 /// ENST00000425537 // HMGB4 // high mobility group box 4 // 1p35.1 // 127540 /// ENST00000519684 // HMGB4 // high mobility group box 4 // 1p35.1 // 127540 /// ENST00000522796 // HMGB4 // high mobility group box 4 // 1p35.1 // 127540 /// BC021180 // HMGB4 // …	NM_145205 // RefSeq // Homo sapiens high mobility group box 4 (HMGB4), transcript variant 1, mRNA. // chr1 // 100 // 100 // 42 // 42 // 0 /// NR_033264 // RefSeq // Homo sapiens high mobility group box 4 (HMGB4), transcript variant 2, non-coding RNA. // chr1 // 100 // 55 // 23 // 23 // 0 /// ENST00000425537 // ENSEMBL // havana:known chromosome:GRCh38:1:33864077:33864791:1 gene:ENSG00000176256 ge…	main
7899905	NM_145205,NR_033264,BC021180,BC070148,DQ207367	chr1:34329631-34330392	chr1	NC_000001.10	+	34329631	34330392	25	NM_145205 // HMGB4 // high mobility group box 4 // 1p35.1 // 127540 /// NR_033264 // HMGB4 // high mobility group box 4 // 1p35.1 // 127540 /// ENST00000425537 // HMGB4 // high mobility group box 4 // 1p35.1 // 127540 /// ENST00000519684 // HMGB4 // high mobility group box 4 // 1p35.1 // 127540 /// ENST00000522796 // HMGB4 // high mobility group box 4 // 1p35.1 // 127540 /// BC021180 // HMGB4 // …	NM_145205 // RefSeq // Homo sapiens high mobility group box 4 (HMGB4), transcript variant 1, mRNA. // chr1 // 100 // 100 // 25 // 25 // 0 /// NR_033264 // RefSeq // Homo sapiens high mobility group box 4 (HMGB4), transcript variant 2, non-coding RNA. // chr1 // 100 // 92 // 23 // 23 // 0 /// ENST00000425537 // ENSEMBL // havana:known chromosome:GRCh38:1:33864077:33864791:1 gene:ENSG00000176256 ge…	main
7899909		chr1:34578551-34578663	chr1	NC_000001.10	+	34578551	34578663	4	ENST00000364278 // RNA5SP42 // RNA, 5S ribosomal pseudogene 42 // --- // ---	ENST00000364278 // ENSEMBL // ncrna:known chromosome:GRCh38:1:34112949:34113063:1 gene:ENSG00000201148 gene_biotype:rRNA transcript_biotype:rRNA // chr1 // 100 // 100 // 4 // 4 // 0 /// NONHSAT002302 // NONCODE // Non-coding transcript identified by NONCODE // chr1 // 100 // 100 // 4 // 4 // 0	main
7899911	NM_001134734,BC007637,BC064845,NM_032884	chr1:34632484-34684732	chr1	NC_000001.10	+	34632484	34684732	30	NM_001134734 // C1orf94 // chromosome 1 open reading frame 94 // 1p34.3 // 84970 /// ENST00000488417 // C1orf94 // chromosome 1 open reading frame 94 // 1p34.3 // 84970 /// BC007637 // C1orf94 // chromosome 1 open reading frame 94 // 1p34.3 // 84970 /// BC064845 // C1orf94 // chromosome 1 open reading frame 94 // 1p34.3 // 84970 /// NM_032884 // C1orf94 // chromosome 1 open reading frame 94 // 1p…	NM_001134734 // RefSeq // Homo sapiens chromosome 1 open reading frame 94 (C1orf94), transcript variant 1, mRNA. // chr1 // 100 // 87 // 26 // 26 // 0 /// ENST00000488417 // ENSEMBL // ensembl_havana_transcript:known chromosome:GRCh38:1:34177670:34219131:1 gene:ENSG00000142698 gene_biotype:protein_coding transcript_biotype:protein_coding // chr1 // 100 // 87 // 26 // 26 // 0 /// BC007637 // GenBa…	main
7899921	NM_005268,AF052693,BC004379	chr1:35220648-35224113	chr1	NC_000001.10	+	35220648	35224113	24	NM_005268 // GJB5 // gap junction protein, beta 5, 31.1kDa // 1p35.1 // 2709 /// ENST00000338513 // GJB5 // gap junction protein, beta 5, 31.1kDa // 1p35.1 // 2709 /// AF052693 // GJB5 // gap junction protein, beta 5, 31.1kDa // 1p35.1 // 2709 /// BC004379 // GJB5 // gap junction protein, beta 5, 31.1kDa // 1p35.1 // 2709	NM_005268 // RefSeq // Homo sapiens gap junction protein, beta 5, 31.1kDa (GJB5), mRNA. // chr1 // 100 // 100 // 24 // 24 // 0 /// ENST00000338513 // ENSEMBL // ensembl_havana_transcript:known chromosome:GRCh38:1:34755047:34758512:1 gene:ENSG00000189280 gene_biotype:protein_coding transcript_biotype:protein_coding // chr1 // 100 // 100 // 24 // 24 // 0 /// AF052693 // GenBank // Homo sapiens conn…	main
7899927	NM_153212,BC034709	chr1:35225342-35229325	chr1	NC_000001.10	+	35225342	35229325	28	NM_153212 // GJB4 // gap junction protein, beta 4, 30.3kDa // 1p34.3 // 127534 /// ENST00000339480 // GJB4 // gap junction protein, beta 4, 30.3kDa // 1p34.3 // 127534 /// BC034709 // GJB4 // gap junction protein, beta 4, 30.3kDa // 1p34.3 // 127534	NM_153212 // RefSeq // Homo sapiens gap junction protein, beta 4, 30.3kDa (GJB4), mRNA. // chr1 // 100 // 100 // 28 // 28 // 0 /// ENST00000339480 // ENSEMBL // ensembl_havana_transcript:known chromosome:GRCh38:1:34759741:34763724:1 gene:ENSG00000189433 gene_biotype:protein_coding transcript_biotype:protein_coding // chr1 // 100 // 100 // 28 // 28 // 0 /// BC034709 // GenBank // Homo sapiens gap …	main
7899932	AF052692,BC110640,NM_001005752,NM_024009,AK026139,BC012918	chr1:35246790-35252849	chr1	NC_000001.10	+	35246790	35252849	30	AF052692 // GJB3 // gap junction protein, beta 3, 31kDa // 1p34 // 2707 /// BC110640 // GJB3 // gap junction protein, beta 3, 31kDa // 1p34 // 2707 /// NM_001005752 // GJB3 // gap junction protein, beta 3, 31kDa // 1p34 // 2707 /// NM_024009 // GJB3 // gap junction protein, beta 3, 31kDa // 1p34 // 2707 /// ENST00000373362 // GJB3 // gap junction protein, beta 3, 31kDa // 1p34 // 2707 /// ENST000…	AF052692 // GenBank // Homo sapiens connexin 31 (GJB3) mRNA, complete cds. // chr1 // 100 // 63 // 19 // 19 // 0 /// BC110640 // GenBank // Homo sapiens gap junction protein, beta 3, 31kDa, mRNA (cDNA clone MGC:102938 IMAGE:4780218), complete cds. // chr1 // 100 // 50 // 15 // 15 // 0 /// NM_001005752 // RefSeq // Homo sapiens gap junction protein, beta 3, 31kDa (GJB3), transcript variant 2, mRNA…	main
7899939	NM_002060,AK291563,AK313477,BC027889,BC072389,M96789,AF180815,AF181620	chr1:35258599-35261348	chr1	NC_000001.10	+	35258599	35261348	26	NM_002060 // GJA4 // gap junction protein, alpha 4, 37kDa // 1p35.1 // 2701 /// ENST00000342280 // GJA4 // gap junction protein, alpha 4, 37kDa // 1p35.1 // 2701 /// ENST00000450137 // GJA4 // gap junction protein, alpha 4, 37kDa // 1p35.1 // 2701 /// AK291563 // GJA4 // gap junction protein, alpha 4, 37kDa // 1p35.1 // 2701 /// AK313477 // GJA4 // gap junction protein, alpha 4, 37kDa // 1p35.1 /…	NM_002060 // RefSeq // Homo sapiens gap junction protein, alpha 4, 37kDa (GJA4), mRNA. // chr1 // 100 // 100 // 26 // 26 // 0 /// ENST00000342280 // ENSEMBL // ensembl_havana_transcript:known chromosome:GRCh38:1:34792998:34795747:1 gene:ENSG00000187513 gene_biotype:protein_coding transcript_biotype:protein_coding // chr1 // 100 // 100 // 26 // 26 // 0 /// ENST00000450137 // ENSEMBL // havana:know…	main
7899943	NM_001289088,NM_001289089,NM_001289090,NM_001289091,NM_024772,AK299779,AK308655,CR936813	chr1:35544968-35581460	chr1	NC_000001.10	+	35544968	35581460	39	NM_001289088 // ZMYM1 // zinc finger, MYM-type 1 // 1p34.3 // 79830 /// NM_001289089 // ZMYM1 // zinc finger, MYM-type 1 // 1p34.3 // 79830 /// NM_001289090 // ZMYM1 // zinc finger, MYM-type 1 // 1p34.3 // 79830 /// NM_001289091 // ZMYM1 // zinc finger, MYM-type 1 // 1p34.3 // 79830 /// NM_024772 // ZMYM1 // zinc finger, MYM-type 1 // 1p34.3 // 79830 /// ENST00000359858 // ZMYM1 // zinc finger, M…	NM_001289088 // RefSeq // Homo sapiens zinc finger, MYM-type 1 (ZMYM1), transcript variant 1, mRNA. // chr1 // 100 // 97 // 38 // 38 // 0 /// NM_001289089 // RefSeq // Homo sapiens zinc finger, MYM-type 1 (ZMYM1), transcript variant 3, mRNA. // chr1 // 97 // 95 // 36 // 37 // 0 /// NM_001289090 // RefSeq // Homo sapiens zinc finger, MYM-type 1 (ZMYM1), transcript variant 4, mRNA. // chr1 // 97 //…	main
7899955		chr1:35661569-35661661	chr1	NC_000001.10	+	35661569	35661661	4	---	ENST00000364998 // ENSEMBL // ncrna:novel chromosome:GRCh38:1:35195969:35196062:1 gene:ENSG00000201868 gene_biotype:misc_RNA transcript_biotype:misc_RNA // chr1 // 100 // 75 // 3 // 3 // 0 /// NONHSAT002349 // NONCODE // Non-coding transcript identified by NONCODE // chr1 // 100 // 75 // 3 // 3 // 0	main
7899957	NM_005095,AK309705,BC127113,BC127114	chr1:35734568-35887545	chr1	NC_000001.10	+	35734568	35887545	38	NM_005095 // ZMYM4 // zinc finger, MYM-type 4 // 1p32-p34 // 9202 /// ENST00000314607 // ZMYM4 // zinc finger, MYM-type 4 // 1p32-p34 // 9202 /// ENST00000457946 // ZMYM4 // zinc finger, MYM-type 4 // 1p32-p34 // 9202 /// AK309705 // ZMYM4 // zinc finger, MYM-type 4 // 1p32-p34 // 9202 /// BC127113 // ZMYM4 // zinc finger, MYM-type 4 // 1p32-p34 // 9202 /// BC127114 // ZMYM4 // zinc finger, MYM-t…	NM_005095 // RefSeq // Homo sapiens zinc finger, MYM-type 4 (ZMYM4), mRNA. // chr1 // 100 // 100 // 38 // 38 // 0 /// ENST00000314607 // ENSEMBL // ensembl_havana_transcript:known chromosome:GRCh38:1:35268967:35421944:1 gene:ENSG00000146463 gene_biotype:protein_coding transcript_biotype:protein_coding // chr1 // 100 // 100 // 38 // 38 // 0 /// ENST00000457946 // ENSEMBL // havana:known chromosome…	main
7899988		chr1:35775876-35776026	chr1	NC_000001.10	+	35775876	35776026	25	---	ENST00000364672 // ENSEMBL // ncrna:novel chromosome:GRCh38:1:35310274:35310425:1 gene:ENSG00000201542 gene_biotype:snoRNA transcript_biotype:snoRNA // chr1 // 100 // 100 // 25 // 25 // 0 /// NONHSAT002354 // NONCODE // Non-coding transcript identified by NONCODE // chr1 // 100 // 100 // 25 // 25 // 0	main
7899990	NM_014284,BC024592,NM_001014839,NM_001014841,AB018739,AB018740	chr1:36023074-36032380	chr1	NC_000001.10	+	36023074	36032380	29	NM_014284 // NCDN // neurochondrin // 1p34.3 // 23154 /// ENST00000373243 // NCDN // neurochondrin // 1p34.3 // 23154 /// ENST00000459931 // NCDN // neurochondrin // 1p34.3 // 23154 /// BC024592 // NCDN // neurochondrin // 1p34.3 // 23154 /// NM_001014839 // NCDN // neurochondrin // 1p34.3 // 23154 /// ENST00000356090 // NCDN // neurochondrin // 1p34.3 // 23154 /// NM_001014841 // NCDN // neuroch…	NM_014284 // RefSeq // Homo sapiens neurochondrin (NCDN), transcript variant 3, mRNA. // chr1 // 100 // 100 // 29 // 29 // 0 /// ENST00000373243 // ENSEMBL // ensembl_havana_transcript:known chromosome:GRCh38:1:35557808:35566773:1 gene:ENSG00000020129 gene_biotype:protein_coding transcript_biotype:protein_coding // chr1 // 100 // 100 // 29 // 29 // 0 /// ENST00000459931 // ENSEMBL // havana:known…	main
7900001	NM_178548,XM_006710602,AY326454,BC041175	chr1:36038971-36060929	chr1	NC_000001.10	+	36038971	36060929	36	NM_178548 // TFAP2E // transcription factor AP-2 epsilon (activating enhancer binding protein 2 epsilon) // 1p34.3 // 339488 /// XM_006710602 // TFAP2E // transcription factor AP-2 epsilon (activating enhancer binding protein 2 epsilon) // 1p34.3 // 339488 /// ENST00000373235 // TFAP2E // transcription factor AP-2 epsilon (activating enhancer binding protein 2 epsilon) // 1p34.3 // 339488 /// AY3…	NM_178548 // RefSeq // Homo sapiens transcription factor AP-2 epsilon (activating enhancer binding protein 2 epsilon) (TFAP2E), mRNA. // chr1 // 100 // 100 // 36 // 36 // 0 /// XM_006710602 // RefSeq // PREDICTED: Homo sapiens transcription factor AP-2 epsilon (activating enhancer binding protein 2 epsilon) (TFAP2E), transcript variant X1, mRNA. // chr1 // 100 // 75 // 27 // 27 // 0 /// ENST00000…	main
7900009	NM_017629,BC152450	chr1:36273773-36323491	chr1	NC_000001.10	+	36273773	36323491	32	NM_017629 // AGO4 // argonaute RISC catalytic component 4 // 1p34 // 192670 /// ENST00000373210 // AGO4 // argonaute RISC catalytic component 4 // 1p34 // 192670 /// BC152450 // AGO4 // argonaute RISC catalytic component 4 // 1p34 // 192670	NM_017629 // RefSeq // Homo sapiens argonaute RISC catalytic component 4 (AGO4), mRNA. // chr1 // 100 // 100 // 32 // 32 // 0 /// ENST00000373210 // ENSEMBL // ensembl_havana_transcript:known chromosome:GRCh38:1:35808172:35857890:1 gene:ENSG00000134698 gene_biotype:protein_coding transcript_biotype:protein_coding // chr1 // 100 // 100 // 32 // 32 // 0 /// BC152450 // GenBank // Homo sapiens eukar…	main
7900030	NM_012199,AF093097,BC063275	chr1:36335409-36389900	chr1	NC_000001.10	+	36335409	36389900	26	NM_012199 // AGO1 // argonaute RISC catalytic component 1 // 1p34.3 // 26523 /// ENST00000373204 // AGO1 // argonaute RISC catalytic component 1 // 1p34.3 // 26523 /// AF093097 // AGO1 // argonaute RISC catalytic component 1 // 1p34.3 // 26523 /// BC063275 // AGO1 // argonaute RISC catalytic component 1 // 1p34.3 // 26523 /// ENST00000373206 // AGO1 // argonaute RISC catalytic component 1 // 1p34…	NM_012199 // RefSeq // Homo sapiens argonaute RISC catalytic component 1 (AGO1), mRNA. // chr1 // 100 // 100 // 26 // 26 // 0 /// ENST00000373204 // ENSEMBL // ensembl_havana_transcript:known chromosome:GRCh38:1:35883209:35929610:1 gene:ENSG00000092847 gene_biotype:protein_coding transcript_biotype:protein_coding // chr1 // 100 // 100 // 26 // 26 // 0 /// AF093097 // GenBank // Homo sapiens putat…	main
7900051	NM_024852,XM_005270576,AK022827,AK027796,AK292870,AK302289,AK303929,BC066888,BC144409,NM_177422,BC025769	chr1:36396319-36522063	chr1	NC_000001.10	+	36396319	36522063	31	NM_024852 // AGO3 // argonaute RISC catalytic component 3 // 1p34 // 192669 /// XM_005270576 // AGO3 // argonaute RISC catalytic component 3 // 1p34 // 192669 /// ENST00000324350 // AGO3 // argonaute RISC catalytic component 3 // 1p34 // 192669 /// ENST00000373191 // AGO3 // argonaute RISC catalytic component 3 // 1p34 // 192669 /// ENST00000397828 // AGO3 // argonaute RISC catalytic component 3 …	NM_024852 // RefSeq // Homo sapiens argonaute RISC catalytic component 3 (AGO3), transcript variant 1, mRNA. // chr1 // 100 // 84 // 26 // 26 // 0 /// XM_005270576 // RefSeq // PREDICTED: Homo sapiens argonaute RISC catalytic component 3 (AGO3), transcript variant X2, mRNA. // chr1 // 100 // 48 // 15 // 15 // 0 /// ENST00000324350 // ENSEMBL // havana:known chromosome:GRCh38:1:35930718:35983409:1…	main
7900076	NM_014466,AB033823,AF054910,BC022005,BC035620	chr1:36549676-36553877	chr1	NC_000001.10	+	36549676	36553877	26	NM_014466 // TEKT2 // tektin 2 (testicular) // 1p34.3 // 27285 /// ENST00000207457 // TEKT2 // tektin 2 (testicular) // 1p34.3 // 27285 /// ENST00000469024 // TEKT2 // tektin 2 (testicular) // 1p34.3 // 27285 /// ENST00000473120 // TEKT2 // tektin 2 (testicular) // 1p34.3 // 27285 /// AB033823 // TEKT2 // tektin 2 (testicular) // 1p34.3 // 27285 /// AF054910 // TEKT2 // tektin 2 (testicular) // 1…	NM_014466 // RefSeq // Homo sapiens tektin 2 (testicular) (TEKT2), mRNA. // chr1 // 100 // 100 // 26 // 26 // 0 /// ENST00000207457 // ENSEMBL // ensembl_havana_transcript:known chromosome:GRCh38:1:36084075:36088275:1 gene:ENSG00000092850 gene_biotype:protein_coding transcript_biotype:protein_coding // chr1 // 100 // 100 // 26 // 26 // 0 /// ENST00000469024 // ENSEMBL // havana:known chromosome:G…	main
7900087	NM_017825,AF212236,AK295283,AK316349,BC014169,CR457237	chr1:36554455-36559533	chr1	NC_000001.10	+	36554455	36559533	29	NM_017825 // ADPRHL2 // ADP-ribosylhydrolase like 2 // 1p34.3 // 54936 /// ENST00000373178 // ADPRHL2 // ADP-ribosylhydrolase like 2 // 1p34.3 // 54936 /// AF212236 // ADPRHL2 // ADP-ribosylhydrolase like 2 // 1p34.3 // 54936 /// AK295283 // ADPRHL2 // ADP-ribosylhydrolase like 2 // 1p34.3 // 54936 /// AK316349 // ADPRHL2 // ADP-ribosylhydrolase like 2 // 1p34.3 // 54936 /// BC014169 // ADPRHL2 /…	NM_017825 // RefSeq // Homo sapiens ADP-ribosylhydrolase like 2 (ADPRHL2), mRNA. // chr1 // 100 // 100 // 29 // 29 // 0 /// ENST00000373178 // ENSEMBL // ensembl_havana_transcript:known chromosome:GRCh38:1:36088875:36093932:1 gene:ENSG00000116863 gene_biotype:protein_coding transcript_biotype:protein_coding // chr1 // 100 // 100 // 29 // 29 // 0 /// AF212236 // GenBank // Homo sapiens HPHase mRNA…	main
7900095	NM_001286365,NM_001286366,NM_018067,AK095939,BC015885,BC106053	chr1:36621566-36646450	chr1	NC_000001.10	+	36621566	36646450	29	NM_001286365 // MAP7D1 // MAP7 domain containing 1 // 1p34.3 // 55700 /// NM_001286366 // MAP7D1 // MAP7 domain containing 1 // 1p34.3 // 55700 /// NM_018067 // MAP7D1 // MAP7 domain containing 1 // 1p34.3 // 55700 /// ENST00000316156 // MAP7D1 // MAP7 domain containing 1 // 1p34.3 // 55700 /// ENST00000373148 // MAP7D1 // MAP7 domain containing 1 // 1p34.3 // 55700 /// ENST00000373150 // MAP7D1 …	NM_001286365 // RefSeq // Homo sapiens MAP7 domain containing 1 (MAP7D1), transcript variant 2, mRNA. // chr1 // 100 // 97 // 28 // 28 // 0 /// NM_001286366 // RefSeq // Homo sapiens MAP7 domain containing 1 (MAP7D1), transcript variant 3, mRNA. // chr1 // 100 // 97 // 28 // 28 // 0 /// NM_018067 // RefSeq // Homo sapiens MAP7 domain containing 1 (MAP7D1), transcript variant 1, mRNA. // chr1 // 1…	main
7900119	NM_005119,XM_005271371,XR_246308,AF117756,BC054046,BC112330,BC112350,BC080652	chr1:36690017-36770958	chr1	NC_000001.10	+	36690017	36770958	26	NM_005119 // THRAP3 // thyroid hormone receptor associated protein 3 // 1p34.3 // 9967 /// XM_005271371 // THRAP3 // thyroid hormone receptor associated protein 3 // 1p34.3 // 9967 /// XR_246308 // THRAP3 // thyroid hormone receptor associated protein 3 // 1p34.3 // 9967 /// ENST00000354618 // THRAP3 // thyroid hormone receptor associated protein 3 // 1p34.3 // 9967 /// ENST00000469141 // THRAP3 …	NM_005119 // RefSeq // Homo sapiens thyroid hormone receptor associated protein 3 (THRAP3), mRNA. // chr1 // 100 // 92 // 24 // 24 // 0 /// XM_005271371 // RefSeq // PREDICTED: Homo sapiens thyroid hormone receptor associated protein 3 (THRAP3), transcript variant X2, mRNA. // chr1 // 100 // 31 // 8 // 8 // 0 /// XR_246308 // RefSeq // PREDICTED: Homo sapiens thyroid hormone receptor associated p…	main
7900129	NM_001162530,NM_024676,XM_005271204,XM_005271205,AK026591,AK056459,AK297015,BC048273	chr1:36772198-36794818	chr1	NC_000001.10	+	36772198	36794818	38	NM_001162530 // SH3D21 // SH3 domain containing 21 // 1p34.3 // 79729 /// NM_024676 // SH3D21 // SH3 domain containing 21 // 1p34.3 // 79729 /// XM_005271204 // SH3D21 // SH3 domain containing 21 // 1p34.3 // 79729 /// XM_005271205 // SH3D21 // SH3 domain containing 21 // 1p34.3 // 79729 /// ENST00000373139 // SH3D21 // SH3 domain containing 21 // 1p34.3 // 79729 /// ENST00000453908 // SH3D21 // …	NM_001162530 // RefSeq // Homo sapiens SH3 domain containing 21 (SH3D21), transcript variant 1, mRNA. // chr1 // 100 // 74 // 28 // 28 // 0 /// NM_024676 // RefSeq // Homo sapiens SH3 domain containing 21 (SH3D21), transcript variant 2, mRNA. // chr1 // 100 // 79 // 30 // 30 // 0 /// XM_005271204 // RefSeq // PREDICTED: Homo sapiens SH3 domain containing 21 (SH3D21), transcript variant X1, mRNA. …	main
7900144		chr1:37669211-37669317	chr1	NC_000001.10	+	37669211	37669317	24	ENST00000384598 // RNU6-636P // RNA, U6 small nuclear 636, pseudogene // --- // ---	ENST00000384598 // ENSEMBL // ncrna:known chromosome:GRCh38:1:37203610:37203716:1 gene:ENSG00000207328 gene_biotype:snRNA transcript_biotype:snRNA // chr1 // 100 // 100 // 24 // 24 // 0 /// NONHSAT002431 // NONCODE // Non-coding transcript identified by NONCODE // chr1 // 100 // 100 // 24 // 24 // 0	main
7900146	NM_025079,XM_005271227,XM_006710925,XM_006710926,AK093343,AY920403,BC005001	chr1:37940153-37949978	chr1	NC_000001.10	+	37940153	37949978	35	NM_025079 // ZC3H12A // zinc finger CCCH-type containing 12A // 1p34.3 // 80149 /// XM_005271227 // ZC3H12A // zinc finger CCCH-type containing 12A // 1p34.3 // 80149 /// XM_006710925 // ZC3H12A // zinc finger CCCH-type containing 12A // 1p34.3 // 80149 /// XM_006710926 // ZC3H12A // zinc finger CCCH-type containing 12A // 1p34.3 // 80149 /// ENST00000373087 // ZC3H12A // zinc finger CCCH-type co…	NM_025079 // RefSeq // Homo sapiens zinc finger CCCH-type containing 12A (ZC3H12A), mRNA. // chr1 // 100 // 100 // 35 // 35 // 0 /// XM_005271227 // RefSeq // PREDICTED: Homo sapiens zinc finger CCCH-type containing 12A (ZC3H12A), transcript variant X2, mRNA. // chr1 // 100 // 57 // 20 // 20 // 0 /// XM_006710925 // RefSeq // PREDICTED: Homo sapiens zinc finger CCCH-type containing 12A (ZC3H12A),…	main
7900157	NM_001030,BC002658,BC070219,L19739,U57847,AJ431616	chr1:38021848-38022102	chr1	NC_000001.10	+	38021848	38022102	36	NM_001030 // RPS27 // ribosomal protein S27 // 1q21 // 6232 /// ENST00000368567 // RPS27 // ribosomal protein S27 // 1q21 // 6232 /// ENST00000392558 // RPS27 // ribosomal protein S27 // 1q21 // 6232 /// ENST00000463110 // RPS27P29 // ribosomal protein S27 pseudogene 29 // --- // --- /// ENST00000477151 // RPS27 // ribosomal protein S27 // 1q21 // 6232 /// ENST00000493224 // RPS27 // ribosomal pr…	NM_001030 // RefSeq // Homo sapiens ribosomal protein S27 (RPS27), mRNA. // chr1 // 86 // 100 // 31 // 36 // 0 /// ENST00000368567 // ENSEMBL // ensembl_havana_transcript:known chromosome:GRCh38:1:153990759:153992150:1 gene:ENSG00000177954 gene_biotype:protein_coding transcript_biotype:protein_coding // chr1 // 86 // 100 // 31 // 36 // 0 /// ENST00000392558 // ENSEMBL // havana:known chromosome:G…	main
7900159	NM_003462,AF006386,AK126963,AK290502,AK295199,BC039074,BC046117,AK225935,AK299918	chr1:38022520-38032458	chr1	NC_000001.10	+	38022520	38032458	28	NM_003462 // DNALI1 // dynein, axonemal, light intermediate chain 1 // 1p35.1 // 7802 /// ENST00000296218 // DNALI1 // dynein, axonemal, light intermediate chain 1 // 1p35.1 // 7802 /// ENST00000466723 // DNALI1 // dynein, axonemal, light intermediate chain 1 // 1p35.1 // 7802 /// ENST00000467277 // DNALI1 // dynein, axonemal, light intermediate chain 1 // 1p35.1 // 7802 /// ENST00000497858 // DN…	NM_003462 // RefSeq // Homo sapiens dynein, axonemal, light intermediate chain 1 (DNALI1), mRNA. // chr1 // 100 // 100 // 28 // 28 // 0 /// ENST00000296218 // ENSEMBL // ensembl_havana_transcript:known chromosome:GRCh38:1:37556919:37566857:1 gene:ENSG00000163879 gene_biotype:protein_coding transcript_biotype:protein_coding // chr1 // 100 // 100 // 28 // 28 // 0 /// ENST00000466723 // ENSEMBL // h…	main
7900167	NM_001256875,NM_018101,AK291917,AK302116,AY508815,BC000703,BC001651,BC008079,BC016944	chr1:38158090-38175391	chr1	NC_000001.10	+	38158090	38175391	27	NM_001256875 // CDCA8 // cell division cycle associated 8 // 1p34.3 // 55143 /// NM_018101 // CDCA8 // cell division cycle associated 8 // 1p34.3 // 55143 /// ENST00000327331 // CDCA8 // cell division cycle associated 8 // 1p34.3 // 55143 /// ENST00000373055 // CDCA8 // cell division cycle associated 8 // 1p34.3 // 55143 /// AK291917 // CDCA8 // cell division cycle associated 8 // 1p34.3 // 55143…	NM_001256875 // RefSeq // Homo sapiens cell division cycle associated 8 (CDCA8), transcript variant 1, mRNA. // chr1 // 100 // 100 // 27 // 27 // 0 /// NM_018101 // RefSeq // Homo sapiens cell division cycle associated 8 (CDCA8), transcript variant 2, mRNA. // chr1 // 100 // 93 // 25 // 25 // 0 /// ENST00000327331 // ENSEMBL // ensembl_havana_transcript:known chromosome:GRCh38:1:37692481:37709713…	main
7900181		chr1:38215874-38215972	chr1	NC_000001.10	+	38215874	38215972	25	---	NONHSAT002464 // NONCODE // Non-coding transcript identified by NONCODE // chr1 // 100 // 100 // 25 // 25 // 0	main
7900183	NM_001031740,NM_152496,AB188490,AK301399,BC077730,NM_001113482	chr1:38259542-38267220	chr1	NC_000001.10	+	38259542	38267220	20	NM_001031740 // MANEAL // mannosidase, endo-alpha-like // 1p34.3 // 149175 /// NM_152496 // MANEAL // mannosidase, endo-alpha-like // 1p34.3 // 149175 /// ENST00000329006 // MANEAL // mannosidase, endo-alpha-like // 1p34.3 // 149175 /// ENST00000397631 // MANEAL // mannosidase, endo-alpha-like // 1p34.3 // 149175 /// ENST00000525897 // MANEAL // mannosidase, endo-alpha-like // 1p34.3 // 149175 //…	NM_001031740 // RefSeq // Homo sapiens mannosidase, endo-alpha-like (MANEAL), transcript variant 1, mRNA. // chr1 // 100 // 90 // 18 // 18 // 0 /// NM_152496 // RefSeq // Homo sapiens mannosidase, endo-alpha-like (MANEAL), transcript variant 2, mRNA. // chr1 // 100 // 60 // 12 // 12 // 0 /// ENST00000329006 // ENSEMBL // ensembl_havana_transcript:known chromosome:GRCh38:1:37795488:37801137:1 gene…	main
7900192	NM_001142726,NM_198446,AY517499,BC057819	chr1:38272651-38275126	chr1	NC_000001.10	+	38272651	38275126	18	NM_001142726 // C1orf122 // chromosome 1 open reading frame 122 // 1p34.3 // 127687 /// NM_198446 // C1orf122 // chromosome 1 open reading frame 122 // 1p34.3 // 127687 /// ENST00000373042 // C1orf122 // chromosome 1 open reading frame 122 // 1p34.3 // 127687 /// ENST00000373043 // C1orf122 // chromosome 1 open reading frame 122 // 1p34.3 // 127687 /// ENST00000468084 // C1orf122 // chromosome 1 …	NM_001142726 // RefSeq // Homo sapiens chromosome 1 open reading frame 122 (C1orf122), transcript variant 2, mRNA. // chr1 // 100 // 67 // 12 // 12 // 0 /// NM_198446 // RefSeq // Homo sapiens chromosome 1 open reading frame 122 (C1orf122), transcript variant 1, mRNA. // chr1 // 100 // 100 // 18 // 18 // 0 /// ENST00000373042 // ENSEMBL // ensembl_havana_transcript:known chromosome:GRCh38:1:37808…	main
7900197		chr1:38350695-38350793	chr1	NC_000001.10	+	38350695	38350793	17	ENST00000410350 // RNU6-584P // RNA, U6 small nuclear 584, pseudogene // --- // ---	ENST00000410350 // ENSEMBL // ncrna:known chromosome:GRCh38:1:37885023:37885117:1 gene:ENSG00000222282 gene_biotype:snRNA transcript_biotype:snRNA // chr1 // 94 // 100 // 16 // 17 // 0 /// NONHSAT002487 // NONCODE // Non-coding transcript identified by NONCODE // chr1 // 94 // 100 // 16 // 17 // 0	main
7900201	NM_016037,AF067802,AF151852,AK291900,AK296018,AK308377,BC005182,AK023587,AK225272	chr1:38478414-38490496	chr1	NC_000001.10	+	38478414	38490496	28	NM_016037 // UTP11L // UTP11-like, U3 small nucleolar ribonucleoprotein (yeast) // 1p34.3 // 51118 /// ENST00000373014 // UTP11L // UTP11-like, U3 small nucleolar ribonucleoprotein (yeast) // 1p34.3 // 51118 /// ENST00000483182 // UTP11L // UTP11-like, U3 small nucleolar ribonucleoprotein (yeast) // 1p34.3 // 51118 /// AF067802 // UTP11L // UTP11-like, U3 small nucleolar ribonucleoprotein (yeast)…	NM_016037 // RefSeq // Homo sapiens UTP11-like, U3 small nucleolar ribonucleoprotein (yeast) (UTP11L), mRNA. // chr1 // 100 // 100 // 28 // 28 // 0 /// ENST00000373014 // ENSEMBL // ensembl_havana_transcript:known chromosome:GRCh38:1:38012742:38024824:1 gene:ENSG00000183520 gene_biotype:protein_coding transcript_biotype:protein_coding // chr1 // 100 // 100 // 28 // 28 // 0 /// ENST00000483182 // …	main
7900212		chr1:38862331-38862437	chr1	NC_000001.10	+	38862331	38862437	15	ENST00000363926 // RNU6-753P // RNA, U6 small nuclear 753, pseudogene // --- // ---	ENST00000363926 // ENSEMBL // ncrna:known chromosome:GRCh38:1:38396659:38396765:1 gene:ENSG00000200796 gene_biotype:snRNA transcript_biotype:snRNA // chr1 // 100 // 100 // 15 // 15 // 0 /// NONHSAT002515 // NONCODE // Non-coding transcript identified by NONCODE // chr1 // 100 // 100 // 15 // 15 // 0	main
7900214		chr1:39392542-39392667	chr1	NC_000001.10	+	39392542	39392667	24	ENST00000363093 // RNU6-605P // RNA, U6 small nuclear 605, pseudogene // --- // ---	ENST00000363093 // ENSEMBL // ncrna:known chromosome:GRCh38:1:38926870:38926977:1 gene:ENSG00000199963 gene_biotype:snRNA transcript_biotype:snRNA // chr1 // 100 // 100 // 24 // 24 // 0 /// NONHSAT002535 // NONCODE // Non-coding transcript identified by NONCODE // chr1 // 100 // 100 // 24 // 24 // 0	main
7900216	NM_001136275,NM_024595,AK298890,AK303098,AY326465,BC119745,BC119746	chr1:39456917-39471731	chr1	NC_000001.10	+	39456917	39471731	27	NM_001136275 // AKIRIN1 // akirin 1 // 1p34.3 // 79647 /// NM_024595 // AKIRIN1 // akirin 1 // 1p34.3 // 79647 /// ENST00000372984 // AKIRIN1 // akirin 1 // 1p34.3 // 79647 /// ENST00000432648 // AKIRIN1 // akirin 1 // 1p34.3 // 79647 /// ENST00000446189 // AKIRIN1 // akirin 1 // 1p34.3 // 79647 /// ENST00000531822 // AKIRIN1 // akirin 1 // 1p34.3 // 79647 /// AK298890 // AKIRIN1 // akirin 1 // 1…	NM_001136275 // RefSeq // Homo sapiens akirin 1 (AKIRIN1), transcript variant 2, mRNA. // chr1 // 100 // 93 // 25 // 25 // 0 /// NM_024595 // RefSeq // Homo sapiens akirin 1 (AKIRIN1), transcript variant 1, mRNA. // chr1 // 100 // 100 // 27 // 27 // 0 /// ENST00000372984 // ENSEMBL // havana:novel chromosome:GRCh38:1:38991288:39004854:1 gene:ENSG00000174574 gene_biotype:protein_coding transcript_…	main
7900228	NM_001184979,NM_004552,AF020352,AF086268,AK223309,BC001884,BC093057	chr1:39491990-39500308	chr1	NC_000001.10	+	39491990	39500308	19	NM_001184979 // NDUFS5 // NADH dehydrogenase (ubiquinone) Fe-S protein 5, 15kDa (NADH-coenzyme Q reductase) // 1p34.2-p33 // 4725 /// NM_004552 // NDUFS5 // NADH dehydrogenase (ubiquinone) Fe-S protein 5, 15kDa (NADH-coenzyme Q reductase) // 1p34.2-p33 // 4725 /// ENST00000372967 // NDUFS5 // NADH dehydrogenase (ubiquinone) Fe-S protein 5, 15kDa (NADH-coenzyme Q reductase) // 1p34.2-p33 // 4725 /…	NM_001184979 // RefSeq // Homo sapiens NADH dehydrogenase (ubiquinone) Fe-S protein 5, 15kDa (NADH-coenzyme Q reductase) (NDUFS5), transcript variant 2, mRNA. // chr1 // 95 // 100 // 18 // 19 // 0 /// NM_004552 // RefSeq // Homo sapiens NADH dehydrogenase (ubiquinone) Fe-S protein 5, 15kDa (NADH-coenzyme Q reductase) (NDUFS5), transcript variant 1, mRNA. // chr1 // 100 // 100 // 19 // 19 // 0 ///…	main
7900235	NM_012090,XM_006710523,AB029290,AF317696,AK297854,AB033077,AK023285,BX647441,AF141968,AK128617	chr1:39547118-39952789	chr1	NC_000001.10	+	39547118	39952789	133	NM_012090 // MACF1 // microtubule-actin crosslinking factor 1 // 1p32-p31 // 23499 /// XM_006710523 // MACF1 // microtubule-actin crosslinking factor 1 // 1p32-p31 // 23499 /// ENST00000289893 // MACF1 // microtubule-actin crosslinking factor 1 // 1p32-p31 // 23499 /// ENST00000360115 // MACF1 // microtubule-actin crosslinking factor 1 // 1p32-p31 // 23499 /// ENST00000361689 // MACF1 // microtub…	NM_012090 // RefSeq // Homo sapiens microtubule-actin crosslinking factor 1 (MACF1), mRNA. // chr1 // 100 // 82 // 109 // 109 // 0 /// XM_006710523 // RefSeq // PREDICTED: Homo sapiens microtubule-actin crosslinking factor 1 (MACF1), transcript variant X12, mRNA. // chr1 // 99 // 90 // 119 // 120 // 0 /// ENST00000289893 // ENSEMBL // ensembl_havana_transcript:putative chromosome:GRCh38:1:3933113…	main
7900336	AY527403	chr1:39946287-39948465	chr1	NC_000001.10	+	39946287	39948465	25	---	AY527403 // GenBank // Homo sapiens 10kDa eEF1A interacting protein mRNA, complete cds. // chr1 // 100 // 100 // 25 // 25 // 0	main
7900340	NM_181809	chr1:39957318-39995541	chr1	NC_000001.10	+	39957318	39995541	18	NM_181809 // BMP8A // bone morphogenetic protein 8a // 1p34.3 // 353500	NM_181809 // RefSeq // Homo sapiens bone morphogenetic protein 8a (BMP8A), mRNA. // chr1 // 100 // 100 // 18 // 18 // 0	main
7900350		chr1:39970194-39970267	chr1	NC_000001.10	+	39970194	39970267	4	---	---	main
7900352	NM_022120,AB050193,BC072388,AK024440	chr1:39980538-39982339	chr1	NC_000001.10	+	39980538	39982339	39	NM_022120 // OXCT2 // 3-oxoacid CoA transferase 2 // 1p34 // 64064 /// ENST00000327582 // OXCT2 // 3-oxoacid CoA transferase 2 // 1p34 // 64064 /// ENST00000447263 // OXCT2P1 // 3-oxoacid CoA transferase 2 pseudogene 1 // --- // --- /// AB050193 // OXCT2 // 3-oxoacid CoA transferase 2 // 1p34 // 64064 /// BC072388 // OXCT2 // 3-oxoacid CoA transferase 2 // 1p34 // 64064 /// AK024440 // OXCT2 // 3…	NM_022120 // RefSeq // Homo sapiens 3-oxoacid CoA transferase 2 (OXCT2), mRNA. // chr1 // 100 // 100 // 39 // 39 // 0 /// ENST00000327582 // ENSEMBL // havana:known chromosome:GRCh38:1:39769523:39771348:-1 gene:ENSG00000198754 gene_biotype:protein_coding transcript_biotype:protein_coding // chr1 // 100 // 100 // 39 // 39 // 0 /// ENST00000447263 // ENSEMBL // havana:known chromosome:GRCh38:1:3951…	main
7900354	NM_006112,NM_203456,NR_036543,NR_036544,XM_006710292,AF042385,AF042386,AF104012,AF104013,AK094660,AK293094,AK304694,AL833576,BC004898,BC008451,BC107736,DQ160195,NM_001195007	chr1:40204530-40229586	chr1	NC_000001.10	+	40204530	40229586	26	NM_006112 // PPIE // peptidylprolyl isomerase E (cyclophilin E) // 1p32 // 10450 /// NM_203456 // PPIE // peptidylprolyl isomerase E (cyclophilin E) // 1p32 // 10450 /// NR_036543 // PPIE // peptidylprolyl isomerase E (cyclophilin E) // 1p32 // 10450 /// NR_036544 // PPIE // peptidylprolyl isomerase E (cyclophilin E) // 1p32 // 10450 /// XM_006710292 // PPIE // peptidylprolyl isomerase E (cycloph…	NM_006112 // RefSeq // Homo sapiens peptidylprolyl isomerase E (cyclophilin E) (PPIE), transcript variant 1, mRNA. // chr1 // 100 // 92 // 24 // 24 // 0 /// NM_203456 // RefSeq // Homo sapiens peptidylprolyl isomerase E (cyclophilin E) (PPIE), transcript variant 2, mRNA. // chr1 // 100 // 69 // 18 // 18 // 0 /// NR_036543 // RefSeq // Homo sapiens peptidylprolyl isomerase E (cyclophilin E) (PPIE)…	main
7900365	NM_001136493,NM_001287809,NM_032793,NR_109896,AK291540,AK297991,AY358636,BC011587,BC092414,NM_001287808,AF370364,AK301533,AF370393	chr1:40420802-40435638	chr1	NC_000001.10	+	40420802	40435638	40	NM_001136493 // MFSD2A // major facilitator superfamily domain containing 2A // 1p34.2 // 84879 /// NM_001287809 // MFSD2A // major facilitator superfamily domain containing 2A // 1p34.2 // 84879 /// NM_032793 // MFSD2A // major facilitator superfamily domain containing 2A // 1p34.2 // 84879 /// NR_109896 // MFSD2A // major facilitator superfamily domain containing 2A // 1p34.2 // 84879 /// ENST0…	NM_001136493 // RefSeq // Homo sapiens major facilitator superfamily domain containing 2A (MFSD2A), transcript variant 1, mRNA. // chr1 // 100 // 100 // 40 // 40 // 0 /// NM_001287809 // RefSeq // Homo sapiens major facilitator superfamily domain containing 2A (MFSD2A), transcript variant 4, mRNA. // chr1 // 100 // 88 // 35 // 35 // 0 /// NM_032793 // RefSeq // Homo sapiens major facilitator supe…	main
7900382	NM_001105530,NM_006367,AK295396,AK297829,AK298094,AK298110,AK300861,BC013963,BC095440,BT007152,CR457409,L12168,M98474	chr1:40505905-40538321	chr1	NC_000001.10	+	40505905	40538321	24	NM_001105530 // CAP1 // CAP, adenylate cyclase-associated protein 1 (yeast) // 1p34.2 // 10487 /// NM_006367 // CAP1 // CAP, adenylate cyclase-associated protein 1 (yeast) // 1p34.2 // 10487 /// ENST00000340450 // CAP1 // CAP, adenylate cyclase-associated protein 1 (yeast) // 1p34.2 // 10487 /// ENST00000372792 // CAP1 // CAP, adenylate cyclase-associated protein 1 (yeast) // 1p34.2 // 10487 /// …	NM_001105530 // RefSeq // Homo sapiens CAP, adenylate cyclase-associated protein 1 (yeast) (CAP1), transcript variant 2, mRNA. // chr1 // 92 // 100 // 22 // 24 // 0 /// NM_006367 // RefSeq // Homo sapiens CAP, adenylate cyclase-associated protein 1 (yeast) (CAP1), transcript variant 1, mRNA. // chr1 // 92 // 100 // 22 // 24 // 0 /// ENST00000340450 // ENSEMBL // havana:known chromosome:GRCh38:1:4…	main
7900395	NM_012421,AB209099,BC113666,U22377	chr1:40627041-40706593	chr1	NC_000001.10	+	40627041	40706593	30	NM_012421 // RLF // rearranged L-myc fusion // 1p32 // 6018 /// ENST00000372771 // RLF // rearranged L-myc fusion // 1p32 // 6018 /// AB209099 // RLF // rearranged L-myc fusion // 1p32 // 6018 /// BC113666 // RLF // rearranged L-myc fusion // 1p32 // 6018 /// U22377 // RLF // rearranged L-myc fusion // 1p32 // 6018	NM_012421 // RefSeq // Homo sapiens rearranged L-myc fusion (RLF), mRNA. // chr1 // 100 // 100 // 30 // 30 // 0 /// ENST00000372771 // ENSEMBL // ensembl_havana_transcript:known chromosome:GRCh38:1:40161373:40240921:1 gene:ENSG00000117000 gene_biotype:protein_coding transcript_biotype:protein_coding // chr1 // 100 // 100 // 30 // 30 // 0 /// AB209099 // GenBank // Homo sapiens mRNA for rearranged…	main
7900405		chr1:40643515-40643621	chr1	NC_000001.10	+	40643515	40643621	25	ENST00000384777 // RNU6-1237P // RNA, U6 small nuclear 1237, pseudogene // --- // ---	ENST00000384777 // ENSEMBL // ncrna:known chromosome:GRCh38:1:40177843:40177949:1 gene:ENSG00000207508 gene_biotype:snRNA transcript_biotype:snRNA // chr1 // 100 // 100 // 25 // 25 // 0 /// NONHSAT002624 // NONCODE // Non-coding transcript identified by NONCODE // chr1 // 100 // 100 // 25 // 25 // 0	main
7900407		chr1:40699416-40699524	chr1	NC_000001.10	+	40699416	40699524	25	---	---	main
7900409	NM_001008740,BC108666	chr1:40713573-40717363	chr1	NC_000001.10	+	40713573	40717363	26	NM_001008740 // TMCO2 // transmembrane and coiled-coil domains 2 // 1p34.2 // 127391 /// ENST00000372766 // TMCO2 // transmembrane and coiled-coil domains 2 // 1p34.2 // 127391 /// ENST00000468258 // TMCO2 // transmembrane and coiled-coil domains 2 // 1p34.2 // 127391 /// BC108666 // TMCO2 // transmembrane and coiled-coil domains 2 // 1p34.2 // 127391	NM_001008740 // RefSeq // Homo sapiens transmembrane and coiled-coil domains 2 (TMCO2), mRNA. // chr1 // 100 // 100 // 26 // 26 // 0 /// ENST00000372766 // ENSEMBL // ensembl_havana_transcript:known chromosome:GRCh38:1:40247901:40251691:1 gene:ENSG00000188800 gene_biotype:protein_coding transcript_biotype:protein_coding // chr1 // 100 // 100 // 26 // 26 // 0 /// ENST00000468258 // ENSEMBL // hava…	main
7900413	NM_005857,AB016068,AF064867,BC037283	chr1:40723779-40759856	chr1	NC_000001.10	+	40723779	40759856	26	NM_005857 // ZMPSTE24 // zinc metallopeptidase STE24 // 1p34 // 10269 /// ENST00000372759 // ZMPSTE24 // zinc metallopeptidase STE24 // 1p34 // 10269 /// AB016068 // ZMPSTE24 // zinc metallopeptidase STE24 // 1p34 // 10269 /// AF064867 // ZMPSTE24 // zinc metallopeptidase STE24 // 1p34 // 10269 /// BC037283 // ZMPSTE24 // zinc metallopeptidase STE24 // 1p34 // 10269	NM_005857 // RefSeq // Homo sapiens zinc metallopeptidase STE24 (ZMPSTE24), mRNA. // chr1 // 100 // 100 // 26 // 26 // 0 /// ENST00000372759 // ENSEMBL // ensembl_havana_transcript:known chromosome:GRCh38:1:40258107:40294184:1 gene:ENSG00000084073 gene_biotype:protein_coding transcript_biotype:protein_coding // chr1 // 100 // 100 // 26 // 26 // 0 /// AB016068 // GenBank // Homo sapiens mRNA for S…	main
7900426	NM_001198978,NM_001198979,NM_001198980,NM_022733,AK294675,AK298702,AK303975,AK316218,BC021133	chr1:40839369-40888998	chr1	NC_000001.10	+	40839369	40888998	26	NM_001198978 // SMAP2 // small ArfGAP2 // 1p35.3-p34.1 // 64744 /// NM_001198979 // SMAP2 // small ArfGAP2 // 1p35.3-p34.1 // 64744 /// NM_001198980 // SMAP2 // small ArfGAP2 // 1p35.3-p34.1 // 64744 /// NM_022733 // SMAP2 // small ArfGAP2 // 1p35.3-p34.1 // 64744 /// ENST00000372708 // SMAP2 // small ArfGAP2 // 1p35.3-p34.1 // 64744 /// ENST00000372718 // SMAP2 // small ArfGAP2 // 1p35.3-p34.1 /…	NM_001198978 // RefSeq // Homo sapiens small ArfGAP2 (SMAP2), transcript variant 3, mRNA. // chr1 // 100 // 85 // 22 // 22 // 0 /// NM_001198979 // RefSeq // Homo sapiens small ArfGAP2 (SMAP2), transcript variant 2, mRNA. // chr1 // 100 // 85 // 22 // 22 // 0 /// NM_001198980 // RefSeq // Homo sapiens small ArfGAP2 (SMAP2), transcript variant 4, mRNA. // chr1 // 100 // 85 // 22 // 22 // 0 /// NM_…	main
7900438	NM_023070,AK091612,BC017498	chr1:40915774-40929390	chr1	NC_000001.10	+	40915774	40929390	23	NM_023070 // ZFP69B // ZFP69 zinc finger protein B // 1p34.2 // 65243 /// ENST00000361584 // ZFP69B // ZFP69 zinc finger protein B // 1p34.2 // 65243 /// ENST00000411995 // ZFP69B // ZFP69 zinc finger protein B // 1p34.2 // 65243 /// ENST00000469416 // ZFP69B // ZFP69 zinc finger protein B // 1p34.2 // 65243 /// ENST00000484445 // ZFP69B // ZFP69 zinc finger protein B // 1p34.2 // 65243 /// AK091…	NM_023070 // RefSeq // Homo sapiens ZFP69 zinc finger protein B (ZFP69B), mRNA. // chr1 // 100 // 91 // 21 // 21 // 0 /// ENST00000361584 // ENSEMBL // ensembl:known chromosome:GRCh38:1:40450665:40463716:1 gene:ENSG00000187801 gene_biotype:protein_coding transcript_biotype:protein_coding // chr1 // 100 // 91 // 21 // 21 // 0 /// ENST00000411995 // ENSEMBL // havana:known chromosome:GRCh38:1:40450…	main
7900446	XM_005270808,BC041873,NM_198494	chr1:40942885-40962015	chr1	NC_000001.10	+	40942885	40962015	31	XM_005270808 // ZFP69 // ZFP69 zinc finger protein // 1p34.2 // 339559 /// ENST00000372706 // ZFP69 // ZFP69 zinc finger protein // 1p34.2 // 339559 /// BC041873 // ZFP69 // ZFP69 zinc finger protein // 1p34.2 // 339559 /// NM_198494 // ZFP69 // ZFP69 zinc finger protein // 1p34.2 // 339559 /// ENST00000372705 // ZFP69 // ZFP69 zinc finger protein // 1p34.2 // 339559	XM_005270808 // RefSeq // PREDICTED: Homo sapiens ZFP69 zinc finger protein (ZFP69), transcript variant X1, mRNA. // chr1 // 100 // 90 // 28 // 28 // 0 /// ENST00000372706 // ENSEMBL // ensembl_havana_transcript:known chromosome:GRCh38:1:40477215:40496343:1 gene:ENSG00000187815 gene_biotype:protein_coding transcript_biotype:protein_coding // chr1 // 100 // 100 // 31 // 31 // 0 /// BC041873 // Gen…	main
7900454	AF086542,AK023245,BC021969,NM_022774	chr1:40974413-40982228	chr1	NC_000001.10	+	40974413	40982228	31	ENST00000358527 // EXO5 // exonuclease 5 // 1p34.2 // 64789 /// ENST00000372703 // EXO5 // exonuclease 5 // 1p34.2 // 64789 /// ENST00000415550 // EXO5 // exonuclease 5 // 1p34.2 // 64789 /// ENST00000432259 // EXO5 // exonuclease 5 // 1p34.2 // 64789 /// AF086542 // EXO5 // exonuclease 5 // 1p34.2 // 64789 /// AK023245 // EXO5 // exonuclease 5 // 1p34.2 // 64789 /// BC021969 // EXO5 // exonuclea…	ENST00000358527 // ENSEMBL // ensembl_havana_transcript:known chromosome:GRCh38:1:40508741:40516036:1 gene:ENSG00000164002 gene_biotype:protein_coding transcript_biotype:protein_coding // chr1 // 100 // 87 // 27 // 27 // 0 /// ENST00000372703 // ENSEMBL // havana:known chromosome:GRCh38:1:40508747:40516037:1 gene:ENSG00000164002 gene_biotype:protein_coding transcript_biotype:protein_coding // chr…	main
7900461	NM_152373,BC091518	chr1:40997233-41013841	chr1	NC_000001.10	+	40997233	41013841	27	ENST00000493756 // ZNF684 // zinc finger protein 684 // 1p34.2 // 127396 /// NM_152373 // ZNF684 // zinc finger protein 684 // 1p34.2 // 127396 /// ENST00000372699 // ZNF684 // zinc finger protein 684 // 1p34.2 // 127396 /// BC091518 // ZNF684 // zinc finger protein 684 // 1p34.2 // 127396 /// ENST00000465152 // ZNF684 // zinc finger protein 684 // 1p34.2 // 127396 /// ENST00000472043 // ZNF684 /…	ENST00000493756 // ENSEMBL // havana:known chromosome:GRCh38:1:40531722:40547785:1 gene:ENSG00000117010 gene_biotype:protein_coding transcript_biotype:processed_transcript // chr1 // 100 // 56 // 15 // 15 // 0 /// NM_152373 // RefSeq // Homo sapiens zinc finger protein 684 (ZNF684), mRNA. // chr1 // 100 // 100 // 27 // 27 // 1 /// ENST00000372699 // ENSEMBL // ensembl_havana_transcript:known chro…	main
7900468	XM_005270895,AF191744,AK000346,AK300774,AK301385,BC005003,BT020081,D89986,U62296,U78774,Z74792,NM_001142587,NM_001142588,NM_014223,NM_001142589,NM_001142590,D85425,AK093786,AK126386,AK301215,S74703	chr1:41157242-41237277	chr1	NC_000001.10	+	41157242	41237277	32	XM_005270895 // NFYC // nuclear transcription factor Y, gamma // 1p32 // 4802 /// ENST00000308733 // NFYC // nuclear transcription factor Y, gamma // 1p32 // 4802 /// ENST00000372651 // NFYC // nuclear transcription factor Y, gamma // 1p32 // 4802 /// ENST00000372652 // NFYC // nuclear transcription factor Y, gamma // 1p32 // 4802 /// ENST00000372653 // NFYC // nuclear transcription factor Y, gam…	XM_005270895 // RefSeq // PREDICTED: Homo sapiens nuclear transcription factor Y, gamma (NFYC), transcript variant X5, mRNA. // chr1 // 100 // 84 // 27 // 27 // 0 /// ENST00000308733 // ENSEMBL // havana:known chromosome:GRCh38:1:40738838:40771603:1 gene:ENSG00000066136 gene_biotype:protein_coding transcript_biotype:protein_coding // chr1 // 100 // 84 // 27 // 27 // 0 /// ENST00000372651 // ENSEM…	main
7900488	NR_029846	chr1:41220027-41220118	chr1	NC_000001.10	+	41220027	41220118	25	NR_029846 // MIR30E // microRNA 30e // 1p34.2 // 407034 /// ENST00000362104 // MIR30E // microRNA 30e // 1p34.2 // 407034	NR_029846 // RefSeq // Homo sapiens microRNA 30e (MIR30E), microRNA. // chr1 // 100 // 100 // 25 // 25 // 0 /// ENST00000362104 // ENSEMBL // ncrna:known chromosome:GRCh38:1:40754351:40754463:1 gene:ENSG00000198974 gene_biotype:miRNA transcript_biotype:miRNA // chr1 // 100 // 100 // 25 // 25 // 0 /// hsa-mir-30e // miRBase Micro RNA Database // MI0000749 Homo sapiens miR-30e stem-loop // chr1 // …	main
7900490	NR_029833	chr1:41222956-41223044	chr1	NC_000001.10	+	41222956	41223044	25	NR_029833 // MIR30C1 // microRNA 30c-1 // 1p34.2 // 407031 /// ENST00000385227 // MIR30C1 // microRNA 30c-1 // 1p34.2 // 407031	NR_029833 // RefSeq // Homo sapiens microRNA 30c-1 (MIR30C1), microRNA. // chr1 // 100 // 100 // 25 // 25 // 0 /// ENST00000385227 // ENSEMBL // ncrna:known chromosome:GRCh38:1:40757284:40757372:1 gene:ENSG00000207962 gene_biotype:miRNA transcript_biotype:miRNA // chr1 // 100 // 100 // 25 // 25 // 0 /// hsa-mir-30c-1 // miRBase Micro RNA Database // MI0000736 Homo sapiens miR-30c-1 stem-loop // c…	main
7900492	NM_004700,NM_172163,AF105202	chr1:41249684-41306124	chr1	NC_000001.10	+	41249684	41306124	25	NM_004700 // KCNQ4 // potassium voltage-gated channel, KQT-like subfamily, member 4 // 1p34 // 9132 /// NM_172163 // KCNQ4 // potassium voltage-gated channel, KQT-like subfamily, member 4 // 1p34 // 9132 /// ENST00000347132 // KCNQ4 // potassium voltage-gated channel, KQT-like subfamily, member 4 // 1p34 // 9132 /// ENST00000443478 // KCNQ4 // potassium voltage-gated channel, KQT-like subfamily, …	NM_004700 // RefSeq // Homo sapiens potassium voltage-gated channel, KQT-like subfamily, member 4 (KCNQ4), transcript variant 1, mRNA. // chr1 // 100 // 100 // 25 // 25 // 0 /// NM_172163 // RefSeq // Homo sapiens potassium voltage-gated channel, KQT-like subfamily, member 4 (KCNQ4), transcript variant 2, mRNA. // chr1 // 100 // 96 // 24 // 24 // 0 /// ENST00000347132 // ENSEMBL // ensembl_havana…	main
7900508		chr1:41270515-41270813	chr1	NC_000001.10	+	41270515	41270813	20	ENST00000477493 // RN7SL326P // RNA, 7SL, cytoplasmic 326, pseudogene // --- // ---	ENST00000477493 // ENSEMBL // ncrna:known chromosome:GRCh38:1:40804846:40805141:1 gene:ENSG00000264582 gene_biotype:misc_RNA transcript_biotype:misc_RNA // chr1 // 100 // 100 // 20 // 20 // 0 /// NONHSAT002668 // NONCODE // Non-coding transcript identified by NONCODE: Sense No Exonic // chr1 // 100 // 100 // 20 // 20 // 0	main
7900510	NM_001905,XM_005270536,XM_006710390,AK130549,AK297386,AK303797,AK304817,BC009408,AK299122	chr1:41445007-41478235	chr1	NC_000001.10	+	41445007	41478235	41	NM_001905 // CTPS1 // CTP synthase 1 // 1p34.1 // 1503 /// XM_005270536 // CTPS1 // CTP synthase 1 // 1p34.1 // 1503 /// XM_006710390 // CTPS1 // CTP synthase 1 // 1p34.1 // 1503 /// ENST00000372616 // CTPS1 // CTP synthase 1 // 1p34.1 // 1503 /// ENST00000372621 // CTPS1 // CTP synthase 1 // 1p34.1 // 1503 /// ENST00000463423 // CTPS1 // CTP synthase 1 // 1p34.1 // 1503 /// ENST00000464283 // CT…	NM_001905 // RefSeq // Homo sapiens CTP synthase 1 (CTPS1), mRNA. // chr1 // 100 // 95 // 39 // 39 // 0 /// XM_005270536 // RefSeq // PREDICTED: Homo sapiens CTP synthase 1 (CTPS1), transcript variant X2, mRNA. // chr1 // 100 // 90 // 37 // 37 // 0 /// XM_006710390 // RefSeq // PREDICTED: Homo sapiens CTP synthase 1 (CTPS1), transcript variant X3, mRNA. // chr1 // 100 // 90 // 37 // 37 // 0 /// E…	main
7900531	NM_007102,BC069301,BC093779,BC093781,U34279	chr1:42619081-42621495	chr1	NC_000001.10	+	42619081	42621495	27	NM_007102 // GUCA2B // guanylate cyclase activator 2B (uroguanylin) // 1p34-p33 // 2981 /// ENST00000372581 // GUCA2B // guanylate cyclase activator 2B (uroguanylin) // 1p34-p33 // 2981 /// BC069301 // GUCA2B // guanylate cyclase activator 2B (uroguanylin) // 1p34-p33 // 2981 /// BC093779 // GUCA2B // guanylate cyclase activator 2B (uroguanylin) // 1p34-p33 // 2981 /// BC093781 // GUCA2B // guany…	NM_007102 // RefSeq // Homo sapiens guanylate cyclase activator 2B (uroguanylin) (GUCA2B), mRNA. // chr1 // 100 // 85 // 23 // 23 // 0 /// ENST00000372581 // ENSEMBL // ensembl_havana_transcript:known chromosome:GRCh38:1:42153421:42155824:1 gene:ENSG00000044012 gene_biotype:protein_coding transcript_biotype:protein_coding // chr1 // 100 // 85 // 23 // 23 // 0 /// BC069301 // GenBank // Homo sapie…	main
7900538		chr1:42779299-42779471	chr1	NC_000001.10	+	42779299	42779471	25	---	---	main
7900540	NM_173642,BC039737	chr1:42846477-42880850	chr1	NC_000001.10	+	42846477	42880850	27	NM_173642 // RIMKLA // ribosomal modification protein rimK-like family member A // 1p34.2 // 284716 /// ENST00000410070 // RIMKLA // ribosomal modification protein rimK-like family member A // 1p34.2 // 284716 /// ENST00000431473 // RIMKLA // ribosomal modification protein rimK-like family member A // 1p34.2 // 284716 /// BC039737 // RIMKLA // ribosomal modification protein rimK-like family membe…	NM_173642 // RefSeq // Homo sapiens ribosomal modification protein rimK-like family member A (RIMKLA), mRNA. // chr1 // 100 // 100 // 27 // 27 // 0 /// ENST00000410070 // ENSEMBL // havana:putative chromosome:GRCh38:1:42380795:42410165:1 gene:ENSG00000177181 gene_biotype:protein_coding transcript_biotype:protein_coding // chr1 // 100 // 67 // 18 // 18 // 0 /// ENST00000431473 // ENSEMBL // ensemb…	main
7900546	NM_001287510,NM_001287511,NM_024664,BC012383,BC104938,BC106064,BC112015,NM_001077447,NM_001287508,NM_001287506,NM_001287507,NM_001287509	chr1:42921788-42926120	chr1	NC_000001.10	+	42921788	42926120	27	NM_001287510 // PPCS // phosphopantothenoylcysteine synthetase // 1p34.2 // 79717 /// NM_001287511 // PPCS // phosphopantothenoylcysteine synthetase // 1p34.2 // 79717 /// NM_024664 // PPCS // phosphopantothenoylcysteine synthetase // 1p34.2 // 79717 /// ENST00000372556 // PPCS // phosphopantothenoylcysteine synthetase // 1p34.2 // 79717 /// ENST00000372560 // PPCS // phosphopantothenoylcysteine …	NM_001287510 // RefSeq // Homo sapiens phosphopantothenoylcysteine synthetase (PPCS), transcript variant 7, mRNA. // chr1 // 100 // 89 // 24 // 24 // 0 /// NM_001287511 // RefSeq // Homo sapiens phosphopantothenoylcysteine synthetase (PPCS), transcript variant 8, mRNA. // chr1 // 100 // 44 // 12 // 12 // 0 /// NM_024664 // RefSeq // Homo sapiens phosphopantothenoylcysteine synthetase (PPCS), tran…	main
7900555	NM_001080850,AK302075,AL832217,AY639646,AK024625,BX640642	chr1:42948391-43119857	chr1	NC_000001.10	+	42948391	43119857	45	NM_001080850 // CCDC30 // coiled-coil domain containing 30 // 1p34.2 // 728621 /// ENST00000340612 // CCDC30 // coiled-coil domain containing 30 // 1p34.2 // 728621 /// ENST00000342022 // CCDC30 // coiled-coil domain containing 30 // 1p34.2 // 728621 /// ENST00000428554 // CCDC30 // coiled-coil domain containing 30 // 1p34.2 // 728621 /// ENST00000471390 // CCDC30 // coiled-coil domain containing…	NM_001080850 // RefSeq // Homo sapiens coiled-coil domain containing 30 (CCDC30), mRNA. // chr1 // 100 // 73 // 33 // 33 // 0 /// ENST00000340612 // ENSEMBL // havana:known chromosome:GRCh38:1:42536485:42654340:1 gene:ENSG00000186409 gene_biotype:protein_coding transcript_biotype:protein_coding // chr1 // 100 // 73 // 33 // 33 // 0 /// ENST00000342022 // ENSEMBL // ensembl:known chromosome:GRCh38…	main
7900576	NM_006347,XM_006710293,AF016371,AF036331,BC003412,BT019343,CR541899,CR541920,AK309438,AK310052	chr1:43124048-43142429	chr1	NC_000001.10	+	43124048	43142429	22	NM_006347 // PPIH // peptidylprolyl isomerase H (cyclophilin H) // 1p34.1 // 10465 /// XM_006710293 // PPIH // peptidylprolyl isomerase H (cyclophilin H) // 1p34.1 // 10465 /// ENST00000304979 // PPIH // peptidylprolyl isomerase H (cyclophilin H) // 1p34.1 // 10465 /// ENST00000372550 // PPIH // peptidylprolyl isomerase H (cyclophilin H) // 1p34.1 // 10465 /// ENST00000440068 // PPIH // peptidylp…	NM_006347 // RefSeq // Homo sapiens peptidylprolyl isomerase H (cyclophilin H) (PPIH), mRNA. // chr1 // 100 // 95 // 21 // 21 // 0 /// XM_006710293 // RefSeq // PREDICTED: Homo sapiens peptidylprolyl isomerase H (cyclophilin H) (PPIH), transcript variant X6, mRNA. // chr1 // 100 // 68 // 15 // 15 // 0 /// ENST00000304979 // ENSEMBL // ensembl_havana_transcript:known chromosome:GRCh38:1:42658425:4…	main
7900585	NM_004559,BC002411,BC010430,BC013838,BC015208,BC018393,BC038384,BC065571,BC070084,BC071708,BC090038,BC098435,BC106045,L28809,M83234,M85234,AK311708,Z70765	chr1:43148059-43168073	chr1	NC_000001.10	+	43148059	43168073	45	NM_004559 // YBX1 // Y box binding protein 1 // 1p34 // 4904 /// ENST00000321358 // YBX1 // Y box binding protein 1 // 1p34 // 4904 /// ENST00000332220 // YBX1 // Y box binding protein 1 // 1p34 // 4904 /// ENST00000436427 // YBX1 // Y box binding protein 1 // 1p34 // 4904 /// BC002411 // YBX1 // Y box binding protein 1 // 1p34 // 4904 /// BC010430 // YBX1 // Y box binding protein 1 // 1p34 // 49…	NM_004559 // RefSeq // Homo sapiens Y box binding protein 1 (YBX1), mRNA. // chr1 // 100 // 98 // 44 // 44 // 0 /// ENST00000321358 // ENSEMBL // ensembl_havana_transcript:known chromosome:GRCh38:1:42682427:42702349:1 gene:ENSG00000065978 gene_biotype:protein_coding transcript_biotype:protein_coding // chr1 // 100 // 98 // 44 // 44 // 0 /// ENST00000332220 // ENSEMBL // havana:known chromosome:GR…	main
7900597	NM_024097,NR_040733,BC001508,BC001711,AK299874	chr1:43232940-43241412	chr1	NC_000001.10	+	43232940	43241412	24	NM_024097 // C1orf50 // chromosome 1 open reading frame 50 // 1p34.2 // 79078 /// NR_040733 // C1orf50 // chromosome 1 open reading frame 50 // 1p34.2 // 79078 /// ENST00000372525 // C1orf50 // chromosome 1 open reading frame 50 // 1p34.2 // 79078 /// ENST00000372525 // LOC100129924 // uncharacterized LOC100129924 // 1p34.2 // 100129924 /// ENST00000468913 // C1orf50 // chromosome 1 open reading …	NM_024097 // RefSeq // Homo sapiens chromosome 1 open reading frame 50 (C1orf50), transcript variant 1, mRNA. // chr1 // 100 // 100 // 24 // 24 // 0 /// NR_040733 // RefSeq // Homo sapiens chromosome 1 open reading frame 50 (C1orf50), transcript variant 2, non-coding RNA. // chr1 // 100 // 83 // 20 // 20 // 0 /// ENST00000372525 // ENSEMBL // ensembl_havana_transcript:known chromosome:GRCh38:1:42…	main
7900603	NM_001242750	chr1:43255448-43263875	chr1	NC_000001.10	+	43255448	43263875	25	NM_001242750 // LOC100129924 // uncharacterized LOC100129924 // 1p34.2 // 100129924 /// ENST00000421630 // C1orf50 // chromosome 1 open reading frame 50 // 1p34.2 // 79078 /// ENST00000421630 // LOC100129924 // uncharacterized LOC100129924 // 1p34.2 // 100129924 /// ENST00000536543 // C1orf50 // chromosome 1 open reading frame 50 // 1p34.2 // 79078 /// ENST00000536543 // LOC100129924 // uncharact…	NM_001242750 // RefSeq // Homo sapiens uncharacterized LOC100129924 (LOC100129924), mRNA. // chr1 // 100 // 88 // 22 // 22 // 0 /// ENST00000421630 // ENSEMBL // havana:known chromosome:GRCh38:1:42792833:42798153:1 gene:ENSG00000274386 gene_biotype:lincRNA transcript_biotype:lincRNA gene:ENSG00000164008 // chr1 // 88 // 64 // 14 // 16 // 0 /// ENST00000536543 // ENSEMBL // ensembl:known chromosom…	main
7900609	NM_001017922,NM_018538,AF311285,AK125447,AY049028,BC099703,BC099707,BC099712,BC099713,AK295704	chr1:43282776-43310660	chr1	NC_000001.10	+	43282776	43310660	37	NM_001017922 // ERMAP // erythroblast membrane-associated protein (Scianna blood group) // 1p34.2 // 114625 /// NM_018538 // ERMAP // erythroblast membrane-associated protein (Scianna blood group) // 1p34.2 // 114625 /// ENST00000328249 // ERMAP // erythroblast membrane-associated protein (Scianna blood group) // 1p34.2 // 114625 /// ENST00000372514 // ERMAP // erythroblast membrane-associated pr…	NM_001017922 // RefSeq // Homo sapiens erythroblast membrane-associated protein (Scianna blood group) (ERMAP), transcript variant 1, mRNA. // chr1 // 100 // 84 // 31 // 31 // 0 /// NM_018538 // RefSeq // Homo sapiens erythroblast membrane-associated protein (Scianna blood group) (ERMAP), transcript variant 2, mRNA. // chr1 // 100 // 84 // 31 // 31 // 0 /// ENST00000328249 // ENSEMBL // havana:kno…	main
7900624	AK296201,NM_001242739,NM_015911,BC000157,AF131739	chr1:43312272-43318148	chr1	NC_000001.10	+	43312272	43318148	24	ENST00000372504 // ZNF691 // zinc finger protein 691 // 1p34.2 // 51058 /// ENST00000397034 // ZNF691 // zinc finger protein 691 // 1p34.2 // 51058 /// AK296201 // ZNF691 // zinc finger protein 691 // 1p34.2 // 51058 /// NM_001242739 // ZNF691 // zinc finger protein 691 // 1p34.2 // 51058 /// NM_015911 // ZNF691 // zinc finger protein 691 // 1p34.2 // 51058 /// ENST00000372502 // ZNF691 // zinc f…	ENST00000372504 // ENSEMBL // havana:known chromosome:GRCh38:1:42846637:42852477:1 gene:ENSG00000164011 gene_biotype:protein_coding transcript_biotype:protein_coding // chr1 // 100 // 92 // 22 // 22 // 0 /// ENST00000397034 // ENSEMBL // havana:known chromosome:GRCh38:1:42849291:42851264:1 gene:ENSG00000164011 gene_biotype:protein_coding transcript_biotype:protein_coding // chr1 // 100 // 46 // 1…	main
7900633		chr1:43457109-43457215	chr1	NC_000001.10	+	43457109	43457215	24	ENST00000384526 // RNU6-880P // RNA, U6 small nuclear 880, pseudogene // --- // ---	ENST00000384526 // ENSEMBL // ncrna:known chromosome:GRCh38:1:42991438:42991544:1 gene:ENSG00000207256 gene_biotype:snRNA transcript_biotype:snRNA // chr1 // 100 // 100 // 24 // 24 // 0 /// NONHSAT002773 // NONCODE // Non-coding transcript identified by NONCODE // chr1 // 100 // 100 // 24 // 24 // 0	main
7900635	NM_001101376,XM_005270876	chr1:43613617-43621984	chr1	NC_000001.10	+	43613617	43621984	23	NM_001101376 // FAM183A // family with sequence similarity 183, member A // 1p34.2 // 440585 /// ENST00000335282 // FAM183A // family with sequence similarity 183, member A // 1p34.2 // 440585 /// ENST00000409337 // FAM183A // family with sequence similarity 183, member A // 1p34.2 // 440585 /// ENST00000409396 // FAM183A // family with sequence similarity 183, member A // 1p34.2 // 440585 /// EN…	NM_001101376 // RefSeq // Homo sapiens family with sequence similarity 183, member A (FAM183A), mRNA. // chr1 // 100 // 100 // 23 // 23 // 0 /// ENST00000335282 // ENSEMBL // ensembl_havana_transcript:novel chromosome:GRCh38:1:43147952:43156396:1 gene:ENSG00000186973 gene_biotype:protein_coding transcript_biotype:protein_coding // chr1 // 100 // 100 // 23 // 23 // 0 /// ENST00000409337 // ENSEMBL…	main
7900639	NM_001167965,NM_152498,BC117280,BC117306,BC143804,NM_001195831	chr1:43638026-43676549	chr1	NC_000001.10	+	43638026	43676549	30	NM_001167965 // WDR65 // WD repeat domain 65 // 1p34.2 // 149465 /// NM_152498 // WDR65 // WD repeat domain 65 // 1p34.2 // 149465 /// ENST00000528956 // WDR65 // WD repeat domain 65 // 1p34.2 // 149465 /// ENST00000533339 // WDR65 // WD repeat domain 65 // 1p34.2 // 149465 /// BC117280 // WDR65 // WD repeat domain 65 // 1p34.2 // 149465 /// BC117306 // WDR65 // WD repeat domain 65 // 1p34.2 // 1…	NM_001167965 // RefSeq // Homo sapiens WD repeat domain 65 (WDR65), transcript variant 3, mRNA. // chr1 // 100 // 100 // 30 // 30 // 0 /// NM_152498 // RefSeq // Homo sapiens WD repeat domain 65 (WDR65), transcript variant 1, mRNA. // chr1 // 100 // 100 // 30 // 30 // 0 /// ENST00000528956 // ENSEMBL // havana:known chromosome:GRCh38:1:43172330:43210878:1 gene:ENSG00000243710 gene_biotype:protein…	main
7900652		chr1:43662087-43662191	chr1	NC_000001.10	+	43662087	43662191	20	ENST00000362370 // RNA5SP46 // RNA, 5S ribosomal pseudogene 46 // --- // ---	ENST00000362370 // ENSEMBL // ncrna:known chromosome:GRCh38:1:43196417:43196536:1 gene:ENSG00000199240 gene_biotype:rRNA transcript_biotype:rRNA // chr1 // 100 // 95 // 19 // 19 // 0 /// NONHSAT002788 // NONCODE // Non-coding transcript identified by NONCODE // chr1 // 100 // 95 // 19 // 19 // 0	main
7900654	NM_144626,XM_005270467,BC016858,BC072393	chr1:43735696-43739673	chr1	NC_000001.10	+	43735696	43739673	31	NM_144626 // TMEM125 // transmembrane protein 125 // 1p34.2 // 128218 /// XM_005270467 // TMEM125 // transmembrane protein 125 // 1p34.2 // 128218 /// ENST00000432792 // TMEM125 // transmembrane protein 125 // 1p34.2 // 128218 /// ENST00000439858 // TMEM125 // transmembrane protein 125 // 1p34.2 // 128218 /// BC016858 // TMEM125 // transmembrane protein 125 // 1p34.2 // 128218 /// BC072393 // TME…	NM_144626 // RefSeq // Homo sapiens transmembrane protein 125 (TMEM125), mRNA. // chr1 // 100 // 100 // 31 // 31 // 0 /// XM_005270467 // RefSeq // PREDICTED: Homo sapiens transmembrane protein 125 (TMEM125), transcript variant X2, mRNA. // chr1 // 100 // 87 // 27 // 27 // 0 /// ENST00000432792 // ENSEMBL // havana:known chromosome:GRCh38:1:43270025:43274002:1 gene:ENSG00000179178 gene_biotype:pr…	main
7900658	NM_001253357,NM_005424,XM_005271164,AK296735,AK300399,AK300623,BC038239,EU826587,EU826590	chr1:43766664-43788779	chr1	NC_000001.10	+	43766664	43788779	27	NM_001253357 // TIE1 // tyrosine kinase with immunoglobulin-like and EGF-like domains 1 // 1p34-p33 // 7075 /// NM_005424 // TIE1 // tyrosine kinase with immunoglobulin-like and EGF-like domains 1 // 1p34-p33 // 7075 /// XM_005271164 // TIE1 // tyrosine kinase with immunoglobulin-like and EGF-like domains 1 // 1p34-p33 // 7075 /// ENST00000372476 // TIE1 // tyrosine kinase with immunoglobulin-lik…	NM_001253357 // RefSeq // Homo sapiens tyrosine kinase with immunoglobulin-like and EGF-like domains 1 (TIE1), transcript variant 2, mRNA. // chr1 // 100 // 100 // 27 // 27 // 0 /// NM_005424 // RefSeq // Homo sapiens tyrosine kinase with immunoglobulin-like and EGF-like domains 1 (TIE1), transcript variant 1, mRNA. // chr1 // 100 // 100 // 27 // 27 // 0 /// XM_005271164 // RefSeq // PREDICTED: H…	main
7900683	NM_005373,DQ234353,M90102,M90103	chr1:43803475-43820135	chr1	NC_000001.10	+	43803475	43820135	44	NM_005373 // MPL // MPL proto-oncogene, thrombopoietin receptor // 1p34 // 4352 /// ENST00000372470 // MPL // MPL proto-oncogene, thrombopoietin receptor // 1p34 // 4352 /// ENST00000413998 // MPL // MPL proto-oncogene, thrombopoietin receptor // 1p34 // 4352 /// DQ234353 // MPL // MPL proto-oncogene, thrombopoietin receptor // 1p34 // 4352 /// M90102 // MPL // MPL proto-oncogene, thrombopoietin …	NM_005373 // RefSeq // Homo sapiens MPL proto-oncogene, thrombopoietin receptor (MPL), mRNA. // chr1 // 100 // 91 // 40 // 40 // 0 /// ENST00000372470 // ENSEMBL // ensembl_havana_transcript:known chromosome:GRCh38:1:43337807:43352772:1 gene:ENSG00000117400 gene_biotype:protein_coding transcript_biotype:protein_coding // chr1 // 100 // 82 // 36 // 36 // 0 /// ENST00000413998 // ENSEMBL // havana:…	main
7900699	NM_001255,AF099644,AK303844,BC000624,BC001088,BC006272,BC009425,BC009426,BC010044,BC012803,BC012827,BC013303,BC015998,BC024257,BC031294,BC110321,BT007388,U05340	chr1:43824600-43828874	chr1	NC_000001.10	+	43824600	43828874	18	NM_001255 // CDC20 // cell division cycle 20 // 1p34.1 // 991 /// ENST00000310955 // CDC20 // cell division cycle 20 // 1p34.1 // 991 /// ENST00000372462 // CDC20 // cell division cycle 20 // 1p34.1 // 991 /// AF099644 // CDC20 // cell division cycle 20 // 1p34.1 // 991 /// AK303844 // CDC20 // cell division cycle 20 // 1p34.1 // 991 /// BC000624 // CDC20 // cell division cycle 20 // 1p34.1 // 99…	NM_001255 // RefSeq // Homo sapiens cell division cycle 20 (CDC20), mRNA. // chr1 // 100 // 83 // 15 // 15 // 0 /// ENST00000310955 // ENSEMBL // ensembl_havana_transcript:known chromosome:GRCh38:1:43358955:43363203:1 gene:ENSG00000117399 gene_biotype:protein_coding transcript_biotype:protein_coding // chr1 // 100 // 83 // 15 // 15 // 0 /// ENST00000372462 // ENSEMBL // havana:known chromosome:GR…	main
7900710	AK091821,AK126972,AK131107,BC017576,BC051343,NM_015284,BC151232,BC052802	chr1:43855553-43918321	chr1	NC_000001.10	+	43855553	43918321	117	ENST00000357658 // SZT2 // seizure threshold 2 homolog (mouse) // 1p34.2 // 23334 /// ENST00000372450 // SZT2 // seizure threshold 2 homolog (mouse) // 1p34.2 // 23334 /// ENST00000406439 // SZT2 // seizure threshold 2 homolog (mouse) // 1p34.2 // 23334 /// ENST00000460536 // SZT2 // seizure threshold 2 homolog (mouse) // 1p34.2 // 23334 /// ENST00000470139 // SZT2 // seizure threshold 2 homolog …	ENST00000357658 // ENSEMBL // havana:known chromosome:GRCh38:1:43389905:43410553:1 gene:ENSG00000198198 gene_biotype:protein_coding transcript_biotype:retained_intron // chr1 // 100 // 18 // 21 // 21 // 0 /// ENST00000372450 // ENSEMBL // havana:known chromosome:GRCh38:1:43389882:43406894:1 gene:ENSG00000198198 gene_biotype:protein_coding transcript_biotype:protein_coding // chr1 // 100 // 19 // …	main
7900792	NM_002840,NM_130440,AK127475,BC048768,BX537361,DQ234351	chr1:43996547-44089343	chr1	NC_000001.10	+	43996547	44089343	50	NM_002840 // PTPRF // protein tyrosine phosphatase, receptor type, F // 1p34 // 5792 /// NM_130440 // PTPRF // protein tyrosine phosphatase, receptor type, F // 1p34 // 5792 /// ENST00000359947 // PTPRF // protein tyrosine phosphatase, receptor type, F // 1p34 // 5792 /// ENST00000372405 // PTPRF // protein tyrosine phosphatase, receptor type, F // 1p34 // 5792 /// ENST00000414879 // PTPRF // pro…	NM_002840 // RefSeq // Homo sapiens protein tyrosine phosphatase, receptor type, F (PTPRF), transcript variant 1, mRNA. // chr1 // 100 // 84 // 42 // 42 // 0 /// NM_130440 // RefSeq // Homo sapiens protein tyrosine phosphatase, receptor type, F (PTPRF), transcript variant 2, mRNA. // chr1 // 100 // 82 // 41 // 41 // 0 /// ENST00000359947 // ENSEMBL // ensembl_havana_transcript:known chromosome:GR…	main
7900833	NM_014663,AB014577,AK294596,AK300039,BC002558	chr1:44115797-44171189	chr1	NC_000001.10	+	44115797	44171189	30	NM_014663 // KDM4A // lysine (K)-specific demethylase 4A // 1p34.1 // 9682 /// ENST00000372396 // KDM4A // lysine (K)-specific demethylase 4A // 1p34.1 // 9682 /// ENST00000463151 // KDM4A // lysine (K)-specific demethylase 4A // 1p34.1 // 9682 /// AB014577 // KDM4A // lysine (K)-specific demethylase 4A // 1p34.1 // 9682 /// AK294596 // KDM4A // lysine (K)-specific demethylase 4A // 1p34.1 // 968…	NM_014663 // RefSeq // Homo sapiens lysine (K)-specific demethylase 4A (KDM4A), mRNA. // chr1 // 100 // 100 // 30 // 30 // 0 /// ENST00000372396 // ENSEMBL // ensembl_havana_transcript:known chromosome:GRCh38:1:43650158:43705515:1 gene:ENSG00000066135 gene_biotype:protein_coding transcript_biotype:protein_coding // chr1 // 100 // 100 // 30 // 30 // 0 /// ENST00000463151 // ENSEMBL // havana:known…	main
7900857	NM_001270459,NM_001270460,NM_001270462,NM_001270463,NM_001270464,NM_001270465,NM_006279,NM_174963,NM_174964,NM_174965,NM_174967,NM_174968,NM_174969,NM_174970,NM_174971,NR_073016,NR_073017,NR_073019,NR_073020,NR_073023,XM_006710826,XM_006710830,XM_006710831,XM_006710832,AF425851,AF425852,AF425853,AF425854,AF425855,AF425856,AF425857,AF425858,AF425859,AF425860,AF425861,AF425862,AF425863,AF425864,AF4…	chr1:44173218-44396831	chr1	NC_000001.10	+	44173218	44396831	50	NM_001270459 // ST3GAL3 // ST3 beta-galactoside alpha-2,3-sialyltransferase 3 // 1p34.1 // 6487 /// NM_001270460 // ST3GAL3 // ST3 beta-galactoside alpha-2,3-sialyltransferase 3 // 1p34.1 // 6487 /// NM_001270462 // ST3GAL3 // ST3 beta-galactoside alpha-2,3-sialyltransferase 3 // 1p34.1 // 6487 /// NM_001270463 // ST3GAL3 // ST3 beta-galactoside alpha-2,3-sialyltransferase 3 // 1p34.1 // 6487 ///…	NM_001270459 // RefSeq // Homo sapiens ST3 beta-galactoside alpha-2,3-sialyltransferase 3 (ST3GAL3), transcript variant 11, mRNA. // chr1 // 100 // 82 // 41 // 41 // 0 /// NM_001270460 // RefSeq // Homo sapiens ST3 beta-galactoside alpha-2,3-sialyltransferase 3 (ST3GAL3), transcript variant 12, mRNA. // chr1 // 100 // 78 // 39 // 39 // 0 /// NM_001270462 // RefSeq // Homo sapiens ST3 beta-galacto…	main
7900876		chr1:44182138-44182222	chr1	NC_000001.10	+	44182138	44182222	14	ENST00000516392 // RNU6-1058P // RNA, U6 small nuclear 1058, pseudogene // --- // ---	ENST00000516392 // ENSEMBL // ncrna:known chromosome:GRCh38:1:43716467:43716556:1 gene:ENSG00000252201 gene_biotype:snRNA transcript_biotype:snRNA // chr1 // 100 // 100 // 14 // 14 // 0 /// NONHSAT002825 // NONCODE // Non-coding transcript identified by NONCODE // chr1 // 100 // 100 // 14 // 14 // 0	main
7900878	NM_001136215,NM_057090,NM_057091,XM_006711023,XM_006711024,AF109401,AF120274,BC062375	chr1:44398992-44402912	chr1	NC_000001.10	+	44398992	44402912	28	NM_001136215 // ARTN // artemin // 1p33-p32 // 9048 /// NM_057090 // ARTN // artemin // 1p33-p32 // 9048 /// NM_057091 // ARTN // artemin // 1p33-p32 // 9048 /// XM_006711023 // ARTN // artemin // 1p33-p32 // 9048 /// XM_006711024 // ARTN // artemin // 1p33-p32 // 9048 /// ENST00000372354 // ARTN // artemin // 1p33-p32 // 9048 /// ENST00000372359 // ARTN // artemin // 1p33-p32 // 9048 /// ENST000…	NM_001136215 // RefSeq // Homo sapiens artemin (ARTN), transcript variant 5, mRNA. // chr1 // 100 // 79 // 22 // 22 // 0 /// NM_057090 // RefSeq // Homo sapiens artemin (ARTN), transcript variant 4, mRNA. // chr1 // 100 // 93 // 26 // 26 // 0 /// NM_057091 // RefSeq // Homo sapiens artemin (ARTN), transcript variant 2, mRNA. // chr1 // 100 // 93 // 26 // 26 // 0 /// XM_006711023 // RefSeq // PRED…	main
7900888	NM_014652,XM_003846624,AF267987,AK091565,AK290173,BC002608,BC008194	chr1:44412611-44433694	chr1	NC_000001.10	+	44412611	44433694	48	NM_014652 // IPO13 // importin 13 // 1p34.1 // 9670 /// XM_003846624 // IPO13 // importin 13 // 1p34.1 // 9670 /// ENST00000372339 // IPO13 // importin 13 // 1p34.1 // 9670 /// ENST00000372343 // IPO13 // importin 13 // 1p34.1 // 9670 /// ENST00000492152 // IPO13 // importin 13 // 1p34.1 // 9670 /// AF267987 // IPO13 // importin 13 // 1p34.1 // 9670 /// AK091565 // IPO13 // importin 13 // 1p34.1 …	NM_014652 // RefSeq // Homo sapiens importin 13 (IPO13), mRNA. // chr1 // 100 // 71 // 34 // 34 // 0 /// XM_003846624 // RefSeq // PREDICTED: Homo sapiens importin 13 (IPO13), mRNA. // chr1 // 100 // 71 // 34 // 34 // 0 /// ENST00000372339 // ENSEMBL // havana:known chromosome:GRCh38:1:43965939:43967752:1 gene:ENSG00000117408 gene_biotype:protein_coding transcript_biotype:protein_coding // chr1 /…	main
7900911	NM_001384,AK297933,BC001389,BC003181,BC016956,BT007431,AF053003,NM_001039589	chr1:44435653-44439045	chr1	NC_000001.10	+	44435653	44439045	28	NM_001384 // DPH2 // DPH2 homolog (S. cerevisiae) // 1p34 // 1802 /// ENST00000255108 // DPH2 // DPH2 homolog (S. cerevisiae) // 1p34 // 1802 /// ENST00000476260 // DPH2 // DPH2 homolog (S. cerevisiae) // 1p34 // 1802 /// ENST00000477294 // DPH2 // DPH2 homolog (S. cerevisiae) // 1p34 // 1802 /// ENST00000490861 // DPH2 // DPH2 homolog (S. cerevisiae) // 1p34 // 1802 /// ENST00000492306 // DPH2 /…	NM_001384 // RefSeq // Homo sapiens DPH2 homolog (S. cerevisiae) (DPH2), transcript variant 1, mRNA. // chr1 // 100 // 100 // 28 // 28 // 0 /// ENST00000255108 // ENSEMBL // ensembl_havana_transcript:known chromosome:GRCh38:1:43970004:43973369:1 gene:ENSG00000132768 gene_biotype:protein_coding transcript_biotype:protein_coding // chr1 // 100 // 96 // 27 // 27 // 0 /// ENST00000476260 // ENSEMBL /…	main
7900922	NM_001039457,NM_001294333,NM_004047,BC000423,BC005876,BT007151,CR456972,D89052	chr1:44440602-44443972	chr1	NC_000001.10	+	44440602	44443972	40	NM_001039457 // ATP6V0B // ATPase, H+ transporting, lysosomal 21kDa, V0 subunit b // 1p32.3 // 533 /// NM_001294333 // ATP6V0B // ATPase, H+ transporting, lysosomal 21kDa, V0 subunit b // 1p32.3 // 533 /// NM_004047 // ATP6V0B // ATPase, H+ transporting, lysosomal 21kDa, V0 subunit b // 1p32.3 // 533 /// ENST00000236067 // ATP6V0B // ATPase, H+ transporting, lysosomal 21kDa, V0 subunit b // 1p32.…	NM_001039457 // RefSeq // Homo sapiens ATPase, H+ transporting, lysosomal 21kDa, V0 subunit b (ATP6V0B), transcript variant 2, mRNA. // chr1 // 97 // 93 // 36 // 37 // 0 /// NM_001294333 // RefSeq // Homo sapiens ATPase, H+ transporting, lysosomal 21kDa, V0 subunit b (ATP6V0B), transcript variant 3, mRNA. // chr1 // 100 // 100 // 40 // 40 // 0 /// NM_004047 // RefSeq // Homo sapiens ATPase, H+ tr…	main
7900931	NM_001005417,XM_005271304,AB024434,AF038660,AK095873,NM_003780,NM_030587,BC096821,AK293418	chr1:44444866-44456840	chr1	NC_000001.10	+	44444866	44456840	33	NM_001005417 // B4GALT2 // UDP-Gal:betaGlcNAc beta 1,4- galactosyltransferase, polypeptide 2 // 1p34-p33 // 8704 /// XM_005271304 // B4GALT2 // UDP-Gal:betaGlcNAc beta 1,4- galactosyltransferase, polypeptide 2 // 1p34-p33 // 8704 /// ENST00000356836 // B4GALT2 // UDP-Gal:betaGlcNAc beta 1,4- galactosyltransferase, polypeptide 2 // 1p34-p33 // 8704 /// ENST00000434555 // B4GALT2 // UDP-Gal:betaGlc…	NM_001005417 // RefSeq // Homo sapiens UDP-Gal:betaGlcNAc beta 1,4- galactosyltransferase, polypeptide 2 (B4GALT2), transcript variant 3, mRNA. // chr1 // 100 // 73 // 24 // 24 // 0 /// XM_005271304 // RefSeq // PREDICTED: Homo sapiens UDP-Gal:betaGlcNAc beta 1,4- galactosyltransferase, polypeptide 2 (B4GALT2), transcript variant X1, mRNA. // chr1 // 100 // 73 // 24 // 24 // 0 /// ENST00000356836…	main
7900944	NM_152499,AK092569,BC033868,BC047313,BX641142,AK024289	chr1:44457280-44462200	chr1	NC_000001.10	+	44457280	44462200	28	NM_152499 // CCDC24 // coiled-coil domain containing 24 // 1p34.1 // 149473 /// ENST00000372318 // CCDC24 // coiled-coil domain containing 24 // 1p34.1 // 149473 /// ENST00000460543 // CCDC24 // coiled-coil domain containing 24 // 1p34.1 // 149473 /// ENST00000463846 // CCDC24 // coiled-coil domain containing 24 // 1p34.1 // 149473 /// ENST00000466180 // CCDC24 // coiled-coil domain containing 24…	NM_152499 // RefSeq // Homo sapiens coiled-coil domain containing 24 (CCDC24), mRNA. // chr1 // 100 // 100 // 28 // 28 // 0 /// ENST00000372318 // ENSEMBL // ensembl_havana_transcript:known chromosome:GRCh38:1:43991608:43996528:1 gene:ENSG00000159214 gene_biotype:protein_coding transcript_biotype:protein_coding // chr1 // 100 // 100 // 28 // 28 // 0 /// ENST00000460543 // ENSEMBL // havana:known …	main
7900957	NM_173484,BC035408,BC049844,XM_005270464,AK308458	chr1:44584522-44600812	chr1	NC_000001.10	+	44584522	44600812	26	NM_173484 // KLF17 // Kruppel-like factor 17 // 1p34.1 // 128209 /// ENST00000372299 // KLF17 // Kruppel-like factor 17 // 1p34.1 // 128209 /// BC035408 // KLF17 // Kruppel-like factor 17 // 1p34.1 // 128209 /// BC049844 // KLF17 // Kruppel-like factor 17 // 1p34.1 // 128209 /// XM_005270464 // KLF17 // Kruppel-like factor 17 // 1p34.1 // 128209 /// ENST00000476802 // KLF17 // Kruppel-like factor…	NM_173484 // RefSeq // Homo sapiens Kruppel-like factor 17 (KLF17), mRNA. // chr1 // 100 // 100 // 26 // 26 // 0 /// ENST00000372299 // ENSEMBL // ensembl_havana_transcript:known chromosome:GRCh38:1:44118850:44135140:1 gene:ENSG00000171872 gene_biotype:protein_coding transcript_biotype:protein_coding // chr1 // 100 // 100 // 26 // 26 // 0 /// BC035408 // GenBank // Homo sapiens Kruppel-like facto…	main
7900962	NM_001034023,NM_001034024,NM_019100,XM_005271039,XM_006710771,AF265228,AK289366,AK293598,AK298793,BC002855,BC008053,AK092898,AK300217,AK300372,AK300442	chr1:44679125-44686353	chr1	NC_000001.10	+	44679125	44686353	33	NM_001034023 // DMAP1 // DNA methyltransferase 1 associated protein 1 // 1p34 // 55929 /// NM_001034024 // DMAP1 // DNA methyltransferase 1 associated protein 1 // 1p34 // 55929 /// NM_019100 // DMAP1 // DNA methyltransferase 1 associated protein 1 // 1p34 // 55929 /// XM_005271039 // DMAP1 // DNA methyltransferase 1 associated protein 1 // 1p34 // 55929 /// XM_006710771 // DMAP1 // DNA methyltra…	NM_001034023 // RefSeq // Homo sapiens DNA methyltransferase 1 associated protein 1 (DMAP1), transcript variant 2, mRNA. // chr1 // 100 // 85 // 28 // 28 // 0 /// NM_001034024 // RefSeq // Homo sapiens DNA methyltransferase 1 associated protein 1 (DMAP1), transcript variant 3, mRNA. // chr1 // 100 // 82 // 27 // 27 // 0 /// NM_019100 // RefSeq // Homo sapiens DNA methyltransferase 1 associated pr…	main
7900977		chr1:44856394-44856495	chr1	NC_000001.10	+	44856394	44856495	24	ENST00000362515 // RNU6-369P // RNA, U6 small nuclear 369, pseudogene // --- // ---	ENST00000362515 // ENSEMBL // ncrna:known chromosome:GRCh38:1:44390722:44390823:1 gene:ENSG00000199385 gene_biotype:snRNA transcript_biotype:snRNA // chr1 // 100 // 100 // 24 // 24 // 0 /// NONHSAT002874 // NONCODE // Non-coding transcript identified by NONCODE // chr1 // 100 // 100 // 24 // 24 // 0	main
7900979	XM_006710735,AK001459,AK225180,AK293411,AK296038,AK297228,BC098266,BC098300,NM_018150,AK056424,BC034221,XM_005270996,AK124790,AK124639	chr1:44870866-45117396	chr1	NC_000001.10	+	44870866	45117396	25	XM_006710735 // RNF220 // ring finger protein 220 // 1p34.1 // 55182 /// ENST00000335497 // RNF220 // ring finger protein 220 // 1p34.1 // 55182 /// ENST00000440132 // RNF220 // ring finger protein 220 // 1p34.1 // 55182 /// ENST00000474064 // RNF220 // ring finger protein 220 // 1p34.1 // 55182 /// ENST00000474956 // RNF220 // ring finger protein 220 // 1p34.1 // 55182 /// ENST00000475378 // RNF…	XM_006710735 // RefSeq // PREDICTED: Homo sapiens ring finger protein 220 (RNF220), transcript variant X7, mRNA. // chr1 // 100 // 48 // 12 // 12 // 0 /// ENST00000335497 // ENSEMBL // havana:known chromosome:GRCh38:1:44631732:44649769:1 gene:ENSG00000187147 gene_biotype:protein_coding transcript_biotype:protein_coding // chr1 // 100 // 32 // 8 // 8 // 0 /// ENST00000440132 // ENSEMBL // havana:k…	main
7900999	NM_001145636,AY254217,BC026115	chr1:45140394-45191261	chr1	NC_000001.10	+	45140394	45191261	36	NM_001145636 // C1orf228 // chromosome 1 open reading frame 228 // 1p34.1 // 339541 /// ENST00000357508 // C1orf228 // chromosome 1 open reading frame 228 // 1p34.1 // 339541 /// ENST00000424484 // C1orf228 // chromosome 1 open reading frame 228 // 1p34.1 // 339541 /// ENST00000434068 // C1orf228 // chromosome 1 open reading frame 228 // 1p34.1 // 339541 /// ENST00000441519 // C1orf228 // chromos…	NM_001145636 // RefSeq // Homo sapiens chromosome 1 open reading frame 228 (C1orf228), mRNA. // chr1 // 100 // 67 // 24 // 24 // 0 /// ENST00000357508 // ENSEMBL // havana:known chromosome:GRCh38:1:44674722:44725589:1 gene:ENSG00000198520 gene_biotype:protein_coding transcript_biotype:retained_intron // chr1 // 100 // 100 // 36 // 36 // 0 /// ENST00000424484 // ENSEMBL // havana:known chromosome:…	main
7901010	NM_006845,AB264115,AK290688,AK300756,AK302267,AY026505,BC008764,BC014924,BT006759,CR450302,U63743	chr1:45205492-45233439	chr1	NC_000001.10	+	45205492	45233439	28	NM_006845 // KIF2C // kinesin family member 2C // 1p34.1 // 11004 /// ENST00000372217 // KIF2C // kinesin family member 2C // 1p34.1 // 11004 /// ENST00000372224 // KIF2C // kinesin family member 2C // 1p34.1 // 11004 /// ENST00000452259 // KIF2C // kinesin family member 2C // 1p34.1 // 11004 /// ENST00000493027 // KIF2C // kinesin family member 2C // 1p34.1 // 11004 /// AB264115 // KIF2C // kine…	NM_006845 // RefSeq // Homo sapiens kinesin family member 2C (KIF2C), mRNA. // chr1 // 100 // 96 // 27 // 27 // 0 /// ENST00000372217 // ENSEMBL // ensembl_havana_transcript:known chromosome:GRCh38:1:44746406:44767767:1 gene:ENSG00000142945 gene_biotype:protein_coding transcript_biotype:protein_coding // chr1 // 100 // 89 // 25 // 25 // 0 /// ENST00000372224 // ENSEMBL // ensembl_havana_transcrip…	main
7901036		chr1:45238314-45238388	chr1	NC_000001.10	+	45238314	45238388	25	---	---	main
7901038	NM_001012,AB062401,BC070875,XM_006709980,AK023362,AF000145,AK129640	chr1:45241109-45244451	chr1	NC_000001.10	+	45241109	45244451	37	NM_001012 // RPS8 // ribosomal protein S8 // 1p34.1-p32 // 6202 /// ENST00000372209 // RPS8 // ribosomal protein S8 // 1p34.1-p32 // 6202 /// ENST00000372209 // SNORD55 // small nucleolar RNA, C/D box 55 // 1p34.1 // 26811 /// ENST00000372209 // SNORD38B // small nucleolar RNA, C/D box 38B // 1p34.1 // 94163 /// ENST00000396651 // RPS8 // ribosomal protein S8 // 1p34.1-p32 // 6202 /// ENST0000039…	NM_001012 // RefSeq // Homo sapiens ribosomal protein S8 (RPS8), mRNA. // chr1 // 100 // 89 // 33 // 33 // 0 /// ENST00000372209 // ENSEMBL // havana:known chromosome:GRCh38:1:44775573:44778779:1 gene:ENSG00000142937 gene_biotype:protein_coding transcript_biotype:protein_coding // chr1 // 97 // 86 // 31 // 32 // 0 /// ENST00000396651 // ENSEMBL // ensembl_havana_transcript:known chromosome:GRCh38…	main
7901046	NR_000015	chr1:45241536-45241615	chr1	NC_000001.10	+	45241536	45241615	25	NR_000015 // SNORD55 // small nucleolar RNA, C/D box 55 // 1p34.1 // 26811 /// ENST00000485390 // RPS8 // ribosomal protein S8 // 1p34.1-p32 // 6202 /// ENST00000485390 // SNORD55 // small nucleolar RNA, C/D box 55 // 1p34.1 // 26811 /// ENST00000485390 // SNORD38B // small nucleolar RNA, C/D box 38B // 1p34.1 // 94163 /// ENST00000581525 // SNORD55 // small nucleolar RNA, C/D box 55 // 1p34.1 //…	NR_000015 // RefSeq // Homo sapiens small nucleolar RNA, C/D box 55 (SNORD55), small nucleolar RNA. // chr1 // 88 // 96 // 21 // 24 // 0 /// ENST00000485390 // ENSEMBL // havana:known chromosome:GRCh38:1:44775636:44778779:1 gene:ENSG00000142937 gene_biotype:protein_coding transcript_biotype:processed_transcript // chr1 // 100 // 100 // 25 // 25 // 0 /// ENST00000581525 // ENSEMBL // ncrna:known c…	main
7901048	NR_000024	chr1:45242162-45242265	chr1	NC_000001.10	+	45242162	45242265	24	NR_000024 // SNORD46 // small nucleolar RNA, C/D box 46 // 1p34.1 // 94161 /// ENST00000364043 // SNORD46 // small nucleolar RNA, C/D box 46 // 1p34.1 // 94161	NR_000024 // RefSeq // Homo sapiens small nucleolar RNA, C/D box 46 (SNORD46), small nucleolar RNA. // chr1 // 100 // 100 // 24 // 24 // 0 /// ENST00000364043 // ENSEMBL // ncrna:known chromosome:GRCh38:1:44776490:44776593:1 gene:ENSG00000200913 gene_biotype:snoRNA transcript_biotype:snoRNA // chr1 // 100 // 100 // 24 // 24 // 0 /// NONHSAT002898 // NONCODE // Non-coding transcript identified by …	main
7901050	NR_001456	chr1:45243515-45243584	chr1	NC_000001.10	+	45243515	45243584	25	NR_001456 // SNORD38A // small nucleolar RNA, C/D box 38A // 1p34.1 // 94162 /// ENST00000365161 // SNORD38A // small nucleolar RNA, C/D box 38A // 1p34.1 // 94162	NR_001456 // RefSeq // Homo sapiens small nucleolar RNA, C/D box 38A (SNORD38A), small nucleolar RNA. // chr1 // 100 // 100 // 25 // 25 // 0 /// ENST00000365161 // ENSEMBL // ncrna:known chromosome:GRCh38:1:44777843:44777912:1 gene:ENSG00000202031 gene_biotype:snoRNA transcript_biotype:snoRNA // chr1 // 100 // 100 // 25 // 25 // 0 /// NONHSAT002900 // NONCODE // Non-coding transcript identified b…	main
7901052	NR_001457	chr1:45244061-45244130	chr1	NC_000001.10	+	45244061	45244130	23	NR_001457 // SNORD38B // small nucleolar RNA, C/D box 38B // 1p34.1 // 94163 /// ENST00000384690 // SNORD38B // small nucleolar RNA, C/D box 38B // --- // --- /// ENST00000484599 // RPS8 // ribosomal protein S8 // 1p34.1-p32 // 6202 /// ENST00000484599 // SNORD55 // small nucleolar RNA, C/D box 55 // 1p34.1 // 26811 /// ENST00000484599 // SNORD38B // small nucleolar RNA, C/D box 38B // 1p34.1 // …	NR_001457 // RefSeq // Homo sapiens small nucleolar RNA, C/D box 38B (SNORD38B), small nucleolar RNA. // chr1 // 100 // 96 // 22 // 22 // 0 /// ENST00000384690 // ENSEMBL // ncrna:known chromosome:GRCh38:1:44778390:44778456:1 gene:ENSG00000207421 gene_biotype:snoRNA transcript_biotype:snoRNA // chr1 // 100 // 96 // 22 // 22 // 0 /// ENST00000484599 // ENSEMBL // havana:known chromosome:GRCh38:1:4…	main
7901054	NM_004073,XR_246234,AB209875,AJ293866,BC013899,U56998	chr1:45265897-45276892	chr1	NC_000001.10	+	45265897	45276892	35	NM_004073 // PLK3 // polo-like kinase 3 // 1p34.1 // 1263 /// XR_246234 // PLK3 // polo-like kinase 3 // 1p34.1 // 1263 /// ENST00000372201 // PLK3 // polo-like kinase 3 // 1p34.1 // 1263 /// ENST00000465443 // PLK3 // polo-like kinase 3 // 1p34.1 // 1263 /// ENST00000476731 // PLK3 // polo-like kinase 3 // 1p34.1 // 1263 /// ENST00000492398 // PLK3 // polo-like kinase 3 // 1p34.1 // 1263 /// AB2…	NM_004073 // RefSeq // Homo sapiens polo-like kinase 3 (PLK3), mRNA. // chr1 // 100 // 97 // 34 // 34 // 0 /// XR_246234 // RefSeq // PREDICTED: Homo sapiens polo-like kinase 3 (PLK3), transcript variant X1, misc_RNA. // chr1 // 100 // 94 // 33 // 33 // 0 /// ENST00000372201 // ENSEMBL // ensembl_havana_transcript:known chromosome:GRCh38:1:44800225:44805990:1 gene:ENSG00000173846 gene_biotype:pro…	main
7901071		chr1:45397995-45398098	chr1	NC_000001.10	+	45397995	45398098	25	ENST00000517230 // RNA5SP47 // RNA, 5S ribosomal pseudogene 47 // --- // ---	ENST00000517230 // ENSEMBL // ncrna:known chromosome:GRCh38:1:44932323:44932431:1 gene:ENSG00000253039 gene_biotype:rRNA transcript_biotype:rRNA // chr1 // 100 // 100 // 25 // 25 // 0 /// NONHSAT002913 // NONCODE // Non-coding transcript identified by NONCODE // chr1 // 100 // 100 // 25 // 25 // 0	main
7901073	NM_000374,NR_036510,AF104421,AF104422,AF104423,AF104424,AF104425,AF104426,AF104427,AF104428,AF104429,AF104430,AF104431,AF104432,AF104433,AF104434,AF104435,AF104436,AF104437,AF104438,AF104439,AF104440,AK291877,AK293702,AK315878,BC001778,BT006737,BX647308,CR456976,CR542057,M14016,AK295284,AK309724,AK310208	chr1:45477819-45481341	chr1	NC_000001.10	+	45477819	45481341	26	NM_000374 // UROD // uroporphyrinogen decarboxylase // 1p34 // 7389 /// NR_036510 // UROD // uroporphyrinogen decarboxylase // 1p34 // 7389 /// ENST00000246337 // UROD // uroporphyrinogen decarboxylase // 1p34 // 7389 /// ENST00000428106 // UROD // uroporphyrinogen decarboxylase // 1p34 // 7389 /// ENST00000434478 // UROD // uroporphyrinogen decarboxylase // 1p34 // 7389 /// ENST00000460334 // UR…	NM_000374 // RefSeq // Homo sapiens uroporphyrinogen decarboxylase (UROD), transcript variant 1, mRNA. // chr1 // 100 // 100 // 26 // 26 // 0 /// NR_036510 // RefSeq // Homo sapiens uroporphyrinogen decarboxylase (UROD), transcript variant 2, non-coding RNA. // chr1 // 100 // 100 // 26 // 26 // 0 /// ENST00000246337 // ENSEMBL // ensembl_havana_transcript:known chromosome:GRCh38:1:45012147:450155…	main
7901087	NM_032756,AK313714,BC007293	chr1:45792545-45794347	chr1	NC_000001.10	+	45792545	45794347	25	NM_032756 // HPDL // 4-hydroxyphenylpyruvate dioxygenase-like // 1p34.1 // 84842 /// ENST00000334815 // HPDL // 4-hydroxyphenylpyruvate dioxygenase-like // 1p34.1 // 84842 /// AK313714 // HPDL // 4-hydroxyphenylpyruvate dioxygenase-like // 1p34.1 // 84842 /// BC007293 // HPDL // 4-hydroxyphenylpyruvate dioxygenase-like // 1p34.1 // 84842	NM_032756 // RefSeq // Homo sapiens 4-hydroxyphenylpyruvate dioxygenase-like (HPDL), mRNA. // chr1 // 100 // 100 // 25 // 25 // 0 /// ENST00000334815 // ENSEMBL // ensembl_havana_transcript:known chromosome:GRCh38:1:45326905:45328533:1 gene:ENSG00000186603 gene_biotype:protein_coding transcript_biotype:protein_coding // chr1 // 100 // 60 // 15 // 15 // 0 /// AK313714 // GenBank HTC // Homo sapien…	main
7901091	NM_025077,XM_005270413,XR_426587,AK093320,AK293704,AK298162,AY169960,BC009364,CR457320	chr1:45805342-45809647	chr1	NC_000001.10	+	45805342	45809647	24	NM_025077 // TOE1 // target of EGR1, member 1 (nuclear) // 1p33 // 114034 /// XM_005270413 // TOE1 // target of EGR1, member 1 (nuclear) // 1p33 // 114034 /// XR_426587 // TOE1 // target of EGR1, member 1 (nuclear) // 1p33 // 114034 /// ENST00000372090 // TOE1 // target of EGR1, member 1 (nuclear) // 1p33 // 114034 /// ENST00000471337 // TOE1 // target of EGR1, member 1 (nuclear) // 1p33 // 11403…	NM_025077 // RefSeq // Homo sapiens target of EGR1, member 1 (nuclear) (TOE1), mRNA. // chr1 // 100 // 100 // 24 // 24 // 0 /// XM_005270413 // RefSeq // PREDICTED: Homo sapiens target of EGR1, member 1 (nuclear) (TOE1), transcript variant X2, mRNA. // chr1 // 100 // 96 // 23 // 23 // 0 /// XR_426587 // RefSeq // PREDICTED: Homo sapiens target of EGR1, member 1 (nuclear) (TOE1), transcript varian…	main
7901102	NM_015506,BC006122,AK098537	chr1:45965725-45976739	chr1	NC_000001.10	+	45965725	45976739	26	NM_015506 // MMACHC // methylmalonic aciduria (cobalamin deficiency) cblC type, with homocystinuria // 1p34.1 // 25974 /// ENST00000401061 // MMACHC // methylmalonic aciduria (cobalamin deficiency) cblC type, with homocystinuria // 1p34.1 // 25974 /// BC006122 // MMACHC // methylmalonic aciduria (cobalamin deficiency) cblC type, with homocystinuria // 1p34.1 // 25974 /// AK098537 // MMACHC // met…	NM_015506 // RefSeq // Homo sapiens methylmalonic aciduria (cobalamin deficiency) cblC type, with homocystinuria (MMACHC), mRNA. // chr1 // 100 // 100 // 26 // 26 // 0 /// ENST00000401061 // ENSEMBL // ensembl_havana_transcript:known chromosome:GRCh38:1:45500053:45513382:1 gene:ENSG00000132763 gene_biotype:protein_coding transcript_biotype:protein_coding // chr1 // 100 // 100 // 26 // 26 // 0 ///…	main
7901110	NM_001202413,NM_001202414,NM_006066,NM_153326,AK293083,AK307237,BC000670,BC005394,BT007003,CR457010,EU794588,J04794,AK307068,AK311175,BC033287	chr1:46016215-46035722	chr1	NC_000001.10	+	46016215	46035722	33	NM_001202413 // AKR1A1 // aldo-keto reductase family 1, member A1 (aldehyde reductase) // 1p33-p32 // 10327 /// NM_001202414 // AKR1A1 // aldo-keto reductase family 1, member A1 (aldehyde reductase) // 1p33-p32 // 10327 /// NM_006066 // AKR1A1 // aldo-keto reductase family 1, member A1 (aldehyde reductase) // 1p33-p32 // 10327 /// NM_153326 // AKR1A1 // aldo-keto reductase family 1, member A1 (al…	NM_001202413 // RefSeq // Homo sapiens aldo-keto reductase family 1, member A1 (aldehyde reductase) (AKR1A1), transcript variant 4, mRNA. // chr1 // 100 // 88 // 29 // 29 // 0 /// NM_001202414 // RefSeq // Homo sapiens aldo-keto reductase family 1, member A1 (aldehyde reductase) (AKR1A1), transcript variant 3, mRNA. // chr1 // 100 // 94 // 31 // 31 // 0 /// NM_006066 // RefSeq // Homo sapiens ald…	main
7901123	NM_002482,AK056161,AK291637,AK299584,BC010105,BC011580,M97856,NM_001195193,NM_152298,XM_005270889,BC003113,BC053608,AK298893,BT006757,AK092829,AK131249,AF113699,BC080632	chr1:46049717-46084567	chr1	NC_000001.10	+	46049717	46084567	24	NM_002482 // NASP // nuclear autoantigenic sperm protein (histone-binding) // 1p34.1 // 4678 /// ENST00000350030 // NASP // nuclear autoantigenic sperm protein (histone-binding) // 1p34.1 // 4678 /// ENST00000453748 // NASP // nuclear autoantigenic sperm protein (histone-binding) // 1p34.1 // 4678 /// ENST00000464190 // NASP // nuclear autoantigenic sperm protein (histone-binding) // 1p34.1 // 46…	NM_002482 // RefSeq // Homo sapiens nuclear autoantigenic sperm protein (histone-binding) (NASP), transcript variant 2, mRNA. // chr1 // 100 // 96 // 23 // 23 // 0 /// ENST00000350030 // ENSEMBL // ensembl_havana_transcript:known chromosome:GRCh38:1:45584060:45618894:1 gene:ENSG00000132780 gene_biotype:protein_coding transcript_biotype:protein_coding // chr1 // 100 // 96 // 23 // 23 // 0 /// ENST…	main
7901135	NM_016486,BC013608,BC034147,BC039718,BC046130,BC064539,BC073836,BC121117,BC133692	chr1:46152886-46160115	chr1	NC_000001.10	+	46152886	46160115	21	NM_016486 // TMEM69 // transmembrane protein 69 // 1p34.1 // 51249 /// ENST00000372025 // TMEM69 // transmembrane protein 69 // 1p34.1 // 51249 /// ENST00000496366 // TMEM69 // transmembrane protein 69 // 1p34.1 // 51249 /// BC013608 // TMEM69 // transmembrane protein 69 // 1p34.1 // 51249 /// BC034147 // TMEM69 // transmembrane protein 69 // 1p34.1 // 51249 /// BC039718 // TMEM69 // transmembran…	NM_016486 // RefSeq // Homo sapiens transmembrane protein 69 (TMEM69), mRNA. // chr1 // 100 // 81 // 17 // 17 // 0 /// ENST00000372025 // ENSEMBL // ensembl_havana_transcript:known chromosome:GRCh38:1:45687214:45694443:1 gene:ENSG00000159596 gene_biotype:protein_coding transcript_biotype:protein_coding // chr1 // 100 // 100 // 21 // 21 // 0 /// ENST00000496366 // ENSEMBL // havana:known chromosom…	main
7901140	NM_015112,AB047005,AK027123,AK096519,AK309510,BC065499,BC006166,BC015816,AK055291	chr1:46269285-46501796	chr1	NC_000001.10	+	46269285	46501796	47	NM_015112 // MAST2 // microtubule associated serine/threonine kinase 2 // 1p34.1 // 23139 /// ENST00000361297 // MAST2 // microtubule associated serine/threonine kinase 2 // 1p34.1 // 23139 /// ENST00000372008 // MAST2 // microtubule associated serine/threonine kinase 2 // 1p34.1 // 23139 /// ENST00000482881 // MAST2 // microtubule associated serine/threonine kinase 2 // 1p34.1 // 23139 /// AB047…	NM_015112 // RefSeq // Homo sapiens microtubule associated serine/threonine kinase 2 (MAST2), mRNA. // chr1 // 100 // 100 // 47 // 47 // 0 /// ENST00000361297 // ENSEMBL // ensembl_havana_transcript:known chromosome:GRCh38:1:45803613:46036124:1 gene:ENSG00000086015 gene_biotype:protein_coding transcript_biotype:protein_coding // chr1 // 100 // 100 // 47 // 47 // 0 /// ENST00000372008 // ENSEMBL /…	main
7901175	NM_005727,AF054838,AF065388,AF133425,BC007290,BC013404	chr1:46640759-46651630	chr1	NC_000001.10	+	46640759	46651630	36	NM_005727 // TSPAN1 // tetraspanin 1 // 1p34.1 // 10103 /// ENST00000372003 // TSPAN1 // tetraspanin 1 // 1p34.1 // 10103 /// ENST00000464786 // TSPAN1 // tetraspanin 1 // 1p34.1 // 10103 /// ENST00000469330 // TSPAN1 // tetraspanin 1 // 1p34.1 // 10103 /// ENST00000470318 // TSPAN1 // tetraspanin 1 // 1p34.1 // 10103 /// ENST00000472170 // TSPAN1 // tetraspanin 1 // 1p34.1 // 10103 /// ENST00000…	NM_005727 // RefSeq // Homo sapiens tetraspanin 1 (TSPAN1), mRNA. // chr1 // 100 // 100 // 36 // 36 // 0 /// ENST00000372003 // ENSEMBL // ensembl_havana_transcript:known chromosome:GRCh38:1:46175087:46185958:1 gene:ENSG00000117472 gene_biotype:protein_coding transcript_biotype:protein_coding // chr1 // 100 // 100 // 36 // 36 // 0 /// ENST00000464786 // ENSEMBL // havana:known chromosome:GRCh38:1…	main
7901187	NM_001013615,AK057892,BC034422	chr1:46669001-46765247	chr1	NC_000001.10	+	46669001	46765247	26	NM_001013615 // LURAP1 // leucine rich adaptor protein 1 // 1p34 // 541468 /// ENST00000371980 // LURAP1 // leucine rich adaptor protein 1 // 1p34 // 541468 /// AK057892 // LURAP1 // leucine rich adaptor protein 1 // 1p34 // 541468 /// BC034422 // LURAP1 // leucine rich adaptor protein 1 // 1p34 // 541468	NM_001013615 // RefSeq // Homo sapiens leucine rich adaptor protein 1 (LURAP1), mRNA. // chr1 // 100 // 92 // 24 // 24 // 0 /// ENST00000371980 // ENSEMBL // ensembl_havana_transcript:known chromosome:GRCh38:1:46203334:46221261:1 gene:ENSG00000171357 gene_biotype:protein_coding transcript_biotype:protein_coding // chr1 // 100 // 92 // 24 // 24 // 0 /// AK057892 // GenBank // Homo sapiens cDNA FLJ…	main
7901192	NM_001142548,NM_003579,AK292611,BC121059,BC121060,X97795,AK297204	chr1:46713404-46744145	chr1	NC_000001.10	+	46713404	46744145	42	NM_001142548 // RAD54L // RAD54-like (S. cerevisiae) // 1p32 // 8438 /// NM_003579 // RAD54L // RAD54-like (S. cerevisiae) // 1p32 // 8438 /// ENST00000371975 // RAD54L // RAD54-like (S. cerevisiae) // 1p32 // 8438 /// ENST00000442598 // RAD54L // RAD54-like (S. cerevisiae) // 1p32 // 8438 /// ENST00000459678 // RAD54L // RAD54-like (S. cerevisiae) // 1p32 // 8438 /// ENST00000463715 // RAD54L //…	NM_001142548 // RefSeq // Homo sapiens RAD54-like (S. cerevisiae) (RAD54L), transcript variant 2, mRNA. // chr1 // 100 // 90 // 38 // 38 // 0 /// NM_003579 // RefSeq // Homo sapiens RAD54-like (S. cerevisiae) (RAD54L), transcript variant 1, mRNA. // chr1 // 100 // 100 // 42 // 42 // 0 /// ENST00000371975 // ENSEMBL // ensembl_havana_transcript:known chromosome:GRCh38:1:46247732:46278472:1 gene:EN…	main
7901212	NM_006004,BC093060,NM_001297565,NM_001297566,BC000206	chr1:46769303-46782448	chr1	NC_000001.10	+	46769303	46782448	11	NM_006004 // UQCRH // ubiquinol-cytochrome c reductase hinge protein // 1p34.1 // 7388 /// ENST00000311672 // UQCRH // ubiquinol-cytochrome c reductase hinge protein // 1p34.1 // 7388 /// ENST00000311672 // UQCRHL // ubiquinol-cytochrome c reductase hinge protein-like // 1p36.21 // 440567 /// ENST00000496387 // UQCRH // ubiquinol-cytochrome c reductase hinge protein // 1p34.1 // 7388 /// ENST0000…	NM_006004 // RefSeq // Homo sapiens ubiquinol-cytochrome c reductase hinge protein (UQCRH), transcript variant 1, mRNA. // chr1 // 100 // 55 // 6 // 6 // 0 /// ENST00000311672 // ENSEMBL // ensembl_havana_transcript:known chromosome:GRCh38:1:46303631:46316776:1 gene:ENSG00000173660 gene_biotype:protein_coding transcript_biotype:protein_coding // chr1 // 100 // 55 // 6 // 6 // 0 /// ENST0000049638…	main
7901219	NM_001256127,NM_001256128,NM_199044,NR_045789,NR_045790,AK291741,AK292353,AK295003,BC014441,NR_045791,AK128066	chr1:46805849-46830690	chr1	NC_000001.10	+	46805849	46830690	38	NM_001256127 // NSUN4 // NOP2/Sun domain family, member 4 // 1p34 // 387338 /// NM_001256128 // NSUN4 // NOP2/Sun domain family, member 4 // 1p34 // 387338 /// NM_199044 // NSUN4 // NOP2/Sun domain family, member 4 // 1p34 // 387338 /// NR_045789 // NSUN4 // NOP2/Sun domain family, member 4 // 1p34 // 387338 /// NR_045790 // NSUN4 // NOP2/Sun domain family, member 4 // 1p34 // 387338 /// ENST0000…	NM_001256127 // RefSeq // Homo sapiens NOP2/Sun domain family, member 4 (NSUN4), transcript variant 2, mRNA. // chr1 // 100 // 95 // 36 // 36 // 0 /// NM_001256128 // RefSeq // Homo sapiens NOP2/Sun domain family, member 4 (NSUN4), transcript variant 3, mRNA. // chr1 // 100 // 95 // 36 // 36 // 0 /// NM_199044 // RefSeq // Homo sapiens NOP2/Sun domain family, member 4 (NSUN4), transcript variant …	main
7901227		chr1:46824517-46824591	chr1	NC_000001.10	+	46824517	46824591	25	---	---	main
7901229	NM_001441,BC093632,BC110404,BC111941,U82535	chr1:46859926-46879517	chr1	NC_000001.10	+	46859926	46879517	42	NM_001441 // FAAH // fatty acid amide hydrolase // 1p35-p34 // 2166 /// ENST00000243167 // FAAH // fatty acid amide hydrolase // 1p35-p34 // 2166 /// ENST00000468718 // FAAH // fatty acid amide hydrolase // 1p35-p34 // 2166 /// ENST00000484697 // FAAH // fatty acid amide hydrolase // 1p35-p34 // 2166 /// ENST00000489366 // FAAH // fatty acid amide hydrolase // 1p35-p34 // 2166 /// ENST00000493735…	NM_001441 // RefSeq // Homo sapiens fatty acid amide hydrolase (FAAH), mRNA. // chr1 // 98 // 98 // 40 // 41 // 0 /// ENST00000243167 // ENSEMBL // ensembl_havana_transcript:known chromosome:GRCh38:1:46394265:46413845:1 gene:ENSG00000117480 gene_biotype:protein_coding transcript_biotype:protein_coding // chr1 // 100 // 98 // 41 // 41 // 0 /// ENST00000468718 // ENSEMBL // havana:known chromosome:…	main
7901247	NM_147192,NM_172225,AF398527,AF398528	chr1:46972668-46979898	chr1	NC_000001.10	+	46972668	46979898	30	NM_147192 // DMBX1 // diencephalon/mesencephalon homeobox 1 // 1p33 // 127343 /// NM_172225 // DMBX1 // diencephalon/mesencephalon homeobox 1 // 1p33 // 127343 /// ENST00000360032 // DMBX1 // diencephalon/mesencephalon homeobox 1 // 1p33 // 127343 /// ENST00000371956 // DMBX1 // diencephalon/mesencephalon homeobox 1 // 1p33 // 127343 /// AF398527 // DMBX1 // diencephalon/mesencephalon homeobox 1 …	NM_147192 // RefSeq // Homo sapiens diencephalon/mesencephalon homeobox 1 (DMBX1), transcript variant 2, mRNA. // chr1 // 100 // 100 // 30 // 30 // 0 /// NM_172225 // RefSeq // Homo sapiens diencephalon/mesencephalon homeobox 1 (DMBX1), transcript variant 1, mRNA. // chr1 // 100 // 100 // 30 // 30 // 0 /// ENST00000360032 // ENSEMBL // havana:known chromosome:GRCh38:1:46506997:46514226:1 gene:ENS…	main
7901253	NM_001145474,BC144026,BC144027,FJ211596	chr1:47137500-47139249	chr1	NC_000001.10	+	47137500	47139249	26	NM_001145474 // TEX38 // testis expressed 38 // 1p33 // 374973 /// ENST00000334122 // TEX38 // testis expressed 38 // 1p33 // 374973 /// ENST00000415500 // TEX38 // testis expressed 38 // 1p33 // 374973 /// ENST00000564373 // TEX38 // testis expressed 38 // 1p33 // 374973 /// BC144026 // TEX38 // testis expressed 38 // 1p33 // 374973 /// BC144027 // TEX38 // testis expressed 38 // 1p33 // 374973 …	NM_001145474 // RefSeq // Homo sapiens testis expressed 38 (TEX38), mRNA. // chr1 // 100 // 100 // 26 // 26 // 0 /// ENST00000334122 // ENSEMBL // ensembl_havana_transcript:known chromosome:GRCh38:1:46671828:46673594:1 gene:ENSG00000186118 gene_biotype:protein_coding transcript_biotype:protein_coding // chr1 // 100 // 100 // 26 // 26 // 0 /// ENST00000415500 // ENSEMBL // havana:putative chromoso…	main
7901256	NM_000779,NM_001099772,AF491285,AK300921,AK300941,AK307715,AY064484,AY064485,AY064486,AY151048,AY151049,BC017758,J02871,X16699	chr1:47264717-47285085	chr1	NC_000001.10	+	47264717	47285085	35	NM_000779 // CYP4B1 // cytochrome P450, family 4, subfamily B, polypeptide 1 // 1p33 // 1580 /// NM_001099772 // CYP4B1 // cytochrome P450, family 4, subfamily B, polypeptide 1 // 1p33 // 1580 /// ENST00000271153 // CYP4B1 // cytochrome P450, family 4, subfamily B, polypeptide 1 // 1p33 // 1580 /// ENST00000371919 // CYP4B1 // cytochrome P450, family 4, subfamily B, polypeptide 1 // 1p33 // 1580 …	NM_000779 // RefSeq // Homo sapiens cytochrome P450, family 4, subfamily B, polypeptide 1 (CYP4B1), transcript variant 2, mRNA. // chr1 // 100 // 94 // 33 // 33 // 0 /// NM_001099772 // RefSeq // Homo sapiens cytochrome P450, family 4, subfamily B, polypeptide 1 (CYP4B1), transcript variant 1, mRNA. // chr1 // 100 // 94 // 33 // 33 // 0 /// ENST00000271153 // ENSEMBL // havana:known chromosome:GR…	main
7901272	NM_178033,AK091806,AK131355,AY358537,BC028102	chr1:47489240-47516423	chr1	NC_000001.10	+	47489240	47516423	32	NM_178033 // CYP4X1 // cytochrome P450, family 4, subfamily X, polypeptide 1 // 1p33|1 // 260293 /// ENST00000371901 // CYP4X1 // cytochrome P450, family 4, subfamily X, polypeptide 1 // 1p33|1 // 260293 /// AK091806 // CYP4X1 // cytochrome P450, family 4, subfamily X, polypeptide 1 // 1p33|1 // 260293 /// AK131355 // CYP4X1 // cytochrome P450, family 4, subfamily X, polypeptide 1 // 1p33|1 // 26…	NM_178033 // RefSeq // Homo sapiens cytochrome P450, family 4, subfamily X, polypeptide 1 (CYP4X1), mRNA. // chr1 // 100 // 100 // 32 // 32 // 0 /// ENST00000371901 // ENSEMBL // ensembl_havana_transcript:known chromosome:GRCh38:1:47023568:47050751:1 gene:ENSG00000186377 gene_biotype:protein_coding transcript_biotype:protein_coding // chr1 // 100 // 100 // 32 // 32 // 0 /// AK091806 // GenBank //…	main
7901287	NM_178134,AK292175,AY262056,AY358631	chr1:47533047-47583992	chr1	NC_000001.10	+	47533047	47583992	9	NM_178134 // CYP4Z1 // cytochrome P450, family 4, subfamily Z, polypeptide 1 // 1p33 // 199974 /// ENST00000334194 // CYP4Z1 // cytochrome P450, family 4, subfamily Z, polypeptide 1 // 1p33 // 199974 /// AK292175 // CYP4Z1 // cytochrome P450, family 4, subfamily Z, polypeptide 1 // 1p33 // 199974 /// AY262056 // CYP4Z1 // cytochrome P450, family 4, subfamily Z, polypeptide 1 // 1p33 // 199974 ///…	NM_178134 // RefSeq // Homo sapiens cytochrome P450, family 4, subfamily Z, polypeptide 1 (CYP4Z1), mRNA. // chr1 // 100 // 89 // 8 // 8 // 0 /// ENST00000334194 // ENSEMBL // ensembl_havana_transcript:known chromosome:GRCh38:1:47067488:47118319:1 gene:ENSG00000186160 gene_biotype:protein_coding transcript_biotype:protein_coding // chr1 // 100 // 89 // 8 // 8 // 0 /// AK292175 // GenBank // Homo …	main
7901293	NM_001010969,XM_005270767,XM_005270769,BC148248,AY280371,AY280372,BC142607,XM_005270768,BC142690	chr1:47602846-47615413	chr1	NC_000001.10	+	47602846	47615413	12	NM_001010969 // CYP4A22 // cytochrome P450, family 4, subfamily A, polypeptide 22 // 1p33 // 284541 /// XM_005270767 // CYP4A22 // cytochrome P450, family 4, subfamily A, polypeptide 22 // 1p33 // 284541 /// XM_005270769 // CYP4A22 // cytochrome P450, family 4, subfamily A, polypeptide 22 // 1p33 // 284541 /// ENST00000294337 // CYP4A11 // cytochrome P450, family 4, subfamily A, polypeptide 11 //…	NM_001010969 // RefSeq // Homo sapiens cytochrome P450, family 4, subfamily A, polypeptide 22 (CYP4A22), mRNA. // chr1 // 100 // 100 // 12 // 12 // 0 /// XM_005270767 // RefSeq // PREDICTED: Homo sapiens cytochrome P450, family 4, subfamily A, polypeptide 22 (CYP4A22), transcript variant X1, mRNA. // chr1 // 100 // 67 // 8 // 8 // 0 /// XM_005270769 // RefSeq // PREDICTED: Homo sapiens cytochrome…	main
7901299	AF070416,AF087865,AF112216,AF259961,NM_001136140,NM_016308,NR_046394,AF110643,BC014961,AK294294,AK298502,AK293238	chr1:47799481-47844511	chr1	NC_000001.10	+	47799481	47844511	27	ENST00000371870 // CMPK1 // cytidine monophosphate (UMP-CMP) kinase 1, cytosolic // 1p32 // 51727 /// AF070416 // CMPK1 // cytidine monophosphate (UMP-CMP) kinase 1, cytosolic // 1p32 // 51727 /// AF087865 // CMPK1 // cytidine monophosphate (UMP-CMP) kinase 1, cytosolic // 1p32 // 51727 /// AF112216 // CMPK1 // cytidine monophosphate (UMP-CMP) kinase 1, cytosolic // 1p32 // 51727 /// AF259961 // …	ENST00000371870 // ENSEMBL // havana:known chromosome:GRCh38:1:47333941:47373443:1 gene:ENSG00000162368 gene_biotype:protein_coding transcript_biotype:retained_intron // chr1 // 100 // 44 // 12 // 12 // 0 /// AF070416 // GenBank // Homo sapiens UMP-CMP kinase mRNA, complete cds. // chr1 // 100 // 100 // 27 // 27 // 0 /// AF087865 // GenBank // Homo sapiens UMP-CMPK mRNA, complete cds. // chr1 // …	main
7901309	NM_012186,AF275722	chr1:47881744-47883724	chr1	NC_000001.10	+	47881744	47883724	28	NM_012186 // FOXE3 // forkhead box E3 // 1p32 // 2301 /// ENST00000335071 // FOXE3 // forkhead box E3 // 1p32 // 2301 /// AF275722 // FOXE3 // forkhead box E3 // 1p32 // 2301	NM_012186 // RefSeq // Homo sapiens forkhead box E3 (FOXE3), mRNA. // chr1 // 100 // 100 // 28 // 28 // 0 /// ENST00000335071 // ENSEMBL // ensembl_havana_transcript:known chromosome:GRCh38:1:47416072:47418052:1 gene:ENSG00000186790 gene_biotype:protein_coding transcript_biotype:protein_coding // chr1 // 100 // 100 // 28 // 28 // 0 /// AF275722 // GenBank // Homo sapiens forkhead transcription fa…	main
7901311	NM_004474,AF042832	chr1:47901689-47906363	chr1	NC_000001.10	+	47901689	47906363	27	NM_004474 // FOXD2 // forkhead box D2 // 1p34-p32 // 2306 /// ENST00000334793 // FOXD2 // forkhead box D2 // 1p34-p32 // 2306 /// AF042832 // FOXD2 // forkhead box D2 // 1p34-p32 // 2306	NM_004474 // RefSeq // Homo sapiens forkhead box D2 (FOXD2), mRNA. // chr1 // 100 // 100 // 27 // 27 // 0 /// ENST00000334793 // ENSEMBL // ensembl_havana_transcript:known chromosome:GRCh38:1:47436017:47440691:1 gene:ENSG00000186564 gene_biotype:protein_coding transcript_biotype:protein_coding // chr1 // 100 // 100 // 27 // 27 // 0 /// AF042832 // GenBank // Homo sapiens forkhead-related transcri…	main
7901314	AF111848	chr1:48569306-48569878	chr1	NC_000001.10	+	48569306	48569878	19	---	AF111848 // GenBank HTC // Homo sapiens PRO0529 mRNA, complete cds. // chr1 // 100 // 100 // 19 // 19 // 0	main
7901316	NM_001011547,NM_001135181,AK296133,BC104857,BC104863,BC143570,BC143572,BX648549	chr1:48688357-48714316	chr1	NC_000001.10	+	48688357	48714316	37	NM_001011547 // SLC5A9 // solute carrier family 5 (sodium/sugar cotransporter), member 9 // 1p33 // 200010 /// NM_001135181 // SLC5A9 // solute carrier family 5 (sodium/sugar cotransporter), member 9 // 1p33 // 200010 /// ENST00000236495 // SLC5A9 // solute carrier family 5 (sodium/sugar cotransporter), member 9 // 1p33 // 200010 /// ENST00000425816 // SLC5A9 // solute carrier family 5 (sodium/su…	NM_001011547 // RefSeq // Homo sapiens solute carrier family 5 (sodium/sugar cotransporter), member 9 (SLC5A9), transcript variant 2, mRNA. // chr1 // 100 // 95 // 35 // 35 // 0 /// NM_001135181 // RefSeq // Homo sapiens solute carrier family 5 (sodium/sugar cotransporter), member 9 (SLC5A9), transcript variant 1, mRNA. // chr1 // 100 // 100 // 37 // 37 // 0 /// ENST00000236495 // ENSEMBL // ense…	main
7901334		chr1:48809881-48809987	chr1	NC_000001.10	+	48809881	48809987	24	ENST00000383973 // RNU6-723P // RNA, U6 small nuclear 723, pseudogene // --- // ---	ENST00000383973 // ENSEMBL // ncrna:known chromosome:GRCh38:1:48344209:48344315:1 gene:ENSG00000206700 gene_biotype:snRNA transcript_biotype:snRNA // chr1 // 100 // 100 // 24 // 24 // 0 /// NONHSAT003129 // NONCODE // Non-coding transcript identified by NONCODE // chr1 // 100 // 100 // 24 // 24 // 0	main
7901336	NM_001206864,NM_018571,AB038950,AK290457,AY093697,BC008302,BC090871	chr1:48901639-48902895	chr1	NC_000001.10	+	48901639	48902895	41	NM_001206864 // STRADB // STE20-related kinase adaptor beta // 2q33.1 // 55437 /// NM_018571 // STRADB // STE20-related kinase adaptor beta // 2q33.1 // 55437 /// ENST00000194530 // STRADB // STE20-related kinase adaptor beta // 2q33.1 // 55437 /// ENST00000392249 // STRADB // STE20-related kinase adaptor beta // 2q33.1 // 55437 /// ENST00000458269 // STRADB // STE20-related kinase adaptor beta /…	NM_001206864 // RefSeq // Homo sapiens STE20-related kinase adaptor beta (STRADB), transcript variant 2, mRNA. // chr1 // 98 // 100 // 40 // 41 // 0 /// NM_018571 // RefSeq // Homo sapiens STE20-related kinase adaptor beta (STRADB), transcript variant 1, mRNA. // chr1 // 98 // 100 // 40 // 41 // 0 /// ENST00000194530 // ENSEMBL // havana:known chromosome:GRCh38:2:201451669:201480846:1 gene:ENSG00…	main
7901338		chr1:48913608-48913741	chr1	NC_000001.10	+	48913608	48913741	25	ENST00000411243 // RNU4-61P // RNA, U4 small nuclear 61, pseudogene // --- // ---	ENST00000411243 // ENSEMBL // ncrna:known chromosome:GRCh38:1:48447936:48448042:1 gene:ENSG00000223175 gene_biotype:snRNA transcript_biotype:snRNA // chr1 // 61 // 92 // 14 // 23 // 0 /// NONHSAT003136 // NONCODE // Non-coding transcript identified by NONCODE // chr1 // 61 // 92 // 14 // 23 // 0	main
7901340	AF119862	chr1:50459990-50461874	chr1	NC_000001.10	+	50459990	50461874	20	---	AF119862 // GenBank HTC // Homo sapiens PRO2130 mRNA, complete cds. // chr1 // 100 // 100 // 20 // 20 // 0	main
7901342	NM_001144774,NM_001144775,NM_001144776,NM_001144777,XM_006710412,AK297338,AK298817,AK298902,AK309653,AY033995,AY033996,AY033997,BC036071,NM_021952,NM_001294348,AY033998,M62843	chr1:50569582-50669458	chr1	NC_000001.10	+	50569582	50669458	26	NM_001144774 // ELAVL4 // ELAV like neuron-specific RNA binding protein 4 // 1p34 // 1996 /// NM_001144775 // ELAVL4 // ELAV like neuron-specific RNA binding protein 4 // 1p34 // 1996 /// NM_001144776 // ELAVL4 // ELAV like neuron-specific RNA binding protein 4 // 1p34 // 1996 /// NM_001144777 // ELAVL4 // ELAV like neuron-specific RNA binding protein 4 // 1p34 // 1996 /// XM_006710412 // ELAVL4 …	NM_001144774 // RefSeq // Homo sapiens ELAV like neuron-specific RNA binding protein 4 (ELAVL4), transcript variant 2, mRNA. // chr1 // 100 // 73 // 19 // 19 // 0 /// NM_001144775 // RefSeq // Homo sapiens ELAV like neuron-specific RNA binding protein 4 (ELAVL4), transcript variant 3, mRNA. // chr1 // 100 // 73 // 19 // 19 // 0 /// NM_001144776 // RefSeq // Homo sapiens ELAV like neuron-specific …	main
7901357		chr1:50791942-50792682	chr1	NC_000001.10	+	50791942	50792682	20	---	ENST00000423464 // ENSEMBL // havana:known chromosome:GRCh38:1:50326131:50327007:1 gene:ENSG00000234080 gene_biotype:processed_pseudogene transcript_biotype:processed_pseudogene // chr1 // 100 // 100 // 20 // 20 // 0 /// GENSCAN00000029432 // ENSEMBL // cdna:genscan chromosome:GRCh38:1:50326348:50327025:1 transcript_biotype:protein_coding // chr1 // 100 // 75 // 15 // 15 // 0	main
7901359		chr1:51048076-51048183	chr1	NC_000001.10	+	51048076	51048183	25	ENST00000384465 // RNU6-1026P // RNA, U6 small nuclear 1026, pseudogene // --- // ---	ENST00000384465 // ENSEMBL // ncrna:known chromosome:GRCh38:1:50582404:50582511:1 gene:ENSG00000207194 gene_biotype:snRNA transcript_biotype:snRNA // chr1 // 100 // 100 // 25 // 25 // 0 /// NONHSAT003170 // NONCODE // Non-coding transcript identified by NONCODE // chr1 // 100 // 100 // 25 // 25 // 0	main
7901361		chr1:51215967-51216025	chr1	NC_000001.10	+	51215967	51216025	4	---	NONHSAT003171 // NONCODE // Non-coding transcript identified by NONCODE // chr1 // 100 // 75 // 3 // 3 // 0	main
7901363	NM_078626,AK091170,NM_001262,AF041248,BC000598,BC005041,BC016173	chr1:51426417-51440309	chr1	NC_000001.10	+	51426417	51440309	33	NM_078626 // CDKN2C // cyclin-dependent kinase inhibitor 2C (p18, inhibits CDK4) // 1p32 // 1031 /// ENST00000371761 // CDKN2C // cyclin-dependent kinase inhibitor 2C (p18, inhibits CDK4) // 1p32 // 1031 /// ENST00000262662 // CDKN2C // cyclin-dependent kinase inhibitor 2C (p18, inhibits CDK4) // 1p32 // 1031 /// AK091170 // CDKN2C // cyclin-dependent kinase inhibitor 2C (p18, inhibits CDK4) // 1…	NM_078626 // RefSeq // Homo sapiens cyclin-dependent kinase inhibitor 2C (p18, inhibits CDK4) (CDKN2C), transcript variant 2, mRNA. // chr1 // 100 // 36 // 12 // 12 // 0 /// ENST00000371761 // ENSEMBL // havana:known chromosome:GRCh38:1:50969944:50974558:1 gene:ENSG00000123080 gene_biotype:protein_coding transcript_biotype:protein_coding // chr1 // 100 // 36 // 12 // 12 // 0 /// ENST00000262662 /…	main
7901374		chr1:51572894-51573001	chr1	NC_000001.10	+	51572894	51573001	25	---	ENST00000363392 // ENSEMBL // ncrna:novel chromosome:GRCh38:1:51107222:51107331:1 gene:ENSG00000200262 gene_biotype:misc_RNA transcript_biotype:misc_RNA // chr1 // 100 // 100 // 25 // 25 // 0 /// NONHSAT003183 // NONCODE // Non-coding transcript identified by NONCODE // chr1 // 100 // 100 // 25 // 25 // 0	main
7901376	NM_014372,AB024703,AF151881,AK293047,BC020964,BC047654	chr1:51701943-51739210	chr1	NC_000001.10	+	51701943	51739210	29	NM_014372 // RNF11 // ring finger protein 11 // 1p32 // 26994 /// ENST00000242719 // RNF11 // ring finger protein 11 // 1p32 // 26994 /// ENST00000486691 // RNF11 // ring finger protein 11 // 1p32 // 26994 /// ENST00000494873 // RNF11 // ring finger protein 11 // 1p32 // 26994 /// AB024703 // RNF11 // ring finger protein 11 // 1p32 // 26994 /// AF151881 // RNF11 // ring finger protein 11 // 1p32 …	NM_014372 // RefSeq // Homo sapiens ring finger protein 11 (RNF11), mRNA. // chr1 // 100 // 86 // 25 // 25 // 0 /// ENST00000242719 // ENSEMBL // ensembl_havana_transcript:known chromosome:GRCh38:1:51236271:51273455:1 gene:ENSG00000123091 gene_biotype:protein_coding transcript_biotype:protein_coding // chr1 // 96 // 90 // 25 // 26 // 0 /// ENST00000486691 // ENSEMBL // havana:putative chromosome:…	main
7901383		chr1:51847980-51848086	chr1	NC_000001.10	+	51847980	51848086	24	ENST00000383868 // RNU6-877P // RNA, U6 small nuclear 877, pseudogene // --- // ---	ENST00000383868 // ENSEMBL // ncrna:known chromosome:GRCh38:1:51382308:51382414:1 gene:ENSG00000206595 gene_biotype:snRNA transcript_biotype:snRNA // chr1 // 100 // 100 // 24 // 24 // 0 /// NONHSAT003196 // NONCODE // Non-coding transcript identified by NONCODE // chr1 // 100 // 100 // 24 // 24 // 0	main
7901385	AB208851,AK128043,CR457288,NM_024586,NM_148906,NM_148908,NM_148909,NR_036662,AF392445,NM_148904,NM_148905,NM_148907,AK297656,AY178997,BC025978,AK124037	chr1:52042851-52254141	chr1	NC_000001.10	+	52042851	52254141	30	ENST00000371714 // OSBPL9 // oxysterol binding protein-like 9 // 1p32.3 // 114883 /// ENST00000435274 // OSBPL9 // oxysterol binding protein-like 9 // 1p32.3 // 114883 /// ENST00000481937 // OSBPL9 // oxysterol binding protein-like 9 // 1p32.3 // 114883 /// ENST00000489990 // OSBPL9 // oxysterol binding protein-like 9 // 1p32.3 // 114883 /// ENST00000531819 // OSBPL9 // oxysterol binding protein-…	ENST00000371714 // ENSEMBL // havana:known chromosome:GRCh38:1:51577179:51788469:1 gene:ENSG00000117859 gene_biotype:protein_coding transcript_biotype:protein_coding // chr1 // 100 // 67 // 20 // 20 // 0 /// ENST00000435274 // ENSEMBL // havana:known chromosome:GRCh38:1:51617092:51787966:1 gene:ENSG00000117859 gene_biotype:protein_coding transcript_biotype:nonsense_mediated_decay // chr1 // 100 /…	main
7901416		chr1:52461412-52461711	chr1	NC_000001.10	+	52461412	52461711	16	ENST00000578661 // RN7SL290P // RNA, 7SL, cytoplasmic 290, pseudogene // --- // ---	ENST00000578661 // ENSEMBL // ncrna:known chromosome:GRCh38:1:51995740:51996039:1 gene:ENSG00000264613 gene_biotype:misc_RNA transcript_biotype:misc_RNA // chr1 // 100 // 100 // 16 // 16 // 0 /// NONHSAT003224 // NONCODE // Non-coding transcript identified by NONCODE: Linc // chr1 // 100 // 100 // 16 // 16 // 0	main
7901418	NM_001136497,NM_001243767,NM_152265,BC022371,BC070378,BC021004	chr1:52521797-52556388	chr1	NC_000001.10	+	52521797	52556388	67	NM_001136497 // BTF3L4 // basic transcription factor 3-like 4 // 1p32.3 // 91408 /// NM_001243767 // BTF3L4 // basic transcription factor 3-like 4 // 1p32.3 // 91408 /// NM_152265 // BTF3L4 // basic transcription factor 3-like 4 // 1p32.3 // 91408 /// ENST00000313334 // BTF3L4 // basic transcription factor 3-like 4 // 1p32.3 // 91408 /// ENST00000392798 // BTF3L4P2 // basic transcription factor 3…	NM_001136497 // RefSeq // Homo sapiens basic transcription factor 3-like 4 (BTF3L4), transcript variant 2, mRNA. // chr1 // 100 // 78 // 52 // 52 // 0 /// NM_001243767 // RefSeq // Homo sapiens basic transcription factor 3-like 4 (BTF3L4), transcript variant 3, mRNA. // chr1 // 100 // 51 // 34 // 34 // 0 /// NM_152265 // RefSeq // Homo sapiens basic transcription factor 3-like 4 (BTF3L4), transcr…	main
7901426	NM_004799,NM_007324,AF104304,AF130419,AF130420,BC032680	chr1:52608046-52812358	chr1	NC_000001.10	+	52608046	52812358	51	NM_004799 // ZFYVE9 // zinc finger, FYVE domain containing 9 // 1p32.3 // 9372 /// NM_007324 // ZFYVE9 // zinc finger, FYVE domain containing 9 // 1p32.3 // 9372 /// ENST00000287727 // ZFYVE9 // zinc finger, FYVE domain containing 9 // 1p32.3 // 9372 /// ENST00000357206 // ZFYVE9 // zinc finger, FYVE domain containing 9 // 1p32.3 // 9372 /// ENST00000361625 // ZFYVE9 // zinc finger, FYVE domain c…	NM_004799 // RefSeq // Homo sapiens zinc finger, FYVE domain containing 9 (ZFYVE9), transcript variant 3, mRNA. // chr1 // 100 // 92 // 47 // 47 // 0 /// NM_007324 // RefSeq // Homo sapiens zinc finger, FYVE domain containing 9 (ZFYVE9), transcript variant 1, mRNA. // chr1 // 100 // 90 // 46 // 46 // 0 /// ENST00000287727 // ENSEMBL // ensembl:known chromosome:GRCh38:1:52142094:52346685:1 gene:EN…	main
7901443		chr1:52615776-52616091	chr1	NC_000001.10	+	52615776	52616091	22	ENST00000460504 // RN7SL788P // RNA, 7SL, cytoplasmic 788, pseudogene // --- // ---	ENST00000460504 // ENSEMBL // ncrna:known chromosome:GRCh38:1:52150104:52150419:1 gene:ENSG00000241745 gene_biotype:misc_RNA transcript_biotype:misc_RNA // chr1 // 100 // 100 // 22 // 22 // 0 /// NONHSAT003234 // NONCODE // Non-coding transcript identified by NONCODE: Sense No Exonic // chr1 // 100 // 100 // 22 // 22 // 0	main
7901445	BC057844	chr1:52834192-52835939	chr1	NC_000001.10	+	52834192	52835939	16	---	BC057844 // GenBank // Homo sapiens cDNA clone MGC:71846 IMAGE:5313492, complete cds. // chr1 // 94 // 100 // 15 // 16 // 0 /// NONHSAT003245 // NONCODE // Non-coding transcript identified by NONCODE: Linc // chr1 // 100 // 56 // 9 // 9 // 0	main
7901447	NM_032864,BC105004,BC105006,BC063655,BC000777	chr1:52870236-52883992	chr1	NC_000001.10	+	52870236	52883992	21	NM_032864 // PRPF38A // pre-mRNA processing factor 38A // 1p32.3 // 84950 /// ENST00000257181 // PRPF38A // pre-mRNA processing factor 38A // 1p32.3 // 84950 /// BC105004 // PRPF38A // pre-mRNA processing factor 38A // 1p32.3 // 84950 /// BC105006 // PRPF38A // pre-mRNA processing factor 38A // 1p32.3 // 84950 /// BC063655 // PRPF38A // pre-mRNA processing factor 38A // 1p32.3 // 84950 /// ENST00…	NM_032864 // RefSeq // Homo sapiens pre-mRNA processing factor 38A (PRPF38A), mRNA. // chr1 // 100 // 100 // 21 // 21 // 0 /// ENST00000257181 // ENSEMBL // ensembl_havana_transcript:known chromosome:GRCh38:1:52404564:52420839:1 gene:ENSG00000134748 gene_biotype:protein_coding transcript_biotype:protein_coding // chr1 // 100 // 100 // 21 // 21 // 0 /// BC105004 // GenBank // Homo sapiens PRP38 pr…	main
7901460	NM_015696,XM_006710586,AF320068,AY358402,BC032788,XM_006710587	chr1:53068044-53074723	chr1	NC_000001.10	+	53068044	53074723	28	NM_015696 // GPX7 // glutathione peroxidase 7 // 1p32 // 2882 /// XM_006710586 // GPX7 // glutathione peroxidase 7 // 1p32 // 2882 /// ENST00000361314 // GPX7 // glutathione peroxidase 7 // 1p32 // 2882 /// AF320068 // GPX7 // glutathione peroxidase 7 // 1p32 // 2882 /// AY358402 // GPX7 // glutathione peroxidase 7 // 1p32 // 2882 /// BC032788 // GPX7 // glutathione peroxidase 7 // 1p32 // 2882 /…	NM_015696 // RefSeq // Homo sapiens glutathione peroxidase 7 (GPX7), mRNA. // chr1 // 100 // 100 // 28 // 28 // 0 /// XM_006710586 // RefSeq // PREDICTED: Homo sapiens glutathione peroxidase 7 (GPX7), transcript variant X1, mRNA. // chr1 // 100 // 71 // 20 // 20 // 0 /// ENST00000361314 // ENSEMBL // ensembl_havana_transcript:known chromosome:GRCh38:1:52602372:52609051:1 gene:ENSG00000116157 gene…	main
7901466	NM_001042693,AK128236,AY358621,BC041608	chr1:53099066-53135355	chr1	NC_000001.10	+	53099066	53135355	25	NM_001042693 // FAM159A // family with sequence similarity 159, member A // 1p32.3 // 348378 /// ENST00000440303 // FAM159A // family with sequence similarity 159, member A // 1p32.3 // 348378 /// ENST00000517870 // FAM159A // family with sequence similarity 159, member A // 1p32.3 // 348378 /// AK128236 // FAM159A // family with sequence similarity 159, member A // 1p32.3 // 348378 /// AY358621 …	NM_001042693 // RefSeq // Homo sapiens family with sequence similarity 159, member A (FAM159A), mRNA. // chr1 // 100 // 60 // 15 // 15 // 0 /// ENST00000440303 // ENSEMBL // havana:known chromosome:GRCh38:1:52633344:52669121:1 gene:ENSG00000182183 gene_biotype:protein_coding transcript_biotype:processed_transcript // chr1 // 100 // 72 // 18 // 18 // 0 /// ENST00000517870 // ENSEMBL // ensembl_hav…	main
7901477		chr1:53180071-53180366	chr1	NC_000001.10	+	53180071	53180366	25	ENST00000498506 // RN7SL62P // RNA, 7SL, cytoplasmic 62, pseudogene // --- // ---	ENST00000498506 // ENSEMBL // ncrna:known chromosome:GRCh38:1:52714399:52714695:1 gene:ENSG00000239640 gene_biotype:misc_RNA transcript_biotype:misc_RNA // chr1 // 100 // 100 // 25 // 25 // 0 /// NONHSAT003256 // NONCODE // Non-coding transcript identified by NONCODE: Linc // chr1 // 100 // 100 // 25 // 25 // 0	main
7901479	NM_024646,AK023518,AK296460,DQ646393	chr1:53192171-53293014	chr1	NC_000001.10	+	53192171	53293014	37	NM_024646 // ZYG11B // zyg-11 family member B, cell cycle regulator // 1p32.3 // 79699 /// ENST00000294353 // ZYG11B // zyg-11 family member B, cell cycle regulator // 1p32.3 // 79699 /// ENST00000545132 // ZYG11B // zyg-11 family member B, cell cycle regulator // 1p32.3 // 79699 /// AK023518 // ZYG11B // zyg-11 family member B, cell cycle regulator // 1p32.3 // 79699 /// AK296460 // ZYG11B // zy…	NM_024646 // RefSeq // Homo sapiens zyg-11 family member B, cell cycle regulator (ZYG11B), mRNA. // chr1 // 100 // 100 // 37 // 37 // 0 /// ENST00000294353 // ENSEMBL // ensembl_havana_transcript:known chromosome:GRCh38:1:52726509:52827342:1 gene:ENSG00000162378 gene_biotype:protein_coding transcript_biotype:protein_coding // chr1 // 100 // 97 // 36 // 36 // 0 /// ENST00000545132 // ENSEMBL // en…	main
7901495		chr1:53267886-53268008	chr1	NC_000001.10	+	53267886	53268008	25	---	---	main
7901497	NM_001004339,AY271826	chr1:53308183-53360670	chr1	NC_000001.10	+	53308183	53360670	36	NM_001004339 // ZYG11A // zyg-11 family member A, cell cycle regulator // 1p32.3 // 440590 /// ENST00000371528 // ZYG11A // zyg-11 family member A, cell cycle regulator // 1p32.3 // 440590 /// ENST00000371532 // ZYG11A // zyg-11 family member A, cell cycle regulator // 1p32.3 // 440590 /// AY271826 // ZYG11A // zyg-11 family member A, cell cycle regulator // 1p32.3 // 440590	NM_001004339 // RefSeq // Homo sapiens zyg-11 family member A, cell cycle regulator (ZYG11A), mRNA. // chr1 // 100 // 94 // 34 // 34 // 0 /// ENST00000371528 // ENSEMBL // ensembl_havana_transcript:known chromosome:GRCh38:1:52842736:52894998:1 gene:ENSG00000203995 gene_biotype:protein_coding transcript_biotype:protein_coding // chr1 // 100 // 97 // 35 // 35 // 0 /// ENST00000371532 // ENSEMBL // …	main
7901513	NM_001007098,NM_001007099,NM_001007100,NM_001007250,AB208789,BC005911,BC067108,M55421,NM_001193599,NM_001193600,NM_001193617,NM_002979,AK294631,AK295214,M75883,M75884,BX537618	chr1:53392948-53517282	chr1	NC_000001.10	+	53392948	53517282	47	NM_001007098 // SCP2 // sterol carrier protein 2 // 1p32 // 6342 /// NM_001007099 // SCP2 // sterol carrier protein 2 // 1p32 // 6342 /// NM_001007100 // SCP2 // sterol carrier protein 2 // 1p32 // 6342 /// NM_001007250 // SCP2 // sterol carrier protein 2 // 1p32 // 6342 /// ENST00000371513 // SCP2 // sterol carrier protein 2 // 1p32 // 6342 /// ENST00000408941 // SCP2 // sterol carrier protein 2…	NM_001007098 // RefSeq // Homo sapiens sterol carrier protein 2 (SCP2), transcript variant 2, mRNA. // chr1 // 100 // 57 // 27 // 27 // 0 /// NM_001007099 // RefSeq // Homo sapiens sterol carrier protein 2 (SCP2), transcript variant 3, mRNA. // chr1 // 100 // 34 // 16 // 16 // 0 /// NM_001007100 // RefSeq // Homo sapiens sterol carrier protein 2 (SCP2), transcript variant 4, mRNA. // chr1 // 100 …	main
7901535	NM_001199080,NM_001199081,NM_001199082,AK296649,AK299375,AK300847,AK304599,AY358294,NM_153703,BC028292,BC030608,AY313607	chr1:53527854-53551174	chr1	NC_000001.10	+	53527854	53551174	38	NM_001199080 // PODN // podocan // 1p32.3 // 127435 /// NM_001199081 // PODN // podocan // 1p32.3 // 127435 /// NM_001199082 // PODN // podocan // 1p32.3 // 127435 /// ENST00000371500 // PODN // podocan // 1p32.3 // 127435 /// ENST00000395871 // PODN // podocan // 1p32.3 // 127435 /// ENST00000490650 // PODN // podocan // 1p32.3 // 127435 /// AK296649 // PODN // podocan // 1p32.3 // 127435 /// AK…	NM_001199080 // RefSeq // Homo sapiens podocan (PODN), transcript variant 2, mRNA. // chr1 // 100 // 100 // 38 // 38 // 0 /// NM_001199081 // RefSeq // Homo sapiens podocan (PODN), transcript variant 3, mRNA. // chr1 // 100 // 89 // 34 // 34 // 0 /// NM_001199082 // RefSeq // Homo sapiens podocan (PODN), transcript variant 4, mRNA. // chr1 // 100 // 58 // 22 // 22 // 0 /// ENST00000371500 // ENSE…	main
[truncated: 32,818 more rows]
