# Supplementary material for: Bioinformatics-Based Identification of HDAC Inhibitors as Potential Drugs to Target EGFR Wild-Type Non-Small-Cell Lung Cancer
Source: Front Oncol. 2021 Mar 8;11:620154. doi: 10.3389/fonc.2021.620154 (PMC7982742; doi:10.3389/fonc.2021.620154)
Supplement: Supplementary file 5 [file Table_4.xlsx]

## Sheet: GSE31852_Expression
Table S4 Expression profiling of GSE31852
gene	GSM780639	GSM780627	GSM780629	GSM780640	GSM780624	GSM780623	GSM780625	GSM677337	GSM677338	GSM780632	GSM677317	GSM780619	GSM780617	GSM780620	GSM780634	GSM780614	GSM780628	GSM780618	GSM677333	GSM780615	GSM780638	GSM677336	GSM780636	GSM677335	GSM780612	GSM780626	GSM780631	GSM780622	GSM780637	GSM677322	GSM780630	GSM780613	GSM780621	GSM780611	GSM780616	GSM780633	GSM780635	GSM790008	GSM790023	GSM789977	GSM790000	GSM790032	GSM789994	GSM790042	GSM790017	GSM790041	GSM789985	GSM790046	GSM677327
LINC01128	7.03	6.88	6.62	6.91	6.75	6.99	6.81	6.88	6.62	6.88	7.28	7.2	6.75	6.89	6.82	6.66	6.93	6.76	6.82	6.78	6.9	7.2	7.05	6.95	6.8	7.3	7.52	6.84	6.77	6.99	7.43	7.31	6.88	6.96	6.68	6.86	7.73	6.57	6.86	6.87	6.56	7.11	6.37	7.42	7.15	6.88	7.1	6.89	7.18
SAMD11	7.52	8.12	7.76	8.55	7.64	7.52	8.25	7.86	8	8.07	7.66	7.69	7.82	7.87	7.91	8.02	8.01	7.78	8.07	7.56	8.07	8.09	8.3	7.85	8.01	7.96	7.67	7.83	7.61	7.51	7.76	7.8	7.66	7.92	7.62	7.67	7.63	8.05	7.91	7.96	7.94	8.28	8.05	8.01	7.94	7.71	7.62	8.23	7.73
KLHL17	7.72	8.09	7.96	8.4	7.75	7.63	8.29	8.1	7.97	7.98	7.7	7.7	7.87	7.89	7.95	7.9	8.01	7.58	8.2	7.6	8	8.09	8.18	7.89	7.9	7.99	7.91	7.71	7.99	7.73	7.96	7.69	7.68	7.89	7.59	8	7.87	7.91	7.95	7.88	8.12	8.12	7.93	8.17	7.93	7.66	7.55	8.25	7.67
PLEKHN1	7.98	7.98	7.94	8.34	7.64	7.82	8.24	8.15	8.25	8.06	7.9	7.84	7.92	7.97	8.02	8.2	7.99	7.78	8.12	7.91	8.18	7.98	8.31	7.83	7.96	8.12	7.98	7.85	7.98	7.86	7.85	7.91	7.83	7.8	7.95	7.95	8.09	8.04	8.01	8.01	8.19	8.18	8.08	8.13	8.03	8.12	7.9	8.39	7.87
ISG15	8.31	8.46	8.57	8.96	8.19	8.78	7.92	8.95	7.86	9.15	9.14	7.48	8.63	8.71	8.88	8.13	9.53	8.49	7.96	7.67	8.27	8.51	9.12	8.09	8.59	8.58	8.28	8.08	8.75	8.22	8.57	7.87	8.04	8.15	7.99	10.03	8.1	8.62	9.49	8.23	8.74	9.2	8.22	8.59	8.78	8.07	7.71	8.19	8.25
AGRN	7.35	7.92	7.92	7.48	7.43	7.39	8.26	7.77	8.12	7.74	7.73	7.89	7.88	7.74	7.6	7.51	7.84	7.43	8.22	7.56	7.69	7.76	7.89	7.87	7.67	8.07	7.65	7.61	7.62	7.36	7.73	7.66	7.55	7.93	7.54	8.06	7.41	7.77	8.12	7.88	7.62	7.94	7.77	7.46	7.79	7.71	7.48	8.07	7.76
MIR200B	6.9	7.15	7.56	7.3	6.85	6.89	7.5	6.97	7.16	7.4	7.09	7.21	7.1	7.28	7.34	7.27	7.29	6.97	7.39	6.91	7.4	7.43	7.34	7.26	7.2	7.39	7.35	7.24	7.14	7.12	7.02	7.01	6.94	7.32	7.06	7.36	6.96	7.18	7.04	7	7.24	7.64	7.03	7.21	7.04	6.95	6.94	7.4	6.95
MIR200A	5.24	5.43	5.2	5.72	5.65	5.36	5.55	6.04	5.39	5.42	5.71	5.86	5.95	5.39	5.55	5.79	5.39	5.68	5.83	5.74	5.66	5.6	5.63	5.43	5.67	5.66	5.43	5.83	5.32	5.64	5.29	5.63	5.29	5.77	5.63	5.09	5.65	5.46	5.28	5.83	5.8	5.76	6.19	5.5	5.61	5.45	5.59	5.57	5.43
MIR429	6.45	6.84	6.56	7.4	6.59	6.23	7.31	7.21	7.05	6.86	6.83	6.28	6.75	6.83	6.43	6.7	6.47	6.69	7.05	6.67	6.99	6.75	7.57	6.54	7.25	6.64	6.53	6.3	6.6	6.43	6.91	6.92	6.53	6.83	6.93	6.59	7.27	6.69	6.74	6.94	6.79	6.92	6.84	7.21	6.59	6.71	6.61	7.45	6.68
TTLL10	7.47	7.76	7.47	8.42	7.47	7.6	7.87	7.98	7.95	7.84	7.58	7.6	7.48	7.87	7.68	7.85	7.58	7.64	7.93	7.48	7.89	7.8	8.03	7.61	7.66	7.86	7.67	7.55	7.64	7.46	7.48	7.8	7.45	7.71	7.51	7.47	7.94	7.84	7.45	7.93	7.86	7.89	8.08	7.91	7.8	7.75	7.36	8.17	7.58
B3GALT6	7.95	8.15	8.2	8.53	8.07	8.05	8.12	8.31	8.34	8.36	8.07	8.23	8.17	8.29	8.25	7.7	8.21	7.74	8.11	8.25	7.98	8.2	8.3	8.1	8.1	8.17	7.95	8.1	7.96	7.9	8.2	8.08	7.85	7.97	7.83	8.14	8.01	8.11	8.13	8.04	8.56	8.32	8.04	8.34	8.25	7.79	7.94	8.25	7.99
SCNN1D	7.44	7.76	7.59	8	7.43	7.48	7.81	7.74	7.81	7.74	7.57	7.66	7.62	7.47	7.69	7.69	7.68	7.62	7.82	7.58	7.87	7.73	7.99	7.63	7.81	7.76	7.67	7.63	7.62	7.56	7.67	7.68	7.61	7.83	7.38	7.55	8	7.66	7.53	7.82	7.78	7.85	7.61	7.84	7.79	7.51	7.59	7.92	7.51
PUSL1	7.97	8.14	8.18	8.71	7.99	8.36	8.39	8.3	8.46	8.46	8.02	8	8.17	8.12	8.27	8.45	8.3	7.98	8.54	8.01	8.2	8.42	8.59	8.2	8.03	8.64	8	8	8.02	7.86	8.19	7.96	7.94	8.15	8.09	8.35	8.05	8.34	8.19	8.37	9.05	8.4	7.39	8.07	8.29	7.88	7.85	8.49	8.24
CPTP	6.8	6.98	7.02	8	6.87	6.71	7.17	7	7.32	7.32	7.08	7.03	7.14	6.91	7.04	7.13	7.1	7.01	7.23	7.12	7.23	7.28	7.28	7.1	7.06	7.24	7.07	7.06	6.97	7.1	7.04	7.03	6.86	7.23	7.07	7.13	7.49	7.18	7.15	7.08	7.18	7.2	7.08	7.77	7.06	7.09	6.99	7.45	7.22
TAS1R3	7.26	7.57	7.42	7.68	7.29	7.29	7.74	7.64	7.6	7.57	7.51	7.52	7.38	7.53	7.55	7.88	7.7	7.54	7.93	7.66	7.61	7.68	7.72	7.64	7.75	7.73	7.61	7.62	7.49	7.36	7.54	7.59	7.32	7.79	7.39	7.5	7.48	7.83	7.64	7.74	7.61	7.79	7.83	7.64	7.76	7.38	7.43	7.71	7.57
VWA1	7.57	7.71	7.82	8.13	7.28	7.42	8	7.74	7.88	7.87	7.61	7.37	7.46	7.55	7.7	7.65	7.63	7.43	7.95	7.52	7.98	7.83	8.1	7.67	7.74	7.96	7.69	7.45	7.73	7.6	7.74	7.75	7.45	7.88	7.54	7.69	7.63	7.76	7.72	7.76	7.88	8	7.47	7.69	7.93	7.85	7.45	8.12	7.69
ATAD3A	7.67	7.87	7.79	7.94	7.68	7.78	8.25	8.13	7.61	7.89	7.42	7.7	7.71	7.63	7.92	7.93	8.02	7.6	8.01	7.82	7.61	8	7.99	7.78	7.91	7.96	7.94	7.61	7.54	7.58	8.05	7.83	7.59	7.66	7.68	8.01	7.81	7.72	7.89	7.97	8.05	8.17	8.37	8.05	7.95	7.67	7.34	8.24	7.86
MIB2	7.15	7.41	7.51	8.16	7.08	7.29	7.73	7.31	7.47	7.53	7.13	7.35	7.42	7.32	7.41	7.47	7.35	7.16	7.54	7.05	7.57	7.52	7.84	7.48	7.4	7.62	7.28	7.12	7.41	7.23	7.29	7.26	7.25	7.5	7.16	7.28	7.48	7.46	7.37	7.53	7.6	7.76	7.37	7.7	7.5	7.38	7.22	7.83	7.25
CALML6	7.24	7.26	6.87	7.45	6.82	6.98	7.08	7.1	7.04	7.38	7.12	6.82	6.87	7.03	7.11	7.1	6.93	6.99	7.35	7.15	7.16	7.07	7.03	6.58	6.98	7.14	6.89	6.88	6.75	6.53	6.91	7.13	6.92	6.62	7.09	6.74	7.11	6.75	6.82	7.32	7.04	7.03	7.18	7.33	6.91	6.89	6.51	7.44	6.64
GABRD	7.7	7.75	7.99	7.46	7.35	7.64	8.2	7.93	7.95	8.19	7.98	7.83	7.79	7.94	7.83	7.75	7.8	8	7.81	7.71	8.08	8.07	8.38	7.77	7.88	8.15	7.78	8.01	7.69	7.5	8.02	7.36	7.73	7.82	7.58	7.83	7.57	7.82	7.92	7.56	7.81	8.06	7.49	7.63	7.93	7.72	7.57	8.29	7.98
PRKCZ	7.61	8.05	7.91	8.49	8.19	7.47	7.74	7.52	8.94	7.51	7.42	7.68	7.79	7.21	7.61	7.61	8.48	7.34	9.02	7.72	7.82	7.99	7.83	9.21	7.61	8.72	7.99	7.26	8.29	7.8	8.18	7.32	7.43	7.2	7.31	8.13	7.8	8.76	8.18	7.58	8.08	7.72	7.51	7.9	7.72	7.69	7.85	8.28	7.48
SKI	7.51	7.69	7.94	8.19	7.25	7.28	8.11	7.91	7.87	7.97	7.72	7.61	7.62	7.69	7.75	7.73	7.88	7.34	7.96	7.43	7.87	7.97	8.1	7.73	7.68	7.79	7.92	7.62	7.62	7.4	7.94	7.67	7.52	7.71	7.58	7.73	7.6	7.58	7.92	7.93	7.77	8.18	7.51	7.86	7.79	7.64	7.53	8.32	7.7
MORN1	7.26	7.68	7.53	8.08	7.68	7.45	7.54	7.71	7.63	7.87	7.53	7.62	7.86	7.63	7.26	7.51	8.12	7.53	7.85	7.76	7.57	7.66	7.61	7.41	7.91	8.05	7.62	7.53	7.74	7.65	7.79	7.48	7.37	7.87	7.66	7.59	7.73	7.79	7.69	7.87	7.66	7.65	7.71	7.63	7.47	7.34	7.37	8.29	7.58
RER1	10.44	10.54	10.77	11.5	10.52	10.65	10.85	10.63	10.66	10.75	10.45	10.57	10.91	10.74	10.79	10.41	10.85	10.74	11	10.95	10.66	10.61	10.63	10.43	10.29	10.76	10.3	10.63	10.88	10.54	10.81	10.4	10.63	10.2	10.46	11.01	11.1	11.11	11.08	10.13	11.16	10.84	10.34	11.04	10.81	10.44	10.33	10.8	10.66
PLCH2	7.86	8.22	8.06	8.68	7.77	7.92	8.56	8.21	8.4	8.23	8.11	8.22	8.04	8.21	8.11	8.33	8.02	7.94	8.3	8.1	8.24	8.13	8.28	8.1	8.45	8.21	8.4	7.89	8.13	7.88	8.16	8.13	7.9	8.29	8.01	7.97	8.25	8.13	8.02	8.37	8.33	8.45	8.31	8.3	8.28	8.2	7.87	8.42	8.16
PRXL2B	8.17	8.91	8.71	8.59	8.25	8.39	9.03	8.81	8.79	8.66	8.63	8.62	8.44	8.58	8.72	8.83	8.94	8.66	9.1	8.47	8.55	8.8	8.94	8.84	8.64	8.81	8.88	8.43	8.57	8.32	8.61	8.47	8.5	8.75	8.47	8.77	8.25	8.67	8.69	8.92	8.34	8.91	8.92	8.57	8.79	8.37	8.36	9.03	8.48
ACTRT2	6.73	6.85	6.72	7.45	6.59	6.63	6.9	6.82	7.03	7.01	6.75	6.74	6.83	7.05	6.84	6.97	6.74	6.73	6.97	6.83	6.92	6.71	7.23	6.81	7.01	7.04	6.49	6.84	6.68	6.96	6.61	6.86	6.67	6.89	7.01	6.68	6.98	6.9	6.78	6.94	7.13	7.29	7.57	7.18	6.94	6.81	6.5	7.24	6.77
PRDM16	6.92	7.44	7.17	7.21	6.78	6.81	7.45	7.05	7.64	7.25	7	7.2	7.14	7.33	7.03	7.29	7.18	7.09	7.84	7.27	7.39	7.02	7.34	7.06	7.24	7.23	7.1	6.84	7.15	6.86	7.03	7.24	6.92	7.1	6.86	7.26	6.69	7.19	7.05	7.67	7.3	7.53	7.36	7.45	7.24	7.15	7.09	7.34	6.88
ARHGEF16	7	7.28	7.08	7.45	6.97	6.82	7.77	7.34	7.39	7.23	6.93	6.88	7.04	7.15	7.14	7.14	7.14	6.98	7.47	6.92	7.24	7.21	7.44	7.2	7.29	7.39	7.12	6.89	6.97	6.87	7.13	7.02	6.83	7.03	6.91	7.11	7.08	7.19	7.38	7.2	6.89	7.34	7.03	6.91	7.33	6.86	6.6	7.7	6.9
TPRG1L	8.7	8.64	8.71	9.79	8.36	9.11	8.56	8.79	9.1	9	8.84	8.76	8.63	8.6	9.09	8.25	9.25	8.16	9.66	8.81	8.86	8.93	9.17	9.15	8.49	9.05	9.02	8.98	8.64	8.19	9.32	8.74	8.57	8.04	8.57	9.15	9.48	8.86	9.59	8.29	9.16	9	8.42	9.49	9.51	8.79	8.69	9.55	8.86
TP73	7.2	7.18	7.07	7.77	6.82	7.25	7.52	7.45	7.47	7.27	7.21	7.24	7.26	7.32	7.18	7.35	7.19	7.15	7.32	7.14	7.44	7.4	7.6	7.36	7.42	7.34	7.16	7.1	7.2	7.14	7.21	7.01	7.19	7.31	7.16	7.07	7.45	7.3	7.46	7.21	7.71	7.47	7.31	7.52	7.25	7.09	6.8	7.7	7.03
CCDC27	6.79	7.15	6.85	7.33	6.6	6.69	7.36	6.97	7.15	7.08	6.77	6.76	6.96	7.06	7.11	7.27	7.02	6.96	7.33	6.89	7.14	7.24	7.23	6.98	7.22	7.27	7.01	6.87	6.91	6.88	6.75	6.85	6.7	7.44	6.88	6.77	6.85	7.14	6.73	7.42	7.11	7.25	6.84	6.95	7.11	6.65	6.66	7.23	6.94
DFFB	7.05	7.48	7.46	7.4	7.49	7.07	7.35	7.44	7.67	7.35	7.5	7.36	7.53	7.36	7.54	7.5	7.72	7.28	7.4	7.13	7.36	7.42	7.41	7.35	7.62	7.38	7.57	7.45	7.09	7.14	7.42	7.27	7.24	7.22	7.28	7.39	7.43	7.76	7.4	7.54	7.4	7.68	7.24	7.19	7.25	7.34	7.04	7.62	7.27
AJAP1	6.01	6.51	6.49	6.66	6.34	6.24	6.55	6.53	6.28	6.53	6.26	6.15	6.69	6.55	6.25	6.63	6.43	6.35	6.48	6.46	6.34	6.53	6.57	6.75	6.46	6.46	6.46	6.45	6.24	6.21	6.28	6.48	6.37	6.31	6.11	6.48	6.31	6.43	6.29	6.61	6.35	6.79	6.62	6.5	6.28	6.42	6.38	6.7	6.13
KCNAB2	7.08	7.49	7.43	7.15	6.59	6.86	7	7.07	7.08	7.29	7.3	6.84	6.87	7.08	7.14	6.86	7.14	6.95	7.18	6.96	6.89	6.86	7.03	6.99	7.03	6.95	7.69	7.21	6.78	7.17	6.84	6.93	6.96	6.82	7.22	7.4	7.03	6.8	7.07	7.16	6.94	7.61	6.85	6.82	7.06	6.74	7.02	7.12	6.87
RNF207	7.31	7.53	7.6	7.79	7.22	7.57	8.12	7.37	7.56	7.71	7.45	7.56	7.49	7.59	7.41	7.72	7.37	7.28	7.62	8	7.66	7.61	7.58	7.4	7.5	7.65	7.25	7.37	7.48	7.53	7.43	7.38	7.5	7.65	7.39	7.4	7.4	7.75	7.52	7.41	7.48	7.7	7.4	7.54	7.73	7.27	7.33	7.63	7.36
LINC00337	6.47	7.21	6.84	7.55	6.27	6.88	6.99	6.77	6.94	6.9	6.78	6.97	7.16	6.92	6.76	7.01	6.92	7.02	7.16	7.17	7.1	6.97	7.05	6.88	7.41	7.23	6.87	6.68	6.65	7.57	6.85	6.64	6.73	7.03	6.42	7.34	6.91	7.55	7.07	7.16	6.66	7.13	7.45	7.3	6.85	6.6	6.37	7.19	6.59
HES3	7.42	7.34	7.64	8.06	7.08	6.87	7.8	7.66	7.76	7.69	7.15	7.19	7.16	7.42	7.44	7.16	7.32	7.2	7.55	7.11	7.62	7.48	7.69	7.38	7.34	7.47	7.39	7.27	7.56	7.31	7.39	7.29	6.97	7.02	7.12	7.32	7.55	7.55	7.57	7.56	7.36	7.85	7.76	7.75	7.54	7.3	6.98	7.73	7.27
ESPN	7.64	7.81	7.49	8.48	7.02	7.28	8.08	7.92	8.01	7.82	7.48	7.33	7.39	7.37	7.53	7.67	7.8	7.58	7.7	7.05	7.96	7.79	8.2	7.74	7.56	7.94	7.64	7.62	8.15	7.39	7.81	7.36	7.28	7.87	6.92	7.53	7.72	7.46	7.88	7.97	7.72	7.9	7.28	8.08	7.89	7.64	7.23	8.36	7.67
TAS1R1	6.96	7.17	7.1	7.25	6.99	6.93	7.07	7.2	7.28	7.37	6.98	7.19	6.86	7.07	7.01	7.11	7.17	7.09	7.46	6.99	7.09	7.15	6.86	7.08	7.34	7.19	7.18	7.05	7.12	6.88	7.06	6.95	7.09	7.21	6.86	6.93	7.31	7.1	6.96	7.2	6.98	7.29	7.01	7.31	7.07	7.36	6.75	7.03	6.93
ZBTB48	7.27	7.55	7.38	8.19	7.63	7.72	7.82	7.77	7.57	7.76	7.46	7.48	7.34	7.68	7.51	7.53	7.71	7.4	7.74	7.59	7.55	7.6	7.66	7.45	7.91	7.73	7.44	7.42	7.24	7.32	7.54	7.52	7.37	7.7	7.54	7.44	7.85	7.46	7.55	7.54	7.72	7.86	7.68	7.66	7.82	7.44	7.62	7.65	7.42
PHF13	7.82	7.76	7.81	7.97	7.6	7.64	8.04	7.85	7.91	7.92	7.73	7.77	7.8	7.87	7.85	7.55	8.05	7.7	8	7.58	7.81	7.96	8.09	7.93	7.72	8.03	7.8	7.81	7.77	7.65	8.01	7.76	7.63	8.02	7.63	7.91	7.69	8.08	7.78	7.93	7.82	8.18	7.6	7.92	7.93	7.46	7.6	8.27	7.7
THAP3	7.39	8	7.48	8.38	7.5	7.82	7.96	7.71	7.6	8.05	7.54	7.53	7.95	7.74	7.8	7.89	7.85	7.74	7.7	7.77	7.7	7.93	8.2	7.9	8.02	7.85	7.75	7.78	7.59	7.74	7.76	7.72	7.73	7.83	7.87	7.86	7.76	7.87	7.65	8.05	8.55	8.19	7.65	7.99	7.84	7.34	7.56	7.9	7.55
CAMTA1	7.39	7.79	7.83	7.26	7.48	7.51	7.31	7.44	8.19	7.88	7.94	7.91	7.5	7.79	8.05	7.26	7.9	7.9	7.64	7.02	7.63	7.73	7.98	7.81	7.61	7.81	7.81	7.65	7.08	7.4	8.1	7.31	7.65	7.92	7.3	8.03	7.4	7.17	7.62	7.99	7.32	7.91	6.85	7.7	7.54	7.72	7.7	8.15	7.76
VAMP3	10.91	11	11.5	10.63	11.08	11.03	10.81	10.87	11.09	10.9	11.24	11.23	11.55	11.08	11.07	10.87	11.27	11.01	10.67	11.08	11.08	10.95	11.19	11.07	10.77	10.94	10.97	11.34	10.86	10.86	11.21	11.12	11.16	10.82	11.01	11.18	10.56	11.38	11.26	10.85	11.14	10.98	10.43	10.69	10.77	10.88	11.33	11.07	11.11
PER3	7.4	8.47	7.91	8.42	7.8	8.26	7.56	6.86	7.88	7.67	8.26	9.11	7.56	8.16	7.76	7.75	8.64	8.69	7.01	7.95	8.33	7.37	9.65	7.85	8.7	8.14	8.51	8.35	8.82	8.29	7.51	8.62	9.01	8.09	8.41	7.75	9.06	7.09	8.18	8.21	8.79	7.88	7.54	8.09	8.78	8.54	9.38	7.83	8.53
PARK7	11.33	11.67	12.04	12.1	11.44	11.5	11.64	11.69	11.86	11.97	11.59	11.46	11.61	11.65	11.87	11.42	12.13	11.63	11.73	11.62	11.74	11.82	11.71	11.77	11.47	11.84	11.78	11.64	11.58	11.34	11.84	11.6	11.43	11.47	11.63	11.9	11.97	11.7	11.95	11.46	11.54	12.1	11.67	11.83	11.84	11.49	11.47	11.82	11.63
SLC45A1	6.09	6.83	6.75	6.97	6.57	6.3	6.96	6.62	6.81	6.69	6.48	6.61	6.84	6.77	6.81	6.59	6.72	6.68	6.84	6.44	6.73	6.8	6.81	6.58	6.81	7.01	6.75	6.61	6.72	6.29	6.53	6.6	6.5	6.74	6.54	6.71	6.59	6.62	6.55	6.59	6.76	7.01	6.65	6.79	6.92	6.79	6.23	6.69	6.42
CA6	6.19	6.44	6.35	6.59	6.01	6.21	6.48	6.31	6.3	6.48	6.41	6.53	6.35	6.31	6.35	6.42	6.42	6.61	6.55	6.36	6.51	6.43	6.68	6.45	6.51	6.73	6.26	6.54	6.42	6.31	6.22	6.51	6.42	6.22	6.36	6.39	6.3	6.44	6.42	6.61	6.65	6.5	6.77	6.44	6.37	6.46	6.24	6.62	6.4
H6PD	7.34	7.71	7.71	8.09	7.39	7.49	7.77	7.61	7.86	7.69	7.54	7.74	7.7	7.4	7.57	6.98	7.95	7.36	7.38	7.45	7.49	7.65	7.56	7.54	7.27	7.52	7.59	7.61	7.17	7.59	7.53	7.81	7.6	7.47	7.53	7.32	8.32	7.6	8	7.3	7.49	7.58	7.49	8.5	9.15	7.37	7.34	7.44	7.51
SPSB1	7.47	7.78	7.53	7.88	6.85	7.4	7.68	7.68	7.44	8.16	8.48	7.15	6.86	7.33	7.99	7.18	7.88	6.51	7.66	6.53	7.59	7.93	8.18	7.73	7.11	7.62	7.12	7.72	6.64	6.94	7.07	7.46	7.15	7.4	6.98	7.9	6.71	6.96	7.74	7.36	7.48	7.89	6.95	7.65	7.62	7.6	7.06	8	6.83
SLC25A33	8.96	8.32	8.69	10.17	8.14	9.63	8.42	8.55	8.6	8.8	8.32	8.28	8.1	8.44	8.81	8.14	8.83	8.58	8.04	8.6	8.4	8.7	8.25	8.6	7.97	8.3	7.94	8.18	8.8	9.19	8.83	7.8	8.51	7.71	8.38	9.49	8.38	8.59	8.93	8.25	8.5	8.76	7.64	9.91	8.86	8.79	8.04	9.06	8.21
TMEM201	7.24	7.35	7.3	7.34	7.12	7.32	7.55	7.24	7.32	7.48	7.3	7.22	7.37	7.4	7.38	7.43	7.35	7.42	7.56	7.28	7.26	7.4	7.47	7.13	7.46	7.53	7.24	7.05	7.23	7.22	7.34	7.24	6.87	7.56	7.17	7.34	7.27	7.47	7.38	7.58	7.5	7.62	7.68	7.46	7.41	7.09	7.04	7.54	7.25
PIK3CD	7.12	7.65	7.53	7.66	7.52	7.08	7.78	7.26	7.23	7.58	7.49	7.36	7.56	7.57	7.55	7.35	7.54	7.31	7.67	7.34	7.19	7.44	7.5	7.52	7.62	7.67	7.86	7.45	7.24	7.27	7.34	7.7	7.35	7.46	7.61	7.45	7.08	7.45	7.5	7.72	7.82	7.54	7.31	7.48	7.68	7.18	7.31	7.32	7.24
NMNAT1	7.81	7.01	7.55	7.58	7.37	7.31	6.8	7.75	7.12	7.21	7.36	7.45	7.83	7.09	7.24	7.21	7.77	7.27	7.01	6.99	7.5	6.84	7.91	7.19	7.03	7.43	7.3	7.63	7.23	6.61	7.49	7.22	7.3	6.76	7.03	6.71	7.91	7.01	7.9	6.7	7.03	7.56	6.9	7.99	7.57	7.76	7.1	7.35	7.72
RBP7	10.64	7.41	8.77	9.5	10.92	10.38	7.09	10.36	8.54	9.35	8.21	8	8.56	9.04	8	7.44	8.77	8.97	8.04	6.48	8.13	9.49	9.71	7.87	9.2	8.32	8.64	9.64	8.48	10.47	7.94	8.8	9.65	8.05	9.13	9.16	9.05	6.87	8.21	7.75	9.2	10.12	8.58	7.25	8.36	8.68	9.67	8.84	9.08
UBE4B	9.45	9.63	9.48	8.73	9.76	10.25	9.41	9.5	9.53	9.5	9.71	9.95	9.68	9.55	9.28	9.83	10.06	9.62	9.26	9.94	9.37	9.52	9.58	9.62	9.66	9.55	9.6	9.7	9.27	9.6	9.52	9.89	9.67	9.3	9.72	9.3	9.59	10.08	9.76	9.38	9.66	8.87	9.9	9.35	9.58	9.33	9.7	9.61	9.6
KIF1B	8.68	8.84	8.85	8.45	8.59	9.37	8.49	8.49	8.78	8.63	8.9	9.04	8.87	8.98	8.78	8.96	9.29	9	7.8	9.15	8.61	8.62	8.6	8.96	8.86	8.56	8.45	8.91	7.88	8.86	8.8	8.93	9.07	8.59	8.88	8.53	9.01	8.55	8.94	8.81	8.78	7.91	8.8	8.83	8.94	8.49	8.98	9.21	9.06
PGD	11.22	9.88	10.06	9.25	9.67	11.44	10.11	10.45	9.13	9.61	9.66	9.14	10.45	10.09	9.84	10.32	10.19	10.09	10.95	8.84	10.11	9.31	9.22	11.09	9.82	9.3	8.9	9.68	9.28	9.92	10.22	8.74	9.89	8.96	9.45	10.65	9.59	10.26	10.74	8.87	8.71	10.03	9.53	9.12	9.99	9.39	8.95	9.83	9.29
PEX14	7.85	8.02	8.04	8.2	7.53	7.84	7.91	7.9	8.02	7.89	7.81	7.77	7.62	7.84	7.65	7.7	8.06	7.6	7.99	7.89	7.96	7.8	7.85	7.84	7.64	8.14	7.99	7.75	7.61	7.38	7.95	7.6	7.36	7.93	7.71	7.95	8.19	8.23	8.02	7.87	7.76	7.89	7.86	8.4	7.98	7.57	7.71	8.05	7.81
TARDBP	11.09	11.05	11.1	10.3	11.12	11.5	10.87	11.04	11	10.85	11.17	11.2	11.28	11.16	10.77	11.32	11.08	11.19	11.1	11.09	11.02	10.97	10.93	10.84	11.21	11	11.18	11.07	11.02	10.94	10.93	11.32	11.02	11.09	11.08	10.89	10.79	11.21	11.03	11.18	10.55	10.69	11.25	10.83	10.77	10.95	11.26	11.09	11.14
ANGPTL7	6.12	6.53	6.33	6.13	6.62	6.73	6.32	6.33	6.29	6.52	6.43	6.17	5.95	6.53	6.25	6.63	6.49	6.87	6.15	7.31	6.26	5.89	6.45	6.23	6.57	6.42	6.69	6.35	6.26	6.48	6.07	6.74	6.49	6.33	6.48	6.1	7	6.61	5.96	6.29	6	6.27	7.09	6.27	6.12	6.35	6.76	6.42	6.03
UBIAD1	8.49	8.48	9.08	9.44	8.7	9.1	8.8	8.7	8.99	9.18	8.99	9.01	9	8.93	8.96	8.5	9.22	8.61	8.81	9.03	8.89	8.95	8.8	9.11	8.67	8.9	9	9.02	9.03	8.56	9	8.93	8.78	8.67	8.79	8.92	8.62	8.7	9.03	8.87	8.77	9.26	8.51	9.35	8.9	8.74	8.87	9.43	9.17
DISP3	6.27	6.77	6.67	6.71	6.73	6.44	6.85	6.57	6.75	6.83	6.56	6.77	6.89	6.79	6.65	6.93	6.7	6.8	6.9	6.66	6.87	6.72	6.96	6.68	6.84	6.79	6.6	6.88	6.41	6.56	6.57	6.77	6.74	7.06	6.67	6.48	6.91	6.94	6.84	7.03	7.06	6.82	7	6.67	6.83	6.56	6.71	6.94	6.73
FBXO44	7.66	7.95	7.6	8.48	7.8	7.72	8.34	7.69	7.89	7.78	7.82	7.83	7.73	7.9	7.85	7.81	7.77	7.55	7.96	7.95	7.8	7.93	8.13	7.62	7.89	7.8	7.8	7.81	7.76	7.69	7.86	7.93	7.73	7.91	7.73	7.78	7.7	8.01	7.88	8.05	8.3	7.93	8.35	7.97	7.68	7.84	7.83	8.01	7.75
FBXO6	7.38	7.39	7.5	8.51	6.99	6.88	7.48	7.44	7.78	7.49	7.18	7.08	7.45	7.38	7.67	7	7.61	7.09	7.19	7.04	7.32	7.33	7.79	7.05	7.25	7.26	7.2	7.33	7.3	7.42	7.04	7.13	7.36	7.41	7.33	7.49	7.29	7.4	7.54	7.36	7.73	7.52	7.3	7.55	7.54	7.18	7.41	7.58	7.3
DRAXIN	7.58	8.12	7.72	7.8	7.32	7.71	8.47	8.07	7.95	8.13	7.73	7.63	7.78	8.08	7.95	8.17	7.84	7.7	7.97	7.85	8.01	7.96	8.34	7.86	8.11	7.85	7.94	7.69	7.41	7.86	7.92	8	7.63	8.18	7.94	7.64	7.62	7.99	7.66	8.05	7.88	8.15	7.63	7.98	7.86	8.01	7.65	8.12	7.7
AGTRAP	8.16	8.79	8.65	8.53	8.43	8.36	8.57	8.32	8.57	8.52	8.39	8.4	8.67	8.57	8.51	8.55	8.62	8.57	8.48	8.82	8.49	8.71	8.65	8.66	8.52	8.49	8.43	8.48	8.25	8.36	8.64	8.25	8.3	8.35	8.58	8.34	7.97	8.62	8.92	8.27	8.16	8.89	8.31	8.22	8.56	8.16	8.32	8.93	8.44
C1orf167	7.37	7.75	7.41	7.53	7.2	7.14	7.74	7.52	7.44	7.47	7.37	7.49	7.53	7.48	7.49	7.67	7.45	7.5	7.84	7.49	7.79	7.58	7.34	7.57	7.62	7.7	7.49	7.45	7.35	7.46	7.35	7.32	7.31	7.78	7.06	7.36	7.52	7.63	7.45	7.86	7.7	7.85	7.35	7.6	7.71	7.33	7.24	7.62	7.29
RNU5E-1	5.52	6.24	6.47	6.17	6.87	6.25	7.22	5.47	5.53	6.55	6.08	5.85	5.94	6.54	6.2	6.62	6.37	6.12	7.05	6.19	5.66	6.47	5.83	5.94	6.69	7.8	6.97	5.84	5.67	5.53	6.15	5.91	6.22	6.37	6.14	6.16	5.56	6.39	6.38	5.9	7.05	6.44	6.53	5.82	6.55	5.28	6.12	5.67	6.52
PLOD1	8.3	9.03	8.72	8.62	8.16	8.46	8.32	9.42	8.35	9.19	8.73	8.26	8.24	9	8.83	8.46	8.82	8.47	8.58	8.14	8.72	8.95	9.07	8.32	7.87	8.92	7.92	8.55	8.32	8.14	8.89	8.14	7.96	8.6	8.43	8.84	8.8	9.5	9.63	7.86	7.72	8.34	8.43	9.19	9.33	9.05	8.17	9.26	8.6
MFN2	8.62	8.34	9.1	8.56	8.47	9.17	8.2	8.45	8.41	8.42	8.57	9.11	9.07	8.4	8.53	8.37	9.17	8.44	8.57	8.18	8.48	8.41	8.51	8.59	8.3	8.59	8.41	8.55	8.4	8.57	9.32	8.6	8.34	8.38	8.44	8.67	8.58	9.09	9.41	8.31	8.69	8.45	8.32	9.32	8.99	8.2	8.65	8.94	8.75
MIIP	7.89	7.93	7.85	8.5	7.41	7.8	7.98	8.08	8.2	8.15	8.03	7.67	7.95	7.92	8.11	7.95	7.99	7.67	8.17	7.98	8.27	8.04	8.24	7.94	7.87	7.98	7.99	7.87	7.75	7.7	8	7.93	7.78	7.81	7.72	7.98	7.8	8.26	8.06	7.91	7.91	8.47	7.68	8.23	8.14	7.91	7.56	8.29	7.84
TNFRSF8	7.29	7.64	7.6	7.84	7.28	7.24	7.98	7.61	7.67	7.86	7.56	7.55	7.5	7.83	7.82	8.07	7.72	7.54	7.81	7.52	7.8	7.71	7.9	7.56	7.89	7.92	7.66	7.6	7.46	7.37	7.47	7.63	7.34	7.92	7.32	7.46	7.51	7.66	7.54	7.9	7.85	7.9	7.64	7.69	7.76	7.14	7.32	7.8	7.52
TNFRSF1B	7.29	7.93	7.78	7.41	7.25	7.18	7.64	7.41	7.26	7.67	7.63	7.39	7.53	7.55	7.56	7.38	7.5	7.38	7.6	7.32	7.49	7.4	7.61	7.53	8.05	7.4	8.06	7.41	7.34	7.35	7.37	7.6	7.48	7.87	7.37	7.45	7.21	7.48	7.54	7.56	7.8	7.93	7.16	7.57	7.7	7.22	7.36	7.46	7.31
VPS13D	8.32	8.31	8.3	7.91	8.63	8.84	8.16	7.9	8.54	8.05	8.65	9.04	8.39	8.37	7.95	8.39	8.76	8.35	8.42	9.25	8.3	8.07	8.04	8.2	8.66	8.14	8.85	8.48	8.45	8.29	8.24	8.9	8.56	7.91	8.79	8.04	8.6	8.37	8.59	8.41	8.62	8.22	8.17	8.58	8.84	8.24	8.95	8.86	8.33
AADACL4	5.18	5.11	5.04	5.85	5.09	5.01	5.2	4.86	4.92	5.23	5.08	5.06	5.24	5.19	5.11	5.44	4.96	4.89	5.3	5.29	4.92	4.85	5.12	4.79	5.19	5.02	4.88	5.53	4.99	5.14	4.9	5.26	5.1	5.45	5.35	4.95	5.69	5.06	4.92	4.92	5.63	5.18	5.63	4.94	4.82	5.15	5.18	5.19	5.1
AADACL3	5.53	6.03	5.99	5.87	6.15	6.11	6.16	5.87	5.83	5.89	6.14	5.55	6.06	5.92	5.62	6.63	6.22	6.12	6.2	6.36	6.08	5.93	5.96	6.23	5.73	6.26	6.13	6	5.61	5.91	5.6	5.77	5.73	6.49	6.24	5.9	5.97	6.37	5.8	6.03	5.56	5.92	6.31	6.09	6.03	5.31	5.89	6.02	5.89
C1orf158	5.51	5.62	5.41	5.9	5.56	5.35	5.85	5.61	5.64	5.65	5.62	5.61	5.66	5.74	5.55	5.56	5.51	5.66	5.67	5.6	5.78	5.96	5.77	5.69	5.91	5.61	5.44	5.49	5.52	5.63	5.39	5.74	5.45	5.88	5.56	6.66	5.23	5.8	5.31	5.96	5.67	5.68	5.49	5.71	5.48	6.01	5.4	5.87	5.41
PRAMEF12	6.31	6.75	6.61	6.4	6.47	6.58	7.08	6.57	6.79	6.83	6.69	6.68	6.63	6.92	6.61	6.95	6.78	6.6	6.96	6.97	6.58	6.87	6.62	6.88	7.12	6.96	6.63	6.86	6.18	6.69	6.56	6.66	6.37	7.1	6.68	6.38	6.63	6.68	6.46	7.01	6.5	7	6.75	6.49	6.72	6.61	6.66	6.87	6.65
PRAMEF2	5.65	5.4	5.48	5.28	5.46	5.55	5.79	5.98	5.64	5.55	5.64	5.39	5.47	6.06	5.52	5.75	5.3	5.85	5.79	5.77	5.14	5.44	6.09	5.44	5.71	5.64	5.47	5.86	5.75	5.3	5.38	5.33	5.15	6.27	5.28	5.54	5.9	6.12	5.42	5.72	5.86	5.69	5.2	5.34	5.42	5.56	5.29	5.81	5.89
PDPN	8.53	9.12	8.09	7.72	8.12	8.82	8.17	7.46	7.26	8.55	9.61	8.8	8.15	9.84	9.09	9.06	8.21	8.09	7.87	8.27	8.37	8.82	8.86	7.77	7.43	7.89	8.19	9.48	7.18	7.95	8.49	8.91	8.5	8.99	9.05	8.08	7.17	8.03	7.65	7.19	8.33	8.45	7.9	7.27	7.83	8.32	8.47	8.8	7.85
PRDM2	8.52	9.03	8.3	7.44	9.47	8.96	8.64	8.61	8.96	9.05	9.36	8.96	8.97	9.11	8.67	9.11	9.05	8.76	8.65	9.2	8.67	8.82	9.22	8.47	9.37	8.46	9.44	9.44	8.77	8.99	8.36	9.52	9.39	8.89	9.46	8.55	8.06	9.48	8.71	9.29	8.87	8.46	8.8	8.1	8.4	9.33	9.31	9.11	9.19
KAZN	6.73	7.09	7.2	7.34	6.99	6.88	7.27	7.11	6.88	7.21	7.02	7.25	7.36	7.16	7.23	7.23	7.19	7.36	7.25	7.2	7.28	7.22	7.16	7.18	7.42	7.16	7.1	7.44	6.77	7.16	6.99	7.02	7.02	7.12	7.25	7.02	7.27	7.13	7.18	7.1	7.31	7.26	6.94	7.23	7.29	6.93	7.02	7.2	7.05
TMEM51-AS1	6.8	8.95	7.6	7.79	9.11	8.01	8.82	7.67	7.15	8.65	8.68	8.51	8.46	8.92	7.93	9.02	8.07	9.1	8.53	8.43	7.69	8.48	7.84	7.88	9.07	8.18	8.43	8.5	6.96	8.33	8.1	8.89	8.5	9.86	8.46	7.97	7.98	8.33	7.92	8.88	8.1	8.31	9.39	8.08	8.17	8.36	8.66	7.83	8.16
TMEM51	7.77	8.77	8.55	7.4	7.34	7.7	7.93	8.01	7.35	8.24	8.46	8.02	8.01	8.25	8.42	7.7	8.47	7.87	7.16	7.87	7.51	7.92	7.2	8.07	7.04	7.71	7.38	7.86	6.84	8.78	7.93	7.29	7.94	7.87	7.44	8.48	7.05	6.8	7.83	7.79	8.14	7.2	7.96	7.03	7.69	7.89	7.57	7.64	7.57
FHAD1	6.47	7.18	6.8	6.6	6.36	6.42	6.75	6.62	6.36	6.97	6.82	6.46	6.53	7.33	6.72	6.76	7.01	6.68	6.38	6.87	6.79	6.94	6.7	6.54	6.55	6.8	6.66	6.84	6.29	7.29	6.49	6.25	6.85	6.95	6.54	6.78	6.2	6.53	6.53	6.83	6.76	6.69	6.86	6.49	6.36	6.7	6.42	7.08	6.55
EFHD2	8.41	8.76	9.05	8.68	8.11	8.35	8.64	8.65	8.2	8.96	8.62	8.3	8.78	8.72	8.7	8.06	8.55	8.21	8.31	8.61	8.72	8.25	8.29	8.34	8.7	8.04	8.38	8.43	7.98	8.5	8.86	7.89	8.52	8.37	8.38	9.22	7.92	9.2	9.34	8.05	8.49	9.23	8.55	8.09	8.4	7.97	8.15	8.54	8.32
CTRC	6.83	6.71	6.55	7.28	6.52	6.75	7.01	6.85	6.57	6.95	6.68	6.83	6.95	6.7	6.82	6.96	6.47	6.76	6.8	6.56	6.74	6.74	6.8	6.89	6.9	6.91	6.78	6.88	6.69	6.46	6.83	6.79	6.91	6.9	6.67	6.58	6.92	6.77	6.64	6.89	7.16	7.09	7.06	7	6.98	6.69	6.53	7.11	6.58
CELA2A	6.83	7.09	7.02	7.01	7.07	6.81	7.39	6.7	7.07	7.18	7.12	7	7.09	7.19	7.16	7.34	7.32	7.14	7.22	7.17	6.98	6.97	7.14	7.14	7.19	7.08	7.15	7.07	6.88	6.92	7.1	7.23	7.25	7.2	6.89	6.77	6.99	7.15	6.87	7.25	7.24	7.14	7.53	7.07	7.16	6.74	7.01	6.89	7.24
CELA2B	6	6.09	6.13	6.44	6.21	5.99	6.44	6.16	6.23	6.25	6.04	6.18	6.21	6.1	6.12	6.34	6.3	6.14	6.2	6.28	6.23	6.52	6.16	6.15	6.52	6.19	6.09	6.24	5.84	6.32	6.06	6.19	6.04	6.23	6.04	5.92	5.95	6.11	5.98	6.57	6.45	6.47	6.19	6.33	6.22	6.09	6	6.45	6.11
DNAJC16	8.5	8.27	8.41	8.08	8.49	8.89	7.94	8.32	8.48	8.17	8.42	8.65	8.53	8.75	8.21	8.45	8.5	8.15	8.53	8.63	8.16	7.98	8.32	8.14	8.28	7.95	8.17	8.38	8.78	8.94	8.41	8.37	8.55	8.09	8.47	8.08	8.8	8.95	8.65	8.42	8	7.21	8.62	8.78	8.61	8.87	8.39	8.8	8.41
PLEKHM2	7.9	8.17	8.4	8.02	7.68	7.99	7.94	8.22	7.75	8.19	8.34	8.02	7.88	8.28	8.21	7.8	8.23	7.78	7.87	7.92	8	8.11	8.17	7.94	7.77	8.08	7.97	8.19	7.34	7.94	7.87	8.11	7.98	7.93	8.05	8.31	7.76	8.18	8.1	8.08	8.1	8.25	7.63	7.82	8.2	8.05	8.14	8.4	7.92
SLC25A34	6.86	7.59	7.07	7.77	6.88	7.07	7.58	7.37	7.47	7.56	7.2	7.23	7.24	7.48	7.29	7.34	7.12	7.34	7.41	7.31	7.5	7.22	7.63	7.21	7.38	7.41	6.99	6.99	7.21	7.08	7.31	7.33	6.96	7.38	7.15	6.97	7.45	7.19	6.99	7.67	7.49	7.65	7.53	7.34	7.58	7.13	7.04	7.57	7.12
TMEM82	7.08	7.83	7.51	8.16	7.35	7.38	7.76	7.56	7.73	7.48	7.61	7.51	7.43	7.54	7.57	7.96	7.58	7.63	7.82	7.65	7.8	7.85	7.72	7.68	7.73	7.96	7.65	7.5	7.42	7.42	7.27	7.65	7.56	7.96	7.47	7.45	7.87	7.66	7.46	7.76	7.66	8.17	7.79	7.64	7.69	7.4	7.35	7.85	7.44
FBLIM1	6.51	6.86	6.67	6.98	6.64	6.49	7.19	7.17	6.7	7.1	6.76	6.61	6.54	6.74	6.7	7.1	6.89	6.63	6.68	6.53	6.46	6.98	7.02	6.68	6.78	6.62	6.45	7.05	6.44	6.63	6.57	7.05	6.6	7.06	6.84	6.72	6.37	6.93	6.46	6.85	6.73	7.08	6.84	6.71	6.84	6.92	6.66	7.15	6.69
SPEN	9.18	9.13	8.9	8.3	9.06	9.36	9.24	8.98	9.14	9.12	9.11	9.66	9.29	9.19	8.85	9.33	9.36	9.28	9.34	9.6	8.79	9.23	9.03	8.95	9.27	8.99	9.39	9.19	9.14	9.03	9.48	9.46	9.2	8.94	9.28	9.15	8.97	9.28	9.42	9.07	8.43	8.48	9.27	8.78	9.27	9.55	9.44	9.31	9.1
SRARP	6.43	6.64	6.62	7.07	6.55	6.47	6.62	6.83	6.91	6.75	6.48	6.76	6.7	6.91	6.58	6.89	6.95	6.68	7.1	6.45	6.69	6.66	7.06	6.84	6.78	6.68	6.77	6.59	7.41	6.74	6.52	6.6	6.61	6.82	6.67	6.7	6.83	6.66	6.36	7.17	6.79	7.01	7.04	7.2	7.01	6.56	6.43	6.91	6.46
CLCNKA	6.82	7.74	7.24	8.12	7.22	7.47	7.91	7.29	7.51	7.59	7.47	7.43	7.51	7.59	7.38	8.05	7.44	7.41	7.62	7.36	7.56	7.51	7.78	7.46	7.67	7.56	7.6	7.49	7.06	7.54	7.31	7.67	7.2	7.95	7.57	7.31	7.61	7.6	7.4	7.99	7.69	7.71	7.62	7.43	7.47	7.27	7.07	7.54	7.69
CLCNKB	6.62	7.06	6.7	7.1	6.57	6.75	6.83	7.06	6.89	7.09	6.85	6.78	6.83	7.05	6.64	7.02	7	6.54	6.93	6.89	6.82	6.86	6.98	6.73	7.16	7.17	6.87	6.89	6.91	6.8	6.61	6.85	6.42	7.17	6.96	6.82	6.97	7.04	6.74	7	6.89	6.87	7.23	6.99	6.96	7.1	6.76	7.06	6.67
SZRD1	9.15	9.57	10.19	9.45	8.98	9.13	9.36	9.52	9.53	9.84	9.56	9.28	9.27	9.17	9.72	8.86	10.1	9.05	9.43	9.05	9.33	9.55	9.56	9.45	8.61	9.57	9.72	9.35	9.38	8.91	9.8	9.22	9	9.31	9.22	9.56	9.01	9.49	10.03	9.12	8.92	10.16	9.33	9.5	9.8	9.63	9.16	9.64	9.46
NECAP2	9.37	9.77	9.96	9.16	9.24	9.17	8.99	9.51	9.34	9.68	9.67	9.32	9.67	9.58	9.63	8.88	9.8	9.11	9.29	9.36	9.4	9.36	9.45	9.23	9.12	9.25	10.22	9.76	8.87	9.42	9.07	9.43	9.49	9.19	9.76	9.64	9.02	9.39	9.27	9.25	9.12	9.75	9.14	9.4	9.52	9.45	9.65	9.3	9.24
LINC01783	6.71	6.9	6.92	6.96	6.63	6.97	6.96	6.68	7.13	6.67	6.89	6.91	6.83	6.85	6.91	7.12	7.01	6.99	7.19	6.76	6.97	6.98	7.01	6.89	7.07	6.96	7	6.87	6.7	6.81	6.82	7.12	6.66	7.13	6.73	6.89	6.82	6.99	6.99	7.43	7.08	7.24	6.34	7.08	7.06	6.75	6.77	6.86	6.54
CROCC	7.46	7.7	7.48	8.02	7.2	7.32	7.93	7.6	7.54	7.69	7.53	7.38	7.4	7.12	7.68	7.65	7.5	7.43	7.66	7.37	7.81	7.62	7.79	7.47	7.91	7.66	7.47	7.51	7.45	7.42	7.5	7.61	7.24	7.32	7.43	7.44	7.16	7.26	7.46	7.63	7.47	7.79	7.33	7.84	7.77	7.27	7.02	7.92	7.18
PADI1	6.14	6.44	6.43	6.83	6.21	6.73	6.62	6.4	6.54	6.35	6.47	6.38	6.41	6.47	6.28	6.5	6.46	6.32	6.54	6.33	6.43	6.3	6.72	6.2	6.63	6.53	6.14	6.41	6.47	6.62	6.14	6.54	6.07	6.32	6.5	6.67	6.5	6.31	6.3	6.69	6.43	6.56	6.54	6.48	6.38	6.54	6.21	6.73	6.24
PADI3	6.72	6.9	6.88	7.3	6.61	6.83	7.03	6.85	7.06	7.11	6.55	7.44	7.18	7.13	7.1	7.07	6.82	7.03	6.85	6.9	6.94	6.92	7.33	6.96	6.96	6.9	6.71	6.83	6.79	7.93	6.91	6.84	6.9	7.12	6.93	6.99	6.93	6.93	6.8	7.21	7.37	7.19	7	7.02	7.09	6.77	6.78	7.28	7.06
PADI4	6.22	6.26	6.27	6.75	5.97	5.96	6.55	6.38	6.45	6.34	6.34	6.23	6.3	6.37	6.27	6.5	6.2	6.43	6.66	6.34	6.42	6.39	6.92	6.35	6.94	6.25	6.34	6.17	6.36	6.24	6.43	6.27	6.22	6.41	6.23	6.24	6.55	6.4	6.23	6.59	6.5	6.66	6.71	6.54	6.47	6.17	5.93	6.63	6.29
PADI6	6.41	6.81	6.59	6.71	6.67	6.7	6.94	6.57	6.64	6.72	6.61	6.61	6.77	6.71	6.88	7.02	6.73	6.66	6.94	6.66	6.7	6.76	6.73	6.51	7.05	6.71	6.69	6.75	6.54	6.49	6.66	6.67	6.51	6.89	6.48	6.7	6.64	6.74	6.57	6.85	6.98	6.82	6.71	6.95	6.89	6.67	6.95	6.64	6.63
ARHGEF10L	6.76	7.41	7.15	7.54	6.8	6.77	7.44	7.18	7.15	7.3	7.1	7.06	7.28	7.12	7.21	7.29	7.32	7.14	7.39	7.04	7.25	7.21	7.28	7.36	7.3	7.37	7.22	7.22	7.01	7.03	7.08	7.12	6.95	7.34	7	7.27	7.39	7.05	7.1	7.47	7.29	7.5	7.27	7.42	7.3	7.08	6.85	7.32	7.24
ACTL8	6.25	6.49	6.65	7.08	6.34	6.59	7.03	6.63	6.51	6.47	6.55	6.66	6.82	6.76	6.51	7.02	6.54	6.52	6.63	6.61	6.58	6.68	6.69	6.54	7.02	6.71	6.28	6.27	6.26	6.59	6.51	6.67	6.6	6.89	6.27	6.61	6.69	6.77	6.98	6.51	7.2	6.78	7.07	6.7	6.91	6.12	6.59	6.68	6.61
IGSF21	6.71	6.79	7.6	7.58	6.73	6.47	7.3	7.48	7.01	7.03	6.79	6.88	6.57	7.49	7.28	6.96	6.71	6.91	6.91	6.58	7.13	7.07	7.45	6.9	7.05	7	6.88	7.23	8.44	6.96	6.81	6.88	6.94	6.92	6.73	6.82	6.7	6.81	6.99	7.02	7.33	7.04	6.44	7.46	7.2	6.99	6.42	7.39	7.06
KLHDC7A	7.84	7.83	7.95	8.18	7.67	7.4	8.15	8.04	8.01	8.07	7.67	7.93	7.8	7.94	7.94	7.82	7.84	7.84	8.06	7.89	8.13	7.89	8.37	8.04	7.93	8.09	7.92	7.78	7.98	7.79	7.9	7.8	7.57	8.15	7.5	7.97	7.92	7.9	7.92	8.07	8.05	8.19	8.22	8.09	7.89	7.96	7.58	8.23	7.91
PAX7	6.1	6.36	6.29	7.35	6.33	6.44	6.76	6.5	6.7	6.96	6.42	6.55	6.51	6.5	6.52	6.46	6.43	6.43	6.65	6.33	7.07	6.49	7.32	6.49	7.67	6.61	6.5	6.4	6.41	6.47	6.65	6.58	6.45	6.22	6.31	6.48	6.48	6.38	6.38	6.6	7.12	6.81	6.6	6.66	6.3	6.74	6.34	6.84	6.24
MRTO4	7.68	7.61	8.97	8.28	7.36	8.49	7.59	7.6	7.98	8.3	7.27	7.5	7.91	8.28	8.06	7.51	8.38	7.86	7.73	8.13	7.66	7.69	7.93	7.93	7.11	8.06	7.19	7.54	7.88	7.9	8.1	7.64	7.94	7.12	7.8	8.42	8.05	8.41	8.5	7.2	8.17	7.96	8.37	8.04	7.89	7.82	7.47	7.97	7.9
SLC66A1	7.4	7.51	7.64	8.37	7.34	7.52	7.88	7.81	7.85	7.81	7.48	7.6	7.61	7.81	7.79	7.67	7.63	7.52	7.81	7.64	7.76	7.72	7.91	7.62	7.65	7.64	7.66	7.59	7.64	7.64	7.54	7.57	7.52	7.74	7.63	7.68	7.83	7.68	7.58	7.88	8.17	8	7.94	8.05	7.63	7.64	7.46	8.08	7.54
RPS14P3	9.28	9.2	9.09	9.94	8.77	8.94	9.84	9.24	9.38	9.4	8.65	8.83	8.85	8.94	9.32	8.74	9.39	9.1	9.23	8.77	9.61	9.66	9.51	9.47	9.44	9.8	9.89	9.19	9.64	9.34	9.42	9.1	9.17	8.7	8.87	9.32	9.19	9.42	9.32	9.09	9.74	10.18	8.29	9.12	8.99	9.46	8.91	9.31	9.4
HTR6	7.16	7.6	7.24	7.36	7.14	7.03	7.43	7.33	7.27	7.4	7.29	7.3	7.4	7.41	7.35	7.52	7.37	7.41	7.63	7.52	7.51	7.42	7.32	7.35	7.63	7.54	7.47	7.34	7.1	7.06	7.07	7.31	6.94	7.65	6.99	7.13	7.15	7.5	7.06	7.55	7.39	7.32	7.33	7.27	7.35	7.07	7.37	7.47	7.23
OTUD3	8.03	8.33	7.96	7.55	8.72	8.97	8.62	8.32	9.13	8.29	8.16	8.28	8.52	7.96	8.75	8.44	8.57	8.91	8.8	8.86	7.73	7.94	8.52	7.95	8.85	8.57	8.66	8.11	8.18	7.92	7.75	8.25	8.7	8.62	8.35	8.49	7.89	8.25	8.51	9.09	8.42	8.18	7.68	8.59	7.74	8.83	8.49	8.32	8.54
PLA2G5	7.1	7.59	7.07	7.5	6.81	6.71	7.57	7.74	7.27	7.81	7.41	7.18	7.12	7.22	7.69	6.93	7.2	6.83	7.06	6.94	7.18	7.57	8.15	6.95	6.93	6.93	7.17	7.37	7.31	6.66	6.96	7.8	7.12	7.31	7.22	7.24	7.82	7.09	6.86	7.21	6.93	8.43	6.81	7.49	7.85	7.53	7.26	7.38	7.36
PLA2G2F	7.14	7.17	7.18	7.95	6.79	7.28	7.25	7.37	7.35	7.37	7.12	7.36	7.26	7.63	7.09	7.34	7.17	7.11	7.12	7.3	7.3	7.21	7.44	7	7.58	7.34	6.91	7.25	7.06	7.02	7.14	7.21	7.37	7.17	7.1	6.98	7.39	7.17	7.11	7.41	7.57	7.54	7.79	7.67	7.2	7.37	7.27	7.45	7.28
UBXN10	6.02	6.45	6.75	8.78	6.79	5.79	6.91	6.8	8.54	6.6	7	6.73	7.41	6.46	6.29	7.61	7.56	6.43	6.94	7.67	7.49	8.14	7.32	8.56	7.1	7.59	6.65	6.74	7.66	6.07	6.23	6.89	6.76	7.07	6.19	7.62	6.75	7.95	6.18	7.16	6.54	6.29	6.61	7.9	7.49	7.42	6.28	7.25	7.62
VWA5B1	6.77	6.93	6.77	7.27	6.58	6.57	6.77	6.97	6.85	6.65	6.57	6.77	6.85	6.59	6.61	6.76	6.6	6.7	6.86	6.46	6.7	6.76	6.82	6.64	6.82	6.89	6.62	6.73	6.7	6.63	6.44	6.78	6.64	6.96	6.59	6.63	6.78	6.81	6.63	6.98	6.88	6.83	6.79	6.84	6.69	6.72	6.55	7.19	6.54
FAM43B	8.77	9.04	8.96	9.4	8.51	8.42	9.36	9.13	9.06	9.17	8.55	8.74	8.55	9.03	8.92	8.8	8.94	8.73	9.23	8.69	9.31	9.19	9.4	8.92	8.89	8.94	8.99	8.62	8.85	8.68	8.93	8.88	8.56	9.08	8.53	8.96	8.98	8.73	8.84	9.03	9.12	9.23	8.81	9.22	8.78	8.96	8.49	9.44	8.7
CDA	6.58	7.08	9.04	8.66	7.47	6.69	8.05	8.01	7.24	7.25	6.89	7.02	9.38	7.55	7.44	7.41	7.05	7.32	7.48	7.01	7.27	7.55	7.4	7.04	8.08	7.74	6.73	7.45	6.78	6.59	7.42	7.1	7.07	7.58	7.23	7.73	8.42	7.18	6.93	7.23	8.54	8	7.99	8.57	7.96	7.07	7.02	7.25	7.85
NBPF3	7.37	7.73	7.39	6.92	7.13	7.11	7.46	6.95	7.31	7.29	7.25	7.36	7.29	7.17	7.27	7.33	7.63	7.34	7.47	7.6	7.2	7.35	7.37	7.32	7.3	7.5	7.75	7.11	7.17	7	7.38	7.21	7.24	7.22	7.51	7.36	7.25	7.7	7.33	7.58	7.18	7.61	7.08	7.15	7.2	7.16	7.31	7.39	7.5
ALPL	7.22	6.66	6.88	8.88	7.77	6.71	6.98	7.29	7.4	7.12	6.89	6.65	6.87	7.03	7.49	6.87	7.42	6.96	7.62	6.63	7.72	6.83	6.89	7.58	8.02	6.95	7.26	6.59	7.04	6.67	7.73	6.96	6.74	6.93	7	7.39	8.3	6.61	7.13	7.46	6.72	7.4	6.73	8.5	9.19	7.8	7.49	7.11	8.82
LDLRAD2	7.45	7.75	7.37	8.16	7.23	7.37	7.83	7.92	7.8	7.87	7.83	7.49	7.41	7.79	7.44	7.66	7.6	7.3	7.75	7.35	7.76	7.7	8	7.46	7.5	7.52	7.22	7.51	7.5	7.11	7.68	7.76	7.1	7.52	7.54	7.61	7.67	7.82	7.46	7.65	7.59	7.8	7.4	7.89	7.68	7.53	7.26	8.03	7.48
CELA3B	8.16	8.64	8.46	8.58	8.1	8.44	8.82	8.49	8.47	8.72	8.34	8.23	8.51	8.66	8.51	8.75	8.42	8.52	8.56	8.49	8.86	8.34	8.89	8.42	8.82	8.69	8.57	8.56	8.27	8.39	8.61	8.52	8.35	8.7	8.49	8.42	8.56	8.62	8.34	8.56	8.56	8.78	8.58	8.49	8.61	8.36	8.38	8.78	8.54
CELA3A	7.48	7.77	7.49	8	7.36	7.71	7.62	7.43	7.45	7.49	7.42	7.51	7.68	7.63	7.48	7.7	7.36	7.33	7.58	7.51	7.67	7.44	7.63	7.44	7.76	7.58	7.13	7.64	7.39	7.34	7.6	7.27	7.37	7.81	7.6	7.39	7.02	7.73	7.27	7.88	7.72	7.67	7.24	7.56	7.5	7.3	7.4	7.66	7.51
LINC00339	8.02	8.13	8.26	8.08	8.03	7.99	7.27	7.73	7.17	7.57	7.61	7.32	7.43	7.58	8.38	7.64	8.93	7.87	7.63	7.98	7.83	7.54	8.37	8.15	7.72	8.03	8.25	8.48	7.45	7.51	7.92	7.52	7.84	7.11	7.47	7.45	8.44	8.49	8.24	7.41	8.06	8.06	7.59	7.9	7.85	8.4	7.41	7.53	7.98
CDC42	8.73	8.97	8.92	8.28	8.82	8.86	8.76	8.58	8.6	8.66	8.98	8.69	8.39	8.82	8.76	8.54	9.42	8.76	8.73	8.89	8.35	8.51	8.49	8.51	8.72	8.93	9.18	8.77	8.66	8.52	9.04	8.72	8.93	8.22	9.02	8.85	8.4	8.74	8.75	8.48	8.41	8.96	8.44	8.04	8.53	8.83	8.91	8.42	8.58
ZBTB40	7.53	7.36	7.45	6.69	7.59	7.61	7.35	7.57	7.59	7.49	7.64	7.64	7.41	7.34	7.26	7.5	7.92	7.3	7.31	7.61	7.05	7.69	7.45	7.53	7.44	7.25	7.83	7.57	7.45	7.31	7.58	7.77	7.68	7.11	7.7	7.35	7.25	8.13	7.42	7.59	6.94	7.14	7.19	7.12	7.4	7.26	7.93	7.39	7.46
EPHA8	6.72	7	6.84	7.26	6.79	6.87	7.14	7.11	7.17	7.08	6.89	7.09	7	7.25	7.05	7.33	7.13	7.1	7.24	6.84	7.37	7.03	7.18	7.06	7.03	7.19	6.82	7.11	7.06	6.93	6.91	6.97	6.61	7.17	6.84	7.06	6.89	7.25	7.08	7.33	7.08	7.25	7.31	7.17	7	6.95	6.81	7.22	7.06
C1QA	8.62	8.94	9.08	8.64	7.61	7.28	7.6	8.52	7.36	8.51	8.3	7.47	8.66	8.23	8.88	6.9	7.85	7.2	6.94	7.58	8.27	7.51	8.21	8.05	7.09	7.85	7.76	8.34	6.99	8.73	8.41	7.5	8.44	7.55	8.54	9.08	8.01	7.06	7.94	7.89	7.92	8.93	6.88	8.95	8.57	7.65	7.82	8.22	7.59
C1QC	10.5	11.25	11.62	10.8	9.73	9.56	9.38	10.72	8.99	10.69	10.88	9.69	10.5	10.26	10.73	9.03	9.64	8.87	8.29	9.42	10.36	9.68	10.38	10	8.72	9.74	9.82	10.42	9	10.9	10.51	9.6	10.11	9.9	11.03	11.32	10.02	8	10.29	10.13	9.51	10.82	9.05	11.11	10.91	9.48	10.03	10.44	9.59
C1QB	10.1	10.32	10.57	10.07	9.28	8.98	8.67	10.25	8.45	9.81	9.88	9.23	10.14	9.44	10.05	8.44	8.76	8.54	7.83	8.76	9.73	8.87	9.71	9.48	8.23	9.03	9.07	9.79	8.59	10.29	9.46	8.97	9.84	9.03	10.17	10.39	9.65	8.02	9.25	9.22	9.46	9.91	8.52	10.71	10.11	8.82	9.16	9.93	8.77
EPHB2	7.24	7.94	8.64	7.65	7.64	7.56	7.62	7.9	7.63	8.14	7.82	8.35	8.16	7.97	7.86	7.75	7.72	7.62	7.51	7.24	8.39	7.69	7.96	7.57	7.87	8.41	7.57	7.59	7.34	7.98	7.46	7.94	7.65	8.14	7.72	8.53	7.33	7.72	7.8	8.03	7.75	7.95	8.1	7.43	7.98	7.44	7.27	7.85	7.67
KDM1A	10.73	10.35	11.02	9.43	10.46	11.11	10.06	10.66	10.44	10.49	10.38	10.73	11.02	10.71	10.3	10.31	10.82	10.58	10.18	11.52	10.24	10.43	10.49	10.48	10.31	10.22	10.15	10.59	10.6	10.72	11.1	10.66	10.5	10.18	10.53	10.54	9.92	11.82	11.01	10.28	10.24	9.79	10.46	10.04	10.2	10.67	10.55	10.19	10.64
ZNF436-AS1	6.66	7.18	6.78	7.18	6.54	7.09	7.03	6.84	6.88	6.7	6.86	7	6.99	7.09	6.87	7.1	6.63	7.15	7.11	7	7.04	7.11	7.22	6.63	7.09	6.94	6.84	6.9	6.68	6.57	6.59	7.07	6.89	6.92	6.74	6.65	6.64	7.13	6.9	7.06	7.29	7.06	7.14	6.75	6.76	7.04	6.8	6.94	6.77
MDS2	6.63	6.8	6.61	6.97	6.98	6.63	6.98	7.08	7.04	6.89	6.86	6.74	7.09	6.87	6.83	7.04	6.93	6.87	6.84	6.8	7.02	6.85	7.07	6.76	7.05	7.04	7.27	6.64	6.62	6.75	6.81	7.01	6.84	7.03	6.73	6.5	6.74	7.19	6.75	7.13	6.91	6.91	7.04	6.9	6.73	6.57	6.73	7.14	6.73
RPL11	12.57	12.49	12.55	12.84	12.63	12.49	12.41	12.65	12.97	12.62	12.25	12.21	12.49	12.46	12.42	12.1	12.53	12.46	12.55	12.51	12.7	12.66	12.78	12.64	12.6	12.79	12.72	12.66	12.74	12.3	12.94	12.41	12.58	11.93	12.6	12.37	12.66	12.59	12.64	12.55	13.22	12.72	11.85	12.52	12.62	12.71	12.31	12.6	12.63
ELOA	7.83	7.44	8.33	7.57	7.52	8.44	7.76	7.4	7.86	7.52	7.51	7.74	7.96	7.73	7.73	7.71	7.75	7.61	8.15	8.16	7.59	7.61	7.42	7.94	7.58	7.75	7.68	7.56	7.48	7.76	8.73	7.57	7.54	7.19	7.91	8.16	7.75	8.19	8.67	7.84	7.75	7.78	7.57	7.54	8.04	7.89	7.47	7.74	7.73
PITHD1	8.38	7.94	9.1	8.69	8.23	8.5	7.86	8.3	8.73	8.65	7.96	7.77	8.28	7.96	8.24	7.53	8.94	7.75	8.78	8.11	8.46	8.19	8.69	8.32	7.78	8.5	8.66	8.13	8.3	7.81	8.7	8.26	8.03	7.34	8.38	8.2	8.56	8.27	8.9	7.75	8.78	8.77	8.2	8.06	8.36	8.79	8.21	8.37	8.12
LYPLA2	8.41	8.89	8.85	8.51	8.14	8.24	8.93	8.94	8.91	8.86	8.5	8.56	8.5	8.73	8.72	8.55	8.9	8.3	8.96	8.25	8.69	8.89	9.12	8.72	8.71	8.9	8.92	8.45	8.25	8.42	9.04	8.69	8.27	8.9	8.48	8.67	8.73	8.79	8.65	9.02	8.62	9.18	9.06	8.67	8.94	8.82	8.32	9.36	8.74
PNRC2	10.55	10.93	11.27	9.93	11.05	10.79	10.65	10.54	11.1	11.09	10.91	10.97	10.85	10.77	10.64	10.77	11.63	11.11	11.44	10.99	10.63	10.98	11.05	10.95	11.04	10.88	11.42	11.19	11.04	10.96	10.95	11.14	10.86	10.62	11.17	10.99	10.22	11.05	10.86	10.9	10.29	10.62	10.57	10.42	10.68	11.05	11.22	10.81	11.06
GRHL3	7.9	7.94	6.81	7.42	6.91	8.54	7.6	6.98	7.09	6.77	6.78	7.11	6.91	6.98	6.89	7.26	7.16	7.07	7.05	7.11	7	7.03	7.11	7.32	7.39	7.07	6.91	6.85	7.17	6.9	7.66	6.74	6.93	7.09	6.88	7.14	7.21	6.99	7.22	7.44	8.32	7.14	7.3	7.22	6.98	6.96	6.81	7.18	6.88
NIPAL3	7.71	7.41	7.54	6.74	7.69	8.05	6.89	7.04	7.81	7.1	7.81	8.22	7.87	7.2	8.2	7.45	8.7	7.66	8.02	7.29	7.71	7.44	7.46	7.86	8.12	8.1	8.07	7.54	7.91	7.35	8.31	7.69	7.83	7.33	7.61	7.04	7.37	9.01	7.83	8.1	7.31	6.61	7.51	6.95	7.07	7.76	7.63	7.53	8.65
RCAN3	9.17	8.92	9.05	7.44	9.24	9.79	8.64	8.82	9.56	8.58	8.85	9.19	9.4	8.81	9.14	8.79	9.87	9.24	8.76	9.01	9.06	9.03	8.97	9.02	9.28	8.89	9.89	9.45	9.2	8.93	9.34	8.79	9.4	9.1	8.95	9.58	7.87	9.93	9.04	9	9.3	8.81	9.32	8.03	8.46	9.28	9.12	9.05	8.62
NCMAP	7.43	7.92	7.44	8.4	8.08	7.95	8.11	8.14	8.44	7.94	7.73	7.69	7.73	7.77	8.72	8.14	9.14	8.4	8.69	7.59	8.43	8.41	8.29	8.21	8.58	8.5	7.96	7.93	7.76	7.79	7.36	7.91	7.98	8.83	7.59	8.43	8.97	9.19	7.52	8.57	7.83	8.05	9.39	7.87	8.13	8.85	8.14	8.06	8.51
SRRM1	10.1	10.24	10.23	9.99	10.27	10.31	10.55	10.15	10.31	10.18	10.1	10.06	10.42	10.2	9.86	10.1	10.49	10.12	10.54	10.29	10.33	10.11	10.28	9.76	10.15	10.19	10.3	10.15	10.37	9.68	10.26	10.28	10.16	10.03	10.22	10.19	9.94	10.45	10.05	9.99	9.93	10.01	10.51	10.34	9.87	10.34	10.23	10.17	10.13
CLIC4	11.51	11.53	11.84	10.73	11.85	11.39	11.42	11.82	10.95	11.86	12.15	11.27	11.93	12.13	11.74	11.74	11.46	11.51	10.48	11.72	11.6	11.8	11.88	11.16	11.25	11.19	11.35	12.11	10.56	11.33	11.96	12.07	11.88	11.69	11.78	11.15	11.34	12.36	11.77	10.62	11.12	11.72	11.69	11.02	11.37	11.72	11.99	11.9	11.71
RHD	6.14	6.98	6.24	6.49	6.21	6.05	6.46	6.25	6.07	6.52	6.36	6.34	6.17	6.26	6.31	6.32	6.33	6.31	6.52	6.44	6.61	6.12	6.78	6.33	6.22	6.4	6.26	6.99	6.2	6.42	6.08	6.42	6.25	6.22	6.68	5.91	5.6	6.87	6.46	6.72	5.64	6.28	6.33	6.83	6.24	6.36	6.27	6.63	6.44
TMEM50A	11.61	11.85	11.73	10.94	11.87	11.8	11.4	11.69	11.71	11.75	11.85	11.86	12.15	11.93	11.94	11.28	12.3	11.81	11.61	11.72	11.75	11.81	11.69	11.65	11.4	11.55	11.84	11.9	11.79	11.81	12.01	11.68	11.92	11.61	11.68	11.76	11.18	12	11.72	11.73	11.53	11.51	11.14	11.49	11.6	11.84	11.76	11.69	12
SDHD	10.97	10.71	10.41	11.55	10	10.66	10.24	10.31	10.53	10.43	10.02	10.33	10.52	10.02	10.54	9.65	10.73	10.08	10.06	9.8	10.89	10.38	10.4	10.93	9.88	10.79	10.5	10.57	10.35	10.45	10.76	10.48	9.97	9.34	10.24	10.88	11.5	10.84	10.27	9.64	9.61	10.52	8.94	11.38	10.96	10.45	10.16	10.6	10.22
MACO1	7.92	7.98	8.12	8.32	8.59	8.25	7.04	8.17	8.42	8.48	7.88	8.28	8.16	8.12	8.03	7.75	8.82	8.21	7.87	7.97	8.35	8.05	7.37	8.19	7.64	8.14	8.28	8.13	8.69	7.86	8.04	7.64	8.42	7.93	7.91	7.85	8.8	8.46	7.94	8.31	7.49	7.24	8.08	8.69	8.49	8.56	7.86	8.24	8.87
LDLRAP1	7.4	7.72	7.51	8.19	7.51	7.51	8.02	7.51	8.06	7.85	7.33	7.91	7.54	7.21	7.53	7.47	8.04	7.44	8.01	7.48	7.71	7.95	7.86	7.65	7.7	7.57	8.51	7.7	7.64	7.05	8.1	7.52	7.25	7.35	7.51	7.75	7.83	7.39	7.74	7.79	7.96	7.92	7.29	8.16	7.99	7.76	7.5	8.15	7.62
MAN1C1	7.51	7.82	7.68	8.42	7.37	7.16	7.66	7.76	7.9	8.08	7.66	7.58	7.42	7.43	7.74	7.5	7.83	7.34	7.71	7.25	7.71	7.84	8.06	7.46	7.54	7.44	8.04	7.76	7.42	7.34	7.66	7.73	7.55	7.58	7.68	7.83	8	7.4	7.49	7.7	7.2	7.82	7.23	8.45	8.16	7.63	7.78	7.87	7.29
SELENON	8.54	8.77	9.05	8.65	8.44	8.5	8.56	9.1	9.04	8.97	8.77	8.76	8.69	8.61	9.08	8.47	9.2	8.37	8.73	8.27	8.93	8.92	9.1	8.81	8.53	8.53	8.76	8.74	8.72	8.3	8.98	8.64	8.59	8.6	8.69	8.88	8.08	8.55	8.73	8.77	8.18	8.59	8.34	8.85	8.98	8.98	8.66	9.18	8.83
MTFR1L	7.92	8.15	8.41	9.33	7.98	7.88	8.26	8.17	8.26	8.19	8.19	7.77	7.86	7.96	8.1	7.79	8.63	7.86	8.32	8.26	8.09	8.58	8.25	8.48	7.7	8.14	8.21	8.2	8.13	7.7	8.54	7.78	7.85	7.89	8.36	8.16	8.95	8.45	8.67	7.88	8.12	9.12	7.75	8.7	8.41	8.61	7.94	7.93	8.04
EXTL1	6.71	7.24	6.94	7.01	7.1	7.05	7.09	7.24	7.31	7.29	7.01	6.82	7.19	7.12	7.19	7.51	7.17	7.03	7.21	7.19	7.1	7.19	7.35	7.01	7.45	7.33	6.96	7.21	6.96	7.06	7.16	7.46	6.98	7.31	7.34	7.07	7.05	7.19	6.89	7.34	7.24	7.27	7.37	7.16	7.07	6.98	6.86	7.3	7.08
PDIK1L	7.9	7.46	7.6	7.22	7.66	8.43	6.98	7.41	8.17	7.5	7.47	8.12	8.07	7.19	7.91	7.41	8.39	8.38	7.62	7.59	7.51	7.78	7.54	7.46	7.65	7.41	7.55	7.73	7.69	8.04	8.1	7.81	8.22	7.44	7.95	7.5	7.75	7.46	7.72	8.29	8.29	6.94	7.81	8.05	7.45	7.92	8.09	8.27	8.17
FAM110D	7.51	7.9	7.87	8.36	7.39	7.27	8.01	7.93	7.81	7.89	7.54	7.56	7.75	7.8	7.94	7.75	7.79	7.49	8.07	7.39	7.67	7.92	8.02	7.85	7.64	7.91	7.9	7.64	7.67	7.5	7.69	7.7	7.35	7.81	7.47	7.86	7.65	7.62	7.68	7.91	8.11	8.26	7.29	7.72	7.89	7.64	7.43	7.93	7.64
ZNF593	7.86	7.56	8.42	9.76	7.44	7.88	8.08	8.14	8.79	8.28	7.49	7.41	8.06	7.91	8.28	7.41	8.11	7.4	8.3	7.85	8.24	8.03	8.17	8.39	7.36	8.16	7.45	7.74	8.11	7.94	8.51	7.61	7.54	7.54	7.46	8.68	8.03	8.49	8.67	7.71	8.8	8.43	7.82	8.44	8.16	8.18	7.39	8.49	7.98
CNKSR1	7.16	7.59	7.29	7.39	7.32	7.36	8.04	7.61	7.8	7.56	7.3	7.42	7.38	7.11	7.47	7.5	7.93	7.44	8.44	7.53	7.56	7.77	7.53	7.66	7.52	7.96	7.37	6.9	7.77	7.33	7.77	7.33	7.34	7.72	7.01	7.39	7.33	7.73	7.8	7.54	7.37	7.62	7.54	7.4	7.08	7.6	7.23	7.78	7.49
CATSPER4	5.87	5.87	6.02	6.56	5.99	5.91	6.12	6.13	5.98	5.82	5.92	6.08	6.03	6.19	5.92	6.11	5.96	5.86	6.07	6.06	6.16	6.03	6.08	5.97	6.15	6.09	5.77	6.06	5.92	5.97	5.99	5.97	5.72	6.15	5.85	5.7	5.95	6.39	5.99	6.15	6.07	6.32	5.88	5.94	6.15	5.9	5.85	5.9	5.99
CEP85	7.65	7.41	7.45	7.09	7.1	8.35	7.2	7.37	7.35	7.54	6.99	7.52	7.45	7.39	7.29	7.13	7.3	7.7	7.97	8.07	7.33	7.31	6.97	7.4	7.16	7.13	7.37	7.26	7.45	7.82	8.28	6.59	7.32	7.49	7.19	7.72	6.77	7.77	8.07	7.27	7.74	7.11	7.03	7.25	7.03	7.46	6.82	7.37	7.47
SH3BGRL3	9.67	10.23	10.08	9.77	9.44	9.07	9.97	10.29	9.69	10.01	9.9	9.01	9.31	9.89	10.12	9.18	9.54	9.06	9.9	9.32	9.64	9.58	9.9	9.48	9.34	9.73	9.97	9.71	8.87	9.21	9.83	9.39	9.41	9.69	9.29	9.69	9.1	9.14	9.63	9.6	9.46	10.53	9.65	9.46	9.45	9.62	9.33	10.21	9.42
CD52	10.88	10.92	10.09	10.21	11.21	9.4	8.95	10.32	11.35	10.9	10.09	8.74	9.85	10.39	10.65	8.77	10.99	8.07	9.2	8.38	10.01	9.76	10.65	10.34	10.86	10.33	12.31	11.46	9.32	9.03	8.96	10.79	11.1	8.9	10.58	10.04	9.45	7.63	8.39	10.21	9.94	11.89	8.26	10.18	9.53	10.13	10.54	8.93	10.02
LIN28A	6.63	7.28	6.8	6.74	6.98	6.81	7.53	6.85	6.86	6.99	7.22	7.12	6.94	6.93	6.94	7.45	7.14	6.96	7.54	7	7.12	7.14	6.9	7.08	7.33	7.22	7.03	7.02	6.64	6.89	6.87	7.08	6.81	7.29	7.09	6.88	6.67	7.24	6.9	7.54	7.29	7.16	7	6.86	6.96	6.65	6.87	7.01	7.03
DHDDS	8.1	8.41	8.41	7.88	8.07	8.14	8.28	8.15	8.03	8.12	8.45	8.16	8.32	7.95	8.33	8.13	8.69	8.4	8.39	8.01	8.09	8.44	8.2	8.21	7.89	8.29	8.13	8.35	8.31	8.42	8.66	7.99	8.19	8.15	8.4	8.65	8.01	8.38	8.56	8.01	8.18	7.84	8.23	8	8.07	8.58	8.2	8.65	8.75
HMGN2	10.69	10.94	11.59	10.89	10.57	9.95	10.94	10.91	10.83	11.32	10.51	10.27	10.7	10.36	11.05	10.11	11.2	10.46	11.08	10.36	10.81	11.02	11.1	10.84	10.54	10.82	11.03	10.39	11.35	10.51	11.36	10.62	10.42	10.39	10.64	11.11	10.66	10.73	11.44	10.21	10.45	11.28	10.39	10.81	10.9	10.85	10.58	11	10.5
RPS6KA1	7.44	7.74	7.69	7.68	7.26	7.44	7.53	7.46	7.94	7.73	7.71	7.52	7.6	7.78	7.85	7.55	7.99	7.56	7.97	7.61	7.53	7.6	7.45	7.87	7.91	7.3	7.78	7.77	7.4	7.72	7.68	7.45	7.51	7.92	7.56	7.69	7.42	7.6	7.82	7.79	7.54	7.96	7.36	7.34	7.56	7.69	7.38	7.93	7.53
ARID1A	8.35	8.75	8.52	7.9	8.32	8.26	8.86	8.35	8.54	8.63	8.38	8.51	8.28	8.23	8.37	8.25	8.92	8.22	8.88	8.92	8.18	8.7	8.48	8.49	8.53	8.62	9.04	8.35	8.64	7.92	8.86	8.52	8.38	8.24	8.53	8.76	8.24	8.7	8.6	8.53	8.07	8.32	7.84	8.48	8.55	8.64	8.5	8.74	8.17
PIGV	8.13	8.06	8.59	9.05	8.02	8.41	8.06	8.16	8.43	8.03	8.08	8.27	8.17	8.22	8.39	8.17	8.83	8.28	8.45	8.68	8.39	8.16	8.57	8.53	7.8	8.25	8.22	8.35	8.22	8.17	8.63	8.14	7.97	7.77	8.01	8.05	9.64	8.65	8.39	7.5	8.1	8.06	8.34	9.02	8.52	8.74	7.89	8.36	7.96
ZDHHC18	8.33	8.21	8.36	8.3	8.17	8.26	7.97	8.43	8.31	8.3	8.3	7.91	8.12	8.27	8.35	7.98	8.38	7.94	8.17	7.95	8.15	8.32	8.26	8.45	8.78	8.28	8.66	8.15	8.03	8.17	8.56	8.18	8.05	8.32	8.37	8.58	8.38	8.2	8.39	8.17	8.07	8.29	8.56	8.3	8.2	8.23	8.07	8.37	8.15
SFN	10.59	8.61	10.11	8.35	9.16	10.03	10.38	10.01	9.78	9.36	9.22	10.01	9.79	9.48	9.96	9.22	9.94	9.29	10.03	9.26	10.16	9.71	9.74	10.66	9.82	9.78	9.02	8.84	9.51	9.06	11.04	8.94	8.9	9.69	8.58	10.48	8.27	9.41	11.05	9.69	10.33	10.43	9.99	8.51	9.37	9.09	9.03	10	9.87
NUDC	9.94	10.01	10.5	10.43	9.96	10.21	9.8	10.17	9.92	10.28	10.05	10.1	10.24	10.05	10.28	9.6	10.69	10.08	10.03	10.05	10.03	10.27	10.28	10.09	9.53	10.04	9.98	9.85	10.13	10.3	10.48	9.78	9.86	9.81	9.78	10.73	10.13	10.38	10.56	9.9	9.69	10.32	10.45	10.05	10.29	10.44	9.88	10.43	10.29
TRNP1	7.6	7.65	8.13	8.5	7.26	7.61	8.05	7.99	8.25	7.8	7.7	7.42	7.68	7.78	7.98	7.46	7.82	7.42	7.74	7.42	8.06	7.99	8.31	8.07	7.75	7.69	7.75	7.68	7.75	7.34	7.92	7.76	7.66	7.93	7.48	7.92	7.63	7.85	7.79	7.51	8.3	8.24	7.9	8.03	7.83	7.96	7.67	8.24	7.86
WDTC1	6.26	6.86	6.81	7.31	6.42	6.5	6.43	6.63	6.99	6.85	6.86	6.68	6.63	6.55	6.82	6.64	7.21	6.95	6.99	6.51	6.35	6.84	7.02	6.69	7.02	6.82	7.2	6.85	6.66	6.66	7.36	6.73	6.4	6.85	7.03	6.88	6.88	6.61	6.99	6.86	6.94	7.04	6.61	6.86	7.01	6.78	6.82	7.02	6.85
TMEM222	7.32	7.8	7.74	8.85	7.23	7.19	7.67	7.58	7.64	7.94	7.61	7.6	7.38	7.49	7.69	7.5	7.92	7.5	7.84	7.21	7.69	7.93	7.86	7.53	7.68	7.74	7.67	7.58	7.54	7.25	7.73	7.27	7.22	7.4	7.09	7.5	7.74	7.37	7.74	7.66	7.76	7.99	7.54	7.93	7.92	7.55	7.33	7.8	7.6
SYTL1	7.39	7.38	7.2	7.9	7.34	7.25	7.85	7.44	7.8	7.76	7.41	7.37	7.38	7.34	7.46	7.52	7.6	7.38	7.72	7.25	7.59	7.72	7.9	7.63	7.73	7.53	7.56	7.42	7.46	7.19	7.38	7.51	7.36	7.58	7.33	7.23	7.53	7.58	7.45	7.62	7.85	7.88	7.24	7.57	7.5	7.27	7.1	7.72	7.32
GPR3	7.82	7.99	7.95	8.47	7.51	7.79	8.34	8.4	8.01	8.17	7.84	7.83	7.71	7.86	8.04	7.95	7.96	7.81	7.97	7.52	8.14	8.18	8.03	7.91	7.83	8.2	7.86	7.73	7.78	7.68	8.21	7.6	7.56	8.14	7.5	7.82	7.95	7.7	8	8.07	7.88	8.08	7.48	8.34	8.2	8.06	7.74	8.16	7.94
FAM76A	7.17	7.11	7.11	7.57	6.73	7.55	6.68	6.64	7.11	7.14	7.19	6.65	7.08	6.75	6.96	6.97	7.46	7.34	7.12	7.53	7.27	7	7.94	7.22	6.89	6.95	7.39	7.42	7.47	6.9	7.47	7.09	7.22	6.56	7.62	7.43	6.62	7.2	7.21	7.1	7.85	7.1	6.79	6.93	6.81	7.31	7.33	7.48	7.35
STX12	9.55	9.89	9.85	8.8	9.59	9.23	9.26	9.77	9.68	9.83	9.75	9.43	9.74	9.75	9.88	9.17	10.03	9.39	9.58	9.72	9.7	9.74	9.86	10.08	9.08	9.53	9.62	9.83	9.4	9.58	9.59	9.83	9.79	8.77	9.86	9.51	9.24	9.68	9.45	9.1	9.35	9.48	9.25	9.14	9.69	9.94	9.68	9.52	9.49
PPP1R8	7.73	7.83	8.17	8.14	8.21	8.32	7.87	7.91	7.94	8.3	8.06	8.22	8.35	8.19	8.01	7.93	8.09	8.19	7.81	8.22	7.84	7.95	8.11	7.9	8.33	7.9	8.15	8.15	7.66	7.75	8.36	8.18	7.85	8.34	8.03	8.2	7.76	8.34	8.29	8.06	7.92	7.85	8.69	7.77	7.89	7.87	8.05	7.91	7.99
SCARNA1	5.22	5.7	5.01	5.18	5.36	5.07	5.2	5.2	5.08	5.01	5.52	5.05	4.9	4.75	5.18	5.57	5.47	5.09	5.67	5.93	4.9	5.53	5.48	4.66	5.76	4.98	5.51	4.98	4.9	5.2	5.21	5.79	5.48	5.02	5.44	4.87	5.46	5.52	4.92	5.62	4.87	5.38	4.93	5	5.11	5.01	5.42	4.85	4.97
THEMIS2	7.92	8.41	8.13	7.79	7.75	7.34	7.9	7.97	7.07	8.11	8.19	7.43	7.8	7.64	8.09	7.49	7.95	7.31	7.95	7.39	7.57	7.96	7.8	7.99	8.2	7.48	7.93	7.95	7.07	7.78	7.76	7.81	8.07	7.49	8.09	8.42	7.12	7.19	7.94	7.62	7.84	8.32	7.49	7.45	7.89	7.28	7.7	7.82	7.7
SMPDL3B	6.79	7.32	7.31	7.41	7.73	6.97	7.5	7.81	8.29	7.5	7.24	7.34	7.32	7.31	8.41	7.49	7.9	7.44	8.25	7.01	8.29	7.98	7.36	9.16	7.5	7.99	7.06	7.45	7.61	7.45	6.91	7.32	7.85	7.24	7.44	8.08	7.2	7.1	7.22	7.61	7.21	7.26	7.28	7.19	6.85	8.26	7.34	7.87	7.94
XKR8	7.16	7.67	7.76	8.34	7.09	7.39	7.78	7.69	7.55	7.63	7.38	7.49	7.23	7.52	7.8	7.21	7.73	7.42	7.75	7.3	7.47	7.76	7.63	7.79	7.6	7.62	7.69	7.47	7.49	7.39	7.64	7.56	7.32	7.35	6.96	7.73	7.49	7.56	7.62	7.34	7.55	7.92	7.87	7.78	7.81	7.65	7.37	7.75	7.57
ATP5IF1	10.01	10.28	10.32	11.07	10.01	10.02	10.15	10.03	10.61	10.49	9.91	9.62	9.75	9.88	10.32	9.88	10.56	10.48	10.59	9.89	10.27	10.31	10.32	10.12	10.12	10.31	10.44	10.08	10.55	9.89	10.27	9.6	9.86	9.76	9.92	10.45	11.18	10.44	10.43	9.73	10.25	10.5	9.74	10.78	10.37	10.28	9.9	10.3	10.14
SESN2	6.45	6.35	6.99	7.76	6.02	6.22	6.79	6.69	6.79	6.62	6.37	6.7	6.34	6.59	6.68	6.41	6.81	6.4	6.88	6.1	6.66	6.74	7.04	6.64	6.57	6.65	6.41	6.47	6.64	6.22	6.59	6.36	6.3	6.3	6.28	6.65	6.57	6.68	6.82	6.63	6.95	6.94	6.35	7.07	6.74	6.36	6.3	6.83	6.84
MED18	6.37	6.18	6.59	6.52	6.04	6.5	6.73	6.19	6.65	6.25	6.22	6.21	6.4	6.83	6.26	6.87	6.67	6.4	6.77	6.57	6.35	6.6	6.36	6.44	6.4	6.56	6.43	6.4	6.34	6.29	6.47	6.45	6.18	6.45	6.4	6.37	6.34	6.58	6.38	6.31	6.33	6.72	6.74	6.51	6.57	6.36	6.35	6.33	6.43
PHACTR4	9.42	9.15	10.1	8.33	10.04	10.21	8.94	9.37	9.54	9.5	10.12	10.19	10.38	10.12	9.65	9.48	10.54	10.67	9.61	10.14	9.57	9.61	9.63	9.69	9.58	9.46	9.72	9.93	9.53	9.99	10.24	10.21	10.11	9.3	10.04	9.91	10.06	9.87	10.36	9.77	10.03	8.31	10.03	9.71	10.22	9.8	10.11	9.66	10.17
TRNAU1AP	8.43	8.93	9.02	9.18	9.06	9.16	8.65	8.47	9.24	9.18	8.75	8.98	9.03	9.14	9.03	8.57	9.54	9.15	8.91	9.12	9.07	9.02	8.91	8.8	8.69	9.16	8.73	8.69	8.46	8.99	8.94	8.63	9.01	8.72	8.87	10.04	8.27	9.33	9.04	8.94	9.15	9.28	9.3	8.58	8.45	9.66	8.69	8.6	8.94
RAB42	6.25	6.63	6.31	6.35	6.59	6.24	6.45	6.48	6.29	6.19	6.95	6.16	6.43	6.78	6.39	6.8	6.28	6.38	5.85	6	6.39	6.29	6.31	6.16	6.27	6.2	6.3	6.62	6.3	6.55	6.32	6.2	6.78	6.22	6.31	6.59	5.94	6.61	5.84	6.53	5.86	6.74	6.71	6.47	6.32	5.94	5.91	6.9	6.16
GMEB1	8.33	7.99	8.63	7.05	8.29	8.74	8.19	8.35	8.26	8.46	8.34	8.32	8.74	8.28	8.25	8.21	8.51	8.6	8.11	8.81	8.09	8.5	8.28	8.65	8.59	7.99	8.73	8.69	8.46	8.57	8.85	8.81	8.39	8.07	8.6	8.17	7.92	8.92	9.02	7.94	8.48	8.52	8.58	7.61	8.3	8.51	8.66	8.44	8.62
YTHDF2	8.16	8.01	8.39	7.88	8.12	8.06	8.57	8.07	8.22	8.28	8.06	8.05	8.18	8.13	8.35	8.38	8.53	8.07	8.52	8.17	8.2	8.24	8.36	8.4	8.27	8.45	8.37	8.11	8.11	7.94	8.53	8.19	8.26	8.26	8.18	8.04	7.86	8.2	8.47	8.38	7.68	7.99	7.88	8.42	8.23	8.14	8.16	8.43	8.24
OPRD1	7.53	8.34	7.84	8.11	7.78	7.57	8.42	7.86	7.65	8.14	7.99	7.82	7.81	8.21	7.98	8.35	8.05	8.01	8.34	7.87	7.84	8.1	8.01	7.98	8.12	8.22	7.97	7.79	7.54	7.87	7.96	8.12	7.83	8.07	7.7	7.73	7.7	8.15	7.78	8.47	8.07	8.42	7.91	7.87	8.28	7.73	7.87	7.93	7.91
EPB41	8.28	8.34	8.58	8.33	9.29	8.77	8.59	8.13	8.33	8.87	8.76	8.46	8.22	8.2	8.6	8.38	9.59	8.49	9.43	8.01	8.34	8.12	7.95	8.82	9.67	8.77	10.24	8.91	8.15	9.04	8.12	9.06	9.04	7.7	9.15	8.92	9	8.66	8.39	8.75	8.42	8.42	8.21	8.85	9.05	8.64	9.17	7.62	8.58
PTPRU	6.93	8.04	7.68	7.88	7.26	7.22	8.04	7.41	8.16	7.69	7.23	7.86	7.57	7.55	7.74	7.72	7.78	7.56	7.83	6.93	7.97	7.76	8.31	8.07	7.96	7.45	7.34	7.33	7.12	7.42	8.06	7.07	7.18	7.53	7.16	7.86	7.53	7.63	7.93	7.81	7.3	7.6	7.49	7.59	7.84	7.66	7.04	8	7.58
MATN1-AS1	6.72	6.95	7.04	7.3	6.85	6.86	7.21	7.18	7.2	7.31	7.05	7.04	6.92	6.99	7.14	7.35	7.17	7.23	7.21	6.91	7	7.17	7.3	6.98	7.24	7.3	7.19	7.09	7.19	6.78	6.88	7.18	6.88	7.31	7.05	7.14	6.88	6.99	6.96	6.94	7.36	7.55	7.24	7.18	7.07	7.13	6.92	7.18	7.1
ZCCHC17	9.15	8.74	9.45	8.62	9.39	9.36	9.38	9.2	9.45	9.31	9.34	9.51	9.68	9.37	9.36	9.1	9.47	9.75	8.06	9.41	9.55	9.17	9.05	9.21	9.2	9.52	8.76	9.46	9.22	9.27	9.72	9.09	9.16	9.13	9.15	9.23	8.63	9.89	9.8	9.25	8.94	8.56	9.83	8.81	8.92	9.45	9.1	9.17	9.86
SERINC2	9.44	8.42	8.22	10.75	8.23	8.24	9.45	8.96	9.39	8.8	8.72	9.08	9.32	8.64	9.32	8.32	10.07	9.34	8.84	9.24	8.87	9.95	9.39	9.61	8.48	8.79	8.12	8.35	9.23	8.81	9.91	7.8	8.51	8.95	7.58	9.23	9.29	9.22	10.75	8.54	9.09	8.75	8.73	10.08	10.09	9.26	7.68	10.4	9
TINAGL1	7.46	7.59	7.94	8.02	7.72	7.49	8.19	7.81	7.84	7.97	7.93	7.97	8.03	7.83	7.59	7.88	8.25	7.93	7.89	7.97	7.82	7.97	7.84	7.65	8	8.1	7.86	7.76	7.62	7.55	8.25	8.21	7.55	7.86	7.81	7.93	7.85	8.09	8.04	8.3	8.01	8.58	8.36	7.75	7.92	7.79	7.9	8.16	7.72
HCRTR1	7.29	7.78	7.49	8	7.32	7.48	7.89	7.77	7.78	7.51	7.44	7.6	7.7	7.7	7.56	7.5	7.3	7.53	7.8	7.66	7.66	7.56	8.08	7.46	7.58	7.66	7.58	7.58	7.57	7.41	7.58	7.56	7.46	7.65	7.56	7.49	7.72	7.61	7.45	8.07	7.44	7.65	8.08	7.98	7.54	7.59	7.49	7.92	7.5
KHDRBS1	8.92	8.75	9.07	7.87	8.71	8.93	8.79	8.87	8.79	8.8	8.77	8.82	8.87	8.92	8.61	8.65	8.97	8.95	8.18	8.97	8.63	8.77	8.84	8.86	8.79	8.83	8.83	8.81	8.84	8.74	9.06	8.79	8.88	8.56	8.58	8.72	8.37	8.94	9.06	8.59	8.55	8.4	8.63	8.12	8.4	8.8	8.73	8.68	8.74
TMEM39B	7.67	7.43	7.77	7.65	7.31	7.61	7.41	7.62	7.62	7.68	7.36	7.57	7.56	7.69	7.51	7.48	7.54	7.25	7.46	7.54	7.6	7.66	7.6	7.42	7.4	7.5	7.69	7.5	7.48	7.29	7.84	7.33	7.39	7.51	7.34	7.61	7.74	7.51	7.61	7.25	7.63	7.73	7.09	7.61	7.57	7.72	7.27	7.61	7.44
KPNA6	8.86	7.9	8.65	7.46	8.17	8.55	8.1	8.13	8.09	8.08	8.21	8.62	8.47	8.16	8.14	8.04	8.87	8	6.93	8.54	7.94	8.26	8.19	8.14	7.85	7.8	8.17	8.15	7.93	8.21	9.14	8.03	8.1	7.86	8.37	8.37	7.93	8.5	8.93	8.06	7.79	7.41	8.46	8.03	8.2	8.4	8.06	8.07	8.17
TXLNA	9.26	8.78	9.23	8.93	8.75	8.88	8.86	8.94	8.91	9.11	9.12	9.09	9.02	8.97	8.89	8.84	9.31	8.75	8.59	8.85	8.91	8.93	9.26	8.62	8.67	8.95	8.88	8.93	8.82	8.72	9.12	9.02	9.06	8.9	8.94	8.83	8.61	9	9.02	8.6	9.01	8.63	9.24	9.07	9.3	8.91	9.09	9.52	9.27
CCDC28B	7.31	8.09	8.09	7.88	7.82	7.34	8.03	7.99	7.83	8.33	7.71	7.56	7.48	7.78	8.2	7.65	8.18	7.99	8.05	7.59	7.75	8.07	8.21	7.83	7.79	7.99	8.41	7.94	7.65	7.7	7.87	7.76	7.69	7.54	7.85	8.03	7.45	8	7.79	7.67	7.69	8.69	7.38	7.96	7.9	7.91	7.77	8.13	7.87
IQCC	7.47	7.81	7.71	7.49	7.25	7.4	7.89	7.44	7.78	7.93	7.49	7.6	7.64	7.4	7.72	7.67	7.8	7.75	7.79	7.61	7.6	7.94	7.85	7.62	7.72	7.97	7.55	7.7	7.57	7.43	7.5	7.47	7.21	7.89	7.33	7.73	7.48	7.63	7.8	7.95	7.62	7.66	7.95	7.44	7.66	7.42	7.36	7.62	7.44
EIF3I	11.55	10.46	11.44	11.46	10.33	10.78	10.48	11.16	10.94	10.86	10.43	10.8	10.99	10.65	11.04	10.16	11.49	10.7	9.8	10.76	11.06	10.91	11.24	10.92	10.46	10.81	10.45	10.77	10.71	10.57	11.75	10.68	10.63	10.23	10.48	11.11	10.75	11.05	11.28	10.38	10.88	11.36	10.87	10.87	10.87	11.28	10.42	11.06	10.78
FAM167B	7.1	7.06	7.44	8.36	7.5	7.2	7.59	7.41	7.33	7.41	7.45	7.36	7.37	7.52	7.45	7.26	7.26	7.44	7.27	7.02	7.48	7.41	7.78	7.3	7.5	7.41	7.52	7.58	7.39	7.32	7.24	7.29	6.99	7.39	7.39	7.41	7.64	7.43	7.19	7.33	7.36	7.9	7.58	7.8	7.45	7.23	7.43	7.5	7.27
LCK	7.62	8.05	8.2	7.56	7.87	7.29	7.93	7.8	8.16	8.24	7.91	7.43	7.94	8.01	8.13	7.88	8.3	7.66	7.84	7.43	7.83	8.1	8.07	8.05	8.26	7.81	9.83	8.1	7.5	7.67	7.55	7.88	7.82	7.79	8.32	7.89	7.61	7.5	7.4	7.89	8	8.81	7.95	7.74	7.91	7.4	7.91	7.8	7.53
HDAC1	11.51	9.85	11.04	9.64	10.22	11.28	10.01	10.85	10.32	10.32	10.53	11.09	11.13	10.39	10.19	10.4	11.56	11.14	9.86	10.48	10.32	10.44	10.17	10.51	10.23	9.97	10.65	10.39	10.42	10.43	11.27	10.55	10.3	10.54	10.26	10.73	9.91	11.1	10.89	10.09	9.68	10.36	10.32	9.97	10.44	10.59	10.43	9.88	10.24
TSSK3	6.95	7.4	6.98	6.94	7.43	7.33	7.43	6.88	6.87	7.22	7.35	6.92	7.2	6.94	6.84	7.63	7.75	7.31	7.36	7.69	6.97	7.05	7.17	7.04	7.59	7.16	7.81	7.06	6.77	6.73	7.53	7.47	7.14	7.12	7.34	6.83	7.46	7.62	7.3	7.38	7.47	7.1	7.62	7.24	7.58	7.26	7.42	7.61	7
RBBP4	10.66	10.21	10.34	10.11	10.38	11.09	10.18	10.06	10.38	10.33	10.45	10.79	10.75	10.41	10.1	10.52	11.09	11.15	10.02	10.72	10.4	10.63	10.43	10.51	10.71	10.21	10.54	10.82	10.59	10.77	10.55	10.39	10.66	10.77	10.65	10.3	10.05	10.99	10.59	10.44	10.19	9.95	10.25	10.06	10.02	10.58	10.5	10.3	10.56
KIAA1522	7.54	7.44	7.48	7.76	7.32	7.57	7.88	7.42	7.75	7.55	7.36	7.67	7.83	7.52	7.57	7.81	7.79	7.52	7.85	7.73	7.7	7.63	7.68	7.62	7.75	7.81	7.48	7.34	7.64	7.29	7.69	7.48	7.34	7.7	7.45	7.67	7.14	7.82	7.8	7.85	7.65	7.59	8.17	7.32	7.62	7.6	7.36	8.05	7.64
S100PBP	9.55	9.34	9.49	8.57	9.39	9.52	8.97	9.14	9.43	9.38	9.52	9.12	9.88	9.4	9.32	9.44	9.63	9.63	8.67	9.99	9.33	9.36	9.34	8.91	9.5	9.33	9.77	9.47	9.18	9.11	9.03	9.59	9.36	9.17	9.5	9.36	8.96	9.31	9.17	9.26	9.09	9.06	9.12	8.95	9.03	9.52	9.44	9.1	9.2
HPCA	7.06	7.31	7.06	7.41	7.07	7.01	7.86	7.24	7.63	7.22	7.06	7.27	6.97	7.24	7.26	7.44	7.09	7.2	7.46	7.52	7.38	7.28	7.63	7.02	7.54	7.41	7.17	6.81	7.22	7.25	7.25	7.44	6.93	7.62	6.78	7.25	6.91	7.34	7.11	7.51	7.23	7.7	7.26	7.17	7.12	6.86	7.24	7.72	7.29
AZIN2	7.02	7.59	7.29	7.11	7.27	7.15	7.68	7.11	7.81	7.68	7.63	7.25	7.29	7.94	7.48	7.59	7.34	7.5	7.49	7.37	7.44	7.45	7.54	7.16	8.14	7.37	7.37	7.36	6.9	7.06	7.5	7.36	7.27	7.18	7.4	7.06	7.03	7.04	7.06	7.71	7.52	7.67	7.63	7.29	7.23	7.39	7.42	7.66	7.44
ZNF362	7.09	7.72	7.28	7.63	7.27	6.9	7.75	7.61	7.45	7.45	7.3	7.39	7.3	7.15	7.61	7.31	7.84	7.24	7.26	7.63	7.25	7.69	7.67	7.53	7.28	7.42	7.4	7.39	7.93	6.98	7.34	7.44	7.24	6.96	7.21	7.57	7.35	7.69	7.59	7.34	7.68	7.99	6.95	7.57	7.41	7.86	7.01	7.79	7.33
ZSCAN20	6.76	6.86	6.83	6.36	6.76	6.48	6.74	6.94	6.88	6.87	6.82	6.97	6.94	7.09	6.7	7.36	6.97	6.93	6.82	7.08	6.48	6.69	6.93	6.56	7.03	7.17	6.79	6.98	6.83	6.61	6.71	6.89	6.81	6.84	6.89	6.68	6.45	7.08	6.68	6.79	6.73	6.59	7.11	6.6	6.59	6.87	6.73	6.93	6.77
HMGB4	6.28	6.31	6.24	7.12	6.28	6.23	6.69	6.33	6.38	6.37	6.19	6.37	6.11	6.29	6.33	6.43	6.28	6.21	6.75	6.25	6.4	6.35	6.78	6.19	6.39	6.23	6.45	6.14	6.66	5.98	6.39	6.22	6.45	6.39	6.33	6.35	6.54	6.38	6.49	6.38	6.32	6.43	6.81	6.84	6.19	6.24	6.41	6.57	6.45
C1orf94	6.07	6.52	6.26	6.89	6.05	6.08	6.79	5.99	6.23	6.54	6.1	6.49	6.1	6.51	6.17	6.03	6.18	6.32	6.41	6.38	6.29	6.16	6.03	6.06	6.51	6.61	6.48	6.1	6.33	6.07	6.1	6.34	6	6.68	5.98	6.26	6.14	6.31	6.22	6.62	6.32	6.38	6.47	6.46	6.21	6.34	6.32	6.44	5.88
GJB5	7.81	7.19	6.91	6.86	6.85	8.09	7.54	6.89	6.89	6.68	7.15	8.19	8.13	7.01	7.08	7.12	7.18	7.71	7.1	7.44	7.52	7.04	6.67	6.88	6.77	7.27	7.15	7.02	6.8	6.92	9.2	7.01	6.67	7.33	6.7	6.91	6.67	7.19	8.51	7.57	8.08	7.36	6.73	6.74	7.32	6.89	6.49	6.55	6.57
GJB4	6.74	6.76	6.63	7.75	6.46	7.03	7.07	6.85	6.91	6.86	6.67	7.09	6.77	6.87	6.53	6.89	7.06	6.65	6.8	6.86	7.05	6.56	7.21	6.53	6.87	6.61	6.81	6.71	6.86	6.64	6.97	6.63	6.32	7.15	6.62	6.65	6.85	6.73	6.72	7.16	7.04	6.8	7.24	6.82	6.67	6.63	6.39	7.36	6.75
GJB3	6.59	6.86	6.66	7.1	6.61	6.99	7.06	6.58	6.93	6.64	6.57	7.05	7.14	6.84	6.61	7.05	6.87	6.88	6.72	7.31	6.76	6.72	6.93	6.48	6.98	6.76	6.62	6.49	6.8	6.76	7.13	6.82	6.38	7.01	6.61	6.53	6.85	6.5	6.89	6.64	7.21	6.88	7.05	6.89	6.93	6.43	6.43	7.02	6.89
GJA4	8.01	8.08	8.4	8.69	8.26	8.11	8.47	8.63	8.51	8.7	8.28	8.13	8.07	8.45	8.54	8.48	8.06	8.2	8.19	8.19	8.26	8.52	8.53	8.37	8.29	8.2	8.23	8.31	8.19	7.89	8.11	8.6	8.01	8.24	8.23	8.21	8.41	8.31	8.1	8.24	8.44	8.87	8.35	8.42	8.4	8.29	8.22	8.79	8.2
ZMYM1	8.56	7.69	8.02	7.64	8.34	8.99	7.48	7.89	7.51	7.29	7.76	8.57	8.33	7.94	7.46	8.02	8.12	7.99	7.24	9.23	7.61	7.04	7.65	7.41	7.71	7.75	7.71	8.06	8.08	7.82	8.43	8.26	8.08	7.48	8	7.82	7.6	8.3	8.12	8.08	7.72	7.28	7.91	7.54	7.21	8.34	8.13	7.65	7.96
ZMYM4	10.4	10.31	10.47	9.11	10.47	10.48	10.1	10.03	10.17	10.2	10.45	10.78	10.68	10.4	10.1	10.35	10.63	10.54	9.48	10.7	10.27	9.97	10.21	10.19	10.31	10.31	10.04	10.49	10.12	10.25	10.29	10.77	10.45	10.2	10.73	10.07	9.76	10.48	10.17	10.41	9.77	9.49	9.96	9.68	10.08	10.45	10.63	10.08	10.21
NCDN	8.16	7.96	8.18	7.8	7.71	7.6	8.32	8.05	8.26	8.26	8.06	7.75	7.93	7.97	8.08	7.95	8.11	7.68	8	7.67	8.01	8.1	8.29	8.03	7.87	8.19	8.14	7.9	8.3	7.68	8.11	7.86	7.79	7.92	8.14	7.8	7.74	7.72	8.05	7.92	8	8.14	8.2	7.83	7.72	8.48	7.95	8.59	7.73
TFAP2E	8.3	8.35	8.33	9	8.13	8.12	8.85	8.52	8.81	8.43	8.24	8.14	8.15	8.24	8.36	8.54	8.35	8.13	8.56	8.15	8.61	8.46	8.94	8.42	8.48	8.6	8.37	8.14	8.22	8.2	8.23	8.35	7.9	8.61	8.06	8.34	8.57	8.31	8.34	8.76	8.66	8.82	8.28	8.79	8.38	8.3	8.06	8.87	8.17
AGO4	8.76	8.44	8.45	7.47	8.71	8.59	7.93	8.35	8.82	8.22	8.78	8.38	8.36	8.32	8.28	8.52	8.65	8.19	8.14	8.94	8.14	8.34	8.18	8.22	8.94	8.2	8.34	8.63	7.35	8.53	7.83	8.52	8.68	7.8	8.61	8.2	8.31	8.54	8.37	8.42	8.6	8.24	8.06	8.26	8.52	8.59	8.39	8.42	8.49
AGO3	9.16	8.51	8.45	7.79	8.98	8.87	8.39	8.41	8.65	8.61	8.97	8.78	8.65	8.92	8.11	8.87	8.97	8.64	8.05	9.36	8.69	8.26	8.84	7.9	8.92	8.48	8.77	8.95	8.7	8.55	8.63	9.16	9.07	8.43	9.08	8.32	8.74	9.01	8.54	9.07	8.6	8.19	9.22	8.28	8.41	9.05	9.19	8.33	8.62
TEKT2	6.67	6.79	6.84	7.42	6.37	6.41	7.18	6.68	7.01	6.83	6.41	6.84	6.73	6.95	6.71	7.11	6.98	6.89	6.96	6.64	6.98	7.12	7.36	6.69	6.95	6.69	6.62	6.7	6.69	6.68	6.57	6.76	6.58	7.01	6.77	7	6.7	6.84	6.85	6.96	6.62	7.13	6.94	6.85	6.74	6.84	6.51	7.18	6.63
ADPRHL2	7.61	7.53	7.58	7.45	7.19	7.37	7.3	7.5	7.57	7.4	7.28	7.25	7.75	7.5	7.5	7.28	7.57	7.59	7.44	7.34	7.31	7.51	7.6	7.41	7.31	7.6	7.05	7.32	6.97	7.28	7.41	7.27	7.23	7.44	7.17	7.43	7.41	7.51	7.32	7.24	7.4	7.61	7.78	7.38	7.38	7.6	7.2	7.45	7.24
MAP7D1	8.94	9.12	9.11	9.16	8.59	8.71	9.6	9.32	8.98	9.18	8.94	8.92	8.71	8.98	8.97	9	9.05	8.73	9	8.55	9	9.2	9.38	9.07	9.03	8.99	9.25	8.88	8.73	8.73	9.08	8.98	8.85	9.13	8.81	8.93	8.88	8.99	8.96	9.01	9.27	9.45	9.24	8.89	9.05	8.94	8.81	9.43	8.91
THRAP3	10.46	10.1	10.73	9.49	10.43	10.43	9.99	10.07	10.01	10.19	10.37	10.32	10.43	10.34	10.26	10.1	10.82	10.33	9.68	10.46	10.28	10.26	10.08	10.35	10.32	10.09	10.54	10.47	10.56	10.24	10.59	10.53	10.47	10.03	10.41	10.12	10.07	10.58	10.63	10.12	9.91	10.11	10.43	10.18	10.35	10.32	10.59	10.43	10.34
SH3D21	7.37	8.16	7.11	7.73	7.11	7.27	8.59	7.58	7.77	7.74	7.5	7.05	7.29	7.51	7.35	7.8	7.55	7.23	7.73	7.25	7.48	7.56	7.94	7.5	7.63	8.05	7.51	7.23	7.59	7.09	7.63	7.32	7.14	7.76	7.39	7.35	7.33	7.53	7.32	7.64	7.79	7.75	7.56	7.39	7.14	7.64	7.41	8.28	7.55
ZC3H12A	7.43	7.69	7.81	7.95	7.76	7.51	8.09	7.66	7.71	8.02	7.84	7.76	7.81	7.71	7.97	7.79	7.84	7.59	8.08	7.71	7.9	7.71	7.8	7.7	8.08	7.93	8.01	7.67	7.78	7.61	7.86	7.69	7.48	8.14	7.84	7.51	7.61	7.81	8.31	7.87	8.06	8.32	7.91	7.93	7.83	7.44	7.56	8.05	7.59
DNALI1	8.01	8.16	8.13	9.81	8.12	7.67	8.35	8.41	9.07	8.77	8.42	7.77	8.14	8.34	9.09	9.01	9.56	8.88	8.91	7.95	9.32	9.58	9.14	9.11	9.01	8.66	8.35	8.55	9.96	8.87	8.07	8.37	8.94	8.99	8.44	8.89	9.3	8.56	7.85	8.2	8.24	8.36	9.08	9.39	8.92	8.16	8.16	8.68	9.19
CDCA8	8.09	7.36	8.5	7.49	6.97	8.34	7.69	7.5	7.05	7.41	7.01	7.04	8.17	7.43	7.55	7.22	7.53	8.18	7.17	7.98	7.36	7.28	7.23	7.32	7.41	7.84	6.99	7.13	7.67	7.7	8.63	7.03	7.09	7.3	7.2	7.98	6.97	8.35	7.99	7.67	7.23	7.62	8.35	7.33	6.97	6.95	7.03	7.39	7.42
MANEAL	6.49	7.07	6.77	7.98	6.36	6.43	7.23	6.87	7.36	6.86	6.97	7.07	7.09	6.87	7.12	7.07	7.15	7.11	7.05	7.27	7.16	7.04	7.55	6.92	7.39	7.22	7.01	7.17	6.81	7.48	6.89	7.03	6.96	7.44	7.04	7.6	7.2	7.39	6.87	7.72	7.72	7.17	7.46	7.45	7.08	7.24	6.85	8.05	6.94
C1orf122	7.87	8.22	8.34	9.25	7.99	7.88	8.47	8.09	8.26	8.37	7.95	7.84	8.62	8.27	8.46	8.25	8.2	8.07	8.14	8.06	8.13	8.21	8.28	8.18	8.17	8.33	8.29	8.12	8	8.3	8.21	7.94	8.12	8.05	7.84	8.26	7.91	8.28	8.45	8.34	8.9	8.49	8.16	8.14	8.33	7.93	7.83	8.64	8.19
UTP11	10.2	9.45	10.37	9.77	9.27	9.85	8.97	9.91	9.74	9.81	9.2	9.28	9.96	9.45	9.81	9.08	9.65	9.58	8.91	9.67	9.74	9.67	9.41	9.67	9.19	9.61	9.13	9.5	9.96	10.03	10.2	9.13	9.55	9.02	9.45	10.07	8.98	9.73	10.28	8.95	9.71	10.04	9.12	9.31	9.32	9.94	9.42	9.59	9.74
AKIRIN1	9.16	8.69	9.02	9.17	8.69	8.78	8.92	8.53	8.89	8.8	8.79	8.46	8.7	8.67	8.51	8.58	8.99	8.46	8.44	8.85	8.62	8.74	8.9	8.83	8.79	8.82	9.15	8.33	8.64	9.06	8.96	8.73	8.5	8.56	8.78	8.83	8.51	9.16	8.92	8.59	8.77	9.34	9.33	8.67	8.69	8.7	8.7	8.92	8.56
NDUFS5	12.82	12.48	12.63	12.81	12.17	12.33	12.52	12.64	12.54	12.76	12.02	12.19	12.24	12.08	12.57	12.23	12.77	12.47	12.07	12.34	12.51	12.68	12.65	12.56	11.93	12.68	12.28	12.35	12.69	12.62	12.91	12.18	12.35	11.93	12.13	12.8	12.68	12.61	12.95	12.05	12.56	12.7	12.22	12.54	12.47	12.95	12.01	12.74	12.5
MACF1	10.17	10.22	10.04	8.65	10.22	9.99	9.91	9.84	9.92	10.32	10.68	10.03	9.96	10.48	10.13	10.68	10.45	9.7	9.25	9.9	9.83	9.93	10.15	9.82	10.23	10.07	10.6	10.54	10.09	10.73	10.21	10.63	10.55	10.31	10.62	9.72	9.77	10.34	9.82	10.4	10.05	9.26	10.31	9.7	10.13	10.3	11.1	10.24	10.56
BMP8A	7.56	7.84	7.54	6.87	7.37	7.8	7.76	7.29	7.22	8.01	8.56	7.26	7.26	8.03	7.81	7.82	7.81	7.76	7.26	7.21	8.03	7.73	7.86	7.32	7.72	7.53	7.3	7.9	6.84	8.09	7.56	7.79	7.83	7.54	7.59	7.48	6.9	7.15	7.22	8.23	6.91	7.19	7.62	7.53	7.55	7.42	7.24	8.03	9.32
PPIE	8.83	8.52	8.6	8.87	8.14	8.23	8.17	8.35	8.61	8.48	8.35	8.46	8.58	8.01	8.43	7.91	9	8.33	8.27	9.02	8.51	8.75	8.12	8.46	7.97	8.79	8.41	8.34	8.57	9.16	8.86	8.5	8.44	7.63	8.43	8.45	8.39	8.55	8.75	8.28	8.25	9.03	8.52	8.47	8.29	9.12	8.21	8.46	8.52
MFSD2A	7.46	7.06	7.35	10.85	6.96	7.66	7.6	7.14	8.26	7.34	7.16	7.3	7.11	6.9	8.17	7.18	7.52	7.85	7.75	7.13	7.76	7.77	6.9	8.05	7.5	7.28	7.58	7.03	7.26	8.84	7.96	6.91	7.17	7.29	6.95	7.64	8.61	7.27	7.69	7.56	7.8	7.35	6.79	9.63	10.29	7.57	7.76	7.35	9.72
CAP1	11.79	11.8	12.09	10.65	11.59	11.36	11.57	11.98	11.52	11.7	12	11.66	11.89	12.06	11.88	11.34	12.05	11.74	10.94	12.01	11.71	11.68	11.87	11.58	11.79	11.36	11.88	12.03	11.27	12.44	11.88	11.82	12.03	11.76	11.85	11.69	10.77	11.9	11.76	11.48	11.07	11.79	12.21	11.13	11.5	11.58	11.77	11.81	11.81
RLF	9.71	8.84	8.69	7.49	8.98	9.47	8.26	8.24	8.52	8.16	8.63	8.91	9.07	9.23	8.25	8.92	9.2	9.37	7.81	9.32	8.45	8.58	8.4	8	8.46	8.97	9.06	8.92	8.64	10.24	9.06	8.85	9.03	8.38	8.94	8.6	8.56	9.09	9.01	8.44	9.05	8.04	9.2	7.82	8.19	8.91	8.97	8.38	9.41
TMCO2	5.84	5.96	5.82	6.21	5.8	5.85	5.97	5.9	5.79	6.04	5.69	5.95	5.85	5.92	5.72	6.22	5.82	5.96	5.97	5.85	5.86	5.86	6	5.87	6.21	5.77	6.22	5.89	5.92	6.06	5.89	5.97	5.75	6.23	5.91	6.02	5.97	5.84	5.64	5.81	5.77	5.88	6.22	5.72	5.84	5.92	5.71	5.9	5.76
ZMPSTE24	10.84	10	10.48	9.32	10.28	10.9	10.03	10.59	10.13	10.23	10.57	10.57	10.82	10.38	10.39	10.34	10.66	10.5	9.33	10.6	10.12	10.17	10.48	10.37	9.92	9.68	9.72	10.9	10.52	11.44	10.78	10.47	10.36	10	10.25	10.49	10.12	10.51	10.9	10.06	9.65	9.33	10.72	10.26	10.17	10.9	10.36	10.45	10.46
SMAP2	9.57	9.92	10.03	10.16	10.41	8.86	9.74	9.01	10.04	10.49	10.17	9.03	9.6	9.21	9.75	9.03	10.28	9.18	9.81	8.85	9.27	9.86	9.62	9.5	10.72	9.1	11.08	10.2	9.13	9.91	9.44	10.19	10.16	9.04	10.62	9.87	10.1	8.92	9.53	9.39	9.44	10.34	9.29	9.98	10.1	9.75	10.05	9.59	9.35
ZFP69B	7.08	6.49	7.47	6.38	7.31	7.31	6.87	7.19	6.82	7.14	6.57	6.58	6.53	6.73	7.08	6.82	7.16	6.59	6.3	7.34	6.57	6.8	6.55	6.95	6.45	7.34	6.8	7.36	7.11	7.18	7.36	6.53	7.19	6.64	7.16	6.79	6.22	6.66	7.16	6.76	6.35	6.72	7.24	6.63	6.93	6.57	6.63	7.16	7.22
ZFP69	8.45	7.46	7.84	7.58	7.58	7.79	7.44	7.47	7.88	7.61	7.7	6.93	7.49	7.96	7.6	7.31	7.78	7.84	6.5	8.14	7.48	7.62	7.35	7.64	7.17	7.18	7.8	7.77	7.73	7.89	7.86	7.74	7.8	7.2	7.99	7.93	7.27	7.99	7.86	7.39	7.57	6.81	7.92	6.91	7.48	7.73	7.78	7.6	7.67
EXO5	8.99	8.21	9.18	8.58	8.67	8.69	8.15	8.61	8.66	8.84	8.58	8.5	8.76	8.25	8.6	8.11	8.57	8.22	7.15	9.03	7.99	8.05	8.34	8.11	7.93	8.25	8.38	8.5	8.79	8.86	8.68	8.59	8.84	8.16	8.94	9.13	8.37	8.69	8.85	8.53	8.63	8.37	9.32	8	8.55	8.72	8.64	8.77	8.87
ZNF684	6.78	6.6	7.13	8.51	7.71	7.22	6.13	6.66	6.94	6.88	6.96	6.81	6.52	6.46	6.74	6.36	6.54	7.21	6.12	7.19	6.89	6.42	6.88	6.86	6.54	6.25	6.62	7.16	7.15	7.7	7.08	7.04	7.25	5.99	7.35	7.13	8.7	6.97	6.78	6.32	7.05	6.75	6.95	8.6	8.26	6.64	7.02	6.8	8.06
NFYC	9.2	8.96	9.1	9.23	8.97	8.96	8.48	8.61	9	8.83	8.89	9.26	9.24	8.9	8.78	8.65	9.07	8.87	8.46	9.25	8.83	8.82	8.96	8.87	9.14	8.75	8.92	9.16	8.88	8.97	9.1	9.26	9.01	8.45	9.05	8.92	9.1	9.43	9.21	8.82	9.02	9.08	8.88	9	8.88	8.94	9.15	8.75	9.07
MIR30E	6.29	6.34	6.16	5.95	6.18	5.7	5.95	5.68	6.16	6.26	6.59	6.28	5.97	6.08	5.92	6.32	5.94	6.18	5.96	5.81	5.94	6.17	6.66	5.58	6.89	6.14	7.05	6.13	6.26	6.55	5.75	6.96	5.92	6.45	6.69	5.48	6.43	6.23	5.96	6.58	5.6	5.86	7.16	6.23	5.72	5.81	5.56	5.91	6.06
MIR30C1	6.9	7.26	6.72	7.2	7.19	7.17	7.37	6.71	6.66	7.35	7.47	7.12	7.07	7.46	6.9	7.57	6.93	7.36	7.41	7.21	6.89	6.95	7.21	6.94	7.63	7.33	7.33	7.23	6.7	6.95	6.79	7.52	7.25	7.74	7.07	6.92	7.4	7.31	6.87	7.55	7.08	6.95	7.86	7.09	7.1	6.94	7.2	6.97	7.25
KCNQ4	6.34	6.34	6.58	6.85	6.2	6.24	6.66	6.55	6.85	6.61	6.46	6.48	6.45	6.22	6.36	6.41	6.39	6.26	6.71	6.64	6.54	6.64	6.66	6.55	6.32	6.55	6.36	6.53	6.52	6.17	6.49	6.61	6.46	6.61	6.23	6.49	6.46	6.68	6.38	6.68	6.62	6.78	6.51	6.76	6.42	6.45	6.47	6.74	6.26
CTPS1	10.07	8.58	9.9	9.55	8.69	9.95	9.16	9.24	8.7	8.88	8.81	8.76	9.61	9.19	8.9	8.55	8.67	9.2	7.9	11.88	8.33	8.53	8.07	8.82	8.28	8.54	8.21	8.41	8.51	9.46	9.79	8.86	8.84	8.31	8.77	9.15	9.68	9.97	9.51	8.06	8.25	8.79	9.42	9.46	9.24	8.61	8.67	8.55	8.79
GUCA2B	7.86	8.11	7.87	8.72	7.68	7.5	8.74	7.97	7.99	8.18	7.85	7.85	7.85	8	8.01	8.27	8.04	7.75	8.15	7.66	8.19	8.22	8.37	7.97	8.15	8.16	8.15	7.65	7.97	7.62	7.99	7.95	7.63	8.43	7.82	7.91	8.25	8.02	7.9	7.93	8	8.2	7.98	8.5	8.14	7.7	7.66	8.37	7.69
RIMKLA	7.62	7.78	7.49	8.05	7.34	7.33	7.66	7.63	7.75	8.07	7.13	7.37	7.3	7.45	7.31	7.69	7.68	7.6	7.93	7.06	7.9	7.95	7.82	7.79	7.85	7.92	7.54	7.4	7.68	7.99	7.24	7.39	7.24	7.82	7.21	7.87	7.28	7.81	7.26	7.98	7.77	7.57	7.4	7.68	7.52	7.89	7.34	7.37	7.98
PPCS	9.53	9.17	9.27	9.83	9.39	9.31	8.69	9.11	9.26	9.02	9.05	9.24	9.36	8.97	9.41	9.04	9.39	9.49	8.97	9.46	9.42	9.12	9.35	9.35	9.01	9.18	9.17	9.2	9.32	9.84	8.96	9.06	9.32	9.04	9.17	8.96	9.7	9.52	9.43	8.73	9.29	9.57	9.38	9.3	9.33	9.83	9.01	9.59	9.18
CCDC30	7.2	7.08	5.56	5.89	7.55	6.45	6.58	6.15	7.06	7	7.06	7.13	6.37	6.66	6.52	7.81	7.6	7.41	6.21	6.67	6.97	6.92	7.29	6.56	7.62	6.28	7.1	7.06	7.66	7.6	6.29	7.65	7.09	7.01	7.66	7.16	7.06	7.17	6.82	7.28	7.19	6.05	7.41	6.27	6.4	7.38	7.68	7.06	7.37
PPIH	9.04	8.43	9.34	8.46	8.67	9.27	7.4	8.28	8.8	8.63	8.32	9.05	8.58	8.43	8.72	7.9	8.97	9.13	7.81	8.43	8.85	8.48	8.62	8.25	7.69	8.98	8.67	8.37	8.8	9.48	9.52	8.01	8.61	8.25	8.3	9.11	8	9.07	9.52	8.1	8.75	8.82	9.21	8.04	8.3	8.8	8.24	8.17	8.82
YBX1	12.53	12.51	12.59	12.3	12.13	12.47	12.38	12.38	12.17	12.54	12.46	12.14	12.26	12.4	12.47	12.21	12.45	12.38	12.07	12.4	12.3	12.29	12.33	12.34	12.21	12.28	12.42	12.3	11.81	12.66	12.74	12.39	12.4	12.31	12.36	12.47	12.19	12.53	12.62	12.26	12.34	12.75	12.2	12.29	12.45	12.31	12.38	12.33	12.39
C1orf50	8.13	7.93	7.8	8.85	7.93	7.78	7.7	7.74	8.13	8.14	7.83	7.76	7.84	7.73	7.93	7.73	8.3	7.72	8.07	7.87	7.78	7.82	7.96	7.89	7.78	8.18	8.22	7.76	7.9	8.32	8.12	7.87	7.9	7.6	8.16	8	8.12	8.23	8.19	7.49	8.3	8.34	7.88	8.29	8.03	7.83	8	7.52	7.81
TMEM269	6.73	6.77	6.52	6.91	6.72	6.34	6.99	6.94	6.66	6.77	6.67	6.6	6.68	6.88	6.7	7.03	6.74	6.75	7.09	6.48	6.77	6.82	6.9	6.83	7.08	7.15	6.79	6.63	6.53	6.47	6.63	6.81	6.67	7.21	6.51	6.51	7.02	6.94	6.38	7.12	7.13	6.84	6.97	7.02	6.66	6.59	6.54	6.81	6.46
ERMAP	7.51	7.53	7.62	7.65	7.36	7.81	7.41	7.37	7.49	7.53	7.36	7.57	7.31	7.38	7.47	7.31	7.46	7.15	7.39	7.45	7.25	7.23	7.58	7.64	7.47	7.35	7.4	7.54	7.39	8.1	7.6	7.25	7.3	7.27	7.44	7.31	7.98	7.13	7.54	7.35	7.58	7.43	7.66	7.89	7.68	7.45	7.65	7.6	7.39
ZNF691	7.97	8.15	7.8	8.15	7.86	7.75	7.9	7.73	7.98	7.98	7.93	7.53	7.75	7.75	7.81	7.88	8.09	7.77	8.17	8.21	7.72	7.96	7.79	7.91	8.04	7.8	7.84	7.88	7.74	8.66	7.75	7.99	7.67	7.65	7.93	8.2	7.88	7.99	7.82	7.72	7.98	7.92	7.89	7.95	8.07	7.81	7.8	7.91	7.88
FAM183A	6.88	6.94	6.29	6.97	6.88	7.36	6.59	6.71	6.59	6.8	6.07	7.93	6.42	6.37	6.37	7.34	8.31	7.01	6.87	6.4	6.54	8.66	6.69	7.39	7.06	7.6	6.87	6.29	6.46	5.91	6.62	6.48	6.54	6.51	6.11	8.4	6.67	6.64	7.12	6.73	6.89	6.43	6.97	6.84	6.74	7.61	6.31	7.35	6.54
CFAP57	5.53	6.13	5.51	6.44	5.76	6.21	6.16	5.91	5.87	6.02	5.79	5.97	5.72	6.08	5.99	6.47	6.13	6.21	6.12	6.14	5.99	6.32	6.24	6.06	5.95	5.9	5.59	5.93	6.21	6	5.86	5.87	6.07	6.13	5.88	6.18	8.29	5.82	5.86	6.38	6.16	5.98	6.15	7.98	6.76	6.02	5.98	6.15	5.71
TMEM125	7.41	8.09	7.57	8.21	7.86	7.78	8.36	8.05	8.26	8.16	7.69	7.99	8.04	7.88	8.17	8.33	8.2	8.12	8.56	7.97	8.42	8.39	8.18	8.31	8.43	8.65	8	7.87	8.02	8.24	7.79	7.8	7.92	8.31	7.47	8.32	7.83	8.27	7.97	8.44	8.58	8.02	8.19	7.97	8.02	8.15	7.93	8.22	8.25
TIE1	6.64	6.74	6.89	7.12	6.93	6.59	7.01	7.1	6.84	7.48	7.06	6.77	6.85	6.93	7.02	6.88	6.77	6.83	6.51	6.48	6.97	7.03	7.44	6.79	6.91	6.61	7.14	7.35	6.82	6.69	6.75	7.36	6.76	6.71	7.09	7.02	6.54	6.49	6.55	6.91	6.56	7.04	7.05	6.81	6.92	6.67	7.26	7.19	6.85
MPL	6.62	6.9	6.77	6.99	6.65	6.89	7	6.95	6.9	7.04	6.85	6.81	6.63	6.98	6.83	7.01	6.74	6.89	7.06	6.88	7.04	6.97	7.12	6.75	7.04	6.95	7.05	6.72	6.72	6.75	6.65	6.87	6.65	7.12	6.73	6.59	7.05	6.7	6.71	7.08	6.66	6.83	6.9	6.96	6.96	6.63	6.7	7.02	6.85
CDC20	8.54	7.68	9.34	7.43	7.64	8.33	8.05	7.8	7.31	8.1	7.44	7.6	8.42	8.33	7.92	7.82	7.45	8.64	7.48	8.57	7.79	7.72	7.47	7.51	7.2	8.19	7.14	7.13	7.68	8.86	9.17	7.62	7.22	7.75	7.51	8.63	6.94	8.14	8.42	7.77	8.16	7.76	8.88	7.5	7.64	6.93	7.16	7.96	7.57
SZT2	7.22	7.33	7.07	7.22	7.11	7.17	7.54	7.22	7.22	7.37	7.37	7.19	7.15	7.24	7.09	7.46	7.34	7.2	7.43	7.47	7.18	7.31	7.25	7.01	7.53	7.3	7.31	7.25	7.07	7.35	7.2	7.52	7.19	7.37	7.3	7.22	7.3	7.37	7.12	7.27	7.36	7.24	7.35	7.31	7.22	7.11	7.26	7.42	7.04
PTPRF	8.25	7.94	7.73	8.23	7.55	8.21	8.35	7.88	7.78	7.75	7.62	8.49	8.27	7.98	7.89	7.94	8.19	7.91	8.1	8.1	8.18	7.89	8.25	7.98	8.02	8.6	7.47	7.41	8.35	7.99	8.38	7.68	7.51	8.4	7.51	8.31	8.17	9.34	8.55	8.32	8.06	7.69	8.44	8.59	8.81	7.9	7.41	8.94	7.84
KDM4A	8.74	8.27	8.47	8.24	8.26	8.78	8.43	8.17	8.23	8.31	8.37	9.07	8.43	7.97	7.82	8.06	8.72	8.03	7.89	8.74	8.16	8.49	8.46	8.25	8.24	8.32	8.41	8.28	8.41	9.01	8.75	8.45	8.18	8.11	8.52	7.98	8.28	8.68	8.56	8.17	7.45	8.14	8.45	8.33	8.48	7.9	8.34	8.22	8.33
ST3GAL3	7.63	7.07	7.37	7.56	7.17	7.13	7.04	7.25	7.21	7.53	7.4	7.05	6.86	7.3	7.05	7.74	7.21	7.13	7.16	7.53	7.04	7.38	7.19	6.98	7.69	6.9	7.28	7.2	6.97	7.02	7.56	8.06	7.45	7.17	7.49	6.89	7.55	7.15	7.03	7.21	6.65	7.45	7.39	7.38	7.18	7.07	7.32	7.33	7.12
ARTN	7.12	7.27	7.21	7.72	7.03	7.01	7.52	7.44	7.52	7.45	6.9	7.08	7.25	7.46	7.19	7.17	7.27	7.05	7.36	7.1	7.52	7.35	7.52	7.33	7.31	7.27	7.28	7.12	7.24	7.08	7.38	7.35	7.07	7.24	7.21	7.17	7.22	7.31	7.24	7.29	7.28	7.45	7.83	7.34	7.3	6.99	6.9	7.58	7.18
IPO13	7.27	6.79	7.26	7.39	6.65	7.56	6.82	6.76	6.91	7.11	6.96	6.82	6.99	6.96	6.97	6.56	7.07	6.86	6.86	7.07	6.78	7.03	7.21	6.97	6.76	6.9	6.96	6.94	6.92	6.83	7.45	7.06	6.71	6.94	7.08	7.22	6.37	6.75	7.26	6.44	6.71	6.67	6.86	6.89	7.33	6.79	6.84	6.86	6.89
DPH2	6.68	6.73	6.74	7.23	6.31	6.81	6.77	6.83	6.66	6.81	6.71	6.6	6.55	6.66	6.74	6.69	6.62	6.53	7.02	6.68	6.81	6.82	6.72	6.76	6.71	6.83	6.83	6.62	6.61	6.62	7.12	6.76	6.32	6.81	6.44	6.84	6.29	6.73	6.99	6.71	6.76	7.12	6.98	6.85	6.76	6.76	6.37	7.17	6.79
ATP6V0B	9.38	9.2	9.3	9.68	8.58	9.36	8.69	9.38	9.23	9.21	9.24	8.6	9.21	9	9.27	8.53	9.35	8.6	8.34	8.61	8.9	9.22	9.04	9.18	8.43	9.1	8.62	9.08	9.63	9.23	9.6	8.42	8.94	8.91	8.86	9.43	8.6	8.83	9.85	8.3	9.01	9.4	8.79	9.08	9.08	8.74	8.42	9.4	9.51
B4GALT2	8.69	8.71	8.85	9.61	8.19	8.58	8.99	8.76	9.11	9	8.54	8.48	8.58	8.67	8.79	8.57	8.63	8.25	8.72	8.61	8.63	8.86	9.11	8.63	8.59	8.94	8.33	8.38	8.26	8.15	8.88	8.33	8.43	8.83	8.33	8.59	8.51	8.46	8.87	8.81	8.81	9.03	8.58	8.74	8.7	8.42	8.4	9.24	8.78
CCDC24	7.35	7.73	7.62	8.22	7.66	7.82	8.22	7.72	7.91	7.82	7.61	7.85	7.67	7.86	7.71	7.93	7.87	7.75	7.86	7.98	7.86	7.85	7.92	7.64	8.36	7.9	7.7	7.5	7.6	7.72	7.53	7.71	7.75	8.24	7.83	7.57	7.66	7.99	7.63	7.98	8.11	7.96	7.77	7.74	7.62	7.62	7.66	7.92	7.7
KLF17	6.72	6.71	6.72	7.35	6.65	6.61	7.03	6.89	7.12	6.86	6.72	6.83	7	6.95	6.81	7.15	6.69	6.68	6.93	7.46	7.01	6.78	7	6.82	7.15	6.78	6.88	6.92	6.75	6.76	6.68	6.91	6.67	6.98	6.86	6.78	7.03	6.9	6.59	7.14	7.27	7.06	7.41	7.19	6.66	6.91	6.6	7.29	6.81
DMAP1	7.21	7.79	7.5	7.64	7.19	7.09	7.98	7.43	7.51	7.86	7.52	7.34	7.36	7.49	7.49	7.76	7.6	7.29	7.71	7.59	7.39	7.78	7.76	7.56	7.53	7.79	7.71	7.41	7.42	7.34	7.51	7.44	7.16	7.32	7.23	7.56	7.48	7.62	7.58	7.53	7.32	7.55	7.51	7.84	7.59	7.34	7.3	7.91	7.33
RNF220	8.46	7.95	8.67	8.42	7.79	8.34	8.34	8.55	8.55	7.99	8.27	7.97	8.38	8.09	8.48	7.56	8.74	7.9	8.06	8.2	8.2	8.3	8.37	8.24	7.98	8.33	8.49	8.35	8.44	8.32	8.81	8.34	8.18	8.11	8.02	8.27	7.87	8.4	8.56	8.04	7.75	8.57	8.54	8.44	8.2	8.02	8.13	8.64	8.43
ARMH1	6.68	6.96	6.81	7.46	6.84	6.79	7.26	6.74	6.91	6.84	6.85	6.79	7.29	6.87	6.82	7.2	7.04	6.74	6.92	6.8	6.93	7.12	7.01	6.77	6.93	6.91	6.91	6.79	6.66	6.86	6.79	6.71	6.81	6.86	6.75	6.74	6.96	6.76	6.89	6.9	7.33	7.33	6.63	6.9	6.99	6.9	6.59	7.05	6.73
KIF2C	7.39	6.65	8.01	6.6	6.53	8.08	6.91	7.11	6.24	6.92	6.6	6.36	7.47	6.91	7.01	6.69	6.79	7.29	6.07	7.4	6.83	6.73	6.2	6.32	6.37	7.38	6.31	6.18	6.77	7.67	8.49	6.19	6.02	6.63	6.62	7.5	5.91	8.01	7.77	6.84	7	6.71	7.02	6.6	6.49	6.18	6.3	6.7	6.41
RPS8	12.48	12.43	12.48	12.79	12.53	12.46	12.57	12.35	12.77	12.56	12.25	12.14	12.41	12.36	12.69	12.23	12.43	12.27	12.27	12.62	12.38	12.63	12.54	12.74	12.53	12.78	12.68	12.54	12.45	12.35	12.79	12.56	12.49	12.06	12.54	12.45	12.23	12.56	12.65	12.42	13.09	12.97	12.13	12.26	12.37	12.33	12.44	12.61	12.55
SNORD55	7.03	7.23	7.18	6.96	6.87	6.73	7.66	7.2	7.29	7.09	7	6.88	6.98	7.06	6.98	7.17	6.92	6.89	7.5	7.1	7.07	7.1	7.12	6.89	7.14	7.35	7.21	6.93	6.87	6.82	7.09	7.19	6.75	7.27	7.06	6.8	6.72	6.97	7	6.94	7.04	7.29	7.41	7.19	7.17	6.95	6.93	7.45	6.63
SNORD46	9.05	9.05	8.52	8.89	9.45	9.28	10.25	9.01	9.58	9.29	8.82	9.72	9.37	10.1	9.2	9.33	9.28	9.04	9.71	9.92	9.22	9	8.78	9.31	9.32	9.36	9.25	9.25	9.32	9.67	8.86	9.48	9.64	10.07	9.69	9.11	8.6	9.67	8.94	9.35	11.77	10.05	9.58	8.43	8.47	8.67	9.62	9.13	9.66
SNORD38A	6.7	6.81	6.76	6.35	6.91	7.08	7.87	6.19	6.28	6.44	7.34	6.43	6.26	6.74	6.46	6.66	6.57	6.54	6.88	7.29	5.92	7.14	5.88	5.94	7.19	7.15	7.22	6.8	6.49	6.99	6.2	7.02	6.65	6.95	7	6.05	6.58	6.74	6.36	6.31	6.98	6.57	6.73	5.54	6.06	6.26	6.69	6.83	7.29
SNORD38B	9.57	9.05	8.28	8.21	8.97	9.48	9.59	8.91	8.47	9.36	9.1	7.65	8.4	8.83	8.48	8.31	8.19	8.41	9.02	9.22	8.03	9.09	7.15	7.92	8.26	9.53	8.99	8.2	9.02	8.41	8.86	8.36	8.75	8.04	8.46	8.01	7.84	8.98	8.39	7.77	9.06	8.69	8.3	7.99	8.32	9.1	8.38	9.33	9.19
PLK3	7.25	7.17	7.28	7.49	6.58	6.94	7.05	7.34	6.97	7.24	7.4	6.89	7.13	7.32	7.4	7.06	7.22	6.95	7.11	6.92	7.27	7.39	7.42	6.99	7.16	7.17	7.33	7.17	6.95	7.16	7.39	6.96	6.82	7.3	7.12	7.07	6.66	7.02	6.81	7.18	7.36	7.59	6.84	6.92	7.12	6.81	6.8	7.74	7.1
UROD	8.34	8.24	8.73	9.09	8.05	8.14	8.15	8.61	8.41	8.5	8.47	8.18	8.15	8.34	8.64	7.86	8.46	8.12	8.27	8.13	8.7	8.3	8.77	8.42	8.09	8.67	8.02	8.51	8.26	8.15	8.72	8.52	8.2	7.9	8.35	8.47	9.21	8.31	8.47	8.13	8.06	8.9	8.2	9.3	8.88	8.42	8.24	8.73	8.39
HPDL	6.42	6.74	6.58	7.05	6.08	6.92	6.91	6.58	6.69	6.83	6.83	6.61	6.83	6.54	6.76	6.76	6.62	6.5	6.56	6.59	6.8	6.59	6.88	6.63	7.2	6.65	6.41	6.76	6.36	6.98	7.16	6.76	6.68	6.24	6.68	7.04	6.42	7.28	6.87	6.53	6.47	7.22	7.1	6.58	6.79	6.16	6.41	7.07	6.61
TOE1	7.43	7.68	7.54	7.76	7.48	7.32	7.55	7.02	7.61	7.76	7.66	7.21	7.67	7.09	7.16	7.58	7.29	7.74	7.56	7.54	7.16	7.52	7.29	7.26	7.74	7.48	7.62	7.38	7.67	7.44	7.74	7.3	7.46	7.59	7.27	7.37	7.28	7.53	7.55	7.53	7.25	7.67	7.42	7.48	7.6	7.05	7.36	7.27	7.41
MMACHC	7.33	7.27	7.37	8.02	7.22	7.28	7.38	7.11	7.4	7.34	7.27	7.16	7.22	7.26	7.25	7.59	7.5	7.5	7.39	7.39	7.52	7.24	7.53	7.43	7.74	7.16	7.4	7.12	7.36	7.43	7.52	7.14	7.08	7.24	7.05	7.31	8	7.58	7.34	7.33	7.38	7.38	7.43	8.39	7.87	7.32	7.32	7.43	7.45
AKR1A1	9.86	9.98	9.88	11.01	9.5	9.8	9.53	10.11	9.61	10.16	9.77	9.54	9.96	9.72	10	9.07	10.07	10.21	9.1	9.05	10.05	10.19	10.02	9.92	9.48	9.66	9.55	10.07	10.04	10.23	9.66	9.22	9.92	9.54	9.77	10.13	10.97	9.11	9.92	9.47	9.86	10.04	9.05	10.78	10.6	9.46	9.49	9.93	9.73
NASP	10.68	10.36	10.88	9.81	10.36	11.06	9.62	10.11	10.1	10.74	10.29	10.68	10.75	10.51	10.31	10.11	10.41	11.31	9.56	10.71	10.73	10.42	10.34	9.75	10.17	10.44	10.34	10.46	10.66	10.93	11.05	10.58	10.36	10.56	10.62	10.76	10.22	11.16	10.65	10.51	10.02	10.06	10.91	10.2	10.08	10	10.77	10	10.26
TMEM69	9.36	8.63	8.94	9.07	9.01	9.45	7.97	8.45	8.69	8.67	8.65	9.18	8.7	9.17	8.85	8.57	9.08	8.72	8.27	9.08	8.21	8.45	8.73	8.42	8.83	8.71	8.76	8.88	8.94	10.1	9.41	8.83	8.86	8.68	9.09	8.79	8.99	9.32	9.15	8.68	8.73	8.74	8.97	8.66	8.25	8.61	8.88	8.53	8.63
MAST2	8.19	8.41	8.35	8.11	7.86	7.96	8.48	8.32	7.84	8.26	8.18	8.08	8.13	8.42	8.36	8.35	8.49	8.21	7.86	8.29	8.12	8.39	8.3	7.82	8.1	8.43	7.86	8.21	8.26	8.55	8.41	8.14	8	8.37	7.98	8.33	7.84	7.99	8.03	8.04	7.82	8.24	8.29	8.07	8.09	8.19	7.9	8.59	7.94
TSPAN1	6.81	6.36	8.73	8.74	9.17	9.46	9.75	9.89	10.06	8.04	9.26	11.21	10.91	8.8	6.38	7.92	11.46	11.64	8.26	7.38	10.98	10.24	11.88	9.03	10.36	9.77	8.52	8.26	10.9	5.9	9.18	6.02	8.42	8.88	6.82	11.12	7.74	6.29	10.36	7.79	8.76	7.55	9.99	7.32	7.61	8.95	7.12	9.82	10.21
LURAP1	7.37	8.03	7.78	7.8	7.51	7.15	7.93	7.5	8	7.83	7.74	7.78	7.52	7.55	7.85	7.83	7.65	7.39	7.69	7.8	7.4	7.75	8.04	7.61	8.14	7.83	7.79	7.7	7.6	7.55	7.59	7.81	7.63	7.64	7.65	7.71	7.51	7.63	7.78	7.56	7.91	8.3	7.63	7.42	7.68	7.52	7.29	7.86	7.69
RAD54L	7.44	7.67	7.46	7.32	7.14	7.65	7.35	7.41	6.93	7.63	7.01	6.91	7.45	7.24	7.17	7.18	7.21	7.8	6.88	7.48	7.27	7.16	7.25	6.77	6.67	7.45	6.97	7.03	7.52	7.6	7.88	6.93	7.06	7.49	7.17	7.71	6.77	8.02	7.53	7.25	7.03	7.24	8.2	7.16	6.87	6.74	6.65	7.08	6.92
UQCRH	9.45	9.43	9.78	10.78	9.76	10.34	8.43	9.71	10.04	9.63	9.1	9.4	9.6	9.48	9.76	9.5	9.56	9.96	8.86	9.97	9.63	9.46	9.33	10.25	8.69	9.76	9.09	9.65	9.89	10.07	10.3	8.89	9.47	9.17	9.33	9.8	9.93	10.25	10.26	9.01	10.43	9.54	9.34	9.13	9.31	9.69	8.72	9.47	9.74
NSUN4	8.23	8.03	8.44	7.64	8.05	8.42	8.12	7.86	8.48	8.18	8.12	8.11	8.34	8.3	8.24	7.77	8.41	8.46	7.75	8.11	8.36	8.14	8.32	8.3	8.01	8.22	8.13	8.12	8.45	8.41	8.52	8.31	8.14	7.99	8.22	7.94	8.19	8.21	8.68	8.05	7.55	7.83	8.15	7.93	8.21	8.22	8.21	7.9	8.24
FAAH	6.64	7.24	6.83	7.77	6.92	7.11	7.38	6.75	7.25	7.08	7	7.16	7.08	7.1	7.11	7.2	7.41	7.12	7.13	7.12	7.26	7.33	7.15	7.07	7.38	7.21	6.77	6.98	7.24	7.41	7.14	6.94	7.01	7.37	7	7.07	7.41	7.67	6.91	7.35	7.14	7.15	7.57	7.42	7.26	6.86	6.89	7.14	6.95
DMBX1	7.29	7.52	7.45	7.84	7.12	7.07	7.8	7.64	7.48	7.57	7.51	7.39	7.51	7.42	7.34	7.6	7.41	7.58	7.73	7.41	7.56	7.6	7.67	7.36	7.65	7.65	7.68	7.24	7.21	7.4	7.33	7.48	7.34	7.84	7.32	7.59	7.69	7.46	7.13	7.69	7.69	7.96	7.84	7.86	7.57	7.43	7.35	7.72	7.35
TEX38	6.89	7.45	6.49	6.74	6.96	6.66	7.33	6.62	6.81	7.3	6.9	7.05	6.82	7.54	7.09	6.9	7.2	6.85	6.53	7.27	7.16	7.02	7.03	6.71	7.04	7.27	7.01	6.99	6.85	7.31	6.73	7.38	7.08	7.28	7.1	7.04	6.71	7.15	6.59	7.3	6.85	6.7	7.11	7.31	6.76	6.88	6.95	7.3	6.73
CYP4B1	6.28	6.8	6.63	6.3	7.1	7.03	6.88	6.7	9.24	7.09	6.53	7.57	6.89	7.03	6.66	7.33	6.78	6.77	9.28	7.04	7.12	6.94	7.12	8	6.98	6.97	7.55	6.87	6.55	6.7	7.18	6.54	6.62	7.25	6.72	7.48	6.51	6.78	6.56	7.72	7.3	6.7	7.05	7.06	6.7	7.8	8.05	7.19	9.2
CYP4X1	6.34	6.08	6.13	7.35	7.14	7.62	6.59	6.57	7.88	6.48	6.14	8.93	6.93	6.22	6.28	6.63	6.9	8.01	7.25	6.46	8.06	6.69	8.02	6.53	7.7	6.98	7.05	7.19	10.8	6.31	6.9	6.94	6.83	6.72	6.43	8.55	7.41	6.04	8.37	6.59	6.51	6.43	6.35	7.15	6.74	7.58	7.03	6.71	6.77
CYP4Z1	5.36	6.4	5.48	5.85	5.91	6.43	6.35	5.5	6.68	6.04	5.65	7.69	6.45	6.2	5.89	6.36	5.68	6.53	6.3	6.65	5.7	6.34	5.51	6.08	6.34	6.5	5.98	5.5	11.95	6.15	5.71	6.3	5.64	7.04	6.43	6.4	6.17	6.25	6.22	6.9	5.9	6.18	6.17	6.34	6.32	6.94	6.53	7.53	6.58
CYP4A22	6.45	6.74	6.51	9.1	6.43	6.65	6.92	6.65	6.62	6.72	6.44	6.8	6.43	6.45	6.54	6.95	6.47	6.43	6.62	6.78	6.55	6.41	6.75	6.42	6.82	6.79	6.39	6.3	6.96	6.52	6.6	6.71	6.44	7.11	6.7	6.47	10.01	6.46	6.31	7.31	6.96	6.85	6.82	9.81	7.95	6.83	6.49	6.82	6.84
CMPK1	10.23	10.13	10.65	10.92	10.93	10.99	10.28	10.63	10.77	10.53	10.8	10.38	10.95	10.65	10.74	10.45	11.2	10.98	9.99	10.63	10.58	10.64	10.39	10.86	10.25	10.64	10.68	10.84	10.34	10.72	10.88	10.67	10.8	10.57	10.81	10.6	10.65	10.49	10.94	10.43	10.8	10.68	10.9	10.91	11.07	10.54	10.63	10.75	10.96
FOXE3	7.7	7.62	7.74	8.62	7.26	7.17	8.06	8	7.87	7.92	7.39	7.47	7.34	7.74	7.8	7.54	7.68	7.52	7.79	7.26	7.88	7.77	8.25	7.7	7.67	7.62	7.64	7.38	7.72	7.4	7.55	7.53	7.42	7.95	7.45	7.81	7.83	7.74	7.74	7.79	8.07	8.26	8.05	7.97	7.95	7.86	7.5	8.18	7.61
FOXD2	6.81	6.84	7.09	7.46	6.66	6.66	7.28	7	7.04	7.17	6.87	7.06	6.99	7.03	7.02	7.01	7.16	6.82	7.05	6.86	7.11	7.14	7.22	7.08	7.22	7.24	6.99	6.85	6.91	6.85	6.79	6.72	6.82	7.31	6.76	7.02	6.77	6.99	7.13	7.29	7.24	7.19	6.97	7.19	7.25	6.79	6.78	7.37	6.97
SLC5A9	6.37	6.94	6.6	7.23	7.21	6.49	6.94	6.89	6.71	6.86	6.77	6.77	6.8	6.77	6.67	7.17	7.02	6.89	7.01	7.21	6.88	6.74	7.06	6.8	7.32	7.06	6.72	6.95	6.65	6.69	6.59	6.83	6.74	7.07	6.65	6.6	6.78	6.8	6.37	7.27	6.83	6.85	6.88	6.84	7.07	6.63	6.77	6.66	6.82
STRADB	9.1	7.72	8.94	10.71	9.72	8.56	8.25	8.07	8.78	7.47	8.22	8.61	8.9	8.05	8.41	8.5	8	8.72	8.49	9.33	8.19	7.97	7.46	8.38	9.4	8.08	7.61	8.72	8.99	9.84	7.88	8.44	8.69	7.94	8.41	8.6	10.65	8.27	8.4	9.31	7.97	8.02	8.85	9.78	9.42	8.38	8.27	7.82	8.44
ELAVL4	5.4	5.21	5.38	6.17	5.05	5.02	5.68	5.5	6.07	6.1	5.37	5.45	5.51	6.07	5.71	5.51	5.24	5.23	5.25	5.48	5.44	5.31	5.94	5.4	5.6	5.44	5.13	5.12	5.74	5.63	5.4	5.36	5.43	5.88	5.41	5.43	5.79	5.44	5.24	5.41	5.9	5.34	5.73	5.55	5.36	5.55	5.27	5.97	5.39
CDKN2C	5.81	6.23	6.53	6.52	5.78	6.17	6.09	6.2	6.07	6.64	5.89	5.93	6.17	6.2	6.38	6.15	6.08	6.68	6.71	5.95	6.18	6.34	6.51	5.84	5.86	6.27	6.12	6.21	6.16	6.33	6.16	5.97	5.99	6.11	6.24	6.55	5.82	6.09	6.62	6.09	6.2	5.9	5.6	6.16	6.05	5.89	5.89	6.14	6.17
RNF11	8.37	8.07	8.62	8.69	9.05	9.1	7.62	8.32	8.65	7.86	8.7	8.9	8.87	8.79	8.28	8.5	8.69	8.75	7.73	8.49	8.33	8.06	8.68	8.15	8.73	8.17	7.97	9.05	8.56	9.07	8.53	8.7	8.86	8.62	8.9	8.33	8.59	8.67	8.57	8.48	8.77	8.08	8.93	8.52	8.36	8.26	8.9	8.95	8.98
OSBPL9	9.16	9.29	9.35	9.89	9.59	9.29	9.17	9.34	9.78	9.47	9.66	9.62	10.04	9.43	8.99	9.73	9.81	9.57	8.64	9.72	9.14	9.29	9.42	9.92	9.11	9.33	9.1	9.7	9.15	9.73	9.21	9.71	9.52	9.13	9.68	9	9.92	10.33	9.52	9.04	9	9.35	10	9.85	9.51	9.45	9.65	9.33	9.64
BTF3L4	11.35	11.51	11.62	10.84	11.19	11.42	10.6	11.02	11.32	11.28	10.88	10.97	11.31	11.15	11.39	10.95	11.67	11.27	10.88	11.44	11.36	11.27	10.93	11.35	11.21	11.45	11.19	11.11	11.62	11.6	11.75	11.01	11.31	10.77	10.96	11.61	11	11.29	11.9	10.84	11.25	11.17	10.62	10.84	10.96	11.25	10.92	11.09	11.4
ZFYVE9	6.73	6.28	6.32	6.34	6.84	7.6	6.03	6.23	6.58	6.41	6.64	7.28	6.29	6.58	6.11	6.72	6.86	6.53	6.15	6.84	6.1	6.3	6.29	6.39	6.58	5.66	6.46	6.86	6.19	6.71	6.82	7.09	6.44	6.13	6.62	6.91	6.79	7.72	7.59	6.38	6.76	5.65	6.13	6.73	6.62	6.63	7.26	6.34	6.38
PLA2G12AP1	7.75	7.99	7.68	8.22	7.48	7.68	8.05	7.85	8.1	7.77	7.85	7.73	7.52	7.87	7.84	8.01	7.69	7.68	8.08	7.51	8	8.03	7.98	7.77	7.96	8.01	8.01	7.77	7.65	7.45	7.72	7.85	7.57	8	7.74	7.97	7.87	7.9	7.68	8.13	8.27	8.21	8.01	8.05	7.99	7.53	7.48	8.16	7.68
PRPF38A	9.36	9.32	9.78	9.1	9.58	9.71	8.2	8.82	9.11	9.44	9.48	9.59	9.94	9.71	9.22	9.41	9.71	9.93	8.4	9.69	9.64	9.52	9.14	9.21	9.63	9.4	9.7	9.69	9.88	10.07	9.96	9.63	9.77	9.27	9.77	9.93	9.11	10.05	10.11	9.05	9.42	9.47	9.69	8.58	9.18	9.07	9.86	9.41	9.64
GPX7	7.7	8.21	8.26	8.25	7.59	7.15	7.87	8.8	7.62	8.52	8.18	7.83	7.7	7.95	8.51	7.45	8.2	7.18	7.21	7.21	7.8	8.29	8.54	7.29	7.6	7.98	8.04	8.31	7.12	7.85	8.02	8	7.9	7.58	8.49	8.03	7.14	7.01	7.65	7.71	7.99	7.78	7.71	7.79	7.64	7.71	7.87	8.12	8.71
SHISAL2A	6.43	6.64	6.44	7	6.81	6.52	6.67	6.69	6.75	6.76	6.42	6.31	6.54	6.31	6.45	6.82	6.73	6.42	6.53	6.63	6.54	6.28	6.35	6.44	6.8	6.5	7.03	6.88	6.28	6.45	6.51	6.6	6.52	6.54	6.79	6.3	6.59	6.76	6.52	6.9	6.6	6.92	7.14	6.46	6.65	6.4	6.54	6.67	6.33
ZYG11B	8.59	8.71	8.68	8.13	8.87	8.93	7.72	8.38	8.79	8.29	8.99	8.93	8.87	8.75	8.63	8.66	9.09	8.64	8	8.49	8.61	8.39	8.63	8.5	8.53	8.41	8.7	9.14	8.14	9.13	8.5	9.21	8.92	8.66	9.02	8.78	9.4	8.65	8.46	8.67	8.44	8.85	8.86	9.06	8.7	8.83	9.08	8.71	8.97
ZYG11A	5.81	6.77	5.94	6.41	6.38	6.46	6.56	5.92	6.07	6.6	6.06	6.17	6.38	7.05	6.52	6.83	6.93	6.47	6.01	5.97	6.11	6.5	6.04	5.84	5.98	6.34	6.01	6.34	6.59	8.18	6.12	6.36	5.52	6.81	6.25	6.89	6.71	6.97	5.81	6.65	5.96	6.25	7.64	6.79	6.35	6.24	5.93	6.48	6.74
SCP2	9.61	9.28	9.93	11.88	10.27	9.93	8.42	9.14	9.41	9.11	9.83	9.92	10.17	9.79	9.88	8.79	10.4	10.12	9.22	9.91	9.8	9.45	9.89	9.9	9.06	8.92	9.47	10.29	9.64	10.35	9.29	9.98	10.36	9.21	9.81	10.26	12.49	10.32	9.78	10.09	9.7	9.06	10.09	12.22	12.25	10.03	10.08	9.53	10
PODN	7.75	8.64	7.96	7.82	8.26	7.62	8.49	8.54	7.93	8.57	8.95	8.11	7.72	8.25	8.42	8.25	8.48	7.92	8.27	7.87	8.33	8.32	9.24	8.05	7.45	7.8	8.12	9.37	7.78	7.59	8.03	9.07	8.25	8.24	8.75	8.18	7.54	7.48	7.76	8.24	8.13	8.39	7.81	8.16	8.65	8.53	8.55	8.8	7.47
CPT2	7.67	7.48	7.58	9.26	7.45	7.76	7.23	7.65	7.92	7.45	7.55	7.54	7.64	7.37	7.83	7.53	7.93	7.68	7.46	7.64	7.47	7.66	7.52	7.88	7.4	7.55	7.32	7.66	7.64	8.11	7.59	7.47	7.51	7.36	7.38	7.27	8.55	8.07	7.82	7.62	7.47	7.74	7.82	9.5	8.53	7.82	7.29	7.75	7.71
DMRTB1	7.71	7.78	7.98	8.47	7.6	7.6	8.17	7.86	7.98	8	7.79	7.92	7.82	7.93	7.95	8.1	7.88	7.73	8.02	7.81	8.14	8.09	8.03	7.85	7.99	7.95	7.93	7.84	8.01	8	7.73	7.83	7.63	8.17	7.59	7.96	7.77	7.88	7.71	8.17	8.07	8.17	7.64	8	7.96	7.97	7.77	8.23	7.74
DIO1	6.03	6.45	6.17	10.21	6.99	6.1	6.52	5.87	5.89	6.65	6.45	6.31	6.4	6.5	6.27	6.73	6.35	6.45	6.6	6.39	6.44	6.31	6.33	6.14	6.32	6.73	6.82	6.46	6.29	5.84	6.21	6.85	6.33	6.1	6.47	5.99	10.33	6.51	6.03	6.74	6.17	6.44	7.19	10.05	9.21	6.7	6.75	5.81	6.52
LRRC42	8.57	8.49	9.12	8.94	8.54	8.78	8.26	8.85	9.01	8.62	8.47	8.81	9.23	8.61	8.75	8.23	8.85	8.9	7.96	8.97	8.92	8.7	8.4	8.6	8.43	8.87	8.13	8.68	8.94	8.79	9.08	8.26	8.47	8.83	8.17	9.28	8.46	8.87	8.87	8.31	9.31	9.1	9.03	8.76	8.47	8.67	8.31	8.85	8.72
TCEANC2	8.33	8.63	8.53	8.46	8.56	8.39	7.78	8.22	8.25	8.5	8.5	8.34	8.45	8.14	8.04	7.8	8.6	8.51	7.63	8.24	8.28	8.06	8.37	8.22	8.34	8.07	8.53	8.16	8.26	8.33	8.59	8.39	8.06	8.21	8.2	8.51	8.21	8.58	8.39	7.91	8.37	8.72	8.01	8.12	8.27	8.13	8.33	8.2	7.84
MRPL37	9.5	9.53	9.91	11.12	9.09	9.76	9.25	9.34	9.28	9.82	8.99	9.25	9.51	9.16	9.47	8.69	9.69	9.31	9.1	9.53	9.17	9.47	9.14	9.64	8.76	9.66	9.06	9.21	9.41	9.24	10.36	8.95	9.01	9.11	8.76	10.31	10.18	9.89	10.35	8.76	10.02	9.77	9.17	10.34	9.9	9.35	9.01	9.45	9.22
SSBP3-AS1	6.09	6.96	6.77	6.86	6.68	6.52	6.98	6.61	6.78	6.85	6.76	6.69	6.79	6.92	6.68	7.01	6.95	6.96	7.14	6.99	6.95	6.66	6.92	6.77	7.12	6.76	6.76	6.78	6.84	6.78	6.67	6.81	6.66	7.26	6.62	6.46	6.71	7.06	6.53	6.95	6.54	7.06	6.54	6.64	6.93	6.48	6.5	6.99	6.62
ACOT11	6.82	6.84	6.57	7.18	6.53	6.68	6.82	6.73	6.89	7.01	6.81	6.62	7.04	6.54	6.61	6.9	6.81	6.62	6.88	6.95	6.74	6.74	7.13	6.73	7.01	6.92	6.75	6.69	6.57	6.78	6.49	6.44	6.66	7.13	6.65	6.61	6.69	6.82	6.58	7.02	6.69	7.04	7.05	7.07	6.96	6.3	6.59	7.07	6.87
LEXM	5.63	5.73	5.82	5.99	5.5	5.99	5.97	5.71	5.97	5.85	5.69	5.53	5.9	6.13	5.74	5.72	5.73	5.5	6.12	5.7	5.89	5.76	6.24	5.82	5.9	5.91	5.91	5.91	5.94	5.61	5.63	5.58	5.59	5.91	5.63	5.77	5.88	5.92	6	5.71	6.34	6.06	5.73	5.89	5.95	5.79	5.61	5.79	5.73
TMEM61	7.39	7.76	7.7	7.8	7.21	7.22	7.73	7.71	8.07	7.67	7.42	7.49	7.52	7.59	7.7	7.75	7.82	7.45	7.79	7.6	7.68	7.89	8.07	7.56	7.56	7.91	7.55	7.45	7.57	7.74	7.32	7.52	7.41	7.85	7.48	7.94	7.43	7.32	7.46	7.72	7.66	7.93	7.71	7.75	7.41	7.5	7.15	8.39	7.61
BSND	6.16	6.62	6.71	6.99	6.15	6.22	6.54	6.57	6.62	6.61	6.61	6.3	6.22	6.48	6.4	6.75	6.46	6.31	6.73	6.54	6.67	6.37	6.62	6.47	6.56	6.56	6.63	6.17	6.41	6.64	6.38	6.62	6.1	6.61	6.39	6.36	6.72	6.67	6.34	6.36	6.59	6.73	6.52	7.15	6.76	6.2	6.43	6.75	6.24
PCSK9	7.26	7.35	7.35	7.58	7.2	7.31	7.55	7.67	7.54	7.51	7.33	7.35	7.56	7.36	7.46	7.73	7.39	7.51	7.57	7.26	7.51	7.54	7.65	7.53	7.56	7.38	7.36	7.29	7.25	7.21	7.34	7.29	7.15	7.68	7.18	7.29	7.54	7.5	7.41	7.73	7.43	7.71	7.09	7.55	7.57	7.3	7.28	7.71	7.46
PRKAA2	8.31	7.98	6.68	7.18	8.22	9.06	8.32	9.33	8.1	7.7	8.52	8.08	9.11	8.01	6.02	8.99	10	8.54	8.34	8.41	7.27	8.6	8.38	8.95	7.42	9.34	7.05	7.44	10.08	10.4	6.93	8.34	7.68	8.4	6.22	9.11	6.74	5.95	8.51	8.42	7.15	7.45	8.85	8.54	7.53	9.1	8.07	9.47	5.98
C8A	5.45	5.71	5.62	10.85	5.46	5.66	5.76	5.46	5.65	5.84	5.43	5.72	5.69	5.5	5.43	5.76	5.57	5.54	5.89	5.66	5.98	6.06	6.05	5.63	5.71	5.8	5.71	5.84	7.55	5.45	5.68	5.81	5.52	5.9	5.63	5.46	11.93	6.42	5.65	5.81	6.09	6.34	5.56	11.82	11.95	6.05	5.36	5.73	5.73
FGGY	7.47	7.97	7.96	11.04	8.22	8.11	7.52	7.24	7.79	7.83	7.69	8.34	8.32	8.13	7.79	8.08	8.3	8.28	7.97	8.31	8.9	7.62	8.15	8.52	8.61	8.19	7.74	7.87	7.91	8.47	7.75	8.21	8.17	7.47	8.03	7.42	10.29	7.42	8.17	7.78	7.94	7.73	8.48	10.37	10.37	8.57	7.81	7.79	8.49
HOOK1	7.41	7.34	6.07	7.77	7.97	9.01	7.33	7.41	8.75	7.04	6.29	8.12	6.59	7.21	8.09	8.08	9.35	8.6	8.11	7.86	8.08	8.08	7.67	8.95	8.07	8.46	7.1	6.75	9.45	9.79	8.23	6.65	8.14	8.03	6.3	8.81	9.06	5.89	8.66	8.02	8.44	4.99	8.2	8.98	8.7	8.71	7.32	8.09	8.69
NFIA	7.52	7.54	8.74	9.52	8.93	8.13	7.89	8.17	8.12	8.03	8.43	9.49	8.59	7.3	7.89	7.78	9.33	8.63	8.18	7.77	9.08	8.77	8.67	8.38	9.05	7.97	8.63	8.79	10.64	8.21	8.47	9.73	8.41	7.78	8.83	8.59	10.38	8.27	9.94	7.91	8.23	8.99	7.6	9.99	9.6	9.19	9.38	9.97	8.54
MGC34796	6.73	6.97	6.61	7.09	6.54	6.81	6.79	6.7	7	6.6	6.67	6.87	6.85	7.17	6.78	7.08	6.81	6.71	7.09	6.8	6.92	6.94	7.33	7.03	7.15	7.16	6.67	7.01	6.74	6.89	6.78	6.86	7.03	6.99	7.07	6.62	6.7	7.04	6.72	7.18	7.03	7.25	7.2	6.91	6.84	6.74	6.82	7.05	6.82
PATJ	9.13	9.62	8.05	7.76	8.86	9.57	9.07	8.47	9.61	7.99	8.54	9.67	9.25	8.68	8.69	9.44	9.79	9.82	9.64	9.5	9.23	8.79	8.41	9	9.68	9.76	9.23	8.35	10.08	9.66	9.14	8.67	9.13	9.39	8.05	8.77	8.79	9.01	9.35	9.71	8.52	7.56	9.41	8.52	8.55	9.53	9.18	9.44	8.94
LAMTOR5P1	7.54	7.62	7.72	8.42	7.47	7.63	7.12	7.64	7.89	7.42	7.03	7.19	7.92	7.3	7.88	7.7	8.04	7.81	7.77	7.6	7.62	7.5	7.37	8.2	7.24	7.82	7.63	7.46	7.78	8.15	7.3	7.03	7.41	7.13	6.87	8	7.73	7.72	7.54	7.32	7.63	8.22	7.2	7.67	7.68	7.54	6.94	7.33	7.6
L1TD1	4.81	4.28	4.26	4.86	5.35	4.8	4.37	4.9	4.61	4.64	4.16	4.21	4.3	4.82	4.84	4.54	4.48	5.04	4.29	4.41	4.5	4.17	4.61	4.54	4.52	4.79	5.56	5.29	4.14	4.73	4.3	5.34	5.19	4.74	4.91	4.74	4.58	4.37	4.04	4.36	4.36	4.41	5.18	4.44	4.19	4.59	5.05	4.41	4.79
USP1	8.56	8.57	9.2	7.5	8.97	9.47	7.62	8.13	8.77	8.45	8.54	8.86	9.61	8.92	8.62	8.43	9.02	9.71	7.51	9.35	8.58	8.47	8.37	8.45	8.68	8.44	8.66	8.94	9.09	9.42	9.15	8.92	8.94	8.94	8.79	8.86	8.28	9.52	9.11	8.47	9.16	8.21	8.58	7.83	8.13	8.68	8.96	8.31	8.92
ANGPTL3	4.57	4.66	4.19	10.99	4.55	4.88	4.13	5.01	4.37	4.51	4.91	4.74	4.24	4.47	4.52	5.12	4.57	5.02	4.25	6.15	4.75	4.98	4.98	4.13	4.4	4.57	4.47	4.72	7.17	4.63	4.11	4.57	4.99	4.43	5.27	4.31	11.24	5.95	4.17	4.74	4.34	4.56	4.88	10.95	10.78	4.87	4.5	4.85	4.05
ATG4C	8.01	8.4	8.7	7.73	8.82	8.28	6.98	8.05	7.78	8.23	8.42	8.26	8.61	7.65	8.22	7.49	8.3	8.58	6.69	8.12	8.02	7.99	7.91	7.84	7.66	7.34	8.09	8.7	7.97	8.72	8.33	8.31	8.62	7.49	8.66	8.25	8.46	9.12	8.49	7.71	7.34	7.64	7.85	7.96	7.94	8.52	8.43	7.36	8.31
FOXD3	6.69	6.69	6.91	7.18	6.13	6.5	6.83	6.98	7.2	6.73	6.51	6.47	6.67	6.65	6.71	6.7	6.7	6.49	6.81	6.15	7.13	6.77	6.99	6.84	6.67	6.7	6.64	6.55	6.77	6.62	6.74	6.46	6.29	6.79	6.3	6.59	6.69	6.64	6.62	6.68	6.59	7.07	6.71	6.83	6.82	6.49	6.56	6.81	6.71
ALG6	8.34	7.8	8.12	7.79	8.9	9.44	7.56	7.98	7.79	7.96	8.08	8.7	8.61	8.21	7.99	7.83	8.88	9.47	7.46	9.3	7.73	7.74	7.74	8.09	7.95	7.79	8.23	8.53	9.07	10.32	8.78	8.21	8.43	8.13	8.36	8.52	8.34	8.87	8.92	8.4	8.35	7.6	8.1	7.81	8.09	8.8	8.32	7.77	7.63
EFCAB7	7.53	7.89	7.28	6.68	8.22	8.59	6.76	7.18	7.72	7.49	7.77	8.11	7.92	7.38	7.18	7.69	7.78	8.42	7.18	7.7	7.68	7.41	7.52	7.48	7.65	7.33	7.29	8.03	7.44	7.94	7.56	7.97	8.02	7.16	8.12	7.61	7.33	7.91	7.86	7.64	7.54	7.43	7.61	6.79	7.04	7.8	8.05	7.36	7.99
DLEU2L	4.06	4.97	3.48	3.27	4.21	4.67	5.29	3.62	4	3.78	4.26	3.29	3.45	4.19	3.66	3.69	3.39	4.4	3.37	4.51	3.6	3.56	4.39	3.98	4.47	4.64	4.47	4.15	3.85	3.89	4.29	4.29	4.56	3.89	5.08	3.63	4.37	4.39	3.69	3.56	3.75	3.19	4.4	3.26	3.32	4.92	4.55	4.17	3.85
PGM1	7.28	7.84	8.62	9.12	7.51	7.05	7.06	7.15	7.66	7.63	7.89	7.6	7.65	7.9	7.9	7.85	7.9	7.94	7.37	8.68	7.99	7.61	7.41	7.74	8.38	8.4	7.16	7.6	7.76	8.13	8.2	7.43	7.57	7.83	7.63	7.63	9.77	8.99	8.45	7.41	7.33	7.19	8.37	9.2	9.02	8.23	7.59	7.89	7.65
ROR1	6.94	7.01	7.75	6.88	7.57	6.94	6.96	7.4	6.92	7.45	7.35	7.07	7.09	7.28	7.32	7.1	7.63	7.61	7.01	7.6	7.42	7.12	8.02	7.24	7.27	7.45	7.18	7.82	6.74	7.7	7.47	7.96	7.4	7.25	8.55	7.71	6.52	7.58	6.72	7.18	7.4	7.62	8.44	6.94	7	7.97	7.6	7.12	7.51
UBE2U	3.46	3.59	3.52	3.95	3.84	3.68	3.72	3.76	3.71	3.88	3.58	3.75	3.79	3.94	3.57	3.62	3.68	3.64	3.96	4.1	3.75	3.75	3.87	3.63	4.29	3.64	3.57	3.66	3.68	3.79	3.67	3.83	3.58	3.66	3.83	3.8	3.96	4.28	3.67	3.85	3.85	3.82	4.35	3.8	3.63	4.5	3.81	3.79	3.56
CACHD1	6.24	7.45	6.92	6.29	7.17	8.29	6.84	6.7	6.9	7.26	7.04	9.26	6.6	6.8	6.67	7.43	7.5	6.64	6.3	6.31	7.13	6.77	7.58	7.33	8.19	6.34	6.83	7.5	7.67	6.19	8.37	8.32	7.06	6.99	7.14	8.71	6.6	5.9	7.21	7.34	7.18	6.35	7	7.39	7.31	7.38	8.51	6.48	7.29
RAVER2	7.65	7.55	7.68	6.91	8.01	8.56	7.22	7.52	7.56	7.59	7.4	8.22	8.15	7.41	7.66	7.74	8.18	8.5	7.45	7.93	7.23	7.26	7.54	8.33	7.82	7.35	7.79	7.89	7.82	6.45	8.26	8.08	7.82	7.73	7.65	8.04	7.06	7.5	8.55	7.8	8.31	7.09	8.26	6.78	7.37	8	8.1	7.51	7.2
AK4	8.11	8.37	8.28	8.82	8.07	8.04	8.49	8.52	8.3	8.48	8.22	8.17	8.15	8.52	8.11	8.88	8.36	8.13	8.25	8.29	8.54	8.39	8.45	8.45	8.3	8.75	8.11	8.24	8.25	8.19	8.3	8.28	8.11	8.26	8.23	8.24	8.42	8.2	8.48	8.44	8.56	8.65	8.34	8.72	8.66	8.18	7.78	8.38	8.42
PDE4B	8.46	7.81	8.2	7.63	8.49	7.67	8.2	8.51	8.29	8.5	8.59	7.76	8.62	8.62	8.05	8.39	8.54	7.98	8.39	7.5	7.83	8.06	7.8	7.8	8.68	7.84	8.78	8.74	8.9	8.9	8.44	9.03	8.51	8.18	8.72	8.06	7.78	7.41	8.26	7.92	8.08	8.42	8.42	7.86	8.07	7.88	8.69	9.71	7.8
SGIP1	7.01	7.78	6.74	6.43	7.41	6.89	7.76	7.42	6.64	7.9	8.86	7.19	6.4	8.57	7.32	8.27	7.22	8.13	6.39	6.98	7.05	7.87	8.07	6.69	6.63	6.94	6.8	7.68	6.49	6.48	7.53	7.6	7.69	7.88	6.87	6.82	6.59	6.29	6.81	7.1	7.74	7.55	6.91	6.83	6.88	7.64	7.6	7.95	6.99
TCTEX1D1	6.08	5.69	6.06	8.08	6.81	5.59	6.66	6	6.19	6.29	5.74	5.68	6.35	5.94	6.25	5.78	6.08	5.6	5.71	5.99	5.85	6.24	5.82	5.68	5.97	6.07	6.66	6.58	5.91	5.91	5.95	5.97	5.96	6.42	5.6	6.53	7.27	5.61	5.79	6.16	6.08	6.21	6.32	6.68	6.56	5.74	5.91	6.23	5.94
MIER1	9.21	9.18	9.51	8.15	9.61	9.28	8.53	9.17	9.02	9.01	9.74	9.6	9.68	9.46	9.32	8.93	9.75	9.6	8.5	9.51	8.89	9.23	9.52	9.08	9.47	9.22	9.79	9.98	9.2	10.26	9.55	9.68	9.8	9.26	9.91	9.17	9.27	9.4	9.3	9.03	9.09	8.74	9.51	9.22	9.14	9.57	9.84	8.88	10.07
IL23R	4.87	4.9	4.72	5.23	4.86	5.28	4.82	4.98	5.49	5.65	5.69	5.37	4.93	5.42	5.2	5.46	5.44	5.18	5.01	5.42	4.87	4.82	5.47	4.91	5.56	4.9	6.01	5.64	5	4.96	4.82	5.92	5.03	5.48	5.78	5	5.33	4.85	4.69	5.58	4.89	5.11	5.77	5.08	5.08	5.29	5.46	4.87	5.21
IL12RB2	6.98	6.42	6.22	6.43	7.02	6.1	5.79	5.91	5.7	7.04	6.41	6.36	6.64	6.63	6.3	6.14	6.44	6.06	5.99	6.81	6.07	5.98	6.09	5.9	6.2	7.08	7.03	6.8	5.82	6.7	6.68	5.95	6.42	6.62	6.83	6.44	6.59	5.91	7.84	6.07	5.81	6.31	6.1	6.39	6.33	5.71	6.79	6.21	6.01
GADD45A	8.34	8.44	9.11	9.34	8.79	8.79	8.61	8.16	7.74	8.72	8.96	8.54	8.86	8.48	9.46	8.07	8.7	8.85	8.35	8.22	8.75	8.84	8.81	8.47	9.01	9.59	8.86	8.81	7.77	9.54	9.49	8.62	9.64	8.94	8.62	8.85	9.5	9.28	8.67	8.55	8.72	9.29	8.88	9.42	9.15	8.84	8.46	8.17	9.34
LRRC7	5.17	5.32	5.31	5.64	5.4	5.26	5.42	5.1	5.3	5.35	5.2	5.36	5.51	5.45	5.19	5.49	5.29	5.65	5.32	5.23	5.45	5.26	5.55	5.15	5.24	5.34	5.12	5.23	5.14	5.29	5.22	5.09	5.12	5.52	5.05	5.19	5.59	5.42	5.07	5.71	5.55	5.49	5.13	5.62	5.23	5.47	4.84	5.14	5.53
PIN1P1	7.4	7.63	7.51	8.13	7.16	7.04	7.6	7.66	7.76	7.84	7.34	7.25	7.04	7.4	7.58	7.58	7.59	7.61	7.93	7.36	7.72	7.63	7.82	7.62	7.68	7.46	7.83	7.39	7.59	7.26	7.6	7.49	7.23	7.35	7.1	7.42	7.58	7.48	7.49	7.77	7.68	8.03	7.53	7.71	7.53	7.38	7.25	7.97	7.52
SRSF11	11.18	11.92	11.25	10.43	11.79	11.61	11.66	11.4	11.33	11.54	11.5	11.38	11.35	11.6	11.06	11.81	11.66	11.44	11.4	11.94	11.35	11.42	11.34	11.1	11.7	11.5	11.71	11.41	11.47	11.57	11.31	11.65	11.48	11.72	11.72	11.24	11.14	11.67	11.5	11.69	11.27	11.3	11.82	11	11.12	11.55	11.84	11.66	11.27
HHLA3	7.27	7.47	7.44	8.71	7.45	7.38	7.49	7.18	6.68	7.49	7.43	7.39	7.66	7.36	7.29	7.18	7.59	7.72	7.49	7.19	7.34	6.88	7.36	7.29	7.32	7.86	7.17	7.57	7.82	7.03	6.68	7.48	7.18	7.43	7.31	7.48	7.85	7.47	8.04	7.11	7.28	7.19	7.59	7.98	7.91	7.67	7.29	7.67	7.86
CTH	5.77	6.39	7.14	9.99	7.57	7.48	6.66	6.83	6.93	6.74	6.54	6.47	6.83	6.59	7.45	6.95	7.42	6.85	7.08	6.72	6.47	6.73	6.24	7.41	6.79	7.92	6.15	6.95	6.97	7.77	6.44	6.49	8.06	6.59	7.03	6.18	10.63	6.95	7.77	7.73	6.55	6.6	7.04	9.35	9.19	7.25	6.62	6.34	7.71
TYW3	10.96	10.64	10.74	10.67	11.07	11.39	9.62	10.47	10.8	10.52	10.7	11.26	10.65	10.99	10.8	10.54	11.38	11.2	10.07	11.36	10.55	10.91	11.04	11.02	11.27	10.87	10.83	11.2	11.13	11.18	11.84	11.22	11.03	10.07	10.77	10.93	10.87	11.63	11.44	10.38	10.89	11.06	10.91	10.62	10.72	11.15	11.08	10.69	11.18
LHX8	5.69	5.76	5.47	6.15	5.83	6.02	5.94	5.65	5.8	5.82	5.71	5.63	5.86	6.07	5.88	5.93	5.82	5.73	5.89	5.61	5.68	6.13	6.08	5.89	6.12	6.04	5.81	6.03	5.97	6.1	5.76	5.74	5.92	5.75	5.92	5.67	5.57	5.87	5.67	6.01	5.92	6.36	6.45	5.96	5.74	5.76	5.64	6.86	5.93
ACADM	10.18	10.15	10.18	11.67	10.62	11.02	8.92	10.07	10.65	10.08	10.31	10.63	10.76	10.29	10.09	10.4	10.96	11.07	10.3	12.06	10.53	10.19	10.05	10.9	10.28	9.89	9.92	10.8	10.73	11.36	11.01	10.64	10.76	9.93	10.8	10.26	12.08	11	10.97	10.01	9.83	9.64	9.18	12.18	11.42	10.8	10.68	10.53	10.71
RABGGTB	10.7	10.69	10.71	10.79	10.88	11.12	9.59	10.55	10.89	10.54	10.78	10.71	11.06	11.08	10.85	10.53	10.5	10.61	9.86	11.22	10.47	10.49	10.38	10.32	10.69	10.42	10.44	10.69	11.09	11.62	11.49	10.73	11	10.47	10.71	10.83	10.85	10.5	11.06	10.77	10.6	10.12	10.77	10.71	10.58	10.91	10.66	10.42	10.87
SNORD45C	5.87	6.27	5.74	5.34	6.19	6.83	5.5	5.79	5.74	6.07	6.22	5.55	5.7	6.16	5.52	5.82	6.11	5.58	5.39	7.17	5.32	5.76	5.58	5	5.45	5.91	6.32	5.45	6.15	7.1	6.84	5.11	5.8	5.7	6.17	5.7	5.12	5.79	6.03	6.2	5.1	5.31	6.22	5.72	4.9	5.9	5.92	5.51	5.29
AK5	5.58	5.52	4.83	5.07	5.59	6.75	5.43	6.69	4.74	5.14	5.53	5.27	5.41	7.14	5.58	5.57	4.97	7.08	5.44	5.75	4.99	5.04	6.04	5.41	5.6	5.79	5.84	5.76	10.16	4.72	6.02	6.22	5.93	5.27	5.56	4.88	5.03	4.56	5.09	5.23	6.4	5.81	8.11	4.84	5.26	4.94	5.88	5.96	9.06
MIGA1	8.51	8.4	8.13	7.69	8.48	8.56	7.77	8.25	8.3	7.98	8.48	8.94	8.62	8.46	8.24	8.29	9.09	8.51	7.65	9.04	8.19	8.2	8.28	7.99	8.08	8.52	8.53	8.55	9.24	9.07	8.76	8.54	8.42	8.43	8.61	8.04	8.84	9.03	8.57	8.46	7.69	7.48	8.44	8.41	8.13	8.93	8.78	9.08	8.5
NEXN	9.59	10.1	9.69	7.52	10.78	8.36	9.82	10.69	8.69	10.87	10.95	8.91	8.46	9.94	10.13	10.48	9.51	8.73	8.8	9.76	8.89	9.73	10.83	9.18	8.51	10.68	9.15	10.7	7.85	9.53	9.35	10.95	10.13	10.1	11.17	9.43	8.58	7.9	9.46	8.75	9.27	11.14	9.7	8.67	9.2	10.76	11.02	10.47	8.99
DNAJB4	10.38	9.54	9.85	9.55	10.76	10.93	9.61	10.43	8.32	9.92	10.45	10.09	9.89	10.51	9.45	10.09	9.22	9.64	8.1	9.48	9.38	9.58	9.9	9.29	8.54	9.62	9.57	10.2	9.27	9.31	10.08	11.15	10.01	9.07	10.58	9.47	9.81	9.62	10.76	8.15	9.85	10.19	9.5	9.98	9.78	9.98	10.72	9.19	10.1
GIPC2	6.58	6.76	7.39	8.81	8.57	6.61	6.59	7.03	6.33	7.25	7.63	6.54	7.31	6.87	7.12	7.29	6.61	10.07	7.2	6.39	7.09	6.71	7.21	7.15	6.68	6.32	7.64	8.83	6.39	8.14	6.8	9.06	7.37	6.86	7.55	7.53	10.48	6.44	6.45	7.32	7.95	7.64	6.61	9.48	8.61	7.08	8.57	6.46	7.49
PTGFR	5.99	6.12	6.96	6.62	6.86	5.82	6.22	6.09	5.85	6.68	6.38	5.96	6.35	6.19	5.77	6.23	6.08	6.24	6.52	6.02	6.09	6.25	6.85	5.93	6.41	6.05	6.42	7.52	5.78	5.59	6.91	6.92	6.72	6.33	7.33	6.12	6.43	6.12	5.74	6.12	6.73	6.67	6.48	6.39	6.52	6.23	6.84	6.53	9.97
IFI44L	8.78	9.66	10.73	6.87	8.57	10.08	6.74	8.86	7.38	10.07	11.38	8	10.15	10.45	8.46	8.91	11.65	10.55	6.45	8.19	9.83	7.58	9.46	7.95	11.07	10.47	9.03	8.14	10.35	9.78	8.89	10	8.7	8.31	9.22	10.77	8.13	7.32	10.62	7.88	8.38	9.71	9.1	8.76	8.87	8.77	9.77	7.02	10.55
IFI44	9.57	9.77	11.17	8.26	9.36	10.63	7.4	9.34	8.15	10.09	10.91	9.43	10.28	10.55	9.21	8.84	11.61	10.38	7.49	8.12	9.99	8.18	10.03	8.4	10.56	9.94	9.49	9.27	10	9.52	10.08	9.6	9.62	8.5	9.48	10.79	8.95	6.81	10.98	8.26	8.33	9.61	9.49	9.31	9.97	9.48	9.87	8.34	10.89
ADGRL2	8.15	8.7	8.2	9.13	9.59	9.08	9.17	9.03	9.62	9.42	9.12	9.68	8.13	9.8	9.19	9.57	8.93	9.45	6.97	7.58	9.27	8.78	9.52	9.83	6.85	8.49	9.45	9.86	7.68	7.93	9.17	9.96	9.31	8.08	9.75	9.07	9.88	6.89	8.08	8.96	8.49	7.44	9.01	9.86	9.84	9.43	10.48	8.79	9.17
ARID3B	9.16	9.41	8.65	8.6	8.66	8.56	9.74	8.84	9.15	9.04	9.2	8.16	8.6	8.74	8.63	9.13	8.8	8.51	8.79	9.15	8.76	8.75	8.3	8.57	9.36	8.72	9.41	8.8	8.58	8.9	8.64	9	8.71	8.84	9.36	8.54	8.52	9.28	8.64	8.96	8.95	9.02	8.85	8.83	8.16	8.52	8.96	8.76	8.75
PRKACB	8.59	8.31	9.29	8.13	9.5	8.68	7.85	8.39	8.82	8.56	9.06	9.4	8.47	8.66	8.47	8.32	9.58	8.05	7.86	8.83	7.8	8.34	8.53	8.98	8.75	7.43	9.57	9.74	6.78	9.99	7.97	9.49	9.47	8.32	9.8	8.76	8.51	6.06	7.85	7.98	7.63	8.67	8.57	8.24	8.9	8.92	9.3	9.72	8.77
LOC100128775	8.74	8.61	9.1	9.28	8.43	8.93	8.9	8.76	8.67	8.67	8.56	8.35	8.9	8.45	9.11	8.34	8.84	8.77	9.09	8.18	8.82	9.01	8.68	9.12	8.68	8.88	8.65	8.79	9.03	8.79	8.93	8.28	8.44	8.49	8.31	9.26	8.77	8.9	9.34	8.77	9.06	9.61	8.05	8.42	8.97	8.79	8.56	8.36	8.95
SAMD13	4.85	5.11	5.38	5.34	5.84	6.2	5.64	5.57	6.69	5.1	5.5	5.66	5.81	5.45	5.44	5.43	6.96	7.26	5.25	6.71	5.5	5.06	5.38	6.16	5.77	5.46	5.14	5.73	4.95	7.76	6.71	5.25	5.89	5.72	5.49	5.62	5.08	5.67	5.65	5.48	6.13	5.06	5.65	4.99	5.38	6.13	5.4	7.18	5.68
DNASE2B	4.83	4.78	4.68	4.99	4.74	5.14	4.76	4.99	5.04	4.92	5.17	4.82	4.96	4.79	4.76	4.77	5.16	4.76	4.75	4.94	4.96	4.7	5.34	5.2	4.74	4.84	4.69	6.46	4.97	5.32	4.94	5.1	6.55	5.37	4.86	4.73	5.29	4.96	4.79	5.09	5.11	4.75	5.08	4.91	4.87	4.94	4.7	6.72	5.07
RPF1	10.24	10.1	10.86	10.79	10.4	10.56	9.27	9.94	10.44	10.39	10.23	10.11	10.44	10.27	10.27	9.47	10.83	10.18	9.71	10.8	9.85	9.95	10.03	10.19	9.54	10.04	10.36	10.33	10.55	10.79	10.57	10.02	10.11	9.59	10.25	10.91	9.99	10.06	10.23	9.53	10.52	10.96	9.5	9.81	9.97	10.64	10.16	9.96	10.04
SPATA1	6.24	6.2	5.96	6.03	7.16	6.48	6.04	5.82	6.33	6.23	6.62	6.38	5.86	6.3	5.99	6.55	6.5	6.28	5.79	6.79	6.31	5.85	6.44	5.87	6.77	5.87	6.26	6.18	5.55	6.34	5.92	6.57	6.26	5.94	6.95	5.86	7.08	5.85	5.56	6.3	5.94	5.63	6.76	6.52	6.27	6.63	6.7	6.37	5.98
WDR63	5.83	6.38	6.13	6.26	6.07	6.12	5.58	6.19	6.12	6.11	5.97	5.99	5.89	6.06	6.35	6.05	6.59	5.99	5.91	5.76	6.35	6.79	6.38	6.15	6.25	5.94	6.24	6.42	5.76	6.34	6.45	6	6.52	6.14	5.73	6.96	5.99	6.08	5.77	6.29	7.44	6.09	6.41	5.92	5.63	6.78	5.85	5.9	6.29
CCN1	8.96	9.74	9.13	7.76	10.02	8.6	9.22	9.66	9.43	10.52	10.41	8.55	8.72	9.64	9.69	9.95	9.21	9.15	7.55	9.18	8.68	9.19	10.25	8.35	7.93	9.66	7.78	9.51	8.75	8.74	9.45	10.02	9.86	10.18	9.94	9.71	7.4	7.75	8.94	9.54	9.51	10.06	10.03	8.54	9.83	10.25	9.5	10.13	10.26
CLCA2	11.35	5.33	5.43	5.74	6.07	10.85	5.35	5.25	5.7	5.42	5.36	11.61	6.43	5.35	5.48	5.41	5.28	5.27	5.36	5.51	6.4	5.6	5.75	5.35	5.54	5.52	5.13	5.58	5.41	5.75	10.67	5.43	6.06	5.45	5.25	5.86	5.61	5.37	11.28	5.95	10.23	5.41	5.73	5.66	8.68	6.06	5.61	11.16	5.54
CLCA1	4.49	4.42	4.65	4.62	4.5	4.75	4.62	4.84	5.08	4.47	4.92	4.75	4.76	5.23	4.38	5.01	4.82	4.67	4.77	4.8	4.96	5.49	4.88	4.44	4.86	4.52	4.6	4.66	4.75	4.71	4.47	4.62	4.43	4.61	4.81	4.58	4.58	4.62	4.64	4.77	5.02	4.68	5.08	4.65	4.66	4.96	4.55	5	4.58
CLCA4	5.03	4.59	4.69	5.64	4.84	9.89	4.58	4.88	4.93	4.58	4.59	8.89	4.61	5.01	4.7	4.75	4.72	5.07	4.62	4.88	4.93	4.63	4.9	4.59	5	4.72	4.74	4.88	4.68	5.1	9.33	4.81	4.76	4.98	4.59	4.63	4.94	4.87	9.77	4.99	9.2	4.86	5.32	5.35	4.89	4.92	4.6	5.22	4.43
CLCA3P	4.97	5.12	4.72	5.08	5.3	5.09	5.02	4.75	5.11	5.29	4.88	5.28	5.08	5.07	4.91	5.36	4.89	5.04	4.85	4.99	4.77	4.89	4.99	4.99	5.18	5.17	5.06	4.93	5.01	5.91	5.11	4.98	5.16	5.35	5.03	5.03	5.07	5.07	5.29	5.16	5.4	5.37	5.39	5.18	4.8	4.74	4.83	5.05	4.99
SH3GLB1	10.71	10.82	11.06	10.64	11.12	11.01	10.24	10.76	10.46	11.05	11.22	10.85	10.83	11.14	10.97	10.57	11.01	11.02	9.67	11.11	10.76	10.93	10.71	10.7	10.86	10.49	10.78	11.13	10.71	11.46	11.13	11.18	11.08	10.79	11.18	11.33	10.26	10.79	10.82	10.57	11.07	11.21	10.46	10.36	10.61	11.4	11.16	10.77	11.03
HS2ST1	8.67	9.39	9.5	8.11	9.26	9.53	8.26	8.94	8.04	9.27	9.64	9.65	9.16	9.5	9.22	9	9.78	9.01	7.56	9.75	9.07	9.41	9.17	8.76	8.99	9.08	8.85	9.56	8.52	10.71	8.75	9.6	9.45	9.78	9.75	9.99	9.24	9.43	8.83	9.05	8.21	7.94	9.71	9.01	8.9	9.79	9.26	9.17	9.25
LINC01140	8.54	8.64	7.53	6.62	9.85	6.74	6.7	7.13	7.83	7.02	7.5	6.67	7.46	7.57	7.41	6.55	7.47	6.72	6.79	6.38	7.45	7.5	6.82	7.58	5.82	7.28	8.14	8.91	5.84	7.18	6.59	9	8.77	6.49	8.38	7.75	6.45	6.35	6.84	6.99	6.23	8.67	7	6.95	6.64	7.56	8.7	6.12	6.74
LMO4	7.58	8.02	7.54	7.73	8.05	8.73	7.48	7.51	6.97	7.8	8.48	7.8	8.01	7.75	7.75	7.3	7.86	9.28	7.57	7.69	7.85	8.13	7.85	8.19	8.11	7.69	7.52	8.18	7.93	8.04	7.73	8.03	7.94	7.52	8.11	8.4	7.47	8.73	7.79	7.05	8.16	8.37	8.06	7.36	7.73	8.28	7.93	7.62	7.65
PKN2	10.02	9.99	10.23	9.18	10.51	10.81	9.67	9.76	10.32	9.93	10.16	10.72	10.83	10.14	9.6	10.11	10.68	10.72	9.57	11.18	9.98	10	9.89	10.05	10.37	9.89	10.04	10.23	10.37	10.99	10.06	10.48	10.26	10.58	10.38	10.3	10.5	10.81	9.74	9.87	9.7	9.6	10.69	9.93	9.86	10.97	10.45	9.33	9.99
GBP6	9.34	5.42	5.5	5.01	4.96	10.01	4.95	5.17	5.48	5.2	5.37	6.67	6.11	5.08	5.16	5.23	5.08	5.08	4.84	5.37	5.3	4.99	5.5	4.84	4.99	5.09	5.47	5.11	5.2	4.86	8.15	5.03	4.81	5.17	5.01	5.4	5.38	5.11	6.42	5.28	5.44	5.01	6	5.49	5.34	6.12	5.37	5.29	5.22
LRRC8B	8.27	8.64	8.01	7.56	8.72	8.93	8.33	7.95	8.51	8.49	8.38	8.36	7.92	8.62	8.21	7.78	8.87	8.42	8.28	8.7	8.71	8.57	8.07	8.42	9.06	8.31	8.65	8.34	8.54	9.51	8.54	8.16	8.9	8.38	8.71	8.63	7.75	8.05	8.7	8.46	8.24	7.46	8.86	7.77	8.03	8.86	8.4	7.72	8.85
LRRC8C	8.49	8.72	9.26	7.49	8.71	8.89	8.02	8.45	8.42	9.19	9.24	8.77	9.27	8.88	8.94	8.17	8.77	8.28	7.6	8.41	8.39	8.54	8.64	8.17	8.39	7.67	9.75	9.4	7.73	8.92	8.5	8.94	9.3	8.51	9.33	8.98	8.22	7.43	7.82	8.46	8.63	8.91	8.97	8.21	8.5	8.41	9.3	8.07	8.63
LRRC8D	9.56	9.35	9.67	9.83	9.48	10.37	8.87	9.04	9.49	9.5	9.33	9.49	9.71	9.45	9.56	8.79	9.48	9.74	8.75	9.51	9.6	9.5	9.04	9.32	9.2	8.75	9.75	9.65	9.42	9.73	9.54	9.13	9.66	8.82	9.39	10.12	9.9	9.74	9.23	8.86	9.32	9.19	9.61	9.6	9.62	10.03	8.93	8.9	9.19
ZNF326	8.85	8.88	8.65	8.33	9.17	9.68	7.99	8.61	8.27	8.63	9.17	9.33	9.07	9.05	8.29	8.99	8.86	9.2	8.1	9.39	8.63	8.61	8.09	8.29	8.91	8.71	8.25	8.88	9.01	9.39	8.62	8.97	8.88	9.06	9.2	8.94	8.92	9.36	8.36	8.73	8.52	8.47	9.06	8.58	8.66	9.22	9.21	8.12	8.69
CDC7	7.6	7.93	8.93	7.26	8.35	9.16	6.71	7.88	7.12	8.19	7.67	7.26	9.03	8.15	7.72	7.48	8.04	9.34	6.24	8.94	8.02	8.13	6.79	7.51	7.74	7.78	8.02	7.79	7.5	9.33	8.57	7.7	7.54	8.54	8.79	8.55	6.15	9.04	7.87	7.65	7.57	7.97	8.96	6.68	8.1	7.37	8.36	6.8	7.66
HSP90B3P	6.43	6.85	7.22	6.66	7.11	7.58	7.42	6.71	6.95	7	7.05	7.24	7.14	7.41	6.99	7.5	7.13	7.15	7.09	7.36	6.81	7.32	6.9	7	7.04	7.11	6.91	7.13	6.77	7.3	6.88	6.86	7.01	7.23	7.22	6.8	7.08	7.6	7.38	6.87	7.03	6.62	6.53	6.61	7.43	7.11	7.08	6.79	7.23
BRDT	5.17	5.38	5.14	5.37	5.24	5.02	5.36	5.11	6.04	5.32	5.27	5.13	5.35	5.32	7.25	5.42	5.16	5.04	6.25	5.11	5.13	5.52	5.32	5.25	5.09	5.27	5.05	5.08	5.2	5.19	5.09	4.97	5.4	5.16	4.95	8.62	5.32	5.34	5.1	5.35	5.5	5.44	5.54	5.21	5.04	7.67	5.06	5.38	5.1
EPHX4	7.43	6.53	8.17	6.98	7.6	7.13	7.57	8	8.49	7.8	7.45	6.61	7.94	7.61	8.53	7.59	7.01	7.05	7.97	6.29	7.53	7.52	7.19	8.42	8.25	8.65	7.2	8.4	6.47	9.98	8.92	7.25	8.63	7.46	7.56	8.46	6.42	6.44	6.9	6.83	7.75	7.4	7.74	6.8	6.52	7.34	7.42	6.79	9.05
BTBD8	5.85	5.68	5.85	4.62	6.19	6.48	5.4	5.5	5.43	5.35	6.43	6.44	6.24	6.1	5.97	6.33	6.16	6.59	5.37	7.24	5.49	5.41	5.71	5.79	5.99	6.05	5.92	5.88	5.29	6.52	5.47	6.07	6.39	6.26	5.86	5.4	6.03	6.94	5.79	6.67	5.22	5.84	7.17	5.76	5.41	5.52	5.97	4.93	5.95
KIAA1107	7.09	7	7.18	6.02	7.71	7.82	6.36	7.54	7.11	6.67	7.51	8.17	7.93	7.47	7.5	7.56	8.07	8.05	6.61	8.67	6.63	6.71	7.1	7.55	6.63	7.1	6.79	7.73	6.67	8.38	6.89	7.86	7.95	7.77	7.34	6.97	7.51	8.63	6.92	7.57	6.92	6.81	7.91	6.69	6.81	6.96	7.42	6.34	7.61
C1orf146	4.31	4	4.17	4.39	3.98	3.96	4.22	4.36	4.47	4.03	4.12	4.37	4.01	4.46	3.99	4.01	4.08	4.02	4.04	4.27	4.15	4.02	4.63	4.1	3.92	3.96	3.99	4.08	4.32	4.32	4.2	4.19	4.25	4.21	4.22	4.12	4.2	3.92	4.07	3.89	4.58	3.96	4.19	4.32	3.88	4.07	4.03	4.12	4.13
RPAP2	8.86	8.7	8.82	8.28	9.4	9.59	7.87	8.55	8.75	8.65	9.1	9.11	9.23	8.14	8.67	8.89	8.66	9.06	7.63	9.44	8.73	8.48	8.36	8.22	9	8.39	8.99	8.93	8.77	9	9.19	9.12	9.13	8.4	9.37	8.68	8.77	8.79	8.67	8.83	8.56	7.97	8.76	8.15	8.32	8.69	9.26	7.99	8.96
SNORD21	6.72	7.5	6.05	5.96	7.11	7.64	6.29	6.55	6.59	6.83	7.05	6.68	6.34	7.17	6.21	7.33	6.71	7.11	7.62	7.43	6.41	6.81	6.09	6.2	7.44	7.34	7.81	6.99	6.88	7.02	6.23	7	6.87	6.59	6.67	6.48	6.37	6.85	6.31	6.53	7.08	5.39	8.5	5.17	5.99	6.91	7.41	5.72	6.78
MTF2	9.57	9.71	9.67	8.76	9.75	9.94	8.77	9.54	10.19	9.39	9.47	9.74	10.07	9.58	9.44	9.61	9.44	9.79	8.73	9.68	9.59	9.4	9.19	9.45	9.46	9.26	9.87	9.73	9.82	10.55	9.43	9.76	9.85	9.68	9.87	9.53	9.54	10.21	9.01	9.45	9	9.22	9.58	9.24	8.79	9.61	9.83	8.74	9.69
CCDC18	7.86	7.83	8.51	6.7	8.43	8.47	6.94	7.18	6.79	7.43	7.65	7.73	8.22	8.09	7.57	7.37	7.09	8.39	6.42	9.14	7.02	6.98	6.36	6.79	7.59	7.71	7.48	7.95	7.7	9.46	7.69	7.67	7.88	7.64	8.2	7.69	7.54	8.47	7.46	6.9	6.99	7.56	8.49	7.33	7.28	6.69	7.92	6.32	7.66
DR1	8.96	8.75	9.51	8.89	9.18	9.25	8.1	8.83	8.9	8.81	8.85	9.12	9.54	8.95	8.98	8.36	8.89	8.9	8.11	9.1	8.93	8.52	8.83	8.94	8.51	8.76	9.1	8.91	8.86	9.23	9.05	8.71	9.06	8.35	9.07	9.31	8.55	9.06	9.25	8.69	9.25	9.01	9.15	8.37	8.79	8.74	8.74	8.3	8.94
FNBP1L	9.64	10.59	9.42	8.79	10.61	10.18	10.41	10.73	11.1	9.85	10.27	10.88	10.38	10.2	10.26	10.83	10.92	11.2	10.17	10.99	10.48	10.47	10.64	10.84	10.84	10.98	9.48	10.18	10.66	11.18	9.91	10.04	10.66	10.95	10.03	10.48	9.81	11.39	9.88	11.27	9.73	8.56	10.24	9.76	9.79	10.64	10.7	10.21	10.58
ABCD3	9.9	9.94	9.86	10.97	10.31	10.87	8.91	9.94	10.48	9.32	10.09	10.52	9.95	9.93	10.06	10.47	10.29	11.14	9.34	10.17	10.39	9.95	9.2	10.09	10.86	9.88	9.45	10.25	11	11.62	9.35	10.03	10.64	10.1	9.96	9.97	11.32	10.72	9.38	10.59	10.53	9.29	11.04	11.73	11.13	10.5	10.61	9.52	11.01
SLC44A3	7.17	7.2	7.37	8.38	8.09	8.08	7.76	8.25	9.11	7.07	7.99	8.28	8.51	7.59	7.53	8.03	8.32	9.11	8.11	8.21	7.53	7.73	8.46	8.88	8.61	7.87	7	8.03	8.08	10.08	6.95	7.6	7.91	7.84	7.29	8.47	7.28	8.45	7.58	8.04	8.79	7.68	8.92	8.21	8.6	8.94	7.9	8.19	8.39
PTBP2	7.37	8.9	7.53	7.01	8.51	8.25	8.07	7.74	7.82	8.4	8.59	7.99	7.39	8.21	7.56	8.56	8.37	8.32	7.92	8.9	7.49	7.63	7.84	7.17	8.09	8.39	8.2	8.04	7.87	8.66	7.64	8.75	8.11	8.32	8.79	7.62	8.14	8.07	7.34	7.75	8	8.53	8.56	7.55	7.53	7.81	8.58	7.39	8.16
SNX7	8.11	8.02	9.76	9.03	8.75	9.16	7.22	8.48	7.64	8.6	9.16	9.65	9.51	9.68	9.06	8.17	9.06	9.89	7.48	9.31	8.95	9.16	9	8.76	7.44	8.41	7.25	9.32	7.02	9.04	9.2	8.87	8.64	8.74	8.83	8.94	8.54	9.56	8.7	7.94	8.82	8.52	9.54	8.01	8.74	8.07	8.57	7.64	10
PLPPR4	6.65	7.35	7.12	6.55	7.75	6.72	6.44	7.27	7.09	7.1	7.01	5.89	6.66	7.14	6.95	6.47	7.09	6.62	6.24	6.57	7.11	7.16	8.2	6.87	6.4	6.73	6.73	7.97	6.12	6.59	7.22	7.85	7.51	6.76	8.31	6.21	6.16	6.35	6.45	6.79	7.32	6.83	7.43	6.29	5.97	6.86	8.42	5.8	7.54
PALMD	9.14	8.38	9.01	10.58	10.27	8.51	8.14	8.82	8.27	9.47	8.73	9.56	8.38	7.86	8.39	8.15	9.25	7.97	8.38	7.49	8.79	9.01	9.46	8.82	6.46	7.82	9.29	9.99	7.74	8.15	9.75	10.27	9.06	7.33	10.03	8.94	10.71	7.01	8.4	7.96	10.57	9.37	8.94	10.49	10.45	8.4	10.25	8.01	8.61
AGL	8	8.08	8	8.67	8.45	9.33	7.24	7.01	7.67	7.44	8.33	9.71	8.05	8.04	8.14	8.03	7.94	8.06	7.22	8.92	7.58	7.37	7.34	8.05	8.1	7.79	8.14	8.44	8.42	9.26	6.65	8.21	8.85	8.04	8.51	7.74	10.23	9.18	8.23	8.85	7.32	7.19	7.64	8.85	8.97	8.16	8.4	7.19	8.96
SLC35A3	8.4	8.14	7.98	7.91	9.03	9.23	6.93	7.8	8.88	7.34	8.7	9.4	9.3	8.8	7.94	8.59	8.69	10.38	7.76	9.49	8.11	8.19	7.8	8.23	8.81	9.17	8.21	8.67	10.1	10.43	7.84	8.51	9.26	8.59	8.76	8.93	9.75	9.54	8.79	8.86	7.91	7.76	8.95	8.83	8.61	8.54	8.87	8.03	9.12
MFSD14A	9.53	8.87	9.5	8.48	9.53	10.4	8.19	8.87	9.22	8.62	9.46	9.89	9.86	9.33	9.03	8.57	9.31	9.3	8.2	9.6	9.21	9.22	8.93	8.88	9.17	8.84	9.29	9.67	9.36	10.38	9.34	9.46	9.73	8.88	9.63	9.46	8.87	9.62	9.3	8.82	9.08	8.44	9.47	8.89	8.8	8.95	9.62	8.75	9.4
TRMT13	9.53	9.76	9.41	9.12	10.02	10.45	9.01	9.14	9.56	9.02	9.77	9.69	9.57	9.49	9.21	9.93	9.46	9.67	9.18	10.65	9.53	9.22	9.28	8.96	10.11	9.81	10.01	9.69	9.41	10.16	9.37	10.05	9.94	9.52	10.02	9.03	9.24	10.29	9.03	9.78	9.49	9.52	9.52	9.11	9	9.42	10.16	8.68	9.49
RTCA	10.7	10.71	11.09	10.49	10.79	10.76	10.14	10.84	10.75	10.68	10.85	10.74	11.09	11.03	11	10.9	10.66	10.55	9.73	11.06	10.69	10.81	10.59	10.79	10.7	10.67	10.71	10.79	10.64	11.43	10.94	10.63	10.85	10.72	11	11.02	10.51	11.06	10.58	10.43	10.38	10.51	11.08	10.63	10.71	10.55	10.86	10.32	10.78
CDC14A	7.72	8.27	8.05	7.06	8.38	7.89	7.6	7.49	8.28	8.48	8.76	9.08	7.58	8.38	7.96	8.09	8.38	8.15	6.93	8.3	8	8.81	8.23	7.89	8.85	7.76	9.75	9.11	6.72	9.14	7.73	8.95	8.74	7.76	8.9	8.08	7.74	8.78	7.46	7.51	8.07	8.28	8.33	7.31	7.73	7.96	8.93	7.34	8.42
GPR88	7.88	7.96	7.86	8.58	7.49	7.57	8.13	8.19	8.3	7.98	7.71	7.62	7.68	7.93	7.99	7.76	7.95	7.8	8.07	7.82	8.13	8	8.33	7.98	7.85	8.01	7.95	7.92	7.98	7.69	8	7.79	7.95	8.11	7.73	7.98	8.2	7.75	7.9	7.97	7.86	8.27	7.7	8.03	7.93	7.72	7.92	8.57	7.8
VCAM1	8.78	10.2	8.44	8.28	10.24	7.57	8.31	7.44	8.39	9.61	10.38	9.66	8.85	9.72	9.62	8.69	9.78	7.74	6.15	8.06	8.14	8.9	10.56	7.43	6.77	6.84	9.89	10.51	7.15	8.72	9.61	10.58	10.31	9.18	10.41	8.24	9.26	6.24	7.77	7.78	7.02	7.2	7.72	9.78	9.45	7.99	10.23	10.27	9.2
SLC30A7	8.83	8.92	9.38	8.1	9.27	9.13	8.17	8.79	8.93	9.03	9.45	9.26	9.39	9.21	9.19	8.88	9.08	8.84	8.13	9.25	8.98	9	8.54	8.83	8.68	8.99	9.06	9.17	9.17	9.86	9.12	8.88	9.12	8.93	9.41	8.57	8.87	9.12	8.96	8.68	8.31	8.77	9.43	8.64	9.15	8.87	9.25	8.55	9.2
S1PR1	7.3	7.26	7.74	7.29	8.56	7.3	7.79	7.9	7.39	8.01	7.97	7.37	7.52	7.79	7.9	7.59	7.7	7.34	6.81	6.4	7.67	7.78	7.45	7.96	7.83	7.13	9.05	8.29	7.01	7.25	7.25	8.31	8.15	6.76	8.01	7.88	7.79	6.65	7.32	7.64	7.47	8.1	7.36	7.73	7.79	7.54	8.49	7.27	7.8
DNAJA1P5	4.98	5.44	5.29	5.75	4.98	5.07	5.59	5.05	4.78	5.62	5.27	5.44	5.15	5.38	5.31	5.66	5.31	5.34	5.49	5.08	5.26	5.09	5.13	5.41	5.84	5.29	5.31	5.45	5.04	5.19	5.07	5.02	5.13	6.34	5.32	5.27	5.31	5.41	5.31	5.58	5.55	5.48	5.89	5.08	5.2	5.15	5.12	5.13	4.97
RNPC3	10.14	11.24	10.09	10.73	11.07	10.44	11.42	10.07	10.98	10.45	11.14	10.47	10.01	10.48	10.27	10.95	10.93	10.79	10.22	10.49	10.33	10.85	11.01	10.48	11.4	11.44	11.76	10.36	9.97	10.29	10.06	11.18	10.51	10.68	10.8	10.02	10.91	9.87	10.14	11.79	10.77	11.59	10.12	10.17	10.49	11.39	11.19	10.19	10.43
PRMT6	7.96	8.11	8.78	8.56	8.43	9.17	7.85	8.09	8.5	8.55	8.59	9.05	8.79	8.34	8.52	8.04	8.3	9.05	8.23	8.2	8.61	7.92	8.21	8.47	7.77	7.91	8.22	8.93	8.68	8.18	8.5	8.7	8.73	7.93	8.76	9.01	8.09	8.99	8.32	8.02	9.08	7.92	8.25	7.91	8.61	8.16	8.56	8.2	8.4
NTNG1	5.97	6.32	5.81	6.23	6.15	5.92	6.15	6.24	6.58	6.07	5.83	6.21	5.68	5.91	6	6.17	6.07	7.32	6.13	5.92	6.09	6.13	6.27	6.42	6.28	6.2	6.44	6.22	7.01	5.55	7.19	7.15	6.07	5.97	6.35	5.8	6.01	6	5.61	6.36	6.24	6.07	6.02	6.28	5.95	6.42	6.9	6.01	6.08
FAM102B	7.95	8.78	9.07	6.78	8.99	9.23	7.36	8.37	7.51	8.24	9.02	9.27	8.81	8.79	8.47	7.63	8.93	9.99	5.25	10.48	8.82	9.19	8.05	7.84	8.77	7.55	8.12	9.43	8.51	9.16	7.76	9.45	9.34	8.95	9.23	8.37	6.19	9.09	7.64	7.12	7.65	7.44	7.72	7.29	8.2	8.27	8.98	7.88	8.51
PRPF38B	10.23	10.76	10.38	9.24	10.95	10.6	10.19	10.42	10.25	10.51	10.93	10.71	10.73	10.57	10.23	10.89	10.24	10.51	10	11.07	10.28	10.49	10.17	10.06	10.9	10.41	11	10.67	10.4	10.74	10.28	10.84	10.71	10.66	11.09	10.41	9.94	10.53	9.95	10.76	10.34	10.33	10.65	9.9	10.12	10.25	10.92	10.54	10.4
FNDC7	5.09	5.06	5.14	5.06	5.06	4.76	5.13	4.93	5.02	5.3	4.81	5.26	5.04	4.79	5.28	5.15	5.18	5.04	5.04	4.82	5.14	5.13	5.34	4.96	5.38	5.16	4.66	4.9	5.03	4.92	4.71	4.95	5.24	5.31	5.3	4.87	5.52	5.17	5.23	5.05	5.04	5.36	4.92	5.64	5.26	4.99	4.98	5.2	5.11
STXBP3	10.14	10.1	10.39	9.42	10.48	10.66	9.12	9.91	9.96	9.4	10.59	10.67	10.83	10.2	10.1	9.83	10.35	10.74	8.98	10.42	10.26	10.1	9.87	10.11	10.29	9.72	10.48	10.62	10.38	11.03	9.89	10.54	10.7	10.11	10.5	9.94	10.13	10.35	9.88	9.63	10.26	9.55	9.55	9.97	9.98	10.33	10.63	9.8	10.58
SPATA42	4.74	4.95	4.85	5.01	4.76	4.89	5.11	4.78	5.03	5.03	4.89	4.84	5.12	4.53	4.81	4.83	4.79	4.76	4.97	4.89	5.12	4.86	4.87	4.89	4.91	5.25	4.68	4.72	4.63	4.95	4.52	4.93	4.66	4.92	4.86	5.09	5.03	5.28	4.69	5.17	5.02	4.95	5.4	5.32	4.83	4.81	4.94	5.16	4.48
GPSM2	8.52	7.93	9.06	6.39	8.55	9.94	7.55	8.15	7.25	7.65	8.04	8.72	9.21	8.52	8.29	7.37	7.6	9.84	6.81	9.73	8.24	8.48	8.03	8.15	7.31	9	7.32	8.79	8.42	10.06	9.16	7.89	9.34	8.7	8.2	8.97	6.62	9.8	8.48	8.34	9.88	7.58	9.21	6.92	6.88	7.63	8.22	6.78	9.42
TMEM167B	8.92	8.79	9.41	9.15	9.42	9.7	7.92	8.71	9.32	8.65	9.03	9.59	9.56	9.14	9.15	8.88	8.97	8.89	8.37	9.24	9.02	9.23	9.1	9.37	9.11	9.25	9.04	9.65	9.31	9.99	8.96	9.1	9.36	8.68	9.26	9.43	9.05	9.7	9.24	8.82	9.57	8.41	8.8	8.82	8.9	9.04	8.88	9.19	9.92
KIAA1324	7.41	6.74	6.9	6.35	7.2	9.22	7.16	7.57	9.96	7.98	7.23	8.72	7.43	7.01	7.39	8.49	9.08	8.45	11.19	6.72	7.54	10.28	8.1	7.21	8.36	7.06	8.11	7.01	12.14	10.63	7.39	7.12	7.12	6.99	7.36	7.54	7.05	6.79	6.65	7.8	6.8	7.25	6.95	6.88	6.91	7.62	7.34	11.58	8.74
SARS1	10.06	9.85	10.92	10.16	9.91	10.22	9.35	10.28	10.37	9.86	10.21	10.55	10.34	10.27	10.83	9.44	10.47	10.31	8.95	9.93	10.29	10.62	10.28	10.45	10.09	10.36	10.25	10.52	10.12	10.85	10.62	10.09	10.54	9.91	10.34	9.87	10.22	11.25	10.54	9.88	10.18	10.02	9.99	10.62	10.4	10.26	10.35	10.34	11.02
CELSR2	7.69	8.08	7.56	7.8	7.47	7.89	8.01	7.67	7.8	7.89	7.67	7.92	7.69	7.79	7.78	7.92	7.65	7.99	7.9	7.6	7.78	7.88	7.95	7.7	7.76	7.83	7.81	7.61	7.67	7.56	8.07	7.8	7.51	7.98	7.71	7.7	7.56	7.93	7.89	8.12	7.91	7.98	7.65	7.65	7.84	7.53	7.65	8.16	7.54
SYPL2	6.68	7.1	7	7.49	6.8	6.79	7.14	7.23	7.14	7.15	6.92	6.97	6.93	6.98	6.99	7.18	6.94	6.93	7.16	6.86	7.25	7.11	7.5	6.93	7.13	7.27	6.94	6.87	6.83	6.8	6.92	7.1	6.76	7.17	6.68	6.94	7.36	6.96	6.76	7.35	7.03	7.18	7.47	7.5	7.17	7.15	6.79	7.28	6.98
ATXN7L2	7.18	7.54	7.28	7.84	7.29	7.27	7.79	7.41	7.29	7.53	7.35	7.26	7.43	7.54	7.38	7.65	7.36	7.38	7.64	7.54	7.36	7.38	7.47	7.5	7.63	7.51	7.49	7.21	7.09	7.48	7.22	7.47	7.08	7.78	7.21	7.25	7.23	7.46	7.27	7.54	7.56	7.72	7.4	7.73	7.44	7.01	7.41	7.66	7.3
CYB561D1	7.71	7.9	7.39	7.58	7.76	7.56	7.8	7.56	7.65	7.71	7.96	7.83	7.74	7.78	8.02	8.2	7.87	7.86	7.56	7.82	7.89	7.95	7.95	7.9	8.2	7.73	7.93	7.91	7.57	8.34	7.76	7.95	7.64	7.98	7.91	7.51	7.56	7.87	7.32	7.98	7.89	7.93	8.13	7.69	7.8	7.49	7.51	7.8	7.7
GPR61	6.89	7.32	7.01	7.57	6.89	6.8	7.33	7.1	7.12	7.22	7.01	7.23	7.13	7.27	7.06	7.34	7.08	7.33	7.22	7.01	7.21	7.21	7.51	7.08	7.45	7.37	7.04	7.15	7.19	7.04	6.87	7.11	6.72	7.37	7.09	6.94	6.83	7.21	6.86	7.45	7.45	7.47	7.14	7.06	7.28	6.84	6.9	7.4	7.07
GNAI3	10.72	10.64	11.12	9.83	10.71	11.1	9.52	10.6	10.3	10.31	10.77	10.81	11.15	11.02	10.56	10.33	10.66	10.62	9.34	11.06	10.57	10.4	10.46	10.5	10.64	10.57	10.45	11.06	10.27	11.38	10.85	10.77	10.99	10.69	10.88	10.67	10.17	10.95	10.66	10.23	10.98	10.32	10.64	10.05	10.47	10.42	10.81	10.57	10.9
MIR197	8.89	9.33	8.6	8.95	8.97	8.92	9.24	8.97	8.99	9.22	9.09	9.09	8.88	9.33	8.83	9.78	8.87	9.25	9.36	9.21	9.39	8.98	9.44	8.6	9.72	9.29	9.09	9.02	8.76	8.92	8.76	9.26	8.86	9.98	9.15	8.66	9.19	9.09	8.65	9.78	8.98	9.01	9.39	9.28	9.05	8.9	8.82	9.61	8.77
AMPD2	7.39	7.52	7.71	7.36	7.16	7.31	7.61	7.48	7.24	7.74	7.56	7.34	7.46	7.51	7.6	7.41	7.6	7.16	7.58	7.64	7.32	7.65	7.68	7.43	7.39	7.69	7.59	7.58	7.19	7.41	7.75	7.32	7.46	7.81	7.26	7.77	7.44	7.23	7.59	7.41	7.11	7.85	7.77	7.56	7.71	7.18	7.16	7.82	7.62
GSTM1	7.92	8.26	9.22	7.73	6.83	11.04	7.42	7.1	7.06	7.1	8.12	8.06	9.01	7.79	8.19	7.2	8.28	7.1	7.56	7.61	8.77	8.46	7.28	8.93	8.04	6.93	7.27	6.73	6.61	7.93	6.41	8.36	6.93	8.11	7.64	7.52	7.46	6.94	7.43	8.29	6.99	7.43	6.33	6.36	9.89	6.71	8.53	8.04	8
GSTM5	7.03	7.34	6.69	6.65	7.27	7.38	6.14	6.31	6.4	7.66	7.51	6.79	6.85	7.02	7.67	6.73	7.39	6.37	6.82	6.04	6.78	7.26	7.74	7.21	6.29	6.47	7.21	8.2	5.97	6.42	6.52	7.1	7.18	6.64	7.68	6.62	6.93	6.49	6.94	6.73	6.98	6.96	6.42	6.73	7.3	7.48	9	6.97	8.07
CSF1	7.19	7.48	8.04	7.62	7.43	6.89	7.31	7.51	7.43	7.65	7.22	7.8	7.35	7.52	7.83	7.32	7.46	7.17	7.29	7.32	7.76	7.36	7.65	7.2	7.43	7.14	7.43	7.34	6.86	8.05	7.5	7.42	7.35	7.76	7.61	8.56	7.21	6.84	7.24	7.81	7.43	7.25	7.36	7.56	7.38	7.18	7.69	7.21	7.42
AHCYL1	8.54	8.5	8.76	7.79	8.66	8.82	7.9	8.24	8.42	8.39	8.57	8.55	8.55	8.74	8.65	8.61	8.7	8.57	8.14	8.57	8.83	8.59	8.46	8.74	8.62	8.32	8.21	8.69	8.61	9.94	8.01	8.42	8.74	8.74	8.35	8.57	8.5	8.42	8.1	8.58	8.15	8.22	8.56	8.58	8.72	8.42	8.56	8.61	8.79
STRIP1	7.71	8.11	8.08	7.05	7.9	7.9	7.82	7.84	8.06	7.85	8	7.99	8	7.79	7.74	7.72	7.86	7.62	7.62	8.01	7.49	7.84	8.01	7.78	7.6	7.69	8.23	7.73	7.71	8.63	7.76	8.13	7.81	8.09	8.25	7.63	7.51	8.17	7.54	7.73	7.97	7.9	7.96	7.75	7.83	7.33	8.12	8.23	7.88
UBL4B	6.47	6.69	6.47	7	6.57	6.58	6.79	6.93	6.93	6.43	6.98	6.94	6.55	6.73	6.47	7.04	6.56	6.94	6.79	6.92	6.83	6.74	7.03	6.61	6.87	6.76	6.66	6.77	6.54	6.5	6.54	6.55	6.61	6.88	6.87	6.47	7.11	6.89	6.52	6.96	7.13	6.83	7.12	6.87	6.68	6.74	6.84	6.92	6.59
SLC6A17	6.73	6.81	6.84	7.39	6.18	6.61	7	6.72	6.51	6.46	6.72	6.75	6.76	6.92	6.83	6.69	6.46	6.84	6.84	6.73	6.84	6.86	6.93	6.8	7	7.04	6.72	6.95	6.9	6.74	6.88	6.65	6.74	6.84	6.97	6.96	6.23	6.92	6.61	6.99	7.29	7.33	7.45	6.8	6.87	6.34	6.65	6.7	6.77
KCNC4	7.18	7.77	7.44	7.56	7.48	7.45	7.92	7.71	7.6	7.82	7.44	7.64	7.68	7.69	7.65	7.78	7.71	7.89	7.68	8.04	7.6	7.72	7.73	7.67	7.71	7.68	7.62	7.56	7.24	7.58	7.33	8.01	7.45	8.06	7.44	7.65	7.68	7.76	7.37	7.69	7.51	7.81	7.78	7.69	7.7	7.27	7.15	7.53	7.62
RBM15	8.16	8.33	8.21	7.75	8.24	8.51	8	7.92	8.21	7.93	8.17	8.37	8.44	8.28	8.09	8.32	8.17	8.36	8.03	8.26	8.14	8.12	8.13	8.1	8.1	8.17	8.24	8.15	8.1	8.42	8.28	8.18	8.03	8.11	8.31	8.27	8.17	8.65	8.06	8.19	7.7	7.94	8.52	8.01	8.11	8.06	7.99	8.04	8.2
PROK1	6.54	6.9	6.95	7.34	6.78	6.78	7.08	6.88	6.97	6.9	6.82	6.82	6.76	7.04	6.74	7.22	6.86	7	7.05	7.07	7.1	6.86	7.07	6.64	7.42	7.1	6.91	6.88	6.64	6.78	6.65	6.84	6.8	7.25	6.82	6.61	7.3	7.06	6.69	6.93	6.72	8.22	7.49	7.2	7.03	6.87	7.01	6.89	6.5
CD53	10.35	11.25	10.87	8.14	11.17	9.47	9.25	10.21	9.95	10.8	11.17	9.52	10.5	10.6	10.53	9.68	10.83	9.08	8.67	9.71	10.21	9.96	9.6	9.81	11.31	9.22	11.65	11.42	8.56	10.98	9.56	10.94	11.17	9.98	11.4	10.32	9.5	7.76	9.32	9.76	9.23	10.1	9.88	9.59	10.11	9.73	10.81	9.52	9.38
CEPT1	10.13	9.96	9.82	9.85	10.46	10.27	8.69	9.42	9.83	9.36	9.91	10.14	9.99	9.56	9.37	9.74	9.89	9.9	8.7	10.43	9.66	9.32	9.72	9.11	9.96	9.45	9.9	9.93	10.17	10.33	9.34	10.01	9.9	9.61	10.23	9.71	10.74	10.09	9.32	9.67	9.38	9.54	9.59	10.28	9.85	9.68	10.11	9.86	9.6
CHI3L2	7.93	5.72	6.48	5.71	7.57	5.62	6.16	5.53	7.06	6.41	5.83	5.78	6.78	6.02	6.91	6.29	7.23	6.04	5.7	6.67	5.81	6.22	6.04	6.7	7.26	6.74	7.43	6.44	7.99	6.07	6.08	6.46	5.96	5.98	6.83	6.44	6.01	5.81	5.99	6.07	6	6.54	6.12	6.11	5.75	6.27	7.17	6.71	5.77
CHIAP2	6.03	6.28	5.92	6.26	6.08	6.03	6.27	5.9	7.23	6.14	6.18	6.05	6.05	6.02	6.04	6.42	6.22	6.12	6.23	6.09	6.17	6.08	6.2	6.7	6.4	6.23	6.75	6.19	5.95	6.28	5.79	6.11	6.11	6.45	5.75	5.85	5.96	6.3	5.95	6.45	6.21	6.29	6.18	5.93	6	5.88	7.48	6.36	6.16
CHIA	5.52	5.75	5.59	6.09	5.83	5.47	5.72	5.54	9.19	6.23	5.69	5.47	5.85	5.85	6.19	5.69	5.93	5.52	5.98	5.88	5.67	5.64	5.83	6.29	5.64	5.72	5.88	5.68	5.54	6.27	5.67	5.71	5.81	5.89	5.7	5.5	5.83	5.46	5.48	5.71	6.1	5.99	6.18	5.65	5.75	5.48	6.12	5.95	6.73
PIFO	5.88	6.79	6.79	6.42	7.22	6.45	6.32	6.13	9.11	6.58	6.69	6.43	6.07	6.24	6.71	6.23	8.42	7.5	6.57	6.19	6.51	8.09	6.63	6.84	6.9	6.64	6.26	6.46	6.43	8.92	6.02	6.64	6.72	7.03	6.31	8.65	5.84	6.66	6.14	7.09	7.02	6.42	6.95	6.3	6.32	7.65	6.53	6.15	7.47
ATP5PB	8.75	8.41	8.85	9.52	8.39	8.8	8.09	8.65	8.76	8.3	8.49	8.66	8.9	8.53	8.65	7.86	8.64	8.54	7.85	8.64	8.68	8.19	8.55	8.88	8.21	8.63	8.55	8.73	8.71	9.16	8.74	8.27	8.56	8.2	8.74	9.03	8.88	9.21	8.74	7.74	8.93	8.23	8.72	9.25	8.87	8.53	8.64	8.71	8.57
C1orf162	10.61	10.27	10.24	9.45	10.33	9.05	8.62	10.24	8.91	9.56	10.21	8.39	9.75	10.02	10.21	9.05	9.14	8.83	8.54	9.09	9.73	8.89	8.71	9.52	9.89	9.15	10.08	10.4	8.51	10.41	9.04	9.43	10.56	9.55	10.35	10.19	9.52	7.82	8.75	9.64	10.1	10.9	9.48	9.73	9.79	9.36	10.01	9.15	9.7
RAP1A	9.68	10.24	10.39	9.65	9.95	9.41	9.24	9.69	9.62	10.03	9.91	9.57	9.64	9.81	9.96	9.12	10.06	9.6	9.33	9.66	9.81	9.82	9.33	9.96	9.69	9.59	10.57	10.09	9.51	10.31	9.46	9.73	9.91	9.17	9.98	10.01	9.71	9.26	9.55	9.42	9.37	10.42	8.66	9.58	10.08	9.98	10.17	9.21	9.84
DDX20	7.81	8.25	8.58	7.51	8.46	8.56	6.91	7.82	8.11	7.85	8	8.34	8.19	8	7.81	7.44	7.98	8.27	7.23	8.75	7.74	7.6	7.56	7.74	8.11	7.67	8.05	8.41	8.36	8.58	8.37	8.09	8.24	7.61	8.23	8.11	7.87	8.27	8.03	7.78	7.67	7.72	7.36	7.56	7.66	7.93	8.19	7.7	7.91
CTTNBP2NL	9.96	10.26	9.92	8.51	9.89	10.11	10.03	10.25	9.81	9.77	10.4	10.18	9.94	10.02	9.71	9.65	9.98	9.89	8.6	9.83	9.61	9.7	9.92	10.15	9.28	9.39	9.55	10.28	9.02	10.23	9.97	10.3	10.19	10.07	10.01	9.57	8.55	9.87	9.13	10.13	9.94	9.63	9.52	8.77	9.36	9.7	10.28	9.98	9.97
WNT2B	7.13	7.12	6.63	7.15	7.18	8.12	7.41	6.92	6.95	6.96	7.38	6.84	6.96	7.38	7.03	7.06	7.13	7.21	7.2	7.18	6.78	6.98	7.1	7.05	6.71	6.81	6.93	7.16	6.69	7.14	7.76	7.66	7.42	6.9	7.19	7.05	6.83	7.29	6.92	7.37	7.91	6.97	7.57	6.74	6.79	6.89	7.21	7.51	7.13
CAPZA1	9.07	8.95	9.29	8.4	9.02	9.25	8.15	8.99	8.81	8.65	8.96	8.97	9.25	9.05	8.91	8.78	8.97	8.93	8.14	9.12	9.04	8.62	8.77	8.66	9.03	8.68	9.01	9.14	8.68	9.32	8.93	9.02	9.24	8.91	9.13	8.96	8.52	9.34	8.53	8.84	8.76	8.89	9.2	8.72	8.64	8.52	8.93	9.03	8.93
MOV10	7.96	8.41	8.72	8.63	7.74	7.9	8.08	8.1	8.06	8.41	8.19	8.51	8.41	7.99	8.02	7.88	8.38	7.69	8	8.17	8.15	8.56	7.97	7.94	7.93	8.37	8.26	7.81	7.87	8.06	7.93	7.81	7.56	8.33	8.27	8.72	8.19	8.5	7.98	8.01	8.21	8.46	8.11	8.51	8.65	7.73	8.07	8.22	7.79
TAFA3	7.27	7.12	7.11	7.71	6.82	6.52	7.32	7.44	7.11	7.24	7.01	6.86	6.79	7.18	7.06	7.33	7.11	7.03	7.29	6.86	7.18	7.14	7.51	7.07	7.26	7.4	7.33	6.99	6.85	6.91	6.74	7.13	6.77	7.44	6.68	6.89	7.14	7.13	7.02	7.21	6.97	7.18	7.37	7.2	7.39	6.84	6.92	7.37	6.93
AKR7A2P1	6.5	6.84	6.58	7.91	6.3	6.18	6.85	6.59	6.82	6.65	6.76	6.57	6.72	6.76	6.69	6.61	6.76	6.62	6.9	6.85	6.61	6.79	7.04	6.88	6.81	6.75	6.49	6.69	6.83	6.5	6.41	6.75	6.34	6.92	6.75	6.6	6.61	6.86	6.79	6.83	6.76	6.59	7.19	7.43	7.1	6.25	6.44	6.66	6.55
LRIG2	7.71	7.77	7.32	6.79	8.09	8.27	7.9	7.53	7.37	7.38	8.01	7.82	7.91	7.96	7.39	8.04	7.6	7.92	7.16	8.53	7.59	7.14	7.4	7.3	8.22	7.89	8.31	7.97	7.91	8.18	7.91	8.09	8.09	7.34	8.64	7.45	7.38	8.42	7.58	8.12	7.23	6.92	7.83	7.34	7.07	7.79	8.47	7.48	8.39
MAGI3	7.43	8.38	7.78	7.16	8.48	8.88	7.73	7.5	8.79	7.65	8	8.43	7.33	8.09	8.13	8.92	7.98	8.81	8.17	8.33	8.84	7.67	8.06	8.62	9.09	8.66	8.21	8.07	8.34	8.94	7.42	8.12	8.64	8.24	7.93	8.02	8.58	7.74	7.17	9.77	7.46	7.56	8.81	7.98	8.24	7.92	8.91	8.63	9.64
DCLRE1B	8.08	8.11	8.43	8.07	7.79	8.61	6.97	7.87	7.94	7.51	8.07	7.84	8.32	7.95	8.36	7.25	7.69	8.41	6.56	7.93	7.82	7.43	7.51	7.43	7.4	7.7	7.39	8.31	8.05	8.67	8.26	7.82	8.07	7.69	8.13	8.13	7	8.49	7.34	7.45	7.98	7.77	8.01	7.36	7.6	7.48	7.85	7.86	8
HIPK1	8.96	9.06	9.05	7.74	9.41	9.45	8.34	8.67	9.1	8.68	9.54	9.31	9.22	9.12	8.95	9.2	9.15	9.36	8.1	9.51	8.95	9.17	8.71	8.68	9.41	8.71	9.41	9.49	8.73	9.39	8.93	9.54	9.53	9.18	9.63	8.92	8.65	9.12	8.41	9.17	9.17	8.77	9.28	8.54	8.76	9.14	9.43	8.73	9.64
OLFML3	7.21	7.99	7.83	7.4	8.02	7.46	6.96	7.64	7.27	7.92	7.52	7.54	7.59	8.35	7.68	7.71	7.32	7.75	6.95	6.96	7.83	9.7	8.84	7.21	8.17	7.12	7.11	8.84	6.98	7.77	8.2	7.8	7.45	7.52	8.05	7.83	7.48	7.3	7.52	7.73	6.89	7.77	7.58	7.63	7.9	8.32	8.03	7.55	8.78
SYCP1	3.87	3.61	3.68	3.85	3.7	4.04	3.89	3.8	3.92	3.72	3.73	4.02	4	4.12	3.72	3.73	3.73	4.04	3.67	3.86	3.8	3.94	4.25	3.52	3.94	3.79	3.73	3.88	4.15	4.01	3.87	3.58	3.95	3.85	3.97	3.84	3.72	3.98	3.69	3.69	4.07	4.08	3.86	3.88	3.71	3.97	4.05	4.15	3.88
TSHB	4.49	4.53	4.34	4.3	4.65	4.29	4.68	4.61	4.59	4.4	4.49	4.15	4.47	4.26	4.5	4.76	4.45	4.6	4.86	4.61	4.54	4.47	5.04	4.33	4.64	4.56	4.37	4.67	4.25	4.28	4.6	4.8	4.51	4.71	4.94	4.5	4.73	4.53	4.38	4.37	4.83	4.53	4.6	4.78	4.31	4.73	4.63	4.66	4.55
VANGL1	7.65	7.45	8.33	7.16	7.62	8.32	7.05	7.68	7.36	7.67	7.58	8.24	8.1	7.46	7.39	7.28	7.58	7.81	7.29	7.9	7.64	7.73	7.76	7.34	7.17	7.38	7.48	7.62	7.74	8.55	8.11	7.59	7.52	7.49	7.61	7.53	7.26	7.96	7.64	7.76	7.7	7.52	8.35	7.53	7.42	7.25	7.56	7.7	7.71
SLC22A15	6.98	7.64	7.7	6.64	7.05	7.26	7.32	6.8	6.95	7.2	7.68	8.35	7.84	7.97	7.28	7.61	7.2	7.68	7.4	7.48	6.85	8.21	7.45	6.93	7.61	7.01	7.24	7.08	7.04	8.65	7.24	7.3	7.25	7.33	7.52	7.53	6.85	7.31	7.51	7.9	7.6	7.03	7.09	6.49	6.99	7.19	7.79	6.93	8.36
MAB21L3	5.78	5.64	5.46	6.42	5.9	7.33	5.93	6.16	6.51	5.97	5.63	6.1	5.68	5.85	5.79	6.46	5.91	5.87	6.28	6.13	6.33	5.52	6.43	6.06	5.9	5.9	5.66	5.9	5.83	7.68	5.83	5.74	5.62	5.74	5.81	6.13	6.72	6.89	6.66	6.04	7.18	5.94	6.09	6.32	6.14	6.49	5.68	7.26	6.82
ATP1A1	11.68	11.63	12.1	10.31	11.48	12.46	10.97	11.51	12.19	11.56	11.91	12.42	12.44	11.62	11.78	11.67	12.32	12.55	11.89	12.25	12.36	12.14	12.12	11.93	12.29	11.94	11.67	11.67	12.01	12.49	12.39	11.6	11.82	12	11.49	11.98	11.22	12.11	12.35	12.04	11.18	10.56	11.69	11.02	11.69	12.06	11.76	12.92	12.11
C1orf137	4.68	4.78	4.83	5.04	5.03	4.97	4.86	4.92	5.09	4.98	4.74	5.14	4.64	5.02	4.71	5	4.81	4.78	4.88	4.77	4.94	4.76	4.9	4.7	4.92	4.85	4.79	4.72	4.72	5.54	4.54	5.02	4.55	4.84	4.94	4.97	5.07	5.04	4.82	5.16	5.04	5.03	5.58	4.87	4.71	4.75	5.05	5.05	4.96
CD2	9.52	9.43	9.35	7.59	9.69	7.51	7.11	7.85	9.73	10.17	10.19	8.48	9.75	8.57	9.58	8.39	9.8	6.96	7.59	8.17	8.52	8.14	8.98	8.77	9.3	7.47	11.54	10.3	7.19	9.01	7.72	9.11	9.94	8.54	10.75	8.69	7.74	7.11	7.74	8.05	8.34	10.02	7.91	8.19	8.43	7.91	10.43	7.81	8.35
PTGFRN	9.01	9.04	8.89	7.99	8.61	9.77	8.57	8.91	8.72	9.19	9.27	10.22	9.25	9.24	9.05	8.94	8.89	9.19	8.49	9.17	8.88	8.92	9.35	8.72	8.6	8.27	8.13	9.53	9.32	9.44	9.89	9.34	8.87	9.19	8.96	9.55	7.97	9	9.82	8.61	8.3	8.24	8.56	8.32	9.25	8.88	8.52	9.21	8.63
CD101	6.82	6.69	6.97	6.72	6.21	6.98	6.82	6.53	6.72	6.86	7.07	7.16	6.72	6.89	7.17	6.91	6.82	6.45	6.79	6.51	6.85	6.9	6.82	7.03	6.77	6.93	6.56	7.16	6.47	7.96	6.98	7.06	6.92	6.5	6.92	6.81	6.94	6.87	6.67	6.53	6.44	6.75	6.99	6.74	6.78	6.28	6.93	6.86	6.61
TTF2	8.36	8.28	8.34	7.07	8.18	9.22	7.33	7.73	7.71	7.8	7.79	8	8.25	8.08	7.87	7.73	7.68	8.57	7.16	9.04	7.75	7.59	7.33	7.7	7.91	7.72	8.03	8.08	7.83	9.39	8.37	8.04	8.15	7.51	8.28	8.26	7.24	8.51	7.84	7.97	7.94	7.56	8.8	7.34	7.57	7.34	7.9	7.5	7.63
MAN1A2	9.83	9.53	9.97	8.63	10.47	10.69	9.21	9.68	9.82	9.59	10.03	10.74	9.81	9.9	9.64	9.99	10.1	10.21	9.27	10.34	9.7	10.04	9.56	9.73	9.93	9.59	9.91	10.41	9.84	11.13	9.74	10.19	10.28	9.88	10.49	9.87	10.22	11.25	9.64	9.88	9.4	8.87	9.81	9.82	10.19	9.79	10.33	9.58	10.21
TENT5C	8.37	9.25	8.27	8.99	10.45	8.12	10.15	8.78	10.78	10.33	10.48	9.16	8.93	8.31	9.53	9.62	9.9	9.11	9.86	8.3	9.96	11.29	9.89	9.08	10.77	9.88	9.92	10.93	9.95	10.58	7.91	9.77	10.33	9.3	11.7	9.55	9.34	6.82	10.07	10.28	8.63	9.28	8.21	9.39	9.31	9.62	10.5	10.18	10.72
WDR3	8.23	7.63	8.66	7.22	7.99	9.27	6.52	7.52	7.91	7.42	7.77	8.87	8.76	7.93	8	7.45	8.06	8.05	7.28	9.26	8.06	7.69	7.57	7.88	8	8	7.72	8.16	8.07	9.65	9.05	7.93	8.5	7.63	8.32	8.4	8.13	8.79	11.26	8.03	7.81	7.14	8.9	8.08	7.95	7.76	8.1	8.12	8.58
HAO2	5.45	5.8	5.97	11.09	5.73	5.71	5.87	6.1	6.05	6.34	5.79	5.66	5.73	5.93	5.85	5.87	5.82	6.04	5.76	6.06	6.05	6.3	5.86	5.86	6.13	6.1	5.83	5.78	6.97	5.72	5.93	6.01	5.81	6.17	5.72	5.75	11.94	6.03	5.9	6.33	6.03	6.28	5.77	10.5	10.41	5.62	5.76	6.05	5.85
HSD3B2	4.93	5.21	9.78	6.11	4.98	4.98	5.72	5.11	5.39	5.23	5.24	5.07	5.17	5.39	5.14	5.13	5.23	5.13	5.38	5.15	5.18	5.2	5.43	5.02	5.15	5.49	5.25	4.88	5.22	5.27	5.13	5.65	5.12	5.4	5.35	5.22	5.46	5.11	6.76	5.3	5.45	5.8	5.86	5.37	5.36	5.51	4.94	5.2	5.23
HSD3B1	5.68	5.98	5.96	6.22	5.58	5.85	5.98	5.74	5.8	5.81	5.56	5.61	5.72	6.07	5.72	5.78	5.86	5.66	6.07	10.39	5.76	5.84	5.95	5.6	5.93	5.89	5.76	5.74	5.65	5.78	5.78	5.93	5.59	6.42	5.7	5.7	6.59	6.48	5.91	5.78	5.82	6	5.86	5.94	5.73	6.02	5.72	5.72	5.64
HSD3BP4	6.74	6.79	8.24	6.95	6.8	6.96	7.11	7.11	7.02	6.23	6.32	6.83	6.45	6.64	6.42	6.86	6.57	6.91	6.88	7.56	6.73	6.37	6.39	6.67	6.84	6.66	6.98	6.78	6.45	6.81	7.07	6.98	6.66	7.02	6.77	6.71	6.84	7.31	7.51	7.05	6.52	7.27	7.16	6.89	6.38	6.51	6.87	7.11	6.93
PHGDH	7.46	7.69	7.17	8.64	7.34	7.62	7.63	7.71	7.34	7.68	7.13	8.03	7.26	7.29	6.91	7.1	7.2	7.11	7.37	7.19	7.38	7.75	7.24	7.39	7.34	8.15	7.03	7.28	7.59	7.82	9.12	7.64	7.12	7.68	7.24	7.2	8.58	7.44	10.7	7.31	7.84	7.95	7.73	9.19	8.06	7.31	7.13	8.33	7.05
LINC00328	9.11	10.27	7.94	7.25	9.66	7.42	10.37	9.41	9.07	8.85	8.29	7.78	8.22	7.86	9.01	10.48	10.02	7.4	9.33	8.92	8.14	8.54	9.46	9.36	9.82	7.2	9.48	8.52	8.08	8.97	7.96	9.19	8.37	8.47	9.82	7.73	8.21	8.88	7.11	11.64	6.67	5.99	9.23	9.01	7.89	9.42	10.09	8.39	8.68
RNVU1-3	7.36	8.51	6.11	4.93	6.93	6.37	6.97	6.59	5.5	6.95	7.39	6.36	6.82	7.16	5.05	7.96	7.38	7.49	4.63	7.29	6.28	6.54	6.78	6.01	6.7	7.16	8.43	7.23	6.45	5.88	6.05	8.18	6.67	6.35	7.38	5.37	5.44	8.32	6.86	6.56	6.44	6.83	6.52	5.81	6.17	6.54	8.27	5.58	6.18
RNVU1-6	5.63	6.58	5.97	5.89	6.07	5.94	6.78	5.69	5.48	6.08	5.46	5.71	5.64	6.15	6.17	6.36	5.89	5.7	6.3	6.06	5.41	6.1	6.16	5.6	6.11	6.34	5.85	5.77	5.54	5.87	5.95	6	5.38	6.36	6.8	5.57	6.06	6.14	6.26	6.36	6.09	6.51	6.11	5.6	5.86	5.71	5.61	5.78	5.94
HJV	6.16	6.43	6.35	7.82	6.5	6.53	6.78	6.84	6.85	6.9	6.49	6.68	6.64	6.81	6.72	6.66	6.58	6.56	6.56	6.51	6.89	6.41	6.64	6.51	6.67	6.88	6.36	6.64	6.64	6.53	6.7	6.5	6.34	6.62	6.34	6.49	7.75	6.76	6.45	6.47	6.99	6.91	7.04	7.39	7.19	6.5	6.6	6.97	6.35
TXNIP	12.32	12.75	12.64	11.75	12.86	12.72	12.02	12.68	12.45	12.13	12.89	12.82	13.06	12.24	12.11	12.64	13.17	12.97	12.05	12.88	12.55	12.46	12.88	12.85	13	12.33	13.12	13.02	12.05	12.4	12.29	13.08	13.03	12.41	12.84	12.58	12.22	11.59	13	13.24	12.38	12.09	12.09	12.69	12.15	13.07	12.9	12.58	13.06
ANKRD34A	7.28	7.54	7.32	7.87	7.3	7.26	7.41	7.36	7.09	7.39	7.16	7.05	7.15	7.4	7.55	7.37	7.45	7.22	7.78	7.18	7.22	7.53	7.52	7.42	7.55	7.47	7.4	7.07	7.15	7.08	7.28	7.22	7.08	7.66	7.33	7.15	7.43	7.32	7.25	7.54	7.5	7.6	7.54	7.28	7.47	7.2	7.1	7.73	7.11
LIX1L	8.25	8.86	9.07	8.6	8.79	8.56	8.67	8.79	8.94	8.73	8.9	8.34	8.78	8.81	9.01	8.6	9	8.43	8.77	8.53	8.36	9.06	9.16	8.89	8.4	8.8	9.16	9.07	8.07	8.71	8.72	9.05	8.68	8.55	8.78	8.81	8.49	8.7	8.53	8.71	8.59	9.24	8.49	8.76	8.76	8.79	8.92	8.59	9.06
PEX11B	10.02	9.47	9.81	9.5	9.85	9.95	9	9.72	9.8	9.58	9.88	9.81	10.29	9.18	10.15	9.53	10.06	10.07	10.01	9.94	9.92	9.84	9.71	10.49	9.6	9.41	9.7	9.97	10.39	9.9	9.34	9.59	10.03	9.48	9.9	9.95	9.72	9.94	10.65	10.4	9.65	9.61	9.28	9.45	9.47	10.4	9.8	9.98	10.02
ITGA10	6.33	6.81	7.03	6.66	6.72	6.63	6.92	6.76	6.85	6.86	7.11	6.81	6.99	6.64	6.39	6.88	6.7	7.37	7.47	6.67	6.79	6.81	7.29	7.04	7.09	6.78	6.68	6.76	7.41	6.84	6.74	6.85	7.32	7	6.77	6.35	6.69	6.79	6.61	6.84	6.72	6.85	6.88	6.75	6.66	7.08	6.99	6.97	8.45
ANKRD35	6.15	6.64	6.08	6.93	6.3	6.73	6.41	6.4	6.6	6.88	6.44	6.15	6.59	6.46	6.29	6.62	6.44	6.53	6.25	6.54	6.6	6.68	6.83	6.51	6.49	6.23	6.32	6.79	6.17	7.11	6.25	6.38	6.34	6.69	6.56	6.5	6.59	6.28	6.33	6.47	7.24	6.25	6.01	6.48	6.39	6.67	6.4	6.72	6.41
PIAS3	7.68	7.73	7.97	7.2	7.62	8.09	8.13	7.69	8.32	7.62	8.19	7.98	8.53	7.71	7.94	7.72	8.11	7.8	8.51	8.44	7.77	8.5	8	8.56	7.72	8.02	7.76	7.8	9.41	8.64	7.97	7.67	7.94	7.99	7.7	8.04	6.68	7.57	8.85	8.76	7.79	8.17	8.06	7.14	7.65	8.56	7.88	8.3	8.33
RNF115	9.22	8.16	8.91	8.1	9.23	9.18	8.05	8.93	8.67	8.44	8.89	8.71	9.41	8.61	9.18	8.52	8.79	9.23	8.69	9.92	8.65	8.58	8.53	9.59	8.29	8.68	8.59	8.96	9.49	10.36	8.76	8.73	9.33	8.23	8.91	10.12	8.15	8.72	9.91	9.66	8.79	8.69	7.81	8.3	8.35	9.19	8.98	8.45	9.09
CHD1L	9.12	8.91	8.69	8.77	8.93	9.24	8.62	9.2	9.09	8.74	8.49	8.14	9.14	8.96	9.11	8.38	9.23	8.81	9.41	9.51	8.92	8.74	8.15	9.83	8.23	8.08	8.22	8.44	8.92	9.31	8.33	8.25	9.15	8.29	8.53	8.96	8.69	8.5	9.54	9.05	8.37	8.76	8.03	8.77	8.33	9.54	8.43	7.94	8.7
BCL9	7.95	8.78	8.09	8.02	8.56	7.99	8.37	8.58	8.65	8.25	8.24	8.33	8.37	7.95	8.62	8.48	8.95	8.54	9.03	8.71	8.08	8.61	8.53	9.29	8.22	8.2	7.85	8.45	9.34	8.17	8.06	8.46	8.49	8.68	8.35	8.54	7.95	8.25	9.24	9.28	7.81	8.32	8.4	7.98	7.97	9.12	8.19	8.25	8.05
GJA8	6.17	5.96	6.18	6.86	5.71	5.76	6.13	6.07	6.22	5.97	5.91	5.96	6.39	6.07	6.1	5.98	6.02	6.04	5.98	5.94	6.49	6.15	6.5	6.07	6.25	6.14	6.3	6.05	5.94	5.95	6.07	6.31	5.78	6.14	6	5.8	6.05	6.04	5.97	6.53	6.07	6.6	6.19	6.37	6.15	6.16	6.25	6.59	6.07
RNVU1-19	6.83	8.6	7.25	7.23	7.06	7.09	6.97	7.66	7.88	7.14	7.77	6.65	6.66	7.29	6.92	7.8	6.76	7.4	6.9	7.65	6.68	8.66	7.95	6.77	8.28	7.34	9.65	6.63	7.42	7.08	7.85	7.1	6.84	6.74	7.34	7.04	7.75	7.72	10.15	7.6	7.51	7.49	8.65	7.72	7.55	7.48	7.56	6.51	7.06
VOPP1	8.51	9.01	8.85	9.14	8.3	8.34	8.83	8.76	8.56	9.26	8.66	8.42	8.83	8.69	8.83	8.31	8.99	8.54	8.69	8.03	8.93	9.06	8.81	8.54	8.78	8.8	9.09	8.75	8.89	8.45	8.48	8.55	8.6	8.46	8.84	9.05	8.52	8.29	8.95	8.33	8.38	9.77	8.92	8.79	8.75	8.22	8.49	9.3	8.34
PFN1P2	12.49	13.07	13.17	13.04	12.81	12.23	13.09	13.01	12.78	13.11	12.99	12.42	12.66	12.84	12.99	12.58	12.91	12.64	13.05	12.72	12.57	12.89	12.78	12.93	12.71	12.78	13.16	12.68	12.56	12.54	12.99	12.64	12.72	12.7	12.74	12.97	12.4	12.76	12.62	12.8	12.88	13.35	12.89	12.61	13.01	12.65	12.85	12.78	12.77
H2AC20	9.99	10	10.49	10.58	9.17	10.39	9.47	10.98	9.79	10.23	9.91	9.4	9.98	9.83	10.1	9.02	10	10.54	10.26	9.43	10.2	9.83	10.28	10.13	9.39	9.63	10.06	9.74	10.76	9.91	10.92	9.67	9.2	10.15	9.51	10.63	9.87	10.82	10.9	10.75	9.99	11.18	9.68	9.87	9.24	9.44	9.69	9.91	9.58
BOLA1	8.43	8.6	8.25	8.73	8.29	8.49	8.5	8.33	8.35	8.37	8.1	8.14	8.29	8.32	8.6	8.51	8.52	8.49	8.62	8.35	8.4	8.41	8.5	8.43	8.4	8.47	8.17	8.27	8.22	8.36	8.2	8.15	8	8.58	8.01	8.27	8.37	8.66	8.61	8.37	8.69	9.03	8.61	8.56	8.41	8.22	8.17	8.46	8.21
VPS45	10.52	10.15	9.95	8.53	10.48	10.13	9.19	9.81	10.14	9.56	9.77	9.89	10.78	9.67	9.88	9.89	9.73	10.46	9.86	10.84	10.05	9.84	9.5	10.52	9.83	9.38	9.68	9.96	10.76	9.93	9.71	9.84	10.26	9.56	10.02	9.96	9.33	10.43	11.19	10.11	9.03	9.88	9.62	9.45	9.32	10.07	9.82	9.32	9.79
PLEKHO1	8.13	8.69	8.49	7.58	8.34	7.51	8.02	8.52	8	8.61	8.69	7.59	8.24	8.52	8.44	7.92	8.19	7.84	8.07	7.42	8.25	8.26	8.28	7.83	8.02	7.96	8.78	8.52	7.38	8.17	7.76	8.49	8.51	8.02	8.64	8.47	7.44	7.48	8.07	7.96	8.19	8.68	8.1	7.75	8.02	7.93	8.52	7.59	8.01
CA14	6.08	5.87	5.63	7.2	5.62	5.91	5.6	5.62	5.81	5.63	5.68	5.87	5.65	5.61	5.6	5.63	5.44	6.21	5.77	5.98	5.49	5.81	5.76	5.55	5.9	5.84	5.51	5.34	5.73	5.78	5.56	5.44	5.63	6.13	5.44	5.56	7.3	5.67	6.43	6.24	5.93	5.64	5.68	6.32	6.16	5.86	5.92	5.72	5.37
C1orf54	10.41	10.69	10.73	9.75	10.77	9.79	9.45	10.63	10.03	11.22	10.77	9.55	10.11	11.13	10.7	9.61	10.12	10.29	8.38	9.42	10.51	10.61	10.63	9.8	8.35	10.01	10.31	11.19	9.04	10.99	9.64	10.37	10.64	9.33	11.28	10.81	9.54	7.67	9.61	9.86	10.85	11.65	9.87	9.68	9.86	10.39	10.94	10.27	11.16
CIART	8.46	7.5	7.67	8.57	6.25	8.36	6.87	6.84	7.4	7.02	6.98	7.25	6.75	6.94	7.58	7.07	6.78	7.68	7.14	6.78	7.49	7.15	7.94	8.35	7.31	8.2	7.29	6.86	9.51	7.7	6.16	6.82	6.71	6.94	6.7	8.54	6.5	6.33	8.6	6.75	8.46	7.25	6.39	6.67	7.7	9.09	7.27	6.79	7.31
MRPS21	10.59	10.29	9.67	11.12	9.94	10.4	10.18	10.9	10.55	10.29	9.77	9.1	10.45	9.36	10.62	9.45	10.32	10.47	10.53	10.5	10.5	10.29	10.47	10.88	9.45	10.33	10.35	9.9	10.92	9.99	9.88	9.47	10.2	9.84	9.32	10.34	10.08	9.37	11.41	10.09	10.5	11.2	8.66	10.22	10.11	10.59	9.32	9.93	10.07
PRPF3	10.42	10.74	9.91	9.19	10.17	10.08	10.35	10.25	9.84	9.54	10.02	9.64	10.49	9.98	10.09	10.22	10.32	10.25	10.93	10.72	10.19	10.11	9.77	9.96	9.96	10.36	10.36	9.66	10.02	9.97	9.91	10.02	10.11	10.15	9.79	10.03	9.64	10.38	11.07	10.67	9.67	10.08	10.11	9.23	9.33	10.28	10.01	9.49	10.14
RPRD2	9.79	9.19	9.1	8.53	9.78	10.03	9.02	9.17	9.75	8.93	9.24	9.61	9.94	8.76	9.44	9.19	9.41	9.55	9.68	10.09	9.23	9.17	9.17	10.33	9.04	8.8	9.63	9.42	10.45	9.44	9.46	9.54	9.73	8.81	8.96	9.56	8.95	9.61	10.61	9.91	8.82	8.87	8.84	8.78	8.99	9.63	9.37	8.97	9.57
TARS2	7.59	7.73	7.61	8.18	7.54	7.36	7.63	7.58	7.63	7.69	7.25	7.39	7.64	7.33	7.88	7.43	7.6	7.44	7.79	8.24	7.3	7.59	7.54	8.36	7.23	7.56	7.48	7.09	7.95	7.49	7.75	7.48	7.33	7.4	7.25	7.52	7.8	7.79	8.65	7.59	7.35	7.59	7.97	8.03	7.57	7.8	7.43	7.69	7.52
ECM1	8.35	8.76	9.02	9.17	8.1	8.6	8.41	9.1	8.24	9.05	9.08	7.83	8.49	9.19	10.55	8.27	8.41	8.48	8.45	8.06	8.2	8.76	9.12	8.27	7.64	7.86	8	8.97	8.04	7.92	8.99	7.82	8.29	9.51	8.31	8.81	8.95	7.66	8.3	9.34	8.9	8.82	8.35	9.54	8.67	9.33	7.97	8.89	9.71
ADAMTSL4	7.49	8.01	7.77	7.71	7.87	7.42	7.91	7.35	7.5	7.76	7.78	7.51	7.69	7.81	7.73	8.18	7.66	7.73	7.62	8.69	7.69	7.62	7.8	7.4	7.83	7.51	7.29	7.79	7.43	7.42	7.5	7.83	7.45	7.69	7.53	7.57	7.96	8.2	7.71	8.01	7.46	7.75	7.87	8.2	7.78	7.67	7.44	7.93	7.54
SETDB1	9.24	8.94	8.55	8.28	9	8.67	8.67	8.78	8.84	8.58	8.39	8.31	9.15	8.47	8.66	8.48	8.72	8.79	8.75	9.79	7.86	8.62	8.2	9.34	8.47	8.42	8.44	8.46	9.08	8.84	8.48	8.5	8.75	8.21	8.44	8.72	8.26	9.55	9.9	8.79	8.21	9.04	8.22	8.16	8.71	8.62	8.5	8.27	8.47
ANXA9	7.29	7.88	7.46	9.46	7.53	7.36	7.77	7.76	7.74	7.77	7.39	7.58	7.62	7.68	7.76	7.69	7.76	7.78	7.89	7.67	7.7	7.72	7.78	7.87	7.94	7.69	7.74	7.48	8.48	7.79	7.42	7.88	7.26	7.85	7.41	8.22	9.23	8.13	7.47	7.98	8.53	7.91	7.59	8.51	8.49	7.55	7.5	7.93	7.69
PRUNE1	8.73	7.89	7.44	8.15	8.52	8.31	7.59	7.98	8.57	7.66	7.54	8.06	8.41	7.78	8.09	7.86	8.46	8.32	8.39	9.05	7.83	8.22	7.93	8.89	8.07	7.33	7.66	8.17	8.78	8.2	8.19	7.93	8.05	7.61	7.37	7.83	7.92	8.76	9.63	8.33	7.03	7.67	8.04	8	7.41	8.61	7.91	7.97	8.27
BNIPL	7.12	7.84	6.66	7.3	6.87	7.77	7.19	6.96	7.94	7.15	6.96	7.3	7.31	7.22	7.63	7.53	7.14	7.09	8.64	7.23	7.53	7.14	7.16	7.27	7.85	7.45	7.16	6.97	9.45	7.53	6.98	6.79	6.95	7.87	7.05	6.86	7.19	7.3	7.36	8.65	9.34	7.39	7.31	7.3	7	7.55	7.74	7.19	7.15
C1orf56	8.31	8.28	8.22	8.77	7.85	8.08	8.5	8.61	8.6	8.2	8.12	7.98	8.21	8.05	8.51	8.21	8.41	7.9	8.59	8.09	8.59	8.25	8.74	8.79	8.4	8.28	8.4	8.09	8.79	8.2	8.09	8.11	8	8.12	7.9	8.25	8.31	8.4	8.68	8.13	8.07	8.48	8.22	8.75	8.28	8.64	7.92	8.51	8.04
MLLT11	9.63	9.59	9.21	8.24	8.12	8.07	8.9	9.61	7.61	10.46	9.02	9.43	8.59	9.32	8.57	8.68	8.32	7.84	8.03	8.36	8.64	9.42	9.05	8.46	7.87	8.84	8.5	8.97	8.58	9.68	8.45	8.14	8.13	8.55	8.71	8.63	7.95	8.27	8.56	8.35	7.53	9.1	8.32	7.72	8.87	8.53	8.15	8.95	9.75
GABPB2	9.74	8.55	8.73	8.77	9.51	9.36	8.32	8.87	9.04	8.5	8.72	9.22	9.18	8.38	8.85	8.96	9.13	9.67	8.94	9.43	8.84	8.26	9.11	9.15	9.02	8.39	9.59	9.04	9.54	8.34	8.85	9.34	9.26	8.5	9.09	8.71	8.58	8.17	10.85	9.08	8.54	8.78	8.97	8.1	8.36	9.12	9.57	8.74	9.17
PIP5K1A	10.42	10.16	9.69	8.01	10.21	9.79	9.91	9.84	9.81	9.35	9.39	9.1	10.25	9.48	9.88	9.29	9.72	9.31	9.92	9.62	9.28	9.58	9.37	10.61	9.18	9.38	9.55	9.28	10.34	9.59	9.76	9.49	9.58	9.55	9.42	9.92	8.74	10.93	10.51	9.68	8.81	9.3	9.51	8.87	8.96	9.72	9.36	9.29	9.69
PSMD4	8.96	8.75	8.5	8.62	8.64	8.79	8.93	8.84	8.66	8.41	8.37	8.04	8.97	8.46	8.66	7.95	8.91	8.68	8.85	8.69	8.56	8.68	8.49	9	7.83	8.31	8.43	8.51	8.6	8.4	8.55	8.18	8.51	8.15	8	8.88	8.38	9.35	9.34	8.32	8.11	8.74	8.33	8.37	8.32	8.65	7.99	8.16	8.47
ZNF687	7.4	7.37	7.18	7.44	6.97	6.86	7.35	7.49	7.31	7.09	7.14	7.15	7.36	7.05	7.33	7.07	7.37	7.21	7.64	6.97	7.4	7.54	7.39	7.63	6.98	7.24	7.32	7.11	7.45	7.05	7.18	7.3	6.74	7.26	7.05	7.41	7.37	7.18	7.84	7.46	7.24	7.37	7.04	7.15	7.17	7.34	6.85	7.71	6.94
PSMB4	12.81	12.4	12.44	12.53	12.09	12.3	12.08	12.56	12.55	12.17	11.71	11.71	12.66	11.85	12.57	11.27	12.64	12.1	12.07	11.8	12.31	12.5	12.14	12.81	11.45	12.16	12.21	12.07	12.48	12.03	12.4	11.76	12	11.31	11.7	12.73	12.24	12.52	13.2	11.93	12.1	12.61	11.72	12.29	12.03	12.65	11.46	11.96	11.98
CGN	7.24	8.43	7.17	8.1	7.98	7	8.96	8.22	8.72	7.3	7.8	7.7	8.32	7.36	8.86	7.99	8.94	8.23	9.14	8.24	8.02	8.68	7.74	9.75	7.43	8.36	7.42	7.52	8.47	8.03	7.66	7.71	8.2	8.14	6.99	8.76	8.77	8	8.28	8.69	8.15	7.99	8.36	8.57	8.88	9.47	7.53	8.24	7.75
TUFT1	8.59	7.29	7.32	6.93	7.27	8.45	8.49	8.4	7.78	7.37	7.44	7.25	8.75	7.49	7.95	7.64	8.01	7.35	7.91	7.7	7.1	7.9	7.56	8.49	7.02	7.74	6.97	7.38	8.31	7.69	7.14	6.9	7.46	8.02	6.44	8.22	6.52	8.95	8.7	8.26	8.68	7.16	7.47	7.01	7.18	8.33	6.59	7.56	7.29
SNX27	9.94	9.68	9.75	8.16	10	9.77	8.74	9.61	9.7	9.04	9.54	9.45	10.07	9.73	9.71	9.52	9.71	9.43	9.3	9.64	9.33	9.28	9.29	10.22	9.72	9.25	9.17	9.67	9.89	10.53	9.37	9.42	9.88	9.45	9.57	9.99	8.99	10.43	10.47	9.77	9.3	8.83	9.94	9.05	9.55	9.8	9.52	9.14	9.86
RIIAD1	6.02	6.18	5.98	6.05	5.87	6.08	6.33	6.44	6.19	6.61	5.86	6.09	6	6.02	6.14	6.13	6.02	6.26	6.27	5.94	6.37	6.31	6.28	6.12	6.43	6.36	6.21	6.05	6.42	6.11	6	6.1	6.16	6.34	6.2	6.55	6.24	6.23	5.87	6.34	6.11	6.1	6.34	6.22	6.08	6.49	6.19	6.45	5.99
OAZ3	7.08	6.97	7.05	7.55	7.12	6.55	6.76	7.33	8.41	6.86	6.7	6.59	7.38	6.89	7.7	6.81	7.22	7.05	7.96	7.37	7.45	6.88	7.27	7.41	6.52	7.14	6.99	6.87	8.46	7.38	7	6.74	7.45	6.62	7	7.75	7.22	7.02	8.8	7.14	8.07	8.1	7.17	6.85	6.63	7.62	6.62	7.2	7.17
LCE5A	7.55	8.29	7.97	8.19	7.92	7.47	8.56	7.95	8.08	8.22	7.95	8.21	8.05	7.81	7.89	8.45	8.07	8.1	8.37	7.96	8.17	8.23	8.24	8.11	8.34	8.27	8	8.05	7.73	7.77	7.82	7.99	7.89	8.54	7.58	7.96	7.81	8.06	7.97	8.41	9.76	8.43	8.44	8.1	8.28	7.85	7.95	8.26	7.96
CRCT1	6.18	6.36	5.92	5.95	6.01	6.58	6.26	6.34	6.29	6.12	6.09	6.26	6.45	6.32	6.1	6.26	6.22	6.02	6.48	6.06	6.12	6.2	6.12	6.24	5.95	6.37	6.31	6.03	6.1	6.11	6.62	5.97	6.1	6.35	6.22	6.23	6.3	6.12	6.02	6.04	7.82	6.37	6.7	6.46	6.39	5.96	6.07	6.43	6.1
LCE3C	6.79	7.11	7.02	7.5	6.87	6.79	7.51	6.94	7.2	7.2	7.03	7.02	6.95	7.5	7.21	7.2	7.14	7.02	7.21	7.01	7.19	7.25	7.41	7.28	7.62	7.18	6.81	7.05	7.03	7.26	7.16	7.24	6.92	7.27	7.05	7.23	6.77	7.36	6.95	7.44	7.07	7.27	7.34	7.35	7.27	6.89	7.01	7.17	6.94
LCE3B	8.62	9.09	8.76	9.18	8.64	8.69	9.25	8.86	8.82	8.94	8.79	8.78	8.66	8.89	9.04	9.04	8.95	8.94	9.05	8.74	8.93	8.96	8.95	8.9	8.97	9.09	9.02	8.87	8.6	8.7	8.79	8.99	8.59	9.27	8.81	8.69	8.91	8.98	8.88	9.19	9.09	9.01	8.94	8.91	9.03	8.65	8.63	9.17	8.6
LINC00302	5.89	6.38	5.94	6.49	6.21	6.34	6.54	5.88	5.89	6.05	5.93	6.15	6.01	6.25	6.07	6.78	6.19	6.54	6.29	6.16	5.99	5.99	6.38	6.24	6.77	6.37	6.43	6.31	6	5.8	6.04	6.37	6.08	6.95	6.17	5.89	5.92	6.39	6.07	6.5	9.17	6.21	6.8	5.98	5.85	5.91	5.97	6.14	6.12
LCE2D	6.8	7.79	7.23	7.15	7.32	7.78	7.52	7.25	6.87	7.44	7.53	7.75	7.55	7.84	7.18	7.72	7	7.77	7.78	7.32	7.32	7.56	7.2	7.21	7.61	7.6	7.21	7.41	6.85	6.92	7.27	7.46	6.92	8.12	7.38	6.93	7.26	8.2	6.76	7.7	10.99	7.51	7.68	7.47	7.82	7.09	7.68	7.55	7.46
LCE2C	6.09	6.52	6.22	6.01	5.96	6.7	6.56	6.27	6.5	6.66	6.25	6.56	6.33	6.1	6.59	6.81	6.6	6.3	6.44	6.46	6.48	6.34	6.08	6.19	6.32	6.51	6.44	6.28	5.95	6.57	5.91	6.27	6.32	6.55	6.62	6.13	5.84	6.67	6.13	6.75	11.55	7.63	6.53	7.16	6.69	6.25	6.53	6.31	5.96
LCE2B	7.92	8.29	7.95	8.31	7.96	8.05	8.61	8.31	8.27	8.25	8.1	7.95	7.94	8.3	8.33	8.56	8.22	8.18	8.19	8.16	8.7	8.23	8.58	8.28	8.42	8.32	8.34	8.12	8	8.07	8.14	8.24	7.96	8.66	8.01	8.13	8.27	8.16	7.88	8.51	8.96	8.33	8.81	8.43	8.05	8.51	8.01	8.52	8.36
LCE2A	8.13	8.57	8.42	8.42	8.33	8.07	8.95	8.4	8.59	8.68	8.51	8.44	8.35	8.4	8.4	8.71	8.37	8.45	8.56	8.24	8.73	8.43	8.67	8.31	8.68	8.74	8.49	8.28	8.34	8.17	8.21	8.4	7.99	8.64	8.44	8.36	8.41	8.33	8.06	8.63	10.08	8.7	8.88	8.39	8.57	8.44	8.39	8.76	8.22
LCE4A	7.53	7.62	7.34	8.1	7.59	7.8	7.82	8.19	7.73	7.65	7.68	7.59	7.52	8.03	7.56	7.84	7.39	7.59	7.63	7.79	7.83	7.38	8.01	7.32	8.07	7.6	7.37	7.58	7.57	7.68	7.4	7.62	7.43	8.02	7.69	7.37	8.03	7.68	7.5	7.52	8.27	7.68	7.97	7.98	7.69	7.72	7.53	8.03	7.65
C1orf68	7.63	7.98	7.87	8.54	7.96	8.22	8.1	7.75	7.84	7.81	8.03	7.98	8.12	8.23	7.9	8.07	7.85	8.03	8	8.2	7.82	7.95	8.01	7.71	8.37	8	7.66	8.18	7.61	8.03	7.72	7.87	7.78	8.24	7.93	7.86	7.95	8.09	7.89	8.04	10.7	8.25	7.72	8.02	8.04	7.66	7.89	7.94	8.06
KPRP	6.44	6.51	6.55	6.89	6.16	7.07	6.19	6.45	6.44	6.56	6.55	6.56	6.64	6.68	6.65	6.94	6.55	6.3	6.67	6.36	6.73	6.43	6.69	6.6	6.55	6.68	6.39	6.19	6.53	6.56	6.6	6.64	6.04	6.4	6.59	6.44	6.51	6.62	6.53	6.9	11.34	6.74	6.47	6.09	6.61	6.32	6.11	6.66	6.26
LCE1F	8.19	8.24	7.97	9.27	8.09	8	8.5	8.54	8.59	8.4	8.08	8.23	7.96	8.35	8.33	8.28	8.31	7.93	8.28	8.16	8.51	8.28	8.62	8.31	8.57	8.49	8.23	8.12	8.25	8.07	7.98	8.25	8.11	8.39	8.07	8.21	8.65	8.3	8.32	8.41	8.87	8.54	8.63	8.69	8.26	8.32	8	8.62	8.16
LCE1E	7.8	8.4	7.83	8.52	8.15	7.83	8.55	8.17	8.1	8.48	8.16	8.17	7.95	8.27	8.07	8.55	8.13	8.22	8.25	8.19	8.32	8.34	8.55	8	8.34	8.34	8.16	8.23	7.79	7.99	7.99	8.14	8.01	8.65	8.16	8.03	7.99	8.26	7.93	8.39	8.46	8.46	8.77	8.67	8.42	7.88	8.09	8.55	8.22
LCE1D	9.21	9.53	9.15	10.38	9.19	9.22	9.93	9.65	9.31	9.58	9.38	9.52	9.43	9.62	9.4	9.76	9.42	9.35	9.49	9.24	9.37	9.7	9.59	9.52	9.87	9.76	9.5	9.49	9.14	9.25	9.32	9.53	9.49	9.78	9.39	9.38	9.58	9.42	9.35	9.63	10.06	9.78	9.55	9.67	9.62	9.32	9.39	9.62	9.33
LCE1B	6.11	6.26	6.22	5.99	6.17	6.23	6.26	6	6.4	6.27	6.19	6.29	6.14	6.38	6.18	6.47	6.11	6.26	6.12	6.42	6.16	6.28	6.58	6.19	6.75	6.27	6.12	6.19	6.1	6.14	6.03	6.11	6.19	6.47	6.25	5.98	6.62	6.27	5.81	6.66	10.28	6.3	6.5	6.36	6.23	6.34	5.94	6.25	6.19
LCE1A	8.41	8.74	8.55	8.91	8.37	8.47	9.01	8.81	8.73	8.8	8.74	8.52	8.7	8.91	8.56	9.02	8.51	8.65	8.91	8.58	8.76	8.79	8.95	8.6	8.96	8.88	8.56	8.57	8.37	8.32	8.5	8.72	8.39	9.04	8.65	8.55	8.61	8.77	8.37	8.8	9.39	8.99	8.98	8.71	8.76	8.65	8.58	9	8.41
SMCP	6.55	6.45	6.46	6.94	6.41	6.49	6.41	6.43	6.5	6.32	6.29	6.63	6.51	6.58	6.32	6.51	6.23	6.69	6.56	6.51	6.78	6.46	6.46	6.43	6.96	6.38	6.46	6.47	6.17	6.27	6.31	6.27	6.42	6.5	6.38	6.33	6.31	6.67	6.27	6.92	6.55	6.51	6.6	6.65	6.41	6.52	6.3	6.68	6.28
IVL	7.05	6.77	6.78	7.13	6.36	7.75	6.81	6.18	6.62	6.62	6.44	6.83	7.05	6.53	6.77	6.6	6.78	6.43	6.74	6.78	6.58	6.76	6.5	6.71	7.03	7.21	6.76	6.74	6.58	6.5	7.26	6.68	6.4	7.33	6.56	6.26	6.45	6.66	7.02	7.51	8.2	7.08	6.01	6.75	7.01	6.42	6.48	6.62	6.86
SPRR4	8.52	8.25	7.96	8.09	7.96	8.28	8.35	8.31	8.23	8.13	8.05	8.22	8.06	8.5	8.27	8.54	8.14	8.37	8.38	8.25	8.38	8.24	8.44	8.14	8.48	8.36	8.11	8.09	8.11	8.13	7.97	8.17	8.06	8.49	8.22	7.94	8.61	8.37	8.02	8.51	8.4	8.46	8.03	8.26	8.22	7.92	8.02	8.36	8.1
SPRR1A	10.66	8.19	7.85	7.96	7.91	11.72	8.36	8.26	8.14	8.2	8.03	8.08	8.52	8.18	8.08	8.25	8.01	8.23	8.4	8.15	7.93	8.11	8.21	8.13	8.5	8.3	8.26	8.61	7.93	7.99	9.18	8.15	7.85	9.2	8.07	7.87	8.3	8.09	8.53	9.61	10.08	8.04	7.69	7.98	8.13	7.92	8.15	8.03	7.94
SPRR3	10.01	6.86	6.9	7.05	6.81	11.54	7	6.82	6.91	7	6.74	6.78	6.86	6.88	6.57	6.92	6.57	6.8	7.08	6.9	7.02	6.63	6.85	6.86	6.97	6.87	6.84	7.14	6.67	6.69	7.3	6.86	6.7	8.2	6.59	6.71	6.6	7.19	7.2	9.21	7.96	7.33	6.45	6.67	7.01	6.9	6.58	6.78	6.87
SPRR1B	10.25	6.59	6.41	7.38	6.6	10.74	7.11	7.14	7.22	6.68	6.5	6.34	7.77	7.05	6.7	6.58	6.59	6.65	6.8	6.58	6.79	7	7.11	6.63	7.01	6.87	6.91	8.02	6.69	6.61	9.56	6.62	6.65	9.57	6.64	6.59	6.85	6.38	10.22	9.73	11.24	6.97	7.27	7.58	6.44	6.75	6.69	7.32	7.16
LELP1	7.31	7.63	7.36	7.68	7.25	7.5	7.98	7.66	7.6	7.68	7.42	7.59	7.54	7.61	7.65	7.87	7.56	7.45	7.66	7.59	7.89	7.57	7.8	7.62	7.91	7.77	7.38	7.73	7.36	7.37	7.46	7.71	7.48	8.04	7.43	7.34	7.5	7.89	7.28	8.07	7.84	7.69	7.6	7.63	7.58	7.55	7.52	7.61	7.39
LOR	5.87	6.75	6.45	6.8	6.65	6.46	6.74	6.11	6.3	6.56	6.76	6.39	6.53	6.45	6.56	6.7	6.7	6.36	6.58	6.51	6.65	6.5	6.75	6.58	6.77	6.4	6.72	6.56	6.41	6.37	6.47	6.43	6.38	6.59	6.46	6.48	6.31	6.48	6.51	6.78	9.57	7.11	6.68	6.31	6.71	6.02	6.58	6.53	6.68
S100A9	8.33	8.61	9.04	8.3	8.81	11.44	8.62	7.95	7.43	8.69	8.36	8.38	10.51	8.78	9.45	7.68	7.34	7.34	9.21	10.63	12.15	8.23	11.13	10.76	11.19	8.31	9.03	8.94	7.03	7.4	9.12	7.54	8.34	9.33	8.06	9.77	7.94	8.72	13.02	9.34	8.91	11.47	7.76	7.53	8.44	7.91	7.52	11.33	7.95
S100A7A	6.05	5.56	5.6	6.58	5.61	7.33	6.02	5.72	6.36	5.59	5.52	6.19	5.77	5.56	5.64	6.2	5.51	5.57	5.66	5.99	5.96	5.69	5.94	5.89	5.52	5.71	5.56	5.65	5.87	5.47	6.78	5.12	5.39	5.96	5.79	5.67	6.09	5.96	7.07	5.91	6.16	5.51	5.95	5.84	5.78	6.08	5.5	8.65	5.69
S100A1	6.77	7.03	6.75	6.88	6.86	7.01	6.86	6.2	7.28	7.02	6.92	7.3	6.82	7.02	6.69	7.21	7.84	7.31	7.45	6.88	7.1	6.7	6.71	6.69	7.41	7.67	6.99	6.87	7.79	6.89	7.02	6.82	7.28	7.18	7.08	6.74	6.6	7.05	7.12	7.53	7.26	7.25	7.19	6.98	6.99	6.53	7.22	7.17	7.19
CHTOP	9.14	8.38	8.41	8.06	8.67	8.9	8.97	9.09	9.26	8.7	8.62	8.53	8.81	8.64	8.7	8.63	8.87	8.81	8.82	9	8.85	8.63	8.94	8.8	8.49	8.4	8.75	8.48	9.29	8.84	8.74	8.45	8.64	8.42	8.67	9.13	8.41	8.95	9.06	8.79	8.54	8.57	8.53	8.47	8.32	9.1	8.57	8.8	8.78
SNAPIN	10	8.81	9.23	9.88	8.76	9.32	8.56	9.45	9.57	8.86	8.71	8.51	8.98	8.5	9.73	8.22	9.29	9.1	9.6	8.17	9.57	9.01	9.03	9.86	8.35	8.95	8.86	8.93	9.9	8.9	8.9	8.31	8.82	7.93	8.24	9.59	9.13	8.94	10.28	8.56	9.38	9.76	8.07	8.88	8.92	9.94	8.48	8.81	9.03
NPR1	6.3	6.64	6.61	6.41	6.83	6.34	6.78	6.8	6.81	6.57	6.64	6.36	6.93	6.56	6.62	6.8	6.6	6.62	6.78	6.44	6.61	6.86	6.64	6.78	6.82	6.55	6.81	6.86	5.99	6.57	6.49	7.05	6.42	6.69	7.05	6.65	6.37	6.74	6.32	6.85	6.06	6.98	6.65	6.81	6.85	6.82	6.73	6.5	6.77
INTS3	9.5	9.16	9.16	8.73	9.09	9.34	9.35	9.2	9.19	9.11	9.1	9.02	9.52	9.1	8.95	9.66	9.68	9.83	9.36	9.43	8.73	9.54	9.04	9.76	9.21	9.05	9.19	8.95	9.27	9.78	9.55	9.44	9.2	9.21	9.33	9.32	8.47	10	10.31	9.3	8.4	9.59	9.1	8.65	9.11	9.23	9.48	9.33	9.15
CREB3L4	6.97	6.99	6.68	7.17	6.73	7.18	7.08	7.12	7.31	6.87	6.47	6.57	6.65	6.63	7.23	6.61	7.38	7.44	7.26	7.22	7.67	7.3	7.49	8	6.93	6.93	6.86	6.48	9.23	6.87	6.73	6.73	6.53	6.79	6.66	7.46	6.74	7.42	8.05	6.83	6.48	6.61	6.78	6.88	6.72	7.45	6.15	8.1	6.91
UBAP2L	10.63	10.08	10.13	9.73	10.23	10.64	10.12	10.54	10.78	10.08	10.26	10.16	10.41	10.15	10.32	10.5	10.24	10.08	10.64	10.4	10.19	10.09	10.09	10.45	9.95	10.11	10.14	10.17	10.78	10.25	10.42	10.24	10.35	9.92	10.23	10.23	9.44	10.58	10.12	10.62	9.7	10.1	10.15	9.72	9.83	10.64	10.36	10.33	10.24
HAX1	10.55	9.34	9.85	10.94	9.63	9.76	9.71	10.17	10.24	9.34	9.29	9.36	9.98	9.08	10.57	9.17	10.11	9.82	10.13	9.38	9.78	10.33	9.51	11.22	9.03	10.04	9.81	9.53	10.65	10.11	10.05	9.15	9.53	8.98	8.91	10.5	10.06	10.17	10.22	9.51	9.77	11.08	8.93	9.88	9.73	10.37	9.02	9.54	10.34
AQP10	6.76	6.99	6.74	6.89	7.13	6.84	6.97	6.83	6.46	6.94	6.85	7.08	6.69	6.87	6.94	7	6.63	6.86	7.29	7.04	6.96	6.95	6.87	6.71	7.11	6.98	6.91	6.96	6.47	6.75	6.9	6.9	6.74	7.05	6.7	6.93	6.61	6.9	6.84	7.04	7.08	7.09	6.94	7	6.86	6.76	6.71	7.01	6.85
ATP8B2	7.56	8.01	8.01	7.47	8.04	7.37	7.87	7.99	7.84	8.07	8.25	7.5	7.62	7.89	7.73	7.71	8.25	7.66	8	7.62	7.49	8.36	8.25	7.8	7.83	7.71	8.57	8.17	8	7.64	7.6	8.32	7.86	7.88	8.49	8.16	7.41	7.28	7.27	7.5	7.65	8.44	7.6	7.36	7.83	8.24	8.23	8.03	8.2
IL6R	7.17	7.84	8.01	8.54	7.69	7.65	8.17	7.84	8.27	7.95	7.79	7.45	7.6	7.81	7.94	7.6	7.99	7.36	8.69	7.51	7.84	7.92	7.91	8.67	8.16	7.78	8.2	7.76	7.38	7.91	7.55	7.79	7.75	7.7	7.87	7.98	8.82	7.32	7.7	8.2	7.76	7.93	7.41	8.45	8.15	8.18	7.77	7.69	7.57
TDRD10	6.07	6.19	5.94	6.77	6.67	6.02	6.4	5.98	7.65	6.44	6.24	6.05	6.04	6.13	6.68	6.62	6.66	6.23	7.25	6.14	6.49	6.81	6.21	6.17	6.17	6.09	6.39	6.54	5.84	6.11	5.83	6.74	6.75	6.36	6.42	6.28	6.41	6.35	6.23	6.98	6.58	6.25	6.05	6.17	6.72	6.67	6.64	6.52	6.51
CHRNB2	7.46	7.69	7.64	7.99	7.07	7.23	7.87	8.05	7.87	7.77	7.4	7.4	7.45	7.7	7.58	7.84	7.65	7.59	7.76	7.61	7.61	7.73	7.95	7.66	7.7	7.69	7.5	7.42	7.38	7.26	7.54	7.49	7.25	7.75	7.03	7.61	7.82	7.57	7.57	7.83	7.91	7.96	7.14	7.7	7.71	7.61	7.4	7.93	7.31
CKS1B	11.44	11.04	11.22	11.37	11.1	11.43	11.42	11.29	10.85	11.3	10.87	11.24	11.22	11.3	11.09	11.12	11.03	11.56	11.14	11.45	11.01	11.26	11.02	11.35	10.61	11.16	10.42	10.99	11.13	11.54	11.44	10.71	10.79	11.08	10.73	11.42	10.9	11.83	11.29	11.38	11.15	11.31	11.53	10.83	10.78	11.03	10.74	11.21	10.89
FLAD1	8.54	7.89	7.88	8.75	8.08	8.23	8.19	8.56	8.43	8.14	7.84	7.94	8.15	7.98	8.22	8.34	7.93	7.81	8.24	8.19	8.07	8.25	8.06	8.6	7.87	8.14	7.93	7.8	8.17	8.17	8.02	7.94	7.88	7.99	7.82	8.22	7.82	8.25	8.4	8.02	8.27	8.59	8.12	8.29	7.96	7.88	7.43	8.21	7.74
LENEP	7.08	7.27	6.68	7.34	6.89	6.93	7.16	7.39	7.38	6.97	7.08	7.05	6.94	7.21	6.96	7.35	7	7	7.03	6.91	7.35	7.02	7.21	6.91	7.5	7.09	6.95	6.94	7.04	6.77	6.84	6.83	6.86	7.43	7.18	6.82	7.46	7.01	6.92	7.38	7.26	7.07	6.86	7.83	7.06	7.22	7.04	7.36	6.72
ZBTB7B	7.25	7.63	7.4	7.57	7.42	7.11	8.11	7.69	7.56	7.58	7.38	7.38	7.35	7.58	7.48	7.56	7.63	7.67	8.04	7.41	7.47	7.55	7.5	7.8	7.69	7.74	7.6	7.4	7.4	7.47	7.49	7.49	7.15	7.77	7.31	7.35	7.43	7.74	7.61	7.71	7.78	7.87	7.56	7.52	7.54	7.35	7.2	7.84	7.38
DCST1	7.05	7.34	7.13	7.46	7.15	6.92	7.53	7.16	7.28	7.26	7.11	7.15	6.91	7.38	7.17	7.46	7.13	7.06	6.88	7.22	7.18	7.2	7.38	7.04	7.3	7.26	7.2	6.99	7.13	6.85	7.19	7.1	6.91	7.5	6.89	7.07	7.09	7.06	7.26	7.38	7.36	7.5	7.15	7.31	7.31	7.06	7.21	7.26	6.94
ADAM15	7.35	7.39	7.73	7.44	7.35	7.57	7.66	7.62	7.56	7.59	7.51	7.3	7.77	7.34	7.47	7.4	7.61	7.42	7.93	7.29	7.39	7.61	7.63	7.76	7.41	7.79	7.26	7.24	7.66	7.3	7.82	7.68	7.34	7.73	7.3	7.78	7	7.98	7.79	8.05	7.68	7.99	7.35	7.19	7.6	7.8	7.24	8.1	7.21
EFNA4	7.12	7.31	7.13	7.54	6.96	7.24	8.07	7.71	7.79	7.19	6.86	7.03	7.02	7.16	7.59	7.23	7.28	7.16	7.48	6.84	7.65	7.99	7.56	7.89	6.93	8.01	7.26	7.01	7.6	6.84	7.33	7.26	6.9	7.45	6.89	7.14	6.9	7.9	7.63	7.76	7.38	7.57	7.19	7.15	7.24	7.41	6.81	7.77	7.25
EFNA3	6.63	6.76	6.55	7.03	6.35	6.61	7.08	6.64	6.32	6.92	6.38	6.63	6.61	6.44	6.64	6.82	6.51	6.62	6.87	6.37	6.58	6.65	7.01	6.79	6.61	6.88	6.67	6.3	6.35	6.24	6.85	6.29	6.45	6.89	6.33	6.56	6.62	6.83	6.51	6.75	6.69	6.8	6.74	6.59	6.76	6.61	6.25	7.01	6.66
EFNA1	9.9	8.05	7.37	9.38	8.54	8.98	8.84	8.88	9.48	8.04	7.5	8.26	8.11	7.66	8.73	8.34	8.53	8.65	8.96	8.19	8.55	8.98	7.73	9.03	7.81	8.59	7.7	7.39	9.33	8.88	7.87	7.94	7.93	7.84	7.43	8.45	8.95	10.41	8.44	9.01	8.21	8.05	7.79	8.93	8.93	9.82	8.37	8.74	8.05
SLC50A1	9.77	9.12	9.1	9.62	9.62	9.26	9.65	9.57	10.05	9.21	9.27	8.72	9.52	9.04	10.11	9.33	10.11	10.06	10.32	9.75	9.56	9.89	9.46	10.95	8.62	9.76	8.53	9.32	9.77	9.93	9	8.85	9.14	9.08	9.32	10.08	9.08	10.91	9.64	9.95	9.5	9.72	8.87	9.25	9.15	10.07	8.38	9.56	9.55
TRIM46	7.34	7.51	7.48	7.92	7.17	7.38	7.58	7.61	7.56	7.52	7.59	7.33	7.47	7.69	7.38	7.69	7.71	7.43	7.69	7.63	7.61	7.61	7.97	7.42	7.85	7.65	7.36	7.46	7.46	7.56	7.32	7.45	7.26	7.86	7.44	7.49	7.81	7.62	7.28	7.64	7.6	7.48	7.74	7.77	7.57	7.66	7.47	8.04	7.37
MTX1	8.26	8.15	8.23	7.96	7.66	7.65	8.17	8.26	8.22	8.15	8.03	8.09	8.22	8.12	8.34	8.31	8.17	8.11	8.28	8.2	8.37	8.21	8.46	8.48	8.09	8.17	7.95	7.62	8.47	8.28	8.33	7.91	7.75	8.15	7.79	8.45	7.98	8.37	8.01	8.09	7.85	8.77	8.16	8.35	7.91	8.38	7.81	8.36	8.12
HCN3	7.58	7.52	7.31	7.38	7.39	7.43	7.8	7.43	7.53	7.5	7.5	7.26	7.38	7.6	7.33	7.67	7.49	7.5	7.4	7.67	7.6	7.56	7.55	7.65	7.55	7.55	7.33	7.37	7.49	7.45	7.43	7.34	7.3	7.72	7.36	7.38	7.32	7.65	7.36	7.66	7.38	7.59	7.81	7.62	7.38	7.21	7.24	7.69	7.3
FDPS	11.26	10.02	10.67	10.72	10.25	10.59	10.22	11.14	10.78	10.43	10.07	9.96	11.01	10.07	10.72	9.87	10.63	11.27	10.68	10.21	10.66	10.56	10.09	11.16	9.63	10.27	10.05	10.32	10.82	10.72	11.08	10.03	10.43	9.61	10.11	11.14	11.86	10.85	10.47	10.36	10.3	10.39	10.48	10.54	10.68	10.5	10.05	10.44	10.33
RUSC1	7.68	7.68	7.75	8.46	7.89	7.74	7.93	7.82	7.86	7.72	7.72	7.58	7.86	7.74	7.76	7.75	7.65	7.75	7.63	7.74	7.7	7.85	7.93	7.83	7.76	7.99	7.5	7.66	7.77	7.54	7.85	7.59	7.56	7.97	7.77	7.66	7.56	7.8	7.79	7.83	8.01	8.09	8.22	7.74	7.54	7.68	7.65	8.04	7.56
POU5F1P4	8.07	7.96	7.76	8.21	7.36	7.93	7.99	8.28	8.36	8.03	8.04	7.87	7.49	8.34	7.64	8.15	7.93	8.13	8.07	7.91	8.65	7.96	8.33	7.83	7.87	7.87	7.99	7.61	8.16	7.59	7.63	7.85	7.95	8.08	7.8	7.61	8.1	8.02	7.99	8.48	7.79	8.06	8.16	8.16	7.89	8.32	7.75	8.28	7.84
DAP3	11.23	9.89	10.46	10.42	10.09	10.67	9.91	10.6	11.02	10.12	9.94	10.13	10.83	10.22	11.02	9.77	10.35	9.98	9.93	10.55	10.58	10.2	10.04	11.38	9.76	10	10.14	10.02	11.54	10.56	10.69	9.59	10.48	9.67	10.11	10.86	10.36	10.74	10.45	10.19	10.05	10.39	9.97	10.43	10.11	10.54	9.76	10.1	10.34
SYT11	7.69	8.05	8.14	6.55	7.87	7.2	7.28	8.01	7.31	8.49	8.49	7.29	7.56	8.28	7.88	7.4	7.74	7.37	6.53	6.78	7.83	8.16	8.2	7.64	6.98	6.94	8.51	8.61	6.8	7.67	7.4	8.34	7.97	7.42	8.26	7.72	6.41	6.32	6.93	6.78	6.87	8.43	7.01	6.9	7.37	7.95	8.75	7.72	8.27
RXFP4	7.19	7.52	7.15	7.58	7.47	7.34	7.55	7.39	7.58	7.44	7.44	7.39	7.13	7.35	7.4	7.86	7.4	7.55	7.49	7.44	7.55	7.3	7.61	7.28	7.63	7.5	7.41	7.35	7.14	7.08	7.3	7.41	7.21	7.61	7.52	7.3	7.48	7.41	7.23	7.74	7.65	7.53	7.76	7.52	7.36	7.19	7.41	7.83	7.24
LAMTOR2	9.57	9.07	9.46	10.73	8.57	8.92	8.89	9.8	10.07	9.32	8.47	8.3	8.55	8.55	9.84	7.89	9.48	9.04	9.45	8.86	9.55	9.29	9.38	10.33	8.05	9.37	8.67	8.76	9.92	8.85	9.2	8.14	8.93	8.33	8.51	9.88	9.84	9.18	9.19	9.16	9.64	10.12	8.41	9.82	9.44	9.99	8.11	9.31	8.97
RAB25	10.51	8.19	6.25	6.97	8.12	9.1	9.56	9.85	10.74	7.34	7.88	9.19	9.07	6.99	9.96	8.43	10.05	9.61	10.32	8.64	9.52	9.7	8.73	11.03	8.52	9.71	6.88	7.54	10.65	9.36	10.36	6.27	8.86	8.51	6.06	9.91	6.84	9.61	9.5	9.98	9.98	8.14	8.74	6.28	6.7	10.15	7.42	9.28	9.34
LMNA	8.42	7.94	9.32	8.38	7.87	8.3	8.33	8.96	8.56	8.57	8.38	7.73	8	8.4	8.69	7.81	8.75	8.29	8.5	8.12	8.74	8.47	9.03	8.82	7.77	8.31	7.8	8.35	8.33	7.89	9.27	8.26	8.23	7.99	8.14	9.01	7.96	9.2	8.48	8.48	8.26	8.98	8.5	8.07	8.39	8.3	7.97	8.81	8.31
SEMA4A	8.28	7.88	7.6	7.17	7.43	7.42	7.25	7.42	8.13	7.92	7.81	7.63	7.72	7.08	7.68	7.42	7.7	7.4	8.25	7.4	7.57	7.65	7.51	8.03	8.03	7.53	7.45	7.52	7.98	7.87	7.63	7.36	7.42	7.61	7.66	7.5	7.29	7.2	7.53	8.23	8.01	7.62	7.61	7.01	7.4	7.51	7.64	7.65	7.33
SLC25A44	8.9	8.05	8.36	8.49	7.81	8.52	7.75	8.36	8.32	8.11	8.14	7.81	7.9	8.19	8.38	7.92	8.28	8.01	7.9	8.14	7.96	8.51	7.89	9.01	8.48	7.95	8.29	8.23	8.61	8.89	8.39	7.97	8.26	8.15	8.15	8.54	8.74	8.36	8.03	8.38	8.12	8.13	8.35	8.78	8.66	8.24	8.19	7.98	8.19
TMEM79	7.12	6.81	6.91	7.59	6.47	7.12	7.21	6.98	7.2	7.16	6.82	6.9	7.1	7.21	6.95	7.16	7.06	7.01	7.19	6.82	6.9	7.15	7.14	7.19	7.26	7.09	6.92	6.99	7.14	7.07	7.25	7.02	6.89	7.14	6.66	7.14	6.4	7.18	7.1	7.12	7.42	7.66	7.32	7.25	7.03	6.59	6.78	7.41	7.01
TSACC	6.05	5.37	5.05	6.72	5.14	6.03	5.98	5.83	5.42	5.38	5.15	5.27	5.01	5.33	6.43	6.05	5.1	5.14	5.49	5.59	5.71	5.58	5.17	6.31	5.22	5.27	5.32	5.02	5.07	5.39	5.79	5.23	5.13	5.18	5.31	5.89	5.22	5.35	5.77	5.86	5.15	5.87	5.55	5.24	5.17	5.13	5.22	5.65	5.21
RHBG	7.24	7.72	7.79	8.58	7.47	7.59	8.16	7.61	7.49	7.9	7.42	7.7	7.72	7.92	7.87	8.23	7.87	7.9	8.01	7.79	7.88	7.94	7.82	7.96	7.82	7.99	7.77	7.82	7.6	7.74	7.63	7.8	7.58	7.94	7.75	7.92	7.98	8.04	7.6	8.23	8.22	7.91	7.88	8.54	8.02	7.36	7.54	7.9	7.58
TTC24	7.54	7.76	7.72	7.91	7.55	7.56	7.81	7.78	7.76	7.91	7.67	7.56	7.59	8.02	7.72	7.93	7.79	7.74	8.06	7.42	7.6	7.92	7.85	7.62	8.09	8	7.88	7.7	7.56	7.48	7.69	7.73	7.61	7.92	7.73	7.66	7.8	7.72	7.71	8.13	7.78	8.11	7.77	7.88	7.93	7.64	7.6	7.8	7.7
NAXE	10.55	9.2	9.39	10.89	8.99	9.89	9.5	10.44	10.55	10	8.76	9.3	8.48	9.15	10.41	9.03	9.65	9.45	10.51	9.55	9.79	10.01	9.58	11.04	8.99	9.29	8.93	9.28	10.29	9.8	9.66	9.13	9.15	8.74	8.94	10.81	9.76	9.5	10.03	9.93	10.2	9.94	9.35	9.98	9.27	10.66	8.81	9.66	9.48
HAPLN2	7.38	7.92	7.78	8.04	7.44	7.43	8.1	7.87	7.76	7.8	7.68	7.68	7.79	7.97	7.73	7.84	7.93	7.55	8.04	7.7	7.78	7.83	8	7.81	7.85	8.01	7.75	7.51	7.61	7.62	7.78	7.61	7.59	7.95	7.57	7.71	7.83	7.77	7.78	7.75	7.97	8.2	7.5	8	7.9	7.63	7.51	8.11	7.62
BCAN	7.22	7.46	7.33	7.85	7.08	7.08	7.85	7.71	7.46	7.63	7.52	7.3	7.52	7.75	7.37	8	7.64	7.37	7.85	7.41	7.68	7.57	7.91	7.62	7.87	7.55	7.65	7.32	7.25	7.32	7.34	7.61	7.33	7.7	7.59	7.46	7.74	7.76	7.39	7.55	7.74	7.83	7.67	7.73	7.63	7.48	7.31	7.86	7.32
RRNAD1	7.75	7.4	7.04	8.08	7.03	7.25	8.07	7.42	7.82	7.56	7.2	7.09	7.09	7.17	7.4	7.42	7.7	7.74	8.1	7.44	7.63	7.46	7.65	7.83	7.38	7.6	7.27	7.18	7.98	7.29	7.15	7.5	7.19	7.52	6.91	7.24	7.64	7.7	7.65	7.52	7.15	7.56	7.9	7.79	7.27	7.74	6.99	7.69	7.35
PRCC	9.74	8.96	9.12	9.12	8.58	9.34	8.73	9.04	9.35	9.02	8.76	8.82	8.44	8.62	9.26	8.76	9.14	9.04	8.84	9.02	9.03	9.03	8.9	9.53	8.51	8.91	8.7	8.74	9.69	8.68	9.44	8.75	8.69	8.79	9.03	9.38	8.61	9.47	9.25	9.15	8.82	9.34	9.13	8.45	8.8	9.44	8.54	8.67	8.58
NTRK1	7.23	7.63	7.48	7.78	7.33	7.24	7.64	7.4	7.58	7.67	7.43	7.57	7.3	7.41	7.52	7.73	7.49	7.53	7.63	7.53	7.67	7.59	7.6	7.38	7.73	7.7	7.46	7.46	7.46	7.33	7.55	7.49	7.32	7.44	7.44	7.43	7.39	7.51	7.4	7.53	7.5	7.64	7.29	7.42	7.59	7.39	7.51	7.79	7.34
PEAR1	6.55	6.95	6.88	7.14	7.05	6.69	7.28	6.76	6.69	7.02	6.94	6.99	6.96	6.91	6.91	6.99	6.92	6.98	7.15	6.71	6.92	7.17	7.14	6.95	7.04	7.08	7.14	6.97	6.8	6.68	6.79	7.08	6.77	7.15	7.06	7	6.8	6.95	6.99	7.25	6.96	7.27	7.16	6.89	6.98	6.62	6.74	7.23	6.74
LRRC71	6.69	6.94	6.74	7.11	6.78	6.58	7.06	6.99	6.92	7.11	6.81	6.9	6.8	7.1	6.92	7.13	6.77	6.83	6.91	6.98	7.13	7.07	7.37	6.76	7.18	7.03	6.87	6.92	6.85	7.17	6.73	6.89	6.74	6.97	7.03	6.96	6.73	6.98	6.65	7.07	7.39	7	7.31	7.02	6.7	7.02	6.85	7.39	6.94
KIRREL1	8.18	8.81	9.72	7.4	8.58	8.44	8.11	9.06	8.38	8.91	9.04	8.86	7.97	9.02	8.36	8.58	8.36	8.27	7.49	7.56	8.56	8.6	9.33	8.05	7.98	8.47	8.17	9.03	7.62	7.53	8.58	9.47	8.7	8.34	9.21	8.03	7.53	7.17	8.7	8.4	7.42	8.09	9.05	7.68	8.82	8.76	9.18	8.76	9.68
CD1D	8.02	8.41	8.01	8.65	8.05	7.64	8.34	8.17	8.35	8.73	8.14	8.14	8.09	8.19	8.19	8.18	8.32	7.95	8.26	7.77	8.26	8.57	8.19	8.09	8.56	8.11	8.25	8.21	7.69	8.1	7.93	8.37	8.03	8.11	7.89	8.29	8.63	7.8	8.02	8.23	7.93	8.33	8.55	8.78	8.5	8.11	7.93	8.1	7.97
CD1A	6.06	6.38	6.04	6.53	7.1	7.15	6.2	6.25	6.69	6.48	7.63	8	6.21	6.19	9.4	6.39	6.86	7.39	6.23	6.26	7.09	6.34	6.31	6.54	7.41	6.35	6.25	7.78	6.03	6.4	6.59	6.35	7.2	6.87	6.38	6.4	5.99	5.99	5.88	7.58	7.83	6.61	7.43	6.24	6.52	7.92	6.51	6.27	6.78
CD1C	6.9	6.14	7.07	6.54	8.88	6.9	6.3	6.51	7.87	7.66	7.89	7.94	6.59	6.37	8.85	6.5	8.5	7.16	6.77	5.85	7.5	7.02	6.43	6.58	7.63	6.42	7.46	9.53	6.61	7.31	7	9.1	9.39	7.14	8.28	7.17	7.33	5.88	6.19	7.91	8.03	7.31	7.92	7.36	7.75	8.23	8.2	6.02	6.81
CD1E	7.32	6.42	7.28	7.18	7.69	7.47	6.88	7.35	8.26	7.67	7.53	9.2	7.81	7.35	8.69	7.02	8.92	7.26	7.7	6.91	7.62	7.02	7.08	6.86	7.14	6.79	9.08	8.62	7.11	7.44	7.33	8.2	8.69	7.25	8.26	7.24	7.51	7.05	6.69	7.92	7.8	8.78	8.12	7.13	7.8	8.09	8.28	6.95	7.63
OR10K1	5.65	5.6	5.81	6.29	5.74	5.98	5.73	5.69	6.16	5.52	5.98	5.99	5.95	5.8	5.64	6.16	5.98	6.09	6.09	5.72	5.67	5.72	6.07	5.75	6.27	5.98	5.48	5.95	5.65	5.9	5.66	5.79	5.85	7.42	6.06	5.93	5.93	5.76	5.79	6.11	5.98	6.13	5.82	6.08	5.93	6.16	6.11	6.02	5.53
OR10R2	3.92	4.07	4.03	4.42	4.26	3.95	4.09	3.97	4.15	4.15	3.93	4.06	3.92	4.07	3.82	4.13	3.87	4	3.89	4.2	3.96	3.87	4.24	3.82	4.05	4.03	3.97	3.98	3.81	4.33	3.8	4.27	4.05	4.22	4.14	4.02	4.13	3.94	3.93	4.06	4.3	3.96	3.78	3.96	3.81	4.18	3.95	3.97	3.87
OR10R3P	4.12	4.1	4.16	4.88	4.09	4.19	4.39	4.45	4.34	4.34	4.26	4.5	4.32	4.34	4.26	4.32	3.99	4.34	4.27	4.68	4.51	4.06	4.46	4.2	4.48	4.23	4.09	4.51	4.01	4.31	4.09	4.34	4.07	4.64	4.55	4.04	4.62	4.21	4.23	4.51	4.52	4.24	4.95	4.55	4.19	4.28	4.24	4.41	4.28
OR10Z1	6.02	6	5.96	6.24	5.98	5.88	5.95	5.76	6.05	6.18	5.72	6.19	6.04	6.09	5.73	6.38	6.01	5.93	6.26	6.2	6	6.07	5.93	6.06	6.19	6.19	5.86	5.89	5.77	6.06	5.95	6.03	6.19	6.7	6.33	5.8	5.96	6.07	5.75	5.95	6.15	6.39	5.91	6	6.11	5.68	5.85	6.15	6.16
OR6K6	5.43	5.84	5.72	6.38	5.49	5.53	5.69	5.85	5.72	5.61	5.55	5.72	5.77	5.85	5.63	5.97	5.71	6	5.94	5.8	5.99	5.89	6.03	5.63	5.61	5.92	5.56	5.85	5.41	5.66	5.51	5.98	5.78	5.91	5.86	5.61	5.91	5.89	5.57	6.19	6.08	5.87	5.9	5.92	5.77	5.54	5.7	5.71	5.88
MNDA	9.18	9.84	10.3	6.27	10.26	8.74	8.96	9	7.52	9.93	9.61	8.45	9.68	9.56	10.31	7.12	9.02	8.08	10.27	8.25	9.25	8.06	8.83	9.54	11.6	8.64	8.6	10.47	7.93	9.62	8.65	9.05	10.18	8.03	9.93	10.21	8.78	6.33	8.73	8.32	8.98	10.16	8.66	7.64	9.39	8.39	9.36	8.4	9.58
PYHIN1	8.09	8.02	7.86	6.38	8.38	6.81	7.18	6.65	8.15	8.4	8.52	7.71	8.03	7.38	7.83	6.99	8.2	6.41	6.44	7.1	7.03	6.97	7.04	7.33	9.15	6.49	10.54	8.32	5.94	7.6	6.68	8.81	8.45	7.46	9.98	7.25	7.59	5.7	6.75	7.02	6.39	8.17	6.66	7.11	7.43	6.93	8.96	6.61	6.96
IFI16	11.45	10.9	11.29	9.08	11.26	11.54	9.95	10.38	10.02	10.97	11.26	11.41	10.56	11.21	10.87	10.45	10.83	10.57	9.74	10.78	11.44	10.66	11.12	10.21	11.1	10.48	11.2	11.11	8.84	11.04	10.94	11.23	11.3	10.55	11.29	11.36	9.54	7.71	11.55	9.41	10.37	10.65	9.74	9.66	10.39	10.54	11.1	10.41	10.7
CADM3	6.77	7.05	6.96	7.24	7.34	6.75	7.17	7.21	7.12	7.35	6.88	6.83	7.25	7	6.92	7.26	7.32	6.9	7.07	7.18	7.16	7.12	7.08	7.05	7.89	7.12	7.22	7.74	6.68	7.01	7.31	7.59	6.92	7.17	7.45	7.06	6.81	6.83	6.88	7.1	7.32	7.71	7.01	6.66	6.71	6.95	7.41	6.91	7.07
ACKR1	7.05	7.49	7.25	7.45	7.96	7.22	7.78	7.54	7.52	7.91	7.45	7.41	7.65	7.69	7.33	7.63	7.59	7.43	7.49	7.47	7.62	7.36	7.75	7.4	8	7.58	7.51	7.78	7.17	7.29	7.29	8.33	7.46	7.83	8.25	7.56	7.48	7.41	7.03	7.75	7.7	9.08	7.08	7.4	7.56	7.25	8.09	7.51	7.25
FCER1A	5.82	5.83	5.64	6.56	7.95	6.25	6.24	5.96	6.44	6.37	6.51	7.44	5.81	6.04	7.21	6.07	6.16	6.47	6.03	5.88	6.34	5.75	6.02	5.65	6.74	5.86	6.13	7.37	5.66	5.51	6.11	6.9	6.82	5.86	6.76	6.07	6.4	5.84	5.64	6.48	7.93	6.76	6.51	5.99	6.6	6.87	6.66	5.83	6.4
OR10J1	5.39	5.44	5.67	5.8	5.53	5.4	5.52	5.75	5.54	5.22	5.43	5.66	5.58	5.59	5.53	5.53	5.34	5.67	5.65	5.32	5.55	5.48	5.64	5.54	5.86	5.4	5.56	5.45	5.56	5.54	5.59	5.64	5.35	5.81	5.48	5.34	5.6	5.74	5.34	5.62	5.35	5.69	5.81	5.58	5.59	5.48	5.35	5.6	5.43
APCS	5.97	5.87	6.55	12.82	5.39	5.98	6.58	6.52	6.16	6.62	5.52	6.91	6.1	5.72	6.14	5.82	6.21	5.9	6.31	6.08	6.64	7.85	6.66	6.29	6.1	6.18	6.5	6.15	8.71	5.72	6.22	6.16	5.97	6.23	5.72	6.05	12.84	7.41	6.22	6.22	6.13	7.05	6.49	13.02	12.71	6.17	6.09	6.21	5.86
DUSP23	10.41	10.26	10.44	11.19	10.16	9.93	10.73	10.61	10.82	10.62	9.91	10.01	9.7	10.24	10.67	10.18	10.47	10.14	10.69	10.27	11	10.75	10.93	10.57	10.66	10.37	10.12	10.02	10.35	10.05	10.24	10.05	10.03	10.16	10	10.65	10.51	10.47	10.85	10.53	10.81	11.17	10.49	10.73	10.73	10.37	9.82	10.71	10.05
FCRL6	7.06	7.72	7.57	6.91	7.41	6.99	7.49	6.87	7.01	7.67	7.43	7.28	7.44	7.15	7.1	7.26	7.23	7.19	7.56	7.24	7.38	7.37	7.12	7.76	8.48	7.33	7.93	7.24	6.48	7.06	7.02	7.4	7.62	7.6	8.61	7.27	6.76	7.04	7.32	7.7	7.09	7.39	7.48	7.2	7.33	7.46	7.84	7.12	7.27
SLAMF8	9.55	10.45	9.6	7.92	8.58	8.54	8.57	9.19	7.98	9.34	9.73	8.35	9.55	9.42	9.32	8.44	8.95	8.41	7.75	8.39	8.41	8.43	8.92	8.55	8.04	7.99	8.93	9.41	7.38	9.69	8.3	8.68	9.46	9.17	9.72	9.03	7.85	7.84	8.2	8.51	8.54	8.61	8.04	8.48	8.44	8.59	8.85	8.79	8.14
KCNJ9	7.38	7.53	7.45	7.73	7.27	7.4	7.75	7.43	7.65	7.44	7.42	7.36	7.1	7.43	7.53	7.63	7.44	7.42	7.72	7.53	7.43	7.48	7.8	7.59	7.61	7.41	7.51	7.31	7.33	7.56	7.32	7.69	7.39	7.43	7.35	7.45	7.58	7.63	7.46	7.7	7.5	7.78	7.21	7.45	7.58	7.34	7.34	7.75	7.18
ATP1A2	6.7	6.97	6.82	6.84	6.88	6.66	7.41	6.61	6.86	7.02	6.78	7.06	7.09	7.26	6.76	6.87	6.85	7.01	7.08	6.77	6.98	7.24	6.91	6.89	6.88	7.45	6.96	7	6.98	6.86	7.04	6.89	6.84	6.86	6.78	6.7	7.05	6.86	6.82	7.16	6.86	7.35	6.7	6.79	6.97	7.04	7.28	6.8	6.66
ATP1A4	6.37	6.4	6.12	6.42	6.16	5.93	6.42	6.15	6.3	6.31	6.19	6.38	6.25	6.21	6.24	6.62	6.27	6.36	6.41	6.29	6.28	6.26	6.59	6.16	6.35	6.33	6.51	6.08	6.2	6.21	6.25	6.4	6.11	6.6	6.39	5.97	6.38	8.15	6.12	6.4	6.04	6.65	6.73	6.29	6.3	6.17	6.19	6.34	6.15
CASQ1	6.31	6.69	6.43	6.47	6.43	6.43	6.83	6.25	6.6	6.92	6.85	6.41	6.46	6.46	6.61	6.43	6.46	6.63	6.63	6.55	6.13	6.52	6.48	6.31	6.7	8.65	7.14	6.58	6.61	6.28	7.11	6.97	6.5	6.68	6.53	6.55	6.32	8.5	6.38	6.68	6.36	7.4	6.85	6.33	6.25	6.35	6.56	5.95	6.56
PEA15	9.31	9.64	9.55	8.05	9.22	8.91	9.15	9.72	9.17	9.76	9.55	8.92	8.78	9.33	9.87	8.88	9.54	8.95	9.2	8.69	9.3	9.44	9.52	9.09	8.35	9.12	9.37	9.58	9.14	9.15	9.3	9.26	9.37	9.01	9.42	9.76	8.1	9.68	9.18	8.92	8.71	10.02	9.16	8.69	9.06	9.5	9.38	9.34	9.29
SUMO1P3	6.82	7.06	6.95	6.81	6.95	6.67	6.38	6.09	6.31	6.76	6.45	6.21	6.15	6.83	6.63	6.5	6.94	6.42	7.14	7.26	5.67	6.56	6.14	6.6	5.52	6.86	7.21	6.12	7.35	6.4	5.95	5.5	6.81	6.3	7.11	6.79	6.52	6.82	6.63	5.9	6.91	6.79	5.9	5.83	6.68	7.3	6.91	6.04	7.27
NCSTN	9.26	8.76	9.18	8.29	8.3	9.09	8.5	9.08	9.09	8.64	8.68	8.77	8.31	8.64	9.17	8.48	9.32	9.02	9.27	8.98	8.84	8.87	8.88	9.83	8.41	8.77	8.56	8.82	9.33	8.99	8.95	8.54	8.64	8.67	8.6	9.01	8.47	9.77	9.73	8.53	7.82	8.36	8.69	8.81	8.79	9.76	8.39	8.66	8.84
NHLH1	6.27	6.56	6.2	6.62	6.19	6.04	6.79	6.28	6.25	6.47	6.4	6.3	6.4	6.56	6.43	6.63	6.23	6.38	6.66	6.4	6.58	6.35	6.44	6.19	6.71	6.46	6.49	6.33	6.05	6.54	6.19	6.51	6.21	6.65	6.37	6.26	6.35	6.34	6.25	6.84	6.49	6.53	6.47	6.51	6.33	6.13	6.31	6.64	6.21
VANGL2	7.19	7.43	6.88	7.1	7.01	7.24	7.32	7.41	7.39	7.42	6.95	7.26	6.79	7.13	7.01	7.12	7.31	7.01	7.34	6.93	7.2	7.08	7.29	7.78	7.11	7.24	7.09	7.13	7.48	6.86	7.07	6.89	6.75	7.07	6.89	7.47	7.05	7	7.56	7.22	7.21	7.41	7.16	7.18	7.01	6.95	6.91	7.27	7.13
SLAMF7	9.76	9.78	8.61	7.15	9.59	7.95	8.74	8.26	8.28	10.18	9.9	8.01	10.51	8.11	8.54	7.73	9.37	6.57	7.16	8.5	8.03	10.19	8.4	8.38	8.83	8.2	9.78	10	6.8	11.03	7.47	9	10	8.68	11.37	9.4	7.97	6.22	6.88	7.95	7.89	9.27	8.42	8.45	8.21	7.35	10.13	8.35	9.49
LY9	7.25	7.58	7.37	7.58	7.88	7.25	7.41	7.43	7.54	7.54	7.84	7.38	7.54	7.35	7.29	7.59	7.72	7.03	7.2	7.3	7.4	7.46	7.51	7.27	8.02	7.35	8.75	8.23	7.05	7.48	7.17	7.88	7.7	7.53	8.21	7.37	7.49	7.2	6.94	7.52	7.02	7.55	7.41	7.59	7.43	7.14	7.94	7.58	7.18
KLHDC9	6.93	6.55	6.48	7.71	6.34	6.85	6.71	6.14	7.3	6.66	6.12	6.71	6.57	6.34	7.01	7.13	7.27	7.42	8.01	6.64	7.18	7.14	6.91	7.15	6.87	6.79	6.48	6.45	7.73	7.17	6.4	6.27	6.54	6.65	6.16	7.35	6.92	7.18	6.56	6.92	6.57	6.67	6.97	6.99	6.5	7.58	6.4	6.65	6.67
NIT1	8.53	8.14	8.1	9.15	8.03	7.99	8.08	8.4	8.08	7.89	8.23	7.9	7.35	7.77	8.31	7.7	8.41	8.26	8.29	8.25	8.23	8.31	8.01	8.76	7.53	7.98	7.87	7.86	8.38	7.95	7.53	7.76	8.02	7.78	7.9	8.16	8.9	8.62	8.51	7.59	8.35	7.69	7.85	8.66	8.44	8.48	7.89	8.11	7.72
UFC1	11.59	10.93	11.31	11.57	11.35	11.29	11.62	11.82	11.95	11.37	11.27	10.92	10.76	11.21	11.77	11.27	11.78	12	11.47	11.31	11.6	11.91	11.57	12.34	11.3	11.05	11.22	11.52	11.9	11.47	11.2	11.23	11.81	10.8	11.4	11.52	11.16	12.17	11.51	11.41	12.05	11.78	11.19	11.05	10.98	11.82	11.27	11.32	11.92
USP21	8.35	7.65	7.53	7.58	7.49	7.89	7.63	7.99	8.29	7.82	7.75	7.52	7.29	7.63	7.84	7.74	7.92	7.85	8.21	7.93	7.64	8.07	7.69	8.23	7.67	7.56	7.9	7.82	8.5	8.06	8.04	7.71	7.71	7.65	7.55	7.81	7.35	8.04	7.92	7.61	7.92	7.58	8.14	7.45	7.32	7.91	7.62	8.04	7.64
PPOX	6.99	6.73	6.52	7.06	6.49	6.44	6.61	6.64	7	6.74	6.49	6.43	6.21	6.61	6.59	6.66	6.65	6.66	7.36	6.58	6.76	7.08	6.6	7.06	6.68	6.73	6.64	6.66	7.08	6.79	6.66	6.69	6.62	6.51	6.58	6.63	6.67	6.78	6.71	6.45	6.8	6.75	6.82	6.63	6.65	6.96	6.51	6.96	6.6
NDUFS2	10.43	9.45	10.04	10.43	9.36	9.85	9.37	10.21	9.94	9.63	9.45	9.4	9.19	9.55	10.19	9.78	9.92	9.94	9.8	9.91	9.57	9.94	9.41	11.13	9.11	9.4	9.36	9.68	10.09	10.22	10.21	9.38	9.69	9.26	9.45	10.1	10.44	10.23	10.28	8.99	9.51	9.51	9.49	10.43	10.26	10.03	9.21	9.71	9.72
FCER1G	11.52	12.1	11.95	10.29	10.4	10.07	9.48	11.58	9.22	11.19	10.91	9.76	11.25	11.15	11.61	9.32	10.19	9.61	9.6	9.6	11.34	10.23	10.76	10.42	10.29	10.21	10.35	11.4	9.92	11.72	9.95	9.73	11.2	10.3	11.22	11.4	10.75	7.67	10.43	9.75	10.56	11.41	9.33	11.49	11.12	10.59	10.18	10.82	10.32
TOMM40L	7.83	7.52	8.18	7.86	7.17	7.37	7.44	7.4	7.65	7.89	7.43	7.58	7.6	7.87	8.24	7.65	7.82	7.87	7.75	7.68	7.72	7.8	7.83	8.12	7.47	7.76	7.51	7.65	8.07	7.6	7.81	7.99	7.57	7.57	7.82	7.98	7.7	7.59	7.98	7.45	7.32	7.34	7.7	7.85	8.01	7.58	7.14	7.59	7.73
PCP4L1	7.11	7.77	7.23	8.05	7.99	7.83	7.74	7.61	8.28	8.04	7.72	8.44	7.48	7.6	8.07	8.41	7.72	7.61	8.76	7.23	8.7	8.26	8.27	7.9	8.06	8.45	8.37	7.57	8.02	8.11	7.36	7.77	7.51	8.42	7.71	7.88	8.05	8.16	7.9	8.49	8.24	7.69	7.88	8.25	7.97	8.41	8.07	7.87	7.45
FCGR2A	8.99	9.64	10.35	7.16	9.36	8.49	8.58	9.44	7.85	9.32	9.76	8.43	9.47	10.05	10.2	8.54	8.5	8.45	8.07	8.14	9	9	8.93	8.36	9.25	8.48	7.38	10.09	7.65	9.6	8.88	8.5	9.68	9.5	9.24	9.41	7.5	6.6	8.78	8.69	8.35	8.94	8.82	7.94	9.03	9.04	8.21	9.42	9.29
HSPA6	8.65	9.15	8.68	8.43	8.5	8.96	9.21	8.72	8.36	9.21	8.98	8.35	8.4	9.11	9.14	8.86	8.44	8.55	8.5	8.61	8.54	8.83	8.75	8.13	9.23	8.75	8.12	8.2	8.42	9.42	8.26	8.62	8.75	9.7	8.82	8.72	8.02	7.99	8.51	8.7	8.85	8.55	8.96	8	8.42	8.43	8.49	8.7	8.42
FCGR2B	7.51	9.63	8.35	9.37	9.14	7.73	7.89	8.28	7.41	8.11	8.3	7.4	8.4	9.22	8.78	8.16	8.6	8.1	7.61	8.15	7.62	8.25	7.57	6.84	7.19	8.42	7.27	9.66	6.74	9.53	7.69	8.66	9.33	8.65	9.07	8.16	8.9	6.58	7.64	8.21	8.53	7.99	8.26	9.07	7.98	8.81	8.08	7.65	6.95
FCRLA	6.26	6.49	6.29	6.46	7.15	6.23	6.82	6.33	7.22	6.75	6.6	6.48	6.6	6.69	6.74	6.75	7.28	6.46	6.72	6.76	6.57	6.73	6.65	6.33	6.72	6.76	6.97	7.39	6.18	6.34	6.17	7.3	7.02	6.69	7.17	6.49	6.39	6.56	6.54	6.59	6.42	6.82	7.36	6.56	6.5	6.06	6.7	6.68	6.17
FCRLB	7.22	7.37	7.49	7.96	7.08	7.36	7.28	7.55	7.39	7.4	7.17	7.12	7.06	7.17	7.37	7.34	7.3	7.16	7.39	7.31	7.21	7.32	7.66	7.22	7.27	7.15	7.1	7.19	6.98	7.16	7.27	7.07	6.93	7.43	7.34	7.42	6.83	7.6	7.3	7.19	7.43	7.46	7.77	7.53	7.35	6.99	7.03	7.62	7.2
DUSP12	9.24	8.21	9.04	8.57	8.69	8.97	8.65	8.82	9.16	8.5	8.51	8.61	7.91	8.52	8.98	8.4	8.74	9.07	8.77	9.14	8.3	8.73	8.28	9.13	7.99	8.52	8.5	8.59	9	8.92	8.91	8.62	8.89	8.09	8.69	8.92	8.24	9.14	8.75	8.31	9.03	8.88	8.34	8.13	7.91	8.94	8.37	8.24	8.68
ATF6	10.76	10.2	10.55	9.82	10.18	10.68	9.71	10.47	10.68	10.16	10.42	10.56	10.09	10.5	10.55	10.36	10.6	10.53	10.64	10.59	10.48	10.34	10.36	11.11	10.04	10.03	10.25	10.55	11.16	10.65	10.04	10.32	10.59	10.25	10.54	10.24	10.35	11.07	10.94	10.01	9.98	9.95	9.96	10.14	10.3	10.85	10.45	10.1	10.5
NOS1AP	7.77	7.92	7.41	8.32	7.72	7.75	8.2	8.01	8.02	7.77	7.48	7.71	7.67	7.61	7.9	7.97	7.99	7.99	7.86	7.76	7.82	7.87	7.85	7.95	7.82	8.11	7.7	7.44	8.15	7.87	7.61	7.62	7.81	8.06	7.22	7.94	8.07	7.76	7.88	8.1	7.37	7.89	7.66	8.19	7.87	7.89	7.56	7.72	7.86
UHMK1	10.63	9.42	10.62	9.27	10.3	10.78	10.02	10.28	10.86	9.84	10.15	10.73	10.85	9.96	10.68	10.26	10.66	10.36	10.42	10.53	10.18	10.27	9.91	11.03	10.28	9.84	10.34	10.17	10.79	10.94	10.47	10.18	10.48	10.32	9.94	10.51	10.3	10.6	10.84	10.38	9.81	9.64	10.28	10.05	10.37	10.84	10.34	9.93	10.03
UAP1	9.53	8.58	10.14	9.96	9.54	9.83	9.32	9.46	9.81	9.49	9.59	8.92	10.01	9.54	9.83	9.23	10.23	10	9.47	10.59	9.31	9.9	9.34	10.14	9.41	9.05	8.65	9.47	11.14	10.89	9.84	9.27	9.67	9.21	9.44	9.78	10.24	9.85	10.23	9.57	9.11	8.85	9.17	9.82	9.8	10.02	9.33	9.39	9.85
DDR2	9.56	10.25	9.1	6.92	10.6	9.26	8.63	9.98	8.57	10.18	10.72	8.75	8.94	11.06	10.47	10.35	9.53	9.99	6.93	9.05	9.07	9.93	10.66	8.82	6.25	9.44	9.36	11.05	7.99	8.98	9.69	11.03	10.53	9.96	10.81	8.89	8.88	7.14	8.78	10.06	8.62	8.56	9.85	8.49	9.54	10.52	10.64	9.93	11.17
RGS4	7.46	8.21	7.69	7.49	8.59	7.88	7.66	8.99	7.08	8.31	8.09	7.64	7.2	8.63	7.74	8.46	7.32	7.4	7.09	8.72	8.13	7.81	7.74	6.94	6.74	7.38	6.95	8.75	7.43	6.76	7.67	9.72	7.91	9.21	9.1	7.86	6.81	7.39	7.62	6.88	8.97	7.77	8.3	8.08	8.31	7.89	7.74	8.17	7.63
NUF2	10.26	8.32	9.81	6.45	7.7	10.66	7.31	9.37	6.67	8.41	6.8	7.81	9.19	8.83	8.79	8.43	8	10.24	7.4	10.06	8.88	8.14	6.4	9.18	6.09	8.13	6.47	7.75	9.49	10.22	10.18	6.6	7.77	8.15	7.52	10.2	4.97	10.35	9.69	7.56	7.69	7.49	9.01	7.26	7.26	6.36	7.04	6.28	7.44
PBX1	8.33	10.33	8.26	8.88	9.7	9.7	10.07	9.57	10.01	9.69	9.75	11.27	9.72	8.72	9.13	10.22	10.29	9.5	10.5	9.38	9.39	10.22	10.63	9.54	9.26	8.71	9.78	10.29	11.34	8.63	8.73	10.65	9.4	9.22	10.23	9.86	9.51	9.58	10.13	10.08	8.64	9.5	8.14	8.31	9.58	10.26	10.32	11.12	8.71
LRRC52	5.32	5.37	5.22	5.61	5.13	4.83	5.62	5.2	5.4	5.04	5.3	5.32	5.23	5.42	5.24	5.34	5.06	5.18	5.49	5.08	5.89	5.1	5.32	5.39	5.88	5.31	5.17	5.15	5.21	5.68	4.99	5.15	4.99	5.33	5.17	5.27	5.14	5.21	5.27	5.7	5.22	5.37	5.6	5.41	5.43	5.3	4.85	5.46	6.06
MGST3	11.69	11.51	11.54	12.44	11.38	11.69	11.65	12.46	11.93	11.64	11.6	11.19	11.82	11.77	11.79	10.91	11.93	12.58	11.92	11.87	11.66	11.83	11.92	12.35	11.1	11.76	10.85	11.93	12.18	12.5	11.4	11.27	11.77	11.23	11.34	11.95	11.94	12.94	11.61	11.41	11.85	11.88	11.6	11.79	11.58	12.38	11.13	11.66	11.68
LOC440700	5.54	5.5	5.57	5.86	5.41	5.7	5.66	5.33	5.37	5.55	5.66	5.64	5.52	5.71	5.24	5.86	5.55	5.83	5.45	5.75	5.71	5.51	5.58	5.42	5.77	5.34	5.57	5.72	5.57	5.52	5.43	5.71	5.53	5.73	5.72	5.54	5.57	5.62	5.44	5.8	6.15	5.59	5.78	5.84	5.7	5.64	5.68	5.58	5.49
UCK2	8.74	8.17	8.79	8.39	7.84	8.7	8.76	9.02	7.58	8.62	8.02	7.87	8.26	8.34	8.21	7.78	8.41	8.24	7.71	8.61	8.09	8.46	8.35	9.16	7.42	7.73	7.89	7.93	8.66	7.55	9.32	8.05	7.87	7.73	8.02	9.39	8.01	9.08	9.39	7.62	8.57	8.62	8.4	8.02	8.34	7.86	7.73	8.14	7.2
FMO9P	5.34	5.34	5.4	5.44	5.24	5.62	5.54	5.36	5.39	5.56	5	5.73	5.64	5.5	5.18	5.59	5.47	5.51	5.61	5.31	5.66	5.33	5.65	5.59	5.48	5.61	5.38	5.33	5.37	5.4	5.26	5.28	5.19	5.6	5.43	5.1	5.28	5.75	6.01	5.52	5.5	5.77	5.21	5.2	5.41	5.1	5.09	5.42	5.51
POGK	8.97	8	8.52	7.51	8.41	8.92	8.08	8.47	9.25	8.2	8.5	8.72	8.27	8.54	8.63	8.48	8.64	9.08	9.02	8.94	8.44	8.21	8.24	9.08	8.17	8.13	8.26	8.6	9.01	8.77	8.63	8.59	8.87	8.4	8.37	8.69	7.7	8.99	9.34	8.29	8.32	7.11	9	7.82	7.94	8.87	8.34	8.41	8.55
MAEL	4.8	5.15	4.8	5.07	5.83	5.35	4.77	5.08	5.07	5.21	4.94	5.04	5.27	5.02	5.25	5.28	4.88	5.15	4.98	5.24	5.2	4.97	5.65	4.98	5	5.1	4.81	5.46	5.05	5	5.02	5.35	4.91	5.18	4.94	5.83	4.75	5.2	4.83	5.1	5.38	5.05	5.29	5.16	5.02	5.37	5.01	5.38	4.86
DUSP27	6.43	6.52	6.58	6.96	6.5	6.51	6.77	6.37	6.49	6.61	6.46	6.52	6.45	6.45	6.37	6.93	6.56	6.7	6.85	6.28	6.77	6.6	6.6	6.68	6.59	7.02	6.59	6.58	6.42	6.41	6.82	6.46	6.44	6.87	6.29	6.68	6.39	6.7	6.51	6.63	6.46	6.93	6.48	6.78	6.63	6.35	6.48	6.73	6.51
POU2F1	8.9	8.39	8.17	8.31	8.68	8.66	8.52	8.67	8.9	8.74	8.52	8.53	8.12	8.28	8.36	8.57	8.77	8.64	8.82	8.62	8.27	8.55	8.4	8.62	8.46	8.36	8.37	8.31	8.92	8.41	8.34	8.63	8.47	8.32	8.65	8.92	8.31	9.07	8.69	8.59	7.9	8.19	8.52	8.29	8.32	8.49	8.63	8.45	8.39
RCSD1	7.96	8.37	8.45	8.06	8.5	7.53	8.31	8.2	8.55	8.68	8.27	8.05	8.15	8.12	8.29	8.19	8.27	7.61	8.08	7.83	8.36	8.16	8.22	8.17	8.75	8.09	9.02	8.42	7.59	8.36	7.81	8.79	8.32	8.35	8.62	8.18	8.06	7.84	7.97	8.31	7.92	8.49	8.37	7.99	8.25	7.97	8.57	8.28	8
MPZL1	9.28	9.24	9.24	7.93	9.29	9.6	9.18	9.44	9.4	9.43	9.54	9.16	9.4	9.52	9.62	9.49	9.62	9.63	9.09	9.7	9.42	9.49	9.27	9.7	9.12	8.47	8.98	9.59	9.52	9.46	8.97	9.42	9.29	9.02	9.57	9.34	7.91	10.14	9.56	9.15	8.98	9.11	9.07	8.87	9.02	9.77	9.18	9.34	9.48
DCAF6	10.96	10.2	10.43	11.11	10.62	11.2	9.83	10.48	11.28	10.54	10.64	10.64	10.36	10.66	10.61	10.8	10.81	10.77	10.7	10.75	10.79	10.19	10.42	10.76	10.58	10.83	10.24	10.75	11.46	10.84	10.55	10.82	10.86	10.33	10.65	10.5	11.6	10.77	10.95	10.52	10.6	10.25	10.28	11.17	11.06	11.14	10.64	10.65	10.81
TIPRL	10.75	9.87	10.47	10.35	10.29	10.65	10.24	10.11	10.18	10.16	10.05	10.22	10.14	10.29	10.53	9.85	10.34	10.57	10.36	10.5	10.34	10.28	10.15	10.7	10.02	10.05	10.22	10.39	10.65	10.49	10.56	10.1	10.5	9.96	10.32	10.72	9.8	10.54	10.69	10.13	10.28	10.06	10.07	10.08	10.1	10.48	10.22	9.95	10.25
SFT2D2	10.91	11.06	10.53	10.04	10.28	10.53	10.31	10.57	10.59	10.6	10.58	10.26	10.24	10.05	11.32	10.05	11.43	10.14	10.26	10.33	10.93	10.43	10.32	11.11	10.35	10.7	10.72	10.42	10.49	11.7	10.81	10.01	10.96	10.79	10.35	10.92	10.19	10.6	11.19	10.7	10.2	9.13	9.19	10.34	10.75	11.2	10.51	9.54	10.15
TBX19	7.29	7.34	6.52	6.87	7.34	7.14	6.93	6.74	6.94	7.15	7	7.26	6.89	7.17	6.93	7.32	7.1	7.05	7.2	7.36	6.93	6.51	6.96	6.55	6.99	7.18	6.92	7.27	6.56	7.67	6.86	7.05	6.97	7.38	7.15	6.57	6.96	7.22	6.6	6.94	6.35	6.79	6.88	6.55	6.7	6.87	7.07	6.57	6.85
ATP1B1	12.06	9.74	10.19	10.72	11.3	12.12	12.32	11.58	12.52	10.86	11.56	12.12	12.34	10.9	11.82	12.44	12.77	12.76	12.78	9.31	12.25	12.32	11.77	12.63	11.58	11.73	10.52	11.12	12.28	12.53	11.32	9.83	11.5	12.3	10.11	12.38	11.27	9.81	11.55	11.93	10.89	9.53	11.5	11.34	11.27	12.49	11.02	11.69	11.19
BLZF1	9.7	8.74	9.17	8.07	8.96	9.7	8.97	9.16	9.63	8.66	9.26	9.07	9.91	9.15	9.37	9.7	9.61	9.88	8.99	9.72	9.09	9.04	9.1	9.71	8.86	9.15	8.78	9.24	10.2	9.74	9.3	9	9.41	9.23	9.32	9.73	8.82	9.85	9.67	8.79	9.17	9.36	8.93	8.83	8.72	9.66	9.29	9.22	9.43
C1orf112	7.84	7.45	7.45	6.96	7.58	8.46	7.13	7.37	7.36	7.01	7.22	7.31	8.13	7.71	7.29	7.65	7.18	8.4	6.91	8.51	7.15	7.13	6.42	7.36	6.97	7.39	6.66	6.94	8.97	8.71	7.84	7.01	7.6	7.41	7.34	8.31	7.74	8.78	7.83	7.19	7.07	6.82	7.79	7.68	7.66	7.46	7.22	6.34	7.14
GORAB	8.98	8.75	8.2	7.91	9	9.13	9.26	8.64	9.34	8.62	9.02	8.62	9.13	9.2	8.7	9.23	9.08	9.45	9.31	9.41	8.66	8.87	8.93	9.56	8.6	8.73	8.97	9.07	9.26	8.95	8.61	9.05	9.03	8.7	9.07	8.78	8.52	9.39	9.06	8.72	7.95	7.94	8.33	8.7	8.53	9.73	9	8.38	8.83
PRRX1	9.65	10.2	8.97	6.68	10.13	10.02	9.33	10.46	7.94	9.97	10.58	6.67	8.83	11.33	10.58	9.86	9.67	10.3	8.01	8.81	8.62	9.82	10.96	8.58	6.78	9.47	9.22	10.54	6.68	7.37	10.43	10.21	9.87	9.72	10.51	9.2	7.09	6.62	8.34	8.02	8.98	10.16	9.4	6.91	7.75	10.15	10.22	10.13	11.03
MROH9	4.62	4.45	4.18	4.55	4.47	4.37	3.74	4.23	4.8	4.95	4.64	4.58	4.06	4.88	4.52	4.87	4.56	4.79	4.28	4.39	4	5.13	5.22	3.98	3.83	4.58	4.36	5.07	3.59	5.1	4.87	4.78	4.19	4.89	4.86	4.51	4.15	4.46	4.19	4.46	4.96	4.07	4.84	4.49	4.16	4.79	4.44	4.05	4.53
FMO3	6.81	8.73	6.6	12.34	7.45	7.11	9.16	5.85	8.21	8.4	9.54	10.09	6.81	7.69	8.74	7.54	8.77	7.57	6.7	6.49	7.86	8.89	9.87	7.99	6.09	6.8	7.83	9.99	8.61	7.73	8.07	9.59	8.8	7.65	8.82	8.19	12.75	6.81	7.97	7	7.1	7.66	6.28	12.54	12.45	9.11	10.05	7.75	9.54
FMO6P	6.02	6.63	5.85	6.25	6.06	7.93	6.2	5.82	5.8	6.15	6.48	6.68	5.62	6.57	5.97	6.6	6.32	6.65	5.79	5.9	6.05	6.26	7.15	6.23	6.09	6.61	5.92	6.38	5.63	6.49	7.74	6.41	6.45	6.41	6.52	6.08	6.28	6.11	5.74	6.32	6.48	6.21	6.38	6.35	6.08	6.28	6.54	6.26	6.09
FMO2	8.13	9	7.97	7.71	9.02	6.87	8.13	8.13	7.97	8.73	10.61	7.79	7.87	9.51	9.07	8.85	9.98	10.27	6.69	7.7	8.71	10.47	10.33	10.17	7.27	7.38	10.06	10.58	7.17	5.89	9.47	10.55	10.04	8.06	9.84	8.35	7.93	6.26	8.05	8.9	5.7	8.14	8.54	8.25	9.88	10.7	11.14	8.9	6.22
FMO1	6.22	6.55	5.54	5.33	6.64	5.85	5.71	6.02	5.66	6.3	6.59	5.71	5.07	7.23	5.84	5.58	6.42	6.81	4.96	6.08	5.24	6.89	7.49	4.93	5.25	5.34	4.86	9.37	4.74	4.85	6.35	7.49	7.09	6.52	8	4.86	5.4	5.29	4.72	5.69	6.82	8	6.6	5.25	6.09	5.92	7.21	5.77	5.16
FMO4	7.76	7.46	7.43	9.92	8.43	7.97	7.19	7.72	6.87	7.4	7.63	9.77	7.79	7.6	7.83	7.45	8.08	7.99	6.81	7.07	7.53	7.33	8.02	7.64	7.41	7.89	7.56	8.36	6.8	7.17	7.8	8.48	8.2	7.32	7.88	7.68	10.7	7.21	8.07	7.88	7.06	7.26	7.58	9.79	9.62	8.75	8.13	7.81	8.14
PRRC2C	11.38	10.8	10.94	9.15	11.2	11.61	10.96	10.94	10.78	10.7	11.21	11.57	11.39	11.21	10.91	11.21	11.37	11.12	10.88	11.48	10.56	10.83	10.66	11.17	11.15	10.63	11.32	11.04	11.12	11.35	10.71	11.21	11.38	11.25	11.25	11.14	10.53	11.76	11.28	11.05	10.33	9.85	10.87	10.25	10.52	11.5	11.29	10.48	10.98
EEF1AKNMT	8.4	7.51	8.17	8.14	7.98	8.4	8	8.23	8.27	7.91	7.88	7.77	8.61	8.04	8.27	7.77	8.19	8.18	8.05	8.2	8.01	7.84	7.97	8.98	7.37	7.79	7.83	7.89	8.68	8.39	8.27	7.81	8.21	7.53	7.68	8.55	7.71	8.75	8.59	7.57	7.77	7.69	8.02	7.85	7.99	8.46	7.72	8.08	8.12
DNM3	6.43	6.43	6.07	6.08	7.2	6.86	6.31	6.62	6.5	6.61	6.81	6.36	6.4	6.6	6.67	6.72	6.51	6.36	6.83	5.94	6.73	6.41	7.2	6.96	7.33	6.52	7	7.14	6.68	6.19	6.21	7.19	7.22	6.51	7.58	6.44	6.32	6.34	6.95	6.86	6.8	6.08	6.24	6.35	6.38	6.86	7.86	6.75	6.95
C1orf105	5.13	4.75	5.04	5.34	4.98	5.1	4.91	5.29	5.09	4.93	4.86	5.02	5.23	5.24	4.9	5.41	4.96	4.87	5.04	5.2	5.08	4.93	5.32	4.87	5.24	5.05	5.05	4.91	5.02	4.88	4.87	4.78	5.08	5.18	5.18	4.92	5.43	6.14	4.86	5.05	5.41	5.07	5.19	5.1	5.37	5.36	4.95	5.55	4.95
SUCO	9.12	8.67	8.91	7.62	9.19	9.37	8.83	8.84	9.1	8.75	8.98	9.41	9.63	9.14	9.02	9.09	9.72	9.47	8.86	9.68	8.88	8.88	8.62	9.85	9.04	9.16	8.88	9.19	10.54	9.88	8.56	9.05	9.44	9.39	9.21	9.7	8.06	10.21	9.32	8.63	8.89	8.28	9.68	8.5	8.42	9.66	9.01	8.74	9.16
FASLG	7.22	7.17	7.35	7.21	7.05	6.8	7.02	6.89	7.08	7.16	7.44	7.07	7.39	7.05	6.91	7.03	6.98	6.93	6.69	7.09	7.41	6.94	6.92	7	7.45	7.1	7.87	7.11	6.81	7.27	6.8	7.17	7.56	7.44	7.37	6.71	6.93	7.01	6.77	7.16	7.21	8.3	7.2	7.08	6.93	6.93	7.44	7.06	7.09
PRDX6	12.54	11.41	11.7	12.83	11.51	11.98	11.47	11.81	12.47	11.57	11.29	11.56	11.7	11.34	11.72	11.61	11.38	11.61	12.22	12.01	11.9	11.35	11.27	12.3	11.04	11.54	11.03	11.31	12.22	11.85	11.72	11.19	11.59	11.14	11.41	12.29	12.75	12.75	12.49	10.89	11.61	11.67	11.17	12.49	12.07	12.11	11.34	11.37	11.71
KLHL20	9.84	9.07	9.28	8.62	9.57	9.75	9.03	9.37	9.88	9.42	9.6	9.45	9.42	9.52	9.42	9.51	9.46	9.69	9.95	9.6	9.52	9.53	9.56	10.04	9.47	9.04	9.89	9.89	9.71	9.41	9.57	9.96	9.82	9.01	9.87	9.47	9.72	9.74	9.68	9.18	9.03	8.78	9.73	9.58	9.45	9.96	9.82	9.04	9.6
DARS2	9.08	8.21	8.99	7.87	8.41	9.54	8.43	9.23	8.68	8.24	8.65	8.66	8.97	8.87	8.85	9.05	8.74	9.6	8.81	9.78	8.36	8.09	8.06	10.11	8.32	8.31	8.25	8.45	9.25	9.65	9.43	8.48	8.93	8.2	8.57	8.68	8.7	10.12	9.24	8	7.73	8.17	9.48	8.71	8.2	8.82	8.53	8.12	8.56
ZBTB37	7.86	7.9	7.57	8.1	8.11	7.82	8.09	7.84	8.12	7.93	7.97	7.64	7.58	7.98	7.88	7.87	8.36	7.56	8.23	8.14	7.58	7.73	7.69	8.43	7.9	7.88	8.17	7.97	7.93	7.79	8.08	8.33	7.46	7.86	8.01	7.69	7.45	8.02	8.23	7.95	7.85	7.95	7.91	7.55	7.99	7.95	8.08	7.93	7.81
RABGAP1L	9.8	8.89	8.78	7.94	9.52	9.35	9.3	8.88	8.98	9.44	9.53	9.45	8.87	9.25	8.97	9.2	9.57	9.56	9.87	9.37	9.11	8.71	9.05	9.7	9.7	8.72	9.92	9.48	9.17	9.57	9.11	9.37	9.84	8.65	9.69	8.89	8.85	9.55	8.54	9.37	9.16	9.31	9.03	8.46	8.65	9.57	9.75	8.82	9.05
GPR52	6.95	7.03	6.75	6.39	7.5	7.33	7.33	6.57	6.76	7.1	7.45	7.08	6.91	7.34	6.94	7.59	7.33	7.39	6.88	8.52	6.95	6.6	6.98	6.94	7.71	6.96	7.38	7.17	6.35	7.33	6.6	7.46	7.59	6.78	7.95	6.37	6.93	7.3	6.68	7.44	6.54	6.81	7.38	6.75	6.73	7.4	7.55	6.55	6.83
TNN	6.31	6.41	6.54	6.91	6.29	6.44	6.5	6.5	6.32	6.7	6.51	6.54	6.52	6.44	6.61	6.74	6.53	6.63	6.75	6.19	6.72	6.52	6.86	6.46	6.74	6.52	6.31	6.52	6.4	6.36	6.58	6.38	6.29	6.68	6.37	6.5	6.72	6.58	6.42	6.63	6.53	6.78	6.23	6.6	6.71	6.13	6.38	6.57	6.54
LINC01657	6.1	6.32	6.06	6.83	6.52	6.35	6.73	6.38	6.49	6.45	6.28	6.32	6.28	6.59	6.2	6.55	6.34	6.46	6.54	6.61	6.56	6.4	6.51	6.26	6.81	6.7	6.4	6.47	6.42	6.61	6.19	6.62	6.32	6.86	6.54	6.02	6.42	6.31	6.23	6.8	6.45	6.4	6.38	6.76	6.48	6.53	6.27	6.72	6.17
PAPPA2	6.24	6.29	6.24	7.04	6.57	6.25	6.58	6.09	6.07	6.29	6.22	6.43	6.15	6.4	6.19	6.69	6.28	6.61	6.35	6.18	6.22	6.21	6.34	6.53	6.34	6.34	6.17	6.41	6.32	6.22	6.12	6.55	6.44	6.61	6.35	6.02	6.5	9.79	6.4	6.55	6.82	6.54	5.94	8.43	7.56	6.34	6.2	6.03	6.09
BRINP2	6.25	6.95	6.59	6.87	6.51	6.31	6.51	6.78	6.68	6.74	6.68	6.6	6.82	6.97	6.78	7.38	6.7	6.78	6.63	6.73	6.27	6.6	6.82	6.59	6.68	7.19	6.52	6.83	8.01	6.43	6.37	6.86	6.8	6.79	6.58	6.45	6.42	6.72	6.65	6.69	6.8	6.68	7.04	6.83	6.97	6.88	6.35	7.11	6.68
RASAL2	8.91	8.52	9.59	7.13	8.71	9.09	8.39	8.61	8	8.42	8.88	8.85	8.62	9.43	9.09	8.61	8.83	9.04	7.68	8.73	9.15	8.64	8.99	8.87	7.2	9.07	7.95	8.95	8.41	9.15	9.47	9.24	9.43	8.16	8.85	8.62	7.92	9.14	8.34	8.3	8.64	8.47	9.63	7.81	8.32	8.58	9.16	8.54	9
TEX35	5.12	5.42	5.08	5.65	5.06	5.27	5.4	5.14	5.51	5.42	5.17	5.18	5.41	5.13	5.34	5.79	5.13	5.48	5.49	5.4	5.42	5.39	5.3	5.34	5.6	5.27	5.54	5.64	5.36	5.25	5.26	5.64	5.61	5.7	5.16	5.05	5.62	5.7	5.28	5.72	5.21	5.34	5.68	5.34	5.27	5.14	5.34	5.48	5.32
C1orf220	6.86	6.82	6.83	7.28	7.17	6.94	7.45	7.01	6.94	7.2	6.88	6.87	6.74	6.97	7.02	7	7.12	7.07	7.35	7.03	7.04	7.09	6.92	6.91	7.38	6.97	7.29	6.92	7.5	7.13	6.84	7.9	6.78	6.88	7.14	6.47	7.01	7	6.94	7.21	7.04	7.25	6.91	7.18	6.94	6.66	6.56	7.13	6.65
RALGPS2	8.91	8	7.64	8.7	9.84	9.75	8.89	8.61	8.92	8.01	8.54	8.72	7.92	8.55	8.43	8.69	8.98	8.71	7.69	9.25	8.35	8.74	7.56	8.88	8.88	8.55	7.9	9.24	10.21	9.62	8.49	9.85	9.51	8.91	9.46	8.27	9.42	8.94	8.08	8.44	8.34	7.93	9.14	9.63	9	8.86	8.6	8.77	7.65
FAM20B	10.06	8.46	9.04	8.16	8.76	9.81	8.89	9.04	9.18	8.64	9.05	9.32	8.4	8.91	9.1	9.12	9.51	9.18	8.65	9.69	8.82	8.9	8.68	9.54	8.47	8.82	8.92	9.3	9.71	9.44	9.62	9.53	9.31	8.96	8.91	9.16	8.72	9.95	10	8.69	8.65	7.95	9.66	9.04	8.95	9.16	9.28	8.89	8.6
TOR3A	7.56	7.47	7.41	7.54	6.9	7.28	7.58	7.48	7.4	7.66	7.23	7.22	7.19	7.04	7.13	6.94	7.15	7.44	7.28	6.89	7.33	7.43	7.39	7.46	6.99	7.4	7.2	7.2	7.71	7.75	7.45	7.04	7.24	7.12	7.56	8.06	7.06	7.65	7.62	7.22	7.25	7.38	6.98	7.81	7.25	7.27	7	7.38	7.09
SOAT1	9.96	9.76	10.28	7.53	10	9.92	9.07	9.47	9.3	9.36	10.27	9.84	10.02	10.32	9.98	9.73	10.11	10.06	9.15	9.5	9.67	9.5	9.07	10.25	9.22	9.04	9.52	10.41	8.98	11.32	9.55	9.7	10.42	9.74	10.11	10.33	9	12.26	9.3	9.48	9.05	8.15	9.97	9.01	9.38	10.23	9.81	8.47	9.6
AXDND1	5.36	4.53	4.49	4.96	4.89	5.36	4.68	5.17	4.92	4.71	4.54	4.8	4.67	4.99	4.73	4.38	4.55	5.04	4.82	4.71	4.82	4.37	4.6	5.22	4.54	4.73	4.73	4.58	4.76	4.89	4.77	4.63	4.59	4.85	4.73	4.83	4.64	5.35	4.84	5.02	5.2	4.79	4.8	4.69	4.73	5.1	5.09	5.03	4.44
TDRD5	8.34	5.72	5.26	6.18	6.12	7.26	7.21	6.09	5.43	5.24	5.25	5	5.08	6.35	6.03	5.28	5.69	6.9	6.02	5.93	4.63	5.1	5.5	5.85	5.43	6	5.04	4.86	6.31	8.45	7.52	5.13	5.51	5.21	4.99	5.24	5.12	7.97	8.55	5.26	5.87	5.28	5.58	5.44	5.14	6.04	4.82	5.21	5.8
FAM163A	6.07	6.19	5.88	6.56	6.07	5.96	6.18	6.16	6.37	6.2	6.09	5.95	5.99	6.04	5.83	6.32	6.07	6.07	6.25	6.12	6.52	6.17	6.37	5.87	6.24	6.14	6.14	5.95	5.99	5.88	6.03	5.97	5.96	6.02	6.01	6.02	6.49	6.8	5.8	6.09	6.41	5.88	6.35	6.34	6.01	6.08	6.19	6.23	5.82
TOR1AIP1	9.24	8.51	9.1	8.78	8.98	9.18	8.47	9.01	9.25	8.8	8.98	8.95	8.62	9.02	9.21	8.55	9.1	9.13	9.16	8.96	9.18	8.94	9.27	9.49	8.77	8.95	9.11	9.29	9.94	9.23	8.96	9.11	9.37	8.46	9.01	9.51	9.13	9.6	9.09	8.68	8.83	8.82	8.05	8.5	8.72	9.74	9.13	8.95	9
CEP350	10.38	9.38	9.58	8.35	10.05	10.38	9.37	9.65	10.11	9.41	9.95	9.96	9.25	9.85	9.87	9.96	9.92	10.15	9.71	10.32	9.84	9.55	9.5	10.15	9.86	9.49	10.14	10.02	10.22	10.3	9.63	9.91	10.43	9.51	10.2	9.83	9.37	10.42	9.99	9.86	9.6	9.13	9.55	9.23	9.42	10.38	10.01	9.38	9.67
LHX4	6.72	6.79	6.61	7.06	6.54	6.63	7.12	6.66	6.69	6.84	6.55	6.67	6.66	6.7	6.51	7.02	6.73	6.65	7.41	6.74	6.51	6.62	6.53	6.8	6.86	6.83	6.83	6.48	6.53	6.6	6.53	6.77	6.52	6.78	6.49	6.73	6.68	7.05	6.7	6.81	6.23	6.89	7.1	6.93	6.81	6.99	6.77	6.87	6.59
XPR1	9.98	9.6	10.71	8.86	10.53	11.47	9.39	10.49	10.92	9.53	9.92	11.18	10.21	10.95	11.62	11.04	11.75	10.57	10.3	9.68	11.34	10.36	10.15	11.47	10.47	10.48	10.04	10.82	9.68	11.51	10.25	9.93	12.06	11.27	9.71	10.76	8.93	10.79	11.52	10.63	9.27	9.2	10.66	9.01	9.52	11.17	10.14	9.78	11.31
KIAA1614	7.57	7.89	7.76	7.88	7.48	7.45	8.21	7.7	7.77	7.89	7.59	7.82	7.76	7.81	7.77	8.09	7.65	7.93	8.01	7.97	7.86	7.88	8.05	7.7	7.84	8.02	7.84	7.71	7.59	7.63	7.42	7.73	7.69	8.06	7.49	7.68	7.81	7.63	7.68	8.05	7.65	7.84	7.61	7.94	7.73	7.6	7.62	7.78	7.69
MR1	8.67	9.01	9.29	7.79	8.48	9.15	7.21	8.21	8.93	8.67	8.8	9.6	9.28	8.76	9.6	7.87	9.68	8.73	9.7	8.6	9.28	8.6	8.48	9.24	9	8.37	8.86	9.19	10.04	9.36	8.08	8.53	9.46	8.85	9.13	9.11	8.34	10	9.57	8.42	8.01	8.38	8.38	8.35	8.88	9.73	8.82	8.15	9.08
IER5	8.09	8.23	8.53	8.87	8.23	8.04	8.84	8.94	8.84	8.62	8.21	8.24	8.34	8.69	8.54	8.3	8.37	8.33	8.56	8.14	8.85	8.55	8.94	8.34	8.51	8.45	8.43	8.09	8.19	8.2	8.44	8.49	7.93	8.54	8.24	8.59	8.32	8.39	8.43	8.55	8.23	8.68	8.82	8.56	8.28	8.49	8.14	9.04	8.35
LINC01699	5.31	5.92	5.82	5.83	5.86	5.6	5.9	5.91	5.7	5.91	5.83	5.97	6.28	5.88	5.91	6.09	5.87	5.82	6.04	5.82	5.88	5.9	6.02	5.88	6.22	6.1	5.88	5.73	5.35	5.74	5.84	5.86	5.78	6.19	5.7	5.52	5.82	5.95	5.93	6.01	5.59	6.16	5.82	5.76	6.14	5.74	5.66	5.77	6.29
CACNA1E	6.51	6.6	6.55	6.93	6.31	6.39	6.71	6.68	6.75	6.85	6.41	6.57	6.6	6.85	6.69	6.68	6.53	6.89	6.6	6.66	6.79	6.69	6.77	6.72	6.86	6.81	6.37	6.62	6.52	6.9	6.66	6.58	6.44	6.76	6.41	6.56	6.31	6.42	6.51	6.61	6.82	6.78	6.42	6.59	6.66	6.66	6.16	6.78	6.86
LINC00272	5.28	5.36	5.17	5.51	5.07	5.45	5.37	5.08	5.46	5.4	4.98	5.05	5.39	5.52	4.97	5.75	5.33	5.57	5.33	5.13	5.41	5.38	5.41	5.14	5.59	5.33	5.17	5.18	5.27	5.14	5.12	5.62	5.36	5.83	5.16	5.02	5.58	5.56	5.38	5.93	5.44	5.16	5.71	5.57	4.94	5.19	5.12	5.1	5.01
RGSL1	5.49	5.18	5.12	6.3	5.52	5.99	5.49	5.43	5.37	5.52	5.41	5.32	5.47	5.6	5.19	5.21	5.19	5.29	5.46	5.53	5.6	5.14	5.55	5.25	5.58	5.31	5.25	5.19	5.39	5.38	5.23	5.3	5.33	5.54	5.72	5.28	6.14	5.58	5.33	5.35	5.67	5.54	6.2	5.89	5.41	5.92	5.29	5.43	5.42
NPL	9.51	9.51	8.96	8.24	9.17	9.97	7.87	8.78	7.09	8.64	9.42	8.43	9.15	8.96	8.56	8.27	8.27	7.58	7.74	8.32	8.36	7.3	7.94	8.45	8.82	7.5	8.61	9.17	7.75	9.74	8.44	8.84	9.81	7.88	9.75	8.91	8.67	7.2	8.58	9.04	7.89	8.74	7.69	8.68	9.2	8.17	8.64	7.75	8.03
DHX9	10.39	9.5	10.13	8.6	9.97	10.59	9.51	9.94	9.91	9.52	9.81	10.1	10.3	9.94	9.67	9.88	9.93	10.17	10.14	10.33	9.84	9.84	9.46	10.12	9.7	9.41	9.88	9.81	10.48	10.38	10.42	9.91	10.16	9.83	9.85	10.18	9.06	10.42	10.42	9.41	9.54	9.46	10.16	9.15	9.39	9.83	9.93	9.63	9.73
LAMC1	10.69	10.21	10.66	8.34	10.73	10.49	10.45	10.77	10.3	10.69	10.82	10.18	10.35	11.21	10.41	10.59	10.55	10.38	10.26	10.99	10.3	10.38	10.48	10.7	9.08	9.99	9.25	10.9	8.73	10.87	10.59	11.07	10.51	10.38	10.96	10.84	8.99	12.13	10.69	9.22	8.95	9.55	11.28	9.38	10.02	11.06	10.89	10.25	10.72
LAMC2	8.92	6.68	10.34	6.65	7.69	10.87	10.17	9.54	8	7.43	10.69	9.63	11.01	10.11	8.4	7.53	10.19	9.82	7.39	11.05	8.28	7.6	9.07	9.49	8	8.76	7.31	9.77	6.56	9.04	9.79	6.8	9.07	9.89	6.36	9.28	6.49	9.85	9.51	7.19	8.05	7.09	11.35	6.59	9.55	9.52	7.57	8.55	7.35
SMG7	9.44	8.27	8.8	7.88	8.7	9.27	8.66	8.67	8.63	8.39	8.44	8.75	8.95	8.59	8.77	8.9	9.1	8.63	8.85	9.1	8.73	8.77	8.34	9.36	8.69	8.64	8.6	8.63	9.15	8.96	8.94	8.71	8.92	8.75	8.6	9.06	8.36	9.74	9.21	8.44	8.2	7.76	8.6	8.55	8.25	8.9	8.73	8.24	8.72
RGL1	9.33	9.33	9.86	8.99	9.65	8.79	8.89	9.15	8.77	9.83	9.57	9.15	9.33	9.32	9.33	8.73	9.24	9.14	8.87	8.19	10.06	9.58	10.17	9.12	9.73	8.76	9.52	10.33	8.25	9.59	9	10.28	9.77	8.96	10.17	9.66	9.34	8.31	8.98	9.48	8.8	9.23	8.71	9.35	9.76	9.23	10.1	8.7	9.49
TSEN15	9.42	7.96	8.67	8.61	8.37	8.95	7.77	8.13	8.75	8.36	7.99	8.48	8.32	8.21	8.47	8.02	8.01	8.23	8.56	9.05	8.44	8.21	8.22	9.09	7.9	7.62	8.47	8.32	8.86	9.13	8.4	8.24	8.31	7.96	8.33	9.3	8.01	8.62	9.05	7.9	8.23	8.59	8.38	8.32	8.2	8.66	8.42	8.03	7.85
C1orf21	9.7	9.75	9.39	9.56	9.77	9.89	9.29	9.14	10.73	9.65	9.86	10.33	9.47	9.25	9.39	9.02	10.8	10.29	10.21	8.82	9.03	10.04	10.04	9.8	9.38	8.84	9.74	10.48	10.72	10.46	8.43	10.26	9.67	10.15	10.42	10.33	9.65	10.35	10.19	10.4	10.93	9.05	8.47	9.67	9.71	10.25	10.26	9.37	8.49
RNF2	9.46	9.05	9.16	8.46	9	9.41	9.05	8.91	9.67	8.58	9.08	9	8.69	9.03	8.98	8.36	9.18	9.57	9.01	9.48	8.6	9.39	8.89	9.59	8.74	8.68	8.77	9.01	10.12	9.1	9.06	8.69	8.79	8.86	8.91	8.95	8.55	10.03	9.69	8.38	9.01	8.61	8.26	8.2	8.34	9.71	8.87	8.55	8.96
SWT1	7.64	7.12	6.85	6.71	7.94	7.77	7.18	6.97	8.73	6.91	7.57	7.37	6.97	7.28	7.34	7.36	7.4	7.69	6.84	8.2	7.03	7.91	6.86	8.26	7.52	6.87	7.34	7.81	7.9	7.95	7.56	7.52	7.59	7.08	7.57	7.23	7.32	8.66	7.59	7.36	7.22	7.94	6.73	6.36	7.13	7.54	7.76	7.06	7.33
HMCN1	7.49	9.14	7.09	7.38	8.21	8.58	7.36	7.93	7.96	9.15	9.61	8.69	6.73	9.19	8.15	9.73	8.47	7.9	6.84	6.88	8.22	8.05	9.71	8.22	5.93	7	7.78	9.77	7.09	7.28	8.67	9.14	9.16	7.74	9.71	7.64	8.35	6.33	6.76	7.89	7.11	7.38	8.14	9.32	9.07	9.77	9.7	7.81	11.14
PRG4	10.5	6.54	7.25	11.6	9.65	6.91	6.36	6.67	8.35	7.52	9.15	6.49	7.92	6.62	6.64	7.8	7.94	6.95	8.16	7.06	7.04	7.6	6.55	8.05	6.56	6.27	7.63	9.99	9.05	6.52	6.36	12.94	8.13	6.8	7.6	8.26	12.51	7.2	6.44	9.09	6.38	8.61	7.87	12.06	12.39	9.63	9.16	6.93	6.58
ODR4	10.5	8.93	9.58	9.07	10.37	10.8	10.28	9.76	10.18	9.34	9.92	9.96	9.31	10.14	10.38	10.61	10.32	10.61	10.24	10.83	10.03	9.98	9.76	11.25	9.71	9.88	9.57	10.23	10.74	10.71	10.16	9.86	10.6	10.55	10.07	10.1	10.08	10.76	10.16	10.13	9.69	8.96	10.16	9.44	9.46	10.72	10.1	9.52	10.3
OCLM	9.68	9.96	8.5	6.25	10.34	10.36	10.83	9.44	9.61	10.12	10.06	9.73	8.55	9.95	9.71	11.37	9.63	10.39	10.76	11.43	8.98	10.09	8.33	9.21	10.31	9.9	10.05	9.53	9.58	10.13	8.81	9.94	10.2	10.39	10.58	9.53	9.73	10.45	9.44	10.41	7.79	8.95	9.99	8.23	8.84	9.73	10.2	8.93	9.61
PLA2G4A	7.05	6.82	7.48	5.03	8.06	7.57	8.13	8.6	9.14	6.42	7.08	8.8	7.6	7.1	7.69	10.77	8.58	8.93	9.33	8.94	9.41	6.39	7.78	8.71	7.32	6.72	6.55	7.66	5.43	8.93	7.34	7.77	7.35	11.05	7.27	8.83	5.74	6.12	9.07	7.75	6.94	5.99	7.61	6.14	7.3	8.83	7.13	6.97	8.37
ERVMER61-1	4.5	4.89	4.49	4.6	4.48	4.51	4.85	4.47	4.91	4.83	4.46	4.63	5.02	4.82	4.74	4.89	4.76	5.03	5.18	4.83	5.16	4.71	5.07	4.52	4.98	4.85	4.89	4.7	4.61	4.77	4.66	4.94	4.75	4.98	4.73	4.48	4.97	4.74	4.73	5.08	5.46	4.94	4.96	4.99	4.67	4.86	4.92	5.15	4.96
RGS18	6.64	5.96	7.48	6.35	8.87	5.93	5.96	6.68	5.9	6.86	7.06	7.23	7.45	6.28	6.84	5.6	6.13	6.08	9.07	6.22	6.26	5.79	5.89	7.62	9.66	5.74	6	8.08	5.49	7.58	6.27	6.48	7.61	5.89	8.01	7.05	7.2	5.1	6.02	5.8	6.38	6.14	6.08	6.17	6.56	5.93	7.06	5.23	6.86
RGS21	5.49	4.86	5.08	5.69	4.99	5.48	5.4	5.22	5.4	5.13	5.07	5.31	5.25	5.16	5.04	5.08	5	5.19	5.15	5.57	5.47	5.13	5.5	5.21	5.41	4.96	4.96	5.46	4.89	5.24	5.22	5.42	4.98	5.39	5.13	5.32	5.25	5.04	5.07	5.18	5.38	5.19	5.43	5.41	5.19	5.33	4.83	5.22	5.13
RGS1	7.93	8.46	7.32	5.91	7.1	7.36	6.08	9.06	7.35	8.04	8.09	6.5	7.63	8.41	7.52	6.48	7.45	6.54	5.41	6.23	7.52	6.34	5.96	5.42	6.99	6.66	8.98	7.4	6.09	9.01	5.38	6.09	7.48	7.13	8.12	8.99	5.61	5.58	7.08	6.19	7.78	9.09	5.48	6.12	5.79	6.99	7.43	6.39	7.38
RGS13	6.54	6.8	6.19	6.77	7.2	7.27	6.48	6.47	7.31	7.4	8.48	6.97	6.58	6.64	7.37	6.72	7.09	7.23	7.07	7.37	7.3	7.56	7.25	6.96	7.78	8.3	8.47	9.26	6.14	6.35	6.79	7.63	7.61	6.61	7.86	7.23	6.94	5.78	6.28	7.52	7.42	7.02	6.69	6.63	6.4	8.43	8.27	7.76	6.48
RPS27A	13.17	13.03	13.14	13.15	13.06	13.07	13.1	13.03	13.04	12.95	12.86	12.86	12.91	12.81	12.94	12.93	12.98	12.83	12.93	12.99	13.01	12.99	13.11	12.96	13.05	13.11	13.17	12.93	13.08	12.88	12.94	12.96	12.98	12.87	12.93	12.97	13.12	12.91	13.2	12.91	13.12	13.23	12.8	12.98	12.88	13.09	12.97	13.1	12.98
RGS2	8.31	8.25	9.55	7.59	9.91	8.5	8.7	9.43	8.76	9.19	9.64	8.12	9.78	8.99	9.14	9.05	9.66	9.23	9.93	11.72	9.75	9.17	9.4	9.68	11.89	8.68	9.18	9.48	7.8	8.61	8.52	8.63	8.81	9.37	9.21	10.05	8.64	7.68	9.7	8.46	8.56	9.64	8.93	7.32	8.64	10.26	8.73	9.36	8.94
RO60	10.23	9.38	10.24	8.63	10.49	10.65	9.89	10.22	10.53	9.4	9.97	10.44	9.65	10	10.3	10.16	10.83	10.51	10.42	10.75	10.19	10.21	9.82	10.99	9.93	9.59	10.01	10.33	10.71	10.34	10.03	10.44	10.52	9.84	10.3	10.01	10.14	10.59	10.37	10.08	9.64	8.79	10.39	9.58	9.91	10.79	10.41	9.75	10.51
CDC73	10.91	10.6	11.1	9.86	11.06	11.22	10.95	10.88	11.07	10.74	11.02	10.84	10.46	11.09	10.77	11.2	11.2	11.39	11.04	11.56	11.01	11.02	10.78	11.52	10.99	10.78	11.03	11.16	11.25	11.13	11.05	11.17	11.25	11.06	11.14	11.27	10.58	11.4	11.31	10.97	10.6	10.47	10.83	10.37	10.6	11.39	11.33	10.66	11
CFH	10.9	11.02	11.22	12.56	12.24	10.07	10.01	10.94	10.55	11.38	11.91	12.45	10.92	12	11.12	11.89	10.97	11.13	11.73	10.84	11.65	11.42	11.98	10.06	12.1	11	10.98	12.45	10.35	10.15	10.99	12.6	12.02	11.24	12.52	10.27	13.24	9.12	11.64	9.8	10.27	10.49	11.39	13.05	13.35	12.52	12.21	10.94	12.1
CFHR3	5.3	5.75	5.1	9.32	5.47	5.28	4.46	5.42	5.03	5.36	5.49	6.66	4.73	6.08	4.72	5.93	5.01	4.89	6.48	5.26	5.73	5.99	5.09	4.68	5.13	5.97	4.65	5.86	5.18	4.39	5.62	5.46	5.1	5.07	5.72	5.28	10.91	5.28	7.78	5.15	4.9	5.28	5.03	9.88	11.17	5.66	5.58	5.16	5.1
CFHR2	4.33	4.22	4.26	12.64	4.46	4.07	3.9	4.23	3.82	4.29	4.26	4.54	3.89	4.87	4.38	4.59	4.28	3.88	4.77	3.91	4.35	5.67	4.15	3.99	4.35	4.42	4.93	4.63	8.81	3.66	4.26	4.82	4.23	4.04	4.48	3.74	12.43	6.67	4.45	3.95	4.19	6.68	3.97	12.06	12.55	4.71	4.52	4.07	4.77
CFHR5	4.49	4.63	4.44	10.1	4.47	4.36	4.69	4.37	4.79	4.81	4.76	4.6	4.98	4.93	4.5	4.6	4.71	4.59	4.78	4.17	4.81	5.25	4.74	4.51	4.86	4.79	4.49	4.42	5.99	4.78	4.31	4.8	4.41	4.91	4.56	4.47	11.24	4.7	4.59	4.52	4.41	4.83	4.69	11.41	11.64	4.85	4.53	4.82	4.73
CRB1	5.81	6.25	5.96	6.41	6.28	6.16	6.53	6.12	6.28	6.25	6.37	6.32	6.27	6.25	6.12	6.38	6.25	6.32	6.22	6.27	6.2	6.2	6.06	6.24	6.28	6.1	6.06	6.12	6.01	6.21	6.21	6.39	6.11	6.77	6.33	5.99	6.26	6.2	5.94	6.34	6.18	6.23	6.46	6.44	6.25	6.16	6.08	6.16	5.96
C1orf53	8.17	7.79	7.94	9.65	7.52	7.36	8	8.1	8.69	7.66	7.27	7.43	7.46	7.47	8.02	7.34	7.98	7.96	8.6	7.54	8.24	7.79	7.9	8.72	7.63	7.97	7.27	7.36	8.83	8.2	8.01	7.38	7.34	7.62	7.11	8.33	8.95	7.64	8.1	7.64	8.56	8.42	8.08	8.38	8.05	9.28	7.07	7.41	7.65
LHX9	6.4	6.66	6.65	6.98	6.59	6.4	6.79	6.69	6.76	6.74	6.44	6.3	6.66	6.48	6.6	6.87	6.73	6.56	6.78	6.55	6.86	6.56	6.75	6.65	6.7	6.78	6.65	6.43	6.78	6.91	6.4	6.59	6.47	6.7	6.41	6.42	7.01	6.53	6.41	6.58	6.75	6.69	7.06	6.85	6.79	6.84	6.32	6.86	6.87
NEK7	8.28	8	8.08	6.6	8.7	8.66	8.1	8.01	8.53	8.06	8.51	8.21	7.9	8.34	7.91	8.42	8.48	8.46	7.73	9.39	7.83	8.07	8.29	8.74	7.65	7.92	8.42	8.81	8.79	8.46	8.34	8.86	8.46	7.81	8.75	8.35	8.26	9.31	8.24	7.99	7.29	7.48	8.8	7.34	7.96	8.96	8.8	7.98	8.21
PTPRC	10.68	10.79	10.72	8.19	11.69	9.55	8.99	9.84	10.27	10.91	11.18	10.06	11.01	10.29	10.43	9.44	10.88	8.9	9.38	9.62	10.13	9.44	9.54	9.7	11.89	8.52	12.19	11.64	8.28	11.4	9.13	11.25	11.45	9.96	11.88	10.16	9.79	6.94	8.83	9.85	9.47	10.31	9.64	9.9	10.16	9.41	11.5	9.15	9.99
NR5A2	7.54	8.23	7.81	9.83	7.62	7.4	7.95	7.25	6.99	8.42	8.42	7.16	7.46	7.8	7.66	7.36	7.62	8.6	7.8	7.35	8.04	8.13	8.12	7.32	6.63	7.28	8.17	8.5	7.56	7.42	7.23	8.69	7.59	7.46	8.34	8.56	10.79	6.64	7.03	7.61	7.08	7.23	9.14	10.55	10.31	7.42	9.1	6.91	7.41
CAMSAP2	11.08	10.17	10.46	8.21	10.46	11.23	9.7	10.15	10.59	9.57	10.49	10.74	10.37	10.71	10.28	10.64	10.47	10.44	10.31	10.72	10.03	10.06	10.35	10.71	9.6	10.03	9.23	10.55	10.04	10.43	10.68	10.69	11	10.33	10.49	10.21	9.1	11.43	10.76	9.92	10.23	9.18	10.25	8.9	9.51	10.88	10.67	9.67	10.64
GPR25	7.69	7.92	8	8.39	7.24	7.56	8.07	7.91	7.72	8.03	7.75	7.71	7.87	7.72	8.06	7.88	7.76	7.68	7.86	7.34	8.04	7.96	7.97	7.83	8.14	7.93	7.89	7.75	7.62	7.81	7.79	7.79	7.75	7.94	7.69	7.8	7.89	7.74	7.66	7.76	8	8.19	7.59	8.03	8.13	7.64	7.62	8.06	7.71
INAVA	7.14	7.51	7.59	7.17	7.2	7.3	7.7	7.61	7.48	7.29	7.25	7.43	7.37	7.72	7.54	7.45	7.4	7.52	7.47	7.4	7.34	7.37	7.44	7.71	7.5	7.46	7.23	7.26	7.18	7.44	7.31	7.24	7.21	7.55	7.28	7.44	7.11	7.6	7.49	7.68	7.44	7.31	7.11	7.35	7.5	7.29	7.2	7.68	7.29
IGFN1	7.12	7.22	7.23	7.11	7.11	7.02	7.38	7.07	7.07	7.16	6.87	6.99	6.96	7.4	7.11	7.46	7.14	7.37	7.43	7.06	7.31	6.95	7.3	7.01	7.46	7.47	7.17	6.99	7	7.09	7.24	7.18	7.05	7.43	7.4	7.02	7.03	7.28	7.2	7.25	6.9	7.24	7.19	7.24	7.42	7.2	6.99	7.25	7.34
PKP1	9.39	6.74	6.73	7.28	6.77	8.84	6.93	6.96	7.11	6.94	6.62	6.95	6.59	6.75	6.76	6.85	6.9	6.68	7.08	6.62	7.1	6.79	7.22	7.17	6.97	6.77	6.62	6.54	6.95	6.41	8.23	6.5	6.43	7.27	6.71	6.92	6.6	6.72	8.03	6.77	8.59	6.96	6.74	6.96	7.12	6.7	6.63	7.19	6.63
RPS10P7	7.38	6.85	7.45	7.52	7.34	7	7.32	7.09	7.82	7.47	7.07	7.11	7.02	6.91	7.32	6.98	7.77	7.14	7.5	7.69	7.41	7.13	7.13	8.45	7.17	7.64	7.81	7.23	7.74	7.71	7.18	6.95	7.02	7.05	7.03	7.02	7.79	7.7	7.9	7.63	8.19	7.29	6.51	7.19	7.45	7.81	7.14	7.3	7.17
NAV1	10.08	8.04	8.53	7.33	7.76	8.2	7.7	8.55	7.67	8.39	8.39	7.61	7.36	8.72	7.99	8.23	7.63	7.7	7.49	10	7.88	8.59	7.85	8.23	7.31	7.74	7.87	8.32	7.19	8.29	8.54	7.98	8.4	8.27	8.15	8.2	7.18	9.71	7.47	7.7	7.57	8.03	8.33	7.03	7.71	8.23	7.96	7.92	8.28
IPO9	9.59	9.12	9.79	8.68	8.82	9.84	9.02	9.15	9.23	9.18	8.74	8.97	9.2	8.93	9.43	8.91	9.43	9.8	9.29	9.54	9.17	9.45	8.71	9.93	8.59	8.93	8.97	9.06	9.85	9.68	9.65	9.14	9.51	9.62	8.97	10.04	8.62	9.73	10.02	8.64	8.32	8.46	9.19	8.86	9.22	9.32	9.1	8.64	8.83
SHISA4	7.43	7.94	7.7	8.11	7.63	7.44	7.86	7.79	7.84	7.89	7.75	7.71	7.45	7.85	7.87	7.94	7.61	7.61	8.03	7.54	7.76	7.9	8.19	7.84	7.83	8.05	7.94	7.73	7.47	7.43	7.64	7.87	7.55	8.13	7.55	7.7	7.72	7.6	7.45	7.96	7.75	8.1	8.14	7.82	7.81	7.42	7.58	8.1	7.78
TIMM17A	11.6	10.75	11.62	11.85	10.87	11.44	10.75	11.33	11.41	11.2	10.74	10.3	11.41	11.02	11.41	11.01	11.15	11.31	11.26	11.24	11.4	11.24	10.6	12.16	10.31	10.9	10.49	10.93	11.46	11.25	11.54	10.46	11.42	10.72	10.86	12.14	11.2	11.77	11.77	10.44	10.61	11.22	10.94	11.34	11.31	11.41	10.65	10.47	10.94
RNPEP	9.49	9.26	9.56	9.43	9.04	9.56	9.4	9.23	9.67	9.25	9.02	8.97	9.19	8.74	9.74	9.03	9.58	9.59	9.83	9.9	9.13	9.36	9.03	10.61	8.6	9.05	8.72	9.11	9.4	9.51	9.6	8.8	9.54	9.22	8.98	9.83	8.66	9.92	9.58	8.72	9.19	9.21	9.31	8.92	9.29	9.47	8.77	9.43	9.09
ELF3	7.18	7.28	6.88	7.78	7.38	8.28	8.63	8.28	8.78	7.43	7.47	7.85	7.96	7.36	8.01	8.01	8.49	8.61	8.02	7.91	7.97	8.6	7.96	8.64	7.21	8.1	7.03	6.93	8.03	8.37	8.03	7.27	7.64	8.65	6.57	8.66	7.06	8.55	7.86	8.19	7.56	7.24	7.75	7.65	7.85	8.12	7.03	7.93	7.59
GPR37L1	7.54	8.18	7.95	8.42	7.82	7.79	8.32	7.99	8.19	8.28	7.71	8.04	8.06	8	7.99	8.36	8.09	8.12	8.28	7.86	8.25	8.16	8.44	8.02	8.36	8.38	8.06	8.12	7.93	8.01	8.08	8.09	7.81	8.32	7.99	7.81	7.95	8.43	7.83	8.24	8.13	8.28	8.32	8.22	8.18	8.06	7.78	8.34	8.1
LGR6	5.88	6.37	6.31	6.49	6.35	6.13	6.52	6.4	6.51	6.52	6.51	6.47	6.56	6.29	6.31	6.4	6.54	6.52	6.48	6.27	6.6	6.25	6.36	6.49	6.59	6.46	6.54	6.19	6.15	6.35	6.47	6.54	6.04	6.64	6.59	6.4	6.43	6.23	6.22	6.65	6.58	6.59	6.69	6.47	6.27	6.29	6.22	6.35	6.75
PPP1R12B	7.9	8.27	7.73	7.43	8.81	8.47	8.52	8.47	8.4	9.09	8.35	8.41	7.88	8.01	8.53	8.83	8.7	8.39	8.43	8.57	8.53	8.52	8.23	8.85	8.14	8.65	8.85	8.38	8.36	9.87	7.99	8.42	9.41	8.19	8.78	8.41	8.29	9.23	8.35	8.47	8.29	8.31	8.02	8.01	8.16	9.45	8.98	7.77	8.92
MGAT4EP	6.56	6.98	6.51	7.43	6.47	6.69	7.13	6.74	6.69	6.84	6.64	6.56	6.37	6.88	6.45	6.97	6.62	6.49	6.82	6.99	6.71	6.61	6.78	6.54	6.97	7.07	6.79	6.95	6.67	6.6	6.51	6.48	6.77	6.88	6.79	6.56	6.59	7.32	6.56	7.17	6.87	6.93	6.98	6.67	6.63	6.66	6.71	6.69	6.57
PPFIA4	6.91	7.25	7.08	7.21	6.72	6.83	7.17	6.96	7.17	7.17	6.87	7.01	6.94	7.28	7.12	7.28	7.09	7.02	7.16	7.04	7.3	7.17	6.94	6.97	7.35	7.62	7.17	6.71	6.91	6.92	7.1	7.05	6.71	7.45	6.97	6.99	6.81	7.21	7.12	7.16	7.07	7.3	7.29	7.25	7.16	7.02	6.87	7.23	7
ADORA1	7.2	7.72	7.63	7.45	7.46	7.13	7.68	7.4	7.54	7.77	7.5	7.46	7.37	7.67	7.85	7.58	7.82	7.51	7.7	7.38	7.62	7.6	7.81	7.55	7.81	7.65	7.56	7.6	7.14	7.42	7.45	7.68	7.41	8.06	7.64	7.38	7.32	7.62	7.33	7.8	7.69	7.61	7.82	7.45	7.65	7.17	7.52	7.77	7.6
BTG2	8.69	8.93	8.76	8.67	9.19	9.12	9.33	9.01	9.8	9.69	9.25	9.2	8.56	8.46	9.13	8.59	9.3	8.5	9.54	8.94	9.17	10.14	8.64	8.88	9.4	8.37	9.44	9.32	10.05	9.19	8.71	9.21	8.91	8.54	9.91	8.74	8.13	8.85	8.58	8.57	8.69	9.32	8.41	8.19	8.6	8.82	9.05	8.73	9.37
PRELP	7.27	8.91	7.35	7.81	7.93	6.89	9.02	8.54	8.06	8.63	9.96	8.1	7.45	7.06	8.48	9.04	9.01	9.09	7.92	7.46	8.41	8.95	10.07	7.81	7	8.06	8.59	9.81	7.52	7.34	7.9	8.87	8.3	8.69	8.45	8.01	7.86	7.21	7.49	7.92	7.41	8.34	7.22	8.2	7.85	10.05	8.83	10.35	8.44
OPTC	6.49	6.58	6.85	7.26	6.46	6.66	6.98	6.78	6.98	6.95	6.61	6.82	6.6	6.49	6.82	7.03	6.56	6.47	6.96	6.42	6.96	6.69	6.8	6.63	6.7	6.9	6.62	6.65	6.64	6.36	6.58	6.53	6.58	7.11	6.35	6.62	7	6.67	6.6	6.87	6.97	6.95	6.36	6.91	6.7	6.36	6.58	6.7	6.47
ATP2B4	9.38	9.32	9.75	8.04	9.68	10.49	9.35	9.64	9.69	9.8	10.24	9.94	10.28	10.15	9.9	10.13	9.78	9.6	8.82	10.4	10.04	10.08	9.35	9.48	9.63	8.89	10.26	10.39	8.84	8.23	10.12	10.57	10.39	10.47	10.17	9.69	8.34	10.69	9.17	9.77	9.54	8.97	10.07	9.09	9.51	10.2	10.54	9.19	9.97
LINC00260	5.93	6.43	5.79	6.28	6.12	6.12	6.98	6.61	6.35	6.55	6.76	6.17	5.93	6.4	5.91	7.07	5.95	5.89	6.12	6.76	6.55	6.28	5.75	5.93	5.95	5.84	6.45	5.65	5.68	5.66	5.81	6.31	6.41	6.64	6.53	5.81	5.67	6.34	5.48	6.43	6.04	5.68	6.39	6.12	5.77	6.81	6.36	5.81	5.84
LAX1	6.75	7.08	7.04	6.81	8.37	6.62	7.55	6.79	7.1	8.36	8.09	6.52	7.35	6.82	6.97	7.41	7.91	6.84	6.92	6.79	6.51	9.05	6.73	7.06	7.88	7.01	8.74	8.86	6.19	8.08	6.62	7.76	8.19	7.2	9.67	6.91	6.49	6.98	6.66	7.06	6.69	7.47	6.31	6.41	7.08	6.81	8.4	6.96	7.04
SOX13	7.22	6.98	6.98	7.31	6.99	7.32	7.27	7.23	7.3	7.36	7.19	7.3	7.07	7.04	7.07	7.39	7.33	6.97	7.59	7.69	7.24	7.2	7.33	7.39	7.24	7.12	7	7.13	7.48	6.83	7.62	7.38	6.88	7.19	6.79	7.42	7.22	7.52	7.5	7.31	7.16	7.19	7.25	7.45	7.34	7.36	7.05	7.6	7.2
MDM4	10.3	9.94	9.74	8.16	10.44	10.17	10.43	9.67	10.44	9.81	10.13	9.66	9.4	9.96	9.87	10.64	10.35	9.99	10.56	10.81	9.19	10.09	9.35	10.21	10.44	9.59	10.64	10.13	10.25	10.46	9.59	10.45	10.29	9.83	10.55	9.45	9.68	9.92	9.64	10.11	9.56	9.35	9.94	9.31	9.58	10.18	10.55	9.6	9.44
NFASC	7.11	7.18	7.01	7.53	7.24	7.13	7.52	7.21	7.35	7.24	7.21	7.01	6.99	7.22	7.09	7.41	7.34	6.92	7.12	6.94	7.3	7.27	7.55	6.99	7.11	7.11	7.46	7.34	7.04	6.85	6.95	7.78	7.07	7.25	7.22	6.89	7.33	6.89	7.35	7.41	7.41	7.37	7.16	7.37	7.72	7.11	7.44	7.56	6.94
CNTN2	6.79	7.22	7.16	7.3	6.82	6.54	7.31	7.13	7.17	7.2	6.98	7.04	7.15	7.07	7.21	7.32	7.18	6.96	7.35	7.05	7.26	7.18	7.45	7.26	7.34	7.28	6.98	7.13	7.07	7.04	7.03	7.07	7.04	7.21	7.15	7	7.17	7.1	6.98	7.37	7.05	7.34	7.2	7.34	7.22	6.88	6.78	7.46	7.38
TMCC2	6.78	7.36	7.25	7.22	7.2	7.33	7.61	7.25	7.28	7.36	7.04	7.31	7.45	7.54	7.16	7.32	7.17	7.31	7.52	7.63	7.08	7.25	7.67	7.31	7.48	7.38	7.05	7.29	7.05	7.16	7.18	7.6	7.28	7.48	7.32	7.14	7.1	7.44	7.17	7.36	7.49	7.38	7.26	7.43	7.25	7.37	7.16	7.46	7.52
CDK18	7.01	7.2	7.32	7.81	6.96	7.02	7.47	7.6	7.64	7.31	7.26	7.18	7.27	7.12	7.32	7.23	7.54	7.1	7.49	7.01	7.57	7.33	7.55	7.31	7.32	7.78	7.24	7.15	7.19	7.05	7.27	7.06	7.19	7.61	6.8	7.63	6.97	7.17	7.39	7.65	7.04	7.59	7.44	7.51	7.33	7.24	6.93	7.38	7.46
MFSD4A	6.79	7.18	6.99	7.58	7.6	8.29	7.21	7.12	8.42	7.36	7.18	7.41	6.95	7.34	8.17	7.09	7.85	7.73	7.39	7.2	8.22	7.11	8.2	7.64	8.93	8.4	7.77	7.18	6.98	7.66	7.2	7.16	8.17	8.71	7.07	8.68	7.24	6.91	6.92	8.35	8.02	7.37	7.38	7.15	7.16	8.12	7.37	7.28	7.31
NUCKS1	12.33	12.24	12.16	10.38	12.22	12.44	11.3	12.13	12.45	11.76	12.04	12.62	12.34	12.06	12.3	11.9	12.36	12.71	12.54	12.31	12.15	11.89	12.15	12.52	11.77	11.88	12.07	12.22	12.53	12.01	12.72	12.37	12.42	12.07	12.31	12.04	12.14	12.47	12.41	12.14	11.51	10.34	12.3	12.09	12.06	12.83	12.35	11.82	12.25
LOC284581	7.82	7.8	7.17	7.24	6.96	8.46	7.8	7.74	7.59	8.12	7.68	7.34	8.01	7.11	7.42	7.75	7.66	6.86	8.52	7.14	7.64	7.48	8.03	7.55	7.57	7.42	8.29	7.3	6.77	7.71	7.33	7.86	7	7.56	8.64	6.76	7.22	8.31	6.33	8.61	7.19	7.58	8.49	7.96	7.38	8.2	8.26	7.39	6.66
AVPR1B	5.87	6.34	6.24	6.75	6.07	6.17	6.6	6.82	6.42	6.13	6.33	6.62	6.46	6.53	6.21	6.53	6.06	6.63	6.35	6.35	6.67	6.39	6.83	6.18	6.74	6.22	6.44	6.18	6.08	6.32	6.31	6.29	6.22	6.56	6.35	5.99	6.69	6.29	6.21	6.79	6.52	6.35	6.86	6.85	6.33	6.7	6.48	6.43	6.12
CTSE	6.7	8.34	6.9	6.93	9.08	6.38	7.83	6.74	11.81	8.98	11.24	7.95	9.42	7.14	9.93	8.35	9.61	12.04	8.77	6.72	11.02	6.79	8.1	9.29	9.28	6.86	9.36	9.76	6.76	6.7	6.89	8.37	8.49	8.97	8.62	9.41	6.6	6.93	7.27	10.07	9.31	8.48	9.48	6.87	7.56	9.43	10	7.14	11.97
SRGAP2	7.73	8.16	8.36	6.56	7.9	8.11	7.33	7.89	7.66	7.96	8.17	7.81	8.51	8.14	8.21	7.73	7.95	7.66	7.69	8.28	7.81	7.55	7.76	7.53	7.34	7.37	7.61	8.15	7.45	8.2	8.17	8.32	8.08	8.2	8.14	8.16	7.28	9.57	7.6	7.55	8.29	7.5	8.22	7.58	7.5	7.71	8.15	7.33	8.28
IKBKE	7.46	7.95	7.81	7.63	7.51	7.51	7.76	7.56	7.53	8.38	7.82	7.79	7.74	7.67	8.1	7.37	8.19	7.72	8.08	7.89	7.76	7.74	7.55	7.88	7.76	7.59	8.22	7.81	7.65	7.65	7.86	7.72	7.76	7.88	7.68	8.07	7.38	8.13	7.6	7.76	7.66	7.79	7.58	7.62	7.76	7.4	7.46	7.96	7.51
RASSF5	7.85	7.82	8.45	7.39	7.99	7.84	7.79	7.31	8.45	8.2	8.24	8	7.95	7.41	8.69	7.35	8.55	7.27	7.95	8.03	7.58	8.26	7.83	8	8.7	7.6	9.79	8.31	7.61	7.82	8.35	8.09	8.68	7.57	8.3	7.9	7.99	6.49	8.54	7.96	7.91	8.97	7.8	7.72	8.23	7.81	7.93	7.54	7.58
DYRK3	6.89	7.23	7.8	7.74	7.49	7.18	7.49	7.4	7.4	7.64	7.33	7.59	7.16	8.04	7.93	7.56	7.33	8	7.4	7.14	7.6	7.68	7.39	7.43	7.59	7.31	7.09	7.47	6.83	7.45	7.66	7.43	7.31	7.43	7.32	7.46	7.14	7.07	7.51	7.29	7.53	7.41	7.5	7.18	7.48	7.78	7.2	7.21	7.5
MAPKAPK2	8.73	8.68	8.96	8.37	8.55	8.75	8.74	8.64	9.42	9.11	8.85	8.29	8.58	8.69	9.14	8.37	9.15	8.81	8.78	8.35	8.61	9.19	8.74	9.16	8.23	8.55	8.78	8.85	8.63	8.49	9.1	8.62	9.04	9.03	9.09	8.94	8.03	8.06	9.32	8.56	8.39	8.99	8.65	8.36	8.71	9.14	8.57	9.02	8.82
IL19	5.52	5.79	5.56	5.92	5.41	5.49	5.86	5.74	5.43	5.68	5.71	5.7	5.58	5.83	5.53	5.74	5.63	5.8	5.5	5.68	5.83	5.7	5.92	5.54	6.22	5.97	5.76	5.58	5.67	5.43	5.48	5.74	5.5	6.09	5.65	5.92	5.88	5.68	5.68	6.02	5.72	5.83	5.77	5.89	5.46	5.59	5.31	5.98	5.58
IL20	5.79	5.89	5.65	6.04	5.8	6.01	6.1	5.71	6.01	5.9	5.86	6.13	6.1	5.76	5.85	6.13	5.88	5.84	5.95	5.94	5.81	5.87	6.36	5.65	6.32	5.94	5.77	5.7	5.78	5.88	5.91	6.06	5.53	6.4	5.7	5.71	5.81	6.09	6.76	6.1	6.15	5.93	6.05	5.78	5.96	5.88	5.58	6	5.83
IL24	5.87	6.45	6.12	6.38	6.48	6.13	6.42	6.3	6.61	6.55	6.39	6.23	6.26	6.14	6.55	6.01	6.58	6.13	6.53	6.26	6.55	6.74	6.52	6.11	6.86	6.22	7.06	6.7	6.23	6.38	6.26	6.8	6.4	6.57	6.51	6.26	6.69	6.08	6.45	6.6	6.47	6.54	6.37	6.68	6.61	6.42	6.28	6.19	6.03
PFKFB2	8.76	8.44	8.83	7.1	8.73	9.33	8.05	8.33	8.66	7.93	8.89	8.35	8.77	7.85	9.03	8.3	8.49	9.49	8.96	8.92	8.21	8	7.74	9.67	7.9	7.94	7.65	8.5	7.97	11.21	8.45	8.14	8.93	8.32	8.7	9.46	7.62	8.85	8.78	8.37	8.4	7.5	8.62	7.55	8.01	9.13	8.89	8.24	10.53
C4BPB	6.44	6.86	6.78	11.97	7.98	6.17	8.24	6.49	6.64	7.42	7.91	6.88	8.23	6.43	9.91	7.6	8.93	10.48	7.44	6.59	7.11	7.67	8.94	7.52	6.65	9.73	6.57	8.27	8.45	9.55	6.07	7.07	7.4	7.25	7.42	9.29	12.07	8.29	6.52	6.89	10.03	7.48	6.45	11.9	12.11	7.75	6.94	6.87	7.07
C4BPA	5.65	6.95	4.89	12.2	7.22	5.3	6.92	6.15	8.88	8.69	5.6	6.33	5.79	5.22	8.96	9.1	7.7	5.84	6.46	5.13	8.25	8.12	6.57	9.68	10.64	5.17	7.92	6.55	8.56	10.63	5.53	10.12	7.17	7.15	7.2	8.82	12.66	7.4	5.71	9.79	7.54	7.2	6.93	12.6	12.75	10.01	10.76	5.45	8.78
CD55	10.4	10.16	9.68	8.87	10.71	10.08	11.26	10.97	11.25	10.38	11.08	10.38	11.34	10.7	11.22	10.69	11.01	10.68	11.11	10.58	11.06	10.94	11.04	10.98	10.75	11	10.19	10.48	9.88	10.7	10.79	10.32	11.49	11.04	9.93	10.63	9.49	11.45	11.5	10.66	11.08	9.83	10.18	9.54	9.83	11.04	10.59	10.35	11.43
CR2	5.28	5.34	5.06	5.05	7.81	5.08	5.01	4.89	6.35	5.92	5.32	4.77	5.21	5.51	5.47	5.23	8.71	5.41	5.18	5.03	4.84	5.41	4.92	5.07	6.33	5.72	6.56	8.79	4.98	6.61	4.98	7.34	7.57	5.5	5.51	5.08	4.73	5.07	5.54	5.18	5.1	5.33	5.21	4.7	5.35	5.35	5.47	4.74	5.27
CR1	8.25	8.54	8.42	7.12	10.08	7.11	6.99	7.38	6.95	8.2	8.73	6.75	7.84	7.05	7.7	7.36	8.18	6.53	7.25	7.05	6.44	7.66	7.04	7.09	9.46	6.45	7.64	9.33	5.96	8.03	7.9	8.4	8.82	7.12	9.21	7.3	7.72	6.24	6.37	7.43	6.69	7.78	7.76	8.48	9.19	6.2	7.79	6.59	6.46
CR1L	5.5	5.34	5.89	5.39	5.42	5.06	4.83	4.54	4.51	5.32	5.62	4.89	5.39	5.25	5.13	5.37	5.5	5.08	4.98	4.88	4.56	5.34	5.33	4.82	5.8	5	4.93	5.7	4.53	5.77	5.19	5.34	5.17	5.23	6.33	5.5	5.33	5.19	4.89	5.02	5.53	5.18	5.13	5.25	6	4.87	5.28	4.98	4.76
CD46	11.76	11.29	11.42	10.53	11.91	12.18	11.85	11.54	12.09	11.37	11.74	12.21	12.08	11.69	11.92	12.27	12.18	11.98	12.37	12.46	12.05	11.91	11.49	12.11	12.23	11.97	11.58	11.85	12.5	12.24	11.81	11.63	12.24	12.16	11.5	11.97	11.72	12.5	12.4	12.22	10.99	10.65	11.27	11.6	11.77	12.26	11.92	11.91	11.85
LOC148696	6.81	7.01	6.61	6.4	7.02	6.8	7.39	6.86	7.19	6.94	7.39	6.75	6.96	7.09	7.25	7.42	7.23	7.21	8.55	7.19	7.27	7.4	7.54	7.05	7.76	7.16	7.47	7.28	7.36	6.77	6.54	7.57	7.49	7.36	7.41	6.7	7.26	6.98	6.87	7.39	6.71	7.07	6.99	7	7.02	7.02	7.26	7.49	7.4
CAMK1G	6.61	6.81	6.48	6.23	6.31	6.66	6.5	6.8	6.61	6.74	6.85	6.68	6.63	6.89	6.79	7.04	6.66	6.73	6.58	6.67	6.9	6.78	6.77	6.72	6.61	6.64	6.81	6.82	6.44	6.69	6.45	6.66	6.58	6.8	6.7	6.45	6.42	6.64	6.68	6.89	6.34	6.55	6.96	6.84	6.63	6.98	6.79	6.98	6.53
G0S2	9.57	9.44	10.19	10.2	9.55	8.81	9.46	9.11	8.99	9.59	9.42	8.65	9.36	9.62	9.52	9.03	9.39	8.86	9.3	8.63	10.11	9.17	9.03	9.33	9.27	9.63	9.48	9.38	8.96	9.33	8.66	8.92	9.06	9.69	9.4	9.65	9.55	8.79	9.1	8.75	9.6	9.69	9.54	10.41	9.85	9.52	9.42	9.25	9.06
HSD11B1	8.21	8.8	7.82	11.92	7.62	6.67	7.64	7.55	7.11	9.33	9.48	7.42	8.12	8.99	9.86	7.69	8.83	7.52	6.78	7.65	8.01	8.47	7.21	7.74	6.66	6.83	7.95	9.39	8.08	9.15	7.03	7.55	8.36	7.29	8.71	8.6	12.21	7.1	8.16	7.06	8.15	7.23	7.37	12.05	10.81	8.49	8.62	8.21	7.03
TRAF3IP3	7.86	7.53	7.41	7.05	8.01	7.23	7.05	7.04	7.84	8.13	8.13	7.15	7.32	7.15	7.63	7.02	8.11	6.48	6.84	6.72	7.33	7.46	7.38	7.28	8.4	6.8	9.75	8.43	6.86	7.47	7.54	8.23	7.92	6.85	8.46	7.45	7.26	6.89	7.9	7.07	7.03	8.12	6.75	6.97	7.49	6.79	8.2	7.44	6.82
UTP25	8.83	8.11	8.46	7.99	8.09	8.86	8.2	8.27	8.25	8.24	8.4	8.6	8.54	8.3	8.91	8.32	9.05	8.36	8.51	9.01	8.03	8.4	8.03	9.18	8.37	8.3	8.27	8.09	8.3	9.21	9.58	8.44	9.01	8.53	8.14	8.39	8.06	9.21	9.02	8.67	7.99	7.98	8.99	8.4	8.41	8.59	8.24	8.02	8.5
SYT14	6.52	4.85	4.82	5.49	5.29	6.38	5.08	4.88	5.42	4.88	5.04	8.26	4.8	4.75	5.09	4.99	5.07	5.06	5.13	4.94	5.23	4.92	4.94	4.82	4.79	4.84	4.91	5.05	4.75	9.2	6.55	4.89	4.86	5.34	4.76	6.64	5.07	4.79	6.91	5.27	5.4	4.83	4.51	5.19	4.89	5.19	4.51	4.87	4.77
SERTAD4	7.23	7.9	5.68	6.2	7.37	7.59	7.9	7.79	8.65	7.24	7.49	8.16	6.04	7.18	6.59	7.52	9.06	8.79	7.47	7.72	8.26	7.92	8.98	7.63	6.67	7.99	6.89	7.35	7.13	6.01	8.35	7.37	8.89	8.38	6.16	6.87	6.29	7.98	7.68	8.64	7.85	6.81	7.7	6.18	6.49	9.36	7.48	8.51	8.57
HHAT	7.92	7.97	7.3	7.33	7.57	8.13	8.11	7.9	8.05	7.75	7.88	8.09	7.5	7.79	8.03	7.83	8.55	7.71	8.09	7.6	7.81	7.98	7.99	8.58	7.61	7.7	7.91	7.86	8.64	8.25	7.86	7.88	8.12	8.33	7.52	7.62	7.64	8.2	7.99	8.13	7.21	7.31	7.62	7.8	7.93	8.15	7.77	7.74	7.75
RCOR3	9.71	9.31	9.09	8.29	9.53	9.82	9.57	9.32	10.05	9.22	9.41	9.36	9.17	9.35	9.4	9.74	9.72	9.89	10.56	10.04	9.34	9.51	9.35	10.07	9.73	8.84	9.77	9.54	10.56	9.63	9.62	9.57	9.91	9.29	9.83	9.53	9.73	10.06	9.57	9.49	9.66	9.37	9.6	9.37	9.07	9.99	9.73	9.32	9.54
TRAF5	6.94	7.47	6.91	5.52	8.22	7.25	6.95	8.6	7.5	7.45	7.94	7.46	7.24	7.28	7.34	7.65	7.73	7.58	6.79	7.17	6.57	7.25	7.42	6.96	7.74	6.23	8.27	7.88	9.12	7.66	6.5	8.45	8.29	7.44	8.29	7.51	5.85	6.97	6.7	6.75	6.73	6.9	7.16	5.83	6.49	7.1	7.94	6.49	6.83
LINC00467	7.8	7.31	7.92	8.96	8.07	8.21	7.82	7.95	7.22	7.61	7.47	7.67	8.13	6.91	8.79	7.65	8.47	7.74	8.26	8.64	7.99	7.24	7.66	8.85	7.58	8.11	7.13	7.16	8.32	8.55	8.55	6.85	8.11	7.61	7.48	8.42	8.06	9.11	8.59	7.37	8.29	7.85	7.25	7.94	7.73	8.91	7.22	7.24	7.56
DTL	10.22	8.75	10.06	8.05	8.31	10.27	8.18	9.1	7.03	8.74	8.03	8.5	9.33	8.52	9.22	8.26	8.43	10.51	7.17	9.91	9.21	8.43	6.83	8.79	6.58	8.43	8.13	8.07	10.65	10.08	10.01	7.46	9.08	8.97	8.15	10.5	5.59	10.9	10.22	8.85	7.61	8.56	9.76	7.87	8.2	6.42	8.41	7.34	8.67
PPP2R5A	9.12	7.82	8.39	8.73	9.08	9.67	7.76	8.02	9.44	7.97	8.57	8.43	8.47	8.18	8.7	8.61	9.14	9.56	8.94	9.04	8.58	8.2	8.59	9.44	8.56	8.06	9.04	8.8	9.71	9.32	8.58	9.06	9.79	8.41	8.9	9.14	9.05	9.82	8.82	8.73	8.77	7.97	8.81	8.76	8.72	9.21	9.28	7.91	9.34
SNORA16B	6.59	6.49	5.39	4.91	7.49	7.43	6.7	6.12	6.53	6.01	7	6.24	5.74	6.16	6.09	7.45	7.14	7.47	7.26	7.19	6.07	5.92	6.16	6.76	7.03	6.2	6.9	6.7	7.26	7.37	5.76	7.08	8.05	6.9	8.29	5.81	7.12	8.34	5.8	7.06	6.5	5.29	7.07	6.68	6.2	7.14	7.82	6.16	7.13
NENF	11.17	10.35	10.59	11.65	10.24	10.98	10.47	10.72	11.52	10.93	10.21	10.43	10.7	10.36	11.16	9.9	11.08	10.97	11.37	10.49	10.85	10.81	11.14	11.26	10.04	10.1	10.29	10.88	10.87	11.11	11.07	10.38	10.94	10.1	10.38	11.2	10.71	10.85	11.22	10.56	11.47	11.11	10.24	10.85	10.79	11.58	10.34	10.76	10.5
ATF3	7.64	7.1	7.08	7.03	7.04	7.91	7.58	7.61	7.18	7.27	7.31	7.25	7.34	7.7	7.27	7.32	7.27	7.38	6.97	7.06	7.31	7.31	7.21	7.2	7.31	7.37	7.19	7.2	7.11	7.72	7.34	7.33	7.26	7.83	7.45	7.32	7.05	7.86	7.3	7.22	7.23	7.34	7.45	7.58	7.35	7.23	7.35	7.37	7.63
FLVCR1	8.08	6.79	6.74	5.68	7.43	8.48	6.53	7.38	7.35	7.41	7.11	7.19	7.12	6.85	7.6	7.92	7.86	7.8	7.17	8.5	7.18	7.15	6.59	8.3	7.02	6.81	7.08	7.2	8.25	8.56	7.67	7.36	8.33	7.57	7.33	8.73	6.37	8.36	7.78	7.17	6.91	6.51	7.42	6.51	6.26	7.81	7.06	6.79	6.73
VASH2	7.12	7.45	7.13	7.77	7.14	7.06	7.57	7.68	7.68	7.43	7.24	6.92	6.9	7.26	7.34	7.5	7.41	7.01	7.53	6.85	7.61	7.38	7.51	7.53	7.19	7.3	7.33	7.35	7.23	7.02	7.17	7.4	7.05	7.27	7.26	7.14	7.08	7.42	7.1	7.12	6.98	7.48	7.22	7.42	7.31	7.16	7.04	7.59	6.96
RPS6KC1	9.3	8.18	8.66	7.2	8.29	9.02	8.07	8.19	8.46	8.29	8.49	8.4	8.68	8.39	8.42	8.42	8.42	8.39	8.22	9.32	8.06	8.25	7.96	8.68	7.74	7.61	7.89	8.64	9.04	9.1	8.86	8.3	8.66	8.15	8.67	8.72	7.69	8.78	8.97	7.85	7.87	8.13	8.24	7.97	8.05	8.44	8.48	7.73	8.68
PROX1	5.96	6.09	6.31	9.02	6.32	6.34	6.67	6.97	5.6	6.48	6.66	6.29	6.47	5.72	6.36	7.5	6.42	6.07	6.35	6.16	6.74	5.99	6.86	6.52	6.69	6.98	6.89	7	6.78	8.83	5.93	7.23	7.1	6.62	6.78	5.9	10.65	6.06	6.01	6.06	6.19	6.11	6.39	10.47	9.97	6.49	8.06	6.78	7.01
SMYD2	7.98	7.22	7.7	8.01	7.23	7.85	7.21	7.63	7.83	7.22	7.1	7.17	7.46	7.35	7.37	7.87	7.27	7.87	7.33	8.42	7.53	7.32	7.25	8.02	7.2	7.24	7.32	7.57	7.64	9.06	7.78	7.37	7.61	7.45	7.59	7.93	7.32	8.6	8.47	6.59	7.92	7.44	7.44	7.48	7.41	8.03	7.28	7.55	7.6
CENPF	10.62	9.34	10.22	7.27	8.85	11.46	8.8	9.98	7.26	9.88	8.28	9.56	9.88	9.7	9.5	9.21	8.64	11.12	8.56	11.06	9.48	9.28	7.57	9.5	7.14	8.78	7.63	8.4	10.49	11.4	11.38	7.61	9.23	10.03	8.76	10.73	6.29	11.06	10.46	8.88	8.66	7.52	10.77	8.27	8.34	7.39	8.24	7.58	8.76
KCNK2	6.64	6.24	6.81	5.97	8.99	7.1	6.43	6.36	6	6.23	5.92	7.61	6.43	7.14	6.06	6.54	6.37	9.06	6.21	6.41	6.65	5.98	7.64	5.88	6.35	6.76	6.2	6.29	6.01	9.09	7.19	6.52	6.93	7.72	6.71	6.1	6.14	6.14	6.18	7.24	6.74	7.15	7.43	6.17	6.31	6.21	6.06	6.33	8.82
KCTD3	9.7	8.7	9.23	9.02	9.12	9.62	8.65	8.67	7.74	8.71	9.13	9.36	9.81	9.26	9.27	9.02	9.65	10.5	8.59	10.29	9.1	8.78	9.05	10.03	8.41	7.9	8.09	9.26	10.68	9.23	9.48	9.31	9.17	8.71	9.34	9.28	10.33	9.56	9.89	7.82	8.84	8.53	9.72	9.64	9.68	9.46	9.29	8.82	8.58
SPATA17	7.33	6.55	6.14	6.04	7.13	7.4	6.42	6.18	6.81	6.89	6.63	6.54	6.88	6.43	6.92	7.87	8.47	8.51	6.01	8.94	7.11	7.26	7.1	7.89	6.4	5.89	5.72	6.5	8.15	6.24	7.87	6.2	6.82	6.61	6.21	7.6	6.16	7.34	7.53	6.9	7.49	6.37	7.41	6.37	5.89	7.13	6.31	7.43	7.48
RRP15	11.58	10.05	11.09	9.99	9.97	10.87	9.46	10.52	10.96	10.04	9.91	10.33	10.51	10.19	11.03	10.09	10.5	10.61	10.68	10.96	10.71	10.11	10.22	11.22	9.85	10.09	10.23	10.19	11.28	11.21	11.58	10.29	10.73	9.99	10.19	11.87	9.4	11.45	11.43	10.07	10.16	10.16	10.24	9.87	9.8	10.96	10.21	9.94	10.75
TGFB2	7.57	7.96	9.06	7.25	7.7	7.94	7.19	7.6	8.23	8.44	7.92	8.82	10.47	8.16	8.5	9.5	8.77	7.64	7.02	7.01	8.89	7.61	9.55	8.32	6.97	7.84	8.07	8.94	7.97	8.06	9.26	8.98	8.63	7.97	8.02	10.08	6.81	7.06	9.05	8.47	8.31	7.1	10.77	8.18	8.17	10.49	9.13	9.7	8.05
LYPLAL1	8.91	8.01	8.02	8.93	8.58	8.97	7.23	7.68	8.62	7.45	7.67	7.61	7.93	7.38	8.3	8.3	8.26	8.11	8.26	8.64	7.99	7.5	7.16	9.13	7.44	6.84	7.43	8.33	8.45	8.72	7.86	8.07	8.36	7.07	7.93	9.05	8.57	8.29	9.24	7.1	8.43	7.64	7.44	8.21	8.27	8.83	7.69	7.39	7.77
IARS2	10.4	9.36	9.92	9.69	9.67	10.53	9.18	9.69	10.25	9.41	9.46	10.12	10.35	9.59	10.07	9.59	10.17	10.37	10.15	10.75	10.05	9.76	9.21	10.73	9.41	9.13	9.38	9.94	10.21	10.93	10.73	9.57	10.09	9.74	9.39	10.25	10.14	10.48	10.36	9.77	9.68	8.46	10.26	10.09	9.87	10.5	9.61	9.76	9.66
MARK1	9.2	7.27	6.86	6.47	7.63	9.46	7.16	7.33	6.81	7.7	7.56	8.58	6.73	7.33	6.57	7.5	8.93	7.56	7.8	6.63	7.04	7.36	7.22	8.43	6.43	6.67	7.06	7.95	6.89	9.72	7.99	8.31	7.54	7.8	7.25	9.02	6.45	7.98	8.03	6.23	6.86	7.24	7.41	6.41	6.98	8.68	8.17	7.41	7.03
C1orf115	7.25	7.21	7.12	8.72	7.54	7.23	7.71	7.45	7.36	7.74	7.57	7.18	7.34	7.13	6.84	7.17	7.87	7.69	7.77	6.85	7.4	6.98	7.4	7.72	7.3	6.97	7.97	7.58	7.8	7.91	7.48	7.52	7	7.44	7.46	7.52	8.41	10.12	7.79	7.44	7.22	7.34	7.11	8.99	8.42	7.92	7.46	8.01	6.91
2020-03-02	7.81	8.72	8.53	10.36	9.31	8.46	8.4	8.3	9.2	8.82	8.82	8.74	9.14	8.22	8.21	8.98	8.8	9.57	9.17	8.1	9.1	8.34	8.55	9.63	8.36	6.86	8.41	9.16	9.49	8.82	7.2	8.92	8.76	8.26	8.7	9.27	10.93	9.61	9.4	7.94	8.3	8.7	8.82	10.69	10.68	9.65	9.26	8.71	7.68
2020-03-01	7.85	6.95	7.72	9.36	8.28	7.85	6.77	7.61	9.37	7.35	7.22	7.06	7.82	7.46	7.66	8	6.9	8.35	9.21	7.07	7.66	6.9	7.02	9.24	8.25	6.9	6.79	7.12	8.01	8.87	8.54	6.73	7.79	7.2	7.01	8.22	10	10.15	8.65	7.12	7.35	7.16	7.86	8.61	8.75	8.34	7.55	7.57	7.5
HLX	7.93	8.07	8.12	8.57	7.87	7.71	8.43	8.38	8.14	8.7	8.35	8.07	8.21	8.35	8.18	8.07	8.02	8.06	8.18	7.84	8.28	8.46	8.55	8.2	8.14	8.16	8.41	8.29	8.08	8.08	7.88	8.35	7.96	8.2	8.19	8.44	8.5	8.06	8.25	8.05	8.17	8.57	8.24	8.37	8.24	8.12	8.16	8.48	8.1
MIA3	9.7	9.26	9.44	9.37	9.69	10.12	9.07	9.65	10.26	9.43	9.95	9.73	9.84	9.71	9.69	9.81	9.95	9.88	10.29	10.19	9.51	9.62	9.67	10.16	9.67	8.69	9.62	9.94	11.21	10.54	9.56	9.82	9.88	9.71	10.01	10.12	10.53	10.09	9.81	9.2	9.09	8.72	9.36	10	9.92	9.92	9.92	10.21	9.96
BROX	10.11	9.28	9.52	8.43	9.89	10.34	9.56	9.63	10.14	8.95	9.64	9.74	10.51	9.83	9.89	9.84	10.03	10.37	9.45	10.51	9.41	9.48	9.23	10.36	9.38	8.62	9.47	9.93	10.43	10.06	10.07	9.44	10.09	9.91	9.79	9.87	8.99	10.41	10.42	9.7	9.56	8.72	9.18	8.67	8.82	10.36	9.57	8.95	9.79
FAM177B	5.58	6.03	6.12	5.99	8.69	5.65	8.19	10.28	9.01	7.11	7.2	6.37	7.84	6.29	8.33	9.05	8.77	9	9.25	6.22	8.83	7.21	7.25	9.92	7.52	6.99	8.28	7.49	8.1	6.16	5.43	8.32	10.04	6.95	7.1	6.04	5.92	5.76	7.92	7.32	6.24	6.46	6.16	5.9	5.8	7.71	7.62	5.62	6.29
DISP1	7.27	7.52	7.7	7.27	7.91	8.02	7.52	7.26	7.62	7.94	7.6	7.53	8.22	7.62	7.7	7.93	7.67	7.93	7.53	7.47	7.66	7.18	7.52	8.21	7.23	7.08	8.02	7.94	7.45	8.45	7.53	8.19	7.92	7.4	7.99	8.08	7.61	6.44	7.67	8.1	7.54	6.94	6.75	7.31	7.6	7.93	7.97	7.26	7.78
CCDC185	6.93	7.19	6.98	7.48	6.88	6.83	7.28	7.08	7.35	7.37	6.96	7.12	6.89	7.07	7.01	7.16	7.07	7.19	7.32	6.97	7.26	7.1	7.7	7.04	7.31	7.17	7.11	6.95	6.78	6.67	6.73	7.18	6.82	7.22	6.93	7.06	7.3	7.11	7.11	7.31	7.36	7.32	7.25	7.36	7.35	7.09	6.89	7.25	7.21
CAPN2	9.83	9.88	10.98	9.19	10.35	10.32	10.51	10.57	11.07	10.01	10.56	10.41	11.12	10.61	11.27	9.68	11.28	10.96	11.31	10.8	11.13	10.84	11.14	10.94	10.66	10.49	10.42	10.4	10.19	10.78	11.38	10.54	10.42	11.12	10.23	10.9	8.39	9.83	10.85	10.58	10.15	10.1	11.09	9.32	9.94	11.14	10.56	11.47	10.8
FBXO28	9.71	8.12	9.53	7.51	9.59	9.91	8.17	8.7	9.6	8.33	8.87	9.2	10.02	8.91	8.94	8.95	9.13	9.63	8.95	10.83	9.26	8.67	8.72	9.5	8.93	8.36	8.7	9.21	9.83	9.92	9.63	9.1	9.8	9.52	8.9	9.56	9.15	9.64	9.24	8.95	9.21	7.55	9.06	8.37	8.86	9.85	9.02	8.32	9.56
DEGS1	9.95	10.18	10.09	9.79	10.15	10.68	8.87	9.62	9.44	9.81	9.81	9.16	9.82	9.9	10.18	8.88	10.15	9.88	9.7	11.58	9.55	9.72	9.67	9.69	9.3	8.8	9.67	9.98	10.77	10.46	9.84	9.55	9.98	9.5	9.92	10.29	9.13	9.78	9.48	9.38	11.64	10.08	9.24	9.19	9.86	10.14	9.82	9.7	10.04
CNIH4	12.2	11.31	12.01	11.33	11.36	12.21	10.48	11.61	12.01	11.34	10.83	11.26	11.99	11.44	12.04	11.2	12.01	12.18	11.54	11.78	12.01	11.45	11.49	12.11	11.27	11.41	10.73	11.37	11.51	12.61	12.22	10.96	11.78	11.89	10.7	12.58	10.95	11.89	12.11	11.31	11.94	11.21	11.53	11.3	11.08	11.95	10.97	11.12	11.68
CNIH3	6	7.04	6.6	6.27	6.14	7.29	6.12	6.46	6.23	7.06	7.29	6.33	6.29	7.65	6.26	6.61	6.46	6.81	6.15	6.62	6.76	6.42	7.23	6.16	6.35	6.53	6.07	7.11	5.96	7.62	7.16	6.53	6.96	7.29	6.53	6.79	5.5	6.28	6.08	6.6	6.51	6.15	7.05	6.06	6.18	6.94	5.79	6.43	7.09
DNAH14	6.95	6.46	6.8	6.21	9.26	7.81	6.76	7.29	8.39	6.31	5.98	8.04	8.35	6.49	6.89	7.52	7.32	9.75	7.72	8.87	6.79	7.08	6.47	7.89	7.12	6.14	5.26	6.56	7.95	8.98	4.87	6.29	8.4	7.16	6.55	8.35	6.56	8.15	8.3	8.09	7.16	6.72	7.4	6.58	6.36	8.2	6.74	6.95	7.68
EPHX1	8.69	8.12	9.06	10.58	8.6	9.17	7.81	8.11	8.78	8.51	7.82	9.1	8.41	8.05	9.32	7.46	8.25	8.23	11.78	7.39	9.72	9.35	8.84	10.52	8.43	8.63	8.42	8.6	9.41	8.85	8.76	8.37	8.68	8.86	8.48	10.24	10.98	7.48	9.71	9.11	7.71	8.73	7.87	10.76	10.25	9.22	8.59	8.74	9.93
MIXL1	7.29	7.52	7.31	7.67	7.36	7.39	7.97	7.77	7.75	7.71	7.68	7.63	7.43	7.71	7.4	7.78	7.37	7.47	7.7	7.81	7.44	7.88	7.74	7.27	7.98	7.56	7.55	7.66	7.14	7.47	7.32	7.67	7.55	7.69	8.11	7.23	7.65	7.66	7.34	7.77	7.7	7.78	7.3	7.63	7.44	7.24	7.53	8.06	7.46
STUM	6.98	7.37	6.96	7.69	6.97	6.85	7.24	7.16	7.44	7.33	6.82	6.92	7.02	7.13	7.17	7.03	6.95	7.25	7.43	6.89	7.36	7.65	7.21	7.14	7.31	7.35	7.31	7.27	7.4	7.38	6.96	7.09	6.69	7.27	6.95	6.89	7.25	7.44	7.1	7.2	7.37	7.57	6.87	7.29	7.29	7.12	7.28	7.18	7.03
PSEN2	7.33	7.6	7.67	8.1	7.6	7.52	7.77	8	8.14	7.74	7.65	7.6	7.82	7.62	7.84	7.32	7.83	7.71	8.04	7.64	7.89	7.77	7.76	8.38	7.46	7.15	7.68	7.62	7.79	7.68	8.11	7.51	7.77	7.46	7.57	8.22	7.6	7.58	8.09	7.6	7.47	7.82	7.9	7.74	7.69	8.05	7.52	7.6	7.41
COQ8A	7.14	7.04	6.84	7.67	7.11	6.93	7.44	7.18	7.47	7.3	7.04	7.02	7.41	6.86	7.32	7.23	7.4	7	7.38	7.31	7.19	7.17	7.18	7.57	6.94	7.41	7.25	7.12	7.05	7.06	7.56	7.36	6.96	7.19	6.77	7.18	7.39	7.35	7.31	7.22	7.43	7.5	7.72	7.72	7.75	7.23	6.94	7.11	7.01
BTF3P9	5.32	5.89	5.85	6.13	5.97	5.76	5.96	5.64	5.74	5.93	6.18	5.82	5.93	5.91	5.79	6.21	5.92	6.14	5.97	5.81	6.02	5.82	5.72	5.79	6.09	5.87	5.8	5.88	5.7	5.8	5.9	6.09	5.93	6.2	5.85	5.79	5.69	5.99	5.78	5.99	6.12	6.17	6.27	5.82	5.98	5.53	5.89	5.83	5.75
ZNF678	7.56	7.58	7.44	7.23	7.57	7.55	7.6	7.54	8.76	7.19	7.68	7.56	7.68	7.07	7.35	8.16	7.5	8.17	7.66	7.55	7.38	7.74	7.51	8.12	7.57	7.46	7.9	7.78	8.51	7.84	7.57	7.76	8.18	7.6	7.88	7.37	7.08	8.38	6.92	8.35	6.97	7.05	7.48	7.46	7.31	8.23	7.66	7.28	7.73
PRSS38	6.39	6.24	6.04	6.8	5.91	6.13	6.34	6.19	6.34	6.38	6.1	6.29	5.97	6.24	6.21	6.35	6.13	6.14	6.29	6.06	6.32	6.13	6.4	6.09	6.32	6.36	6.03	6.15	6.05	6.33	6.22	6.35	6.17	6.44	5.93	6.25	6.4	6.32	6.43	6.43	6.45	6.35	6.82	6.35	6.27	6.33	6.03	6.52	6
WNT3A	6.86	6.99	6.9	7.63	6.75	6.85	7.24	7.12	7.4	7.12	6.95	6.92	7.16	7.2	7	7.05	7	6.92	7.18	6.95	7.06	7.07	7.44	7.11	7.06	7.07	6.95	6.84	7.17	7.05	6.99	6.9	6.92	7.04	7.03	7.09	7.15	7.2	6.85	7.07	7.22	7.35	6.58	7.17	7.11	7.16	6.77	7.35	6.81
ARF1	10.72	10.32	10.49	10.56	9.7	9.97	10.44	11.08	11.21	10.56	10.29	9.83	10.56	9.87	10.88	9.95	10.86	10.12	10.42	10.07	10.69	10.99	10.86	11.26	9.62	10.22	10.32	10.12	10.87	10.3	11.17	9.86	9.98	10.6	9.86	10.9	10.09	10.5	10.98	10.26	9.91	10.66	9.93	10.62	10.39	11.05	9.71	11.02	10.25
GUK1	9.58	8.99	9.32	10.47	8.98	8.98	9.07	9.56	9.86	9.51	9.19	8.83	9.18	9.05	9.49	8.35	9.29	9.05	9.11	9.05	9.42	9.43	9.68	9.54	8.73	9.23	8.95	9.29	9.09	8.64	9.43	8.96	9.08	8.92	9.15	9.22	9.16	9.17	9.5	8.58	10.14	10.25	9.15	9.35	9.48	9.82	8.88	9.72	9.18
GJC2	7.69	8.19	8.16	8.37	7.87	7.63	8.6	8.51	8.25	8.52	8.08	8.1	7.97	8.33	8.16	8.47	8.01	7.59	8.36	7.71	8.19	8.2	8.39	8.3	8.41	8.42	8.09	7.85	7.94	7.7	8	8.16	7.62	8.19	7.92	8.27	7.99	8.03	8.24	8.18	8.12	8.41	8.25	8.09	8.23	8.01	8	8.46	8.1
IBA57	6.86	6.88	6.98	7.31	6.96	7.06	7.14	6.8	7.43	6.97	7.13	7.05	7.3	6.92	7	7.41	7.13	7.05	7.05	6.85	6.83	7.2	7.3	7.34	7.24	7.12	7.09	6.89	6.91	6.96	7.06	7.51	7.11	7.06	7.17	6.97	7.02	7.14	7.04	7.27	7.31	7.15	6.89	7.25	7.3	7.02	6.97	7.28	7.21
OBSCN	6.88	7.17	6.87	7.28	6.78	6.87	7.42	7.05	7.14	7.11	6.95	7.09	6.91	7.09	7.03	7.12	7.08	7.04	7.15	7.05	7.1	7.14	7.23	7.14	7.09	7.27	7.22	6.91	7	6.92	7.12	7.09	6.8	7.19	6.93	7.12	7.05	6.97	7.08	7.21	6.95	7.26	7.2	7.18	7.09	6.94	6.78	7.27	6.9
H2BU1	6.84	6.85	6.78	7.05	6.38	6.59	6.39	6.19	6.68	6.23	6.5	6.57	6.85	6.66	6.59	6.58	6.82	6.34	6.7	7.4	6.94	6.81	6.67	6.76	6.74	6.92	6.62	6.4	6.1	6.37	6.8	6.19	6.12	6.71	6.4	7.09	6.32	7.16	6.85	6.62	6.34	6.89	6.63	6.34	6.51	6.44	6.29	7.12	6.3
RNF187	8.68	8.5	8.6	8.9	8.09	8.45	8.84	8.79	8.71	8.83	8.56	8.53	8.6	8.57	8.77	8.67	8.71	8.41	8.63	8.32	8.56	8.72	8.81	8.89	8.64	8.68	8.55	8.67	8.79	8.52	8.85	8.48	8.37	8.65	8.36	8.83	8.72	8.67	8.87	8.53	8.74	9.12	8.62	8.6	8.69	8.75	8.42	9	8.52
DUSP5P1	5.91	5.85	5.87	6.49	5.81	6.3	6.38	6.14	6.04	5.78	6.24	6.03	6.08	6.53	6.01	5.99	6.25	6.25	6.16	5.92	6.12	5.92	6.39	6	6.4	6.16	5.86	6.13	6.07	6.07	5.93	6.21	6.21	5.98	6.34	6.03	6.08	6.42	5.95	6.18	6.77	6.3	6.57	6.28	6	5.72	6.06	6.6	5.86
RHOU	7.99	8.71	8.37	8.91	8.61	7.72	7.97	8.83	9.42	8.68	8.47	8.45	8.88	8.37	9.49	9.12	9.58	7.73	8.61	7.79	8.4	9.22	8.42	9.72	8.62	8.96	8.62	8.75	8	9.52	8.25	8.95	9.04	8.95	8.71	9.16	9.09	10.73	8.65	8.27	8.54	8.57	8.4	9.02	9.32	9.41	8.85	9.01	8.87
TMEM78	5.34	5.29	5.38	6.3	5.55	5.48	5.82	5.61	5.35	5.66	5.67	5.76	5.78	5.73	5.53	5.86	5.79	5.61	5.58	5.34	5.46	5.81	5.59	5.59	5.95	5.88	5.67	5.7	5.21	5.98	5.37	5.84	5.79	5.88	5.81	5.68	5.52	6.01	5.6	5.49	5.71	5.77	5.54	5.65	5.38	5.24	5.78	5.76	5.52
URB2	8.17	6.93	7.65	6.93	7.08	8	7.18	7.33	7.22	7.28	7.04	6.96	7.67	7.35	7.45	7.24	7.25	7.26	7.1	8.23	7.16	7.14	6.84	7.54	6.89	6.95	7.07	7.09	7.63	7.1	8.14	6.93	7.33	7.1	7.04	7.61	6.78	8.15	7.62	7.09	7.11	7.04	7.62	6.91	6.9	7.17	7.06	7.08	7.23
GALNT2	8.31	8.32	9.1	8.52	7.91	8.23	8.76	8.63	8.35	8.58	8.47	8.31	9.75	8.23	8.51	8.38	8.71	7.77	8.3	10.38	8.57	8.39	8.34	8.64	8.62	8.06	7.87	8.17	8.13	8.42	8.57	7.96	8.13	8.87	8.16	8.65	8.22	8.71	9.43	7.84	7.86	8.18	8.84	9.01	9.5	8.59	8.18	8.29	7.97
COG2	7.99	7.1	7.8	6.82	7.72	8.07	7.31	7.53	8.52	7.13	7.46	7.56	8.27	7.28	7.6	7.55	8.17	8.05	7.68	8.31	7.55	7.67	7.49	8.4	7.27	6.62	7.36	7.54	8.9	7.74	8.13	7.44	8.22	7.4	7.28	8.14	6.99	8.01	8.33	6.97	7.29	6.88	7.89	6.85	7.06	8.02	7.28	7.26	7.57
CAPN9	5.97	5.97	6.01	6.11	6.38	5.75	6.62	7.82	8.49	6.79	6.06	6.04	6.54	6.06	6.19	6.55	7.26	6.05	6.49	5.82	6.67	6.48	6.91	7.73	6.43	6.05	6.71	5.82	6.94	6.43	6.01	5.73	6.01	6.52	6.19	8.32	6	6.21	6.09	6.07	6.37	6.77	6.44	6.15	6.06	6.64	6.36	6.31	6.56
ARV1	10.38	9.53	9.94	10.82	10.1	10.66	9.01	9.62	10.6	9.33	9.81	9.92	10.44	9.47	9.88	9.64	10.01	10.72	10.72	10.6	10.08	9.97	9.85	10.91	10.02	8.95	9.63	10.04	11.48	10.62	10.2	9.83	10.25	9.74	9.73	10.65	10.16	10.22	10.53	9.04	10.31	9.96	9.8	10.37	9.93	10.36	9.88	9.7	10.53
TRIM67	6.75	7.06	7.14	7.13	7.02	6.98	7.28	7.15	7.2	7.12	6.94	6.87	6.85	7.06	7.04	7.19	7.13	7.03	7.25	6.74	7.32	7.19	7.32	7.11	7.21	7.19	7.11	6.9	7.07	6.81	7.03	6.98	6.89	7.18	6.91	6.91	6.7	7.04	6.88	7.33	7.23	7.42	6.83	7.08	7.26	6.74	6.96	7.24	7
GNPAT	10.28	9.35	9.75	9.71	9.75	10.31	9.43	9.76	9.92	9.5	9.7	9.55	10.23	9.46	9.87	9.68	9.89	9.95	9.95	10.54	9.45	9.52	9.3	10.3	9.23	8.74	9.43	9.88	10.28	10.17	10.38	9.66	10.05	9.36	9.85	9.91	9.72	10.31	10.02	9.47	9.45	9.34	9.12	9.57	9.65	10.04	9.68	9.28	9.69
SPRTN	9.48	8.08	8.66	8.3	8.58	9.55	8.41	8.29	8.7	8.16	8.35	8.28	8.89	8.07	8.57	8.64	8.51	8.73	8.59	9.57	8.47	8.51	8.06	9.15	8.27	7.64	8.5	8.59	9.15	8.85	9.27	8.37	8.56	8.06	8.66	8.66	7.86	9.11	9.29	8.15	8.63	7.43	8.34	8.07	8.27	8.8	8.46	7.89	8.12
MAP10	6.66	7.17	6.64	7.84	7.5	7.97	7.53	7.72	7.31	7.29	7.38	8.04	7.59	7.21	7.9	7.16	7.74	6.61	7.84	7.3	7.32	7.49	7.27	7.72	7.42	6.53	7.03	7.36	7.79	8.44	6.56	7.08	7.23	7.14	7.42	8.16	7.59	6.8	7.92	7.19	7.39	7.48	7.49	7.58	7.67	7.85	7.14	7.36	6.8
NTPCR	10.99	9.86	9.89	10.95	10.09	11.08	9.8	9.99	10.39	10.08	9.63	10.21	10.77	9.99	10.82	9.8	10.25	10.18	10.61	11.06	10.47	10.38	10.17	11.23	10.18	9.11	9.76	9.72	10.93	10.58	10.4	10.05	10.08	9.86	9.86	11	10.38	10.34	9.98	9.21	9.76	10.21	9.92	10.48	10.34	10.82	9.63	10.15	10.34
MAP3K21	8.07	6.54	6.96	6.75	6.99	7.77	7.46	7.27	7.42	6.99	6.7	6.85	7.77	7.17	7.28	7.5	7.21	7.49	7.42	8.15	7.05	7.31	7.07	7.71	7.06	6.7	6.92	6.61	6.65	7.97	7.62	6.61	7.26	7.59	6.8	8	7.15	6.28	7.71	7.52	7.88	7.16	7.37	7.32	6.99	7.66	6.64	6.92	6.79
KCNK1	9.86	6.95	7.79	8.11	8.3	8.6	8.12	8.24	8.84	7.87	7.61	8.19	9.84	8.36	8.9	8.01	8.64	9.37	8.69	10.36	8.48	8.25	7.94	9.09	7.85	8.03	7.49	7.98	8.45	9.85	9.06	7.17	8.74	9.08	7.2	9.8	8.01	10.66	8.74	8.18	8.76	8.08	8.45	8.09	8.04	9.19	7.24	8.49	8.48
SLC35F3	7.18	7.07	7.69	7.16	7.02	7.2	7.39	7.68	7.26	7.46	6.95	7.04	7.31	6.91	7.42	7.09	7.4	6.94	7.51	7.27	7.32	7.57	7.33	7.47	7.12	7.26	7.44	7.21	7.06	7.22	7.25	7.14	7.17	7.44	7.06	7.19	6.97	7.16	7.29	7.47	7.48	7.59	7.17	7.21	7.24	7.23	6.72	7.15	7.4
COA6	11.14	9.48	10.2	10.88	9.88	11.11	9.51	10.3	9.92	9.61	9.52	9.32	10.49	9.71	10.24	9.69	10.04	10.21	9.66	10.49	9.83	9.47	9.5	10.87	9.12	9.12	9.13	9.87	10.33	10.58	10.46	9.55	9.95	9.84	9.79	10.64	10.01	10.5	10.87	9.3	10.49	10.18	9.89	9.76	9.72	10.02	9.62	9.19	9.89
GGPS1	10.97	9.96	10.32	9.87	10.4	10.63	10.27	10.61	10.49	10.04	10.19	10.14	10.5	9.93	10.38	9.63	10.76	10.71	10.79	10.2	10.54	10.43	10.27	10.92	9.9	9.85	10.42	10.2	11.36	10.3	10.65	10.19	10.35	9.94	9.87	10.49	9.91	10.5	10.9	9.84	10.15	10.21	9.62	9.68	10.05	10.9	10.14	10	10.22
TBCE	10.32	8.38	9.6	9.48	8.94	10.15	8.81	9.02	9.53	8.64	8.72	8.79	10.26	8.77	9.44	8.78	9.27	8.96	9.57	9.86	8.83	8.96	8.48	10.25	8.26	7.85	8.37	8.77	9.68	10.28	10.39	8.39	9.42	8.63	8.86	10.11	9.33	9.89	9.97	8.8	8.83	8.69	8.75	8.77	9.1	9.59	8.97	8.08	8.88
GPR137B	9.53	9.54	9.28	9.19	8.94	9.34	8.68	9.14	7.75	9.08	9.65	8.89	9.08	9.29	9.21	8.35	9.08	9.03	8.04	8.02	8.43	8.46	8.96	8.43	7.49	7.93	8.84	9.52	9.35	9.23	9.46	8.78	9.49	8.46	9.19	8.98	8.5	6.68	8.74	8.43	9.3	9.1	8.01	8.67	8.73	8.82	8.73	8.94	8.94
EDARADD	7.04	7.1	7.16	8.03	6.58	7.5	7.14	7.1	7.05	7.5	7.01	9.08	7.06	7.64	7.27	7.06	7.31	6.74	7.11	6.81	7.14	7.28	7.45	7.07	7.07	7.17	7.72	7.09	9.25	6.87	7.81	6.84	7	7.12	7.23	6.99	6.95	7.42	8.1	6.85	7.31	7.45	7.43	7.26	7.26	7.07	7.15	7.52	7.38
LGALS8	10.56	9.91	9.85	9.86	9.87	10.67	9.26	9.43	9.93	9.83	9.96	10.63	10.37	9.78	10.02	9.92	10.27	10.04	9.71	9.59	9.99	9.94	10.1	10.03	9.82	8.97	9.95	9.8	10.69	9.88	10.59	10.3	10.17	9.84	9.78	9.83	10.03	10.56	10.25	10.25	9.65	9.09	9.6	10.24	10.28	10.76	10.03	9.29	9.92
ACTN2	5.77	5.98	5.55	6.21	5.52	5.75	5.82	5.95	5.65	6.03	6.03	5.66	5.8	5.8	5.91	5.87	5.82	6.53	5.77	5.71	5.79	5.88	5.8	5.85	5.89	9.33	6.03	5.71	5.81	5.47	6.95	5.82	5.78	5.85	5.72	5.76	5.89	5.8	5.98	5.89	5.62	6.15	6.19	5.8	6.15	6.1	6.45	5.97	5.87
MTR	9.46	9.06	8.98	7.71	9.27	9.6	8.38	8.73	9.11	8.93	9.51	9.18	9.28	9.09	9.06	9.2	9.07	9.75	8.71	9.74	8.91	8.96	9.04	9.2	8.89	8.73	9.3	9.48	9.11	9.2	9.5	9.54	9.57	8.88	9.4	8.46	8.72	9.68	9.04	8.7	8.39	8.09	9.21	8.82	8.83	9.32	9.52	8.76	9.02
RYR2	6.1	7.58	6.27	5.87	6.41	5.94	6.62	6.19	6.71	7.34	7.56	6.64	6.28	6.23	8.24	9.31	6.86	6.02	6.22	6.11	6.89	6.99	7.01	6.58	5.96	6.06	6.86	7.55	5.96	6.19	6.56	7.84	7.49	7.09	7.58	6.5	6.29	5.79	5.98	6.78	6.42	6.89	6.28	6.19	7.19	7.17	8.29	6.68	8.87
LOC100130331	9.21	9.12	9.66	9.17	8.71	8.75	9.82	9.74	9.61	9	9.19	8.92	9.01	9.14	9.39	9.06	9.15	8.87	9.01	8.85	9.37	9.44	9.84	9.48	8.92	9.67	9.27	8.94	9.23	8.7	9.14	8.71	8.92	9.36	9.14	8.76	8.91	9.25	9.24	9.5	9.31	9.68	8.85	8.95	9.07	9.32	8.69	9.88	9.3
CHRM3	7.97	5.92	5.79	6.08	6.05	8.27	5.92	5.78	5.72	6.34	5.88	7.86	5.82	5.58	5.48	7.05	6.28	5.8	6.25	6.26	6.34	6.63	7.05	5.77	5.83	5.75	6.22	5.65	5.66	5.53	7.53	6.04	5.74	5.93	5.96	6.09	6.13	6.52	7.85	6	5.92	6.06	6.17	6.01	6.08	5.74	6.18	5.95	6.27
FMN2	5.55	5.37	5.28	5.95	5.39	5.39	5.61	5.64	5.72	5.62	5.3	5.26	5.44	5.31	5.51	5.15	5.31	5.51	5.57	5.23	5.65	5.47	5.68	5.58	5.42	5.44	5.1	5.41	5.5	5.35	5.21	5.34	5.52	5.66	5.44	5.43	5.46	5.46	5.27	5.55	5.49	5.56	6.17	5.73	5.28	5.68	4.98	5.53	5.49
KMO	7.46	8.11	7.51	9.64	7.95	6.74	6.4	7.29	6.48	7.17	8.04	6.5	8.25	7.94	7.25	7.54	7.47	6.44	6.06	6.86	6.33	6.66	6.47	7.31	7.01	6.77	6.38	8.18	9.37	8.68	6.69	8.07	8.52	6.76	7.72	8.2	10.1	7.14	6.3	7.01	7.22	6.57	7.2	9.03	9.26	6.15	6.97	8.58	6.78
WDR64	4.13	4.32	4.59	4.71	4.5	4.36	4.24	4.78	4.27	4.63	4.22	4.53	4.81	4.41	4.51	4.67	4.49	4.33	4.45	4.36	4.43	4.68	4.55	4.41	4.55	4.57	4.37	4.72	4.56	4.45	4.32	4.32	4.66	4.5	4.89	4.44	4.84	4.7	4.53	4.37	4.64	4.58	4.62	4.74	4.54	4.55	4.51	4.29	4.35
EXO1	9.78	8.1	8.93	6.7	7.75	10.17	7.85	8.51	6.56	8.65	7.18	7.88	9.46	8.26	8.11	8.48	7.61	9.66	7.03	9.91	7.86	7.98	6.56	8.08	6.64	7.78	6.71	7.41	9.33	9.53	10.05	7.07	7.9	8.21	7.03	9.24	6.52	10.52	9.58	7.5	7.57	7.88	9.06	7.26	7.34	6.4	6.92	6.74	7.55
SDCCAG8	9.84	9.27	9.68	8.46	9.51	9.17	8.79	9.33	9.6	9.16	9.54	9.06	9.59	9.15	9.42	9.29	9.15	9.8	9.44	9.73	9.38	8.92	9.02	9.43	8.77	8.76	8.94	9.43	8.99	9.62	8.96	9.21	9.54	8.8	9.55	8.84	8.92	9.31	9.49	8.8	8.9	8.88	8.8	8.71	8.74	9.68	9.43	8.89	9.16
ZBTB18	7.96	7.38	7.04	7.15	7.83	7.37	7.66	7.46	8.5	7.25	7.39	7.22	7.17	7.06	7.34	7.52	7.99	7.81	8.19	8.04	7.27	8.2	7.21	8.25	8.04	7.3	7.77	7.47	10.08	8.08	7.09	7.71	7.68	7.69	7.45	7.15	7.9	7.32	7.43	8.34	7.44	7.63	7.45	8.13	7.86	8.68	7.71	7.75	7.49
LOC440742	5.21	5.48	5.27	5.49	5.45	5.64	5.58	5.56	5.3	5.34	5.41	5.62	5.66	5.76	5.49	5.94	5.41	5.4	5.66	5.46	5.71	5.47	5.78	5.49	5.85	5.43	5.32	5.81	6.3	5.13	5.52	5.53	5	5.55	5.45	5.32	5.44	5.62	5.65	5.74	5.48	5.91	5.65	5.85	5.64	5.45	5.38	5.37	5.53
C1orf100	5.76	5.45	5.31	6.14	5.41	5.76	5.46	5.58	5.85	5.47	5.29	5.47	5.45	5.57	5.42	5.62	5.1	5.4	5.49	5.55	6.06	5.31	5.38	5.67	6.12	5.81	5.78	5.3	5.81	5.66	5.72	5.55	5.6	5.74	5.52	5.24	5.55	6	5.67	5.84	5.17	5.28	5.57	5.57	5.41	6.3	5.8	5.69	5.28
CATSPERE	6.64	6.63	5.88	6.69	6.91	7.41	6.58	6.49	6.89	6.75	7.1	6.73	6.99	6.61	6.64	7.04	6.62	6.76	6.94	7.01	6.74	6.25	6.8	6.84	7.01	6.61	6.37	6.55	6.13	6.55	6.63	7.09	6.8	6.88	6.86	6.13	7.35	6.69	6.59	7.06	6.32	6.35	6.96	6.4	6.7	6.52	6.97	6.54	6.99
DESI2	9.86	8.84	9.22	8.06	9.14	9.75	8.9	9.46	9.78	9.16	9.23	8.77	9.59	9.04	9.44	9.07	9.6	9.66	9.63	9.7	9.17	9.22	9.36	9.46	8.44	8.61	8.67	9.26	9.54	9.45	9.7	9.21	9.33	9.13	9.19	9.57	8.57	9.51	9.62	8.61	9.05	8.77	8.64	8.47	8.92	9.85	9.29	8.75	9.09
COX20	9.59	9	9.21	9.39	9.37	9.27	9.33	9.2	9.58	9.03	9.07	8.66	9.13	9.03	9.35	9.27	9.23	9.4	9.49	9.72	9.23	9.46	9.17	9.5	9.24	9.14	9.15	9.16	9.49	9.3	9.2	9.36	9.36	9.14	9.06	9.16	9.3	9.38	9.33	8.74	9.39	9.62	8.85	9.02	9.12	9.62	9.38	9.42	9.15
EFCAB2	7.7	6.36	8.16	7.92	8.9	8.29	7.9	7.51	8.71	7.56	7.98	7.77	8.84	7.84	8.84	8.14	7.94	8.89	8.75	8.8	7.96	7.94	8.02	8.54	7.96	8.54	7.61	7.84	9.56	9.5	7.09	7.47	9.45	8.03	7.93	8.94	7.06	9.81	8.73	8.17	7.37	7.87	8.63	7.26	7.9	8.69	8.05	7.43	8.38
KIF26B	7.37	8.08	7.29	8	7.24	7.34	7.83	7.9	7.91	8.22	7.84	7.23	7.33	7.92	8.3	8.09	7.84	7.45	8.07	7.62	7.86	8.14	8.31	8.04	7.63	7.89	7.46	7.6	7.28	7.03	7.96	7.45	7.39	7.93	7.91	7.73	7.51	7.48	7.44	7.71	7.36	7.69	7.76	7.57	7.76	8.11	7.73	8.21	7.39
CNST	8.58	7.29	7.68	7.62	7.96	8.82	7.06	7.45	8.35	7.64	7.76	7.73	7.89	7.38	7.67	7.16	8.21	7.58	8.62	7.95	7.34	7.61	7.56	8.34	7.57	7.31	8.09	7.83	8.44	8.01	8.31	8.16	7.85	6.88	7.81	7.65	8.75	8.07	7.78	7.24	8.23	7.02	7	8.05	7.73	8	7.82	7.13	7.52
SCCPDH	10.39	9.76	10.17	11.47	10.61	10.66	9.52	9.93	10.23	9.67	10.11	10.69	10.97	10.06	10.29	9.72	10.52	10.63	9.99	10.89	9.74	10.23	9.66	11.03	9.66	9.67	8.65	10.21	10.34	10.09	10.55	10.02	10.52	9.81	9.8	11.29	11.67	10.79	9.79	9.81	10.13	9.75	9.63	10.88	11	10.43	9.79	8.86	9.27
LINC01341	6.01	6.39	6.14	6.74	6.22	6.13	6.58	6.21	6.2	6.47	6.2	6.22	6.38	6.3	6.04	6.5	6.14	6.29	6.36	6.52	6.42	6.11	6.59	6.06	6.35	6.38	6.35	6.3	6.11	6.11	6.29	6.16	6.31	6.61	6.31	6.44	6.31	6.39	6.06	6.48	6.56	6.42	6.77	6.38	6.16	6.38	6.27	6.49	6.32
VN1R5	4.59	4.6	4.63	4.9	4.68	4.81	4.74	4.64	4.82	4.73	4.77	4.82	4.6	4.69	4.66	4.98	4.54	4.83	4.78	4.81	4.65	4.37	4.71	4.61	5.04	4.38	4.7	4.7	4.57	4.88	4.57	4.73	4.92	4.6	4.49	4.39	4.66	4.62	4.44	5	5.32	4.62	5.23	5.02	4.57	4.42	4.58	4.84	4.77
NLRP3	6.53	7.13	7.36	6.25	6.94	6.35	6.63	6.52	6.35	7.04	7.11	6.94	6.55	7.08	6.79	6.67	6.69	6.6	6.56	6.53	6.79	6.58	6.67	6.56	7.32	6.72	7.15	7.13	6.18	7.16	6.4	6.63	7.01	6.91	6.88	6.98	6.52	6.52	6.35	6.69	6.54	6.62	6.67	6.26	6.87	6.47	6.85	6.51	6.65
OR2W5	6.14	6.1	6.18	6.82	5.91	5.89	6.41	6.45	6.18	6.2	6.31	5.86	6.41	6.26	5.98	6.36	6.1	6.04	6.24	5.91	6.43	5.92	6.7	6.05	6.26	6.35	6.26	6.06	6.37	6.06	5.93	6.06	5.8	6.21	6	6.07	6.37	6.18	6.27	6.32	5.57	6.2	6.06	6.51	6.39	6.05	5.57	6.51	6.36
GCSAML	5.6	5.2	5.08	5.63	5.7	5.46	5.46	5.74	5.82	5.24	5.78	5.44	5.3	5.64	5.46	5.54	5.24	5.55	5.82	5.46	5.94	5.5	5.67	5.54	5.99	5.82	5.59	6.05	5.4	5.54	5.53	5.94	5.53	5.64	5.6	5.39	5.7	5.57	5.2	5.52	5.61	5.54	6.03	5.53	5.28	6.21	6.06	5.46	5.47
OR2G2	5.55	6.11	5.69	6.01	5.99	5.72	5.98	6.03	6.08	6.14	5.63	6.22	6.08	6.44	6.04	6.43	6.16	6.1	6.73	5.77	6.18	5.87	6.17	5.96	6.46	6.03	5.88	6.06	5.82	5.76	5.78	5.85	5.67	6.58	5.92	5.73	5.72	5.87	5.89	6.26	6.22	6.03	6.37	5.92	5.9	5.64	5.58	6.08	5.95
OR2G3	5.66	5.85	6.15	5.82	5.86	5.83	5.73	5.83	5.54	5.91	6.29	6.12	5.9	5.8	6	6.1	6.1	6.25	5.87	6.23	5.75	6.02	5.81	6.12	6.28	6.25	6.08	6	5.95	5.81	5.88	5.88	5.92	6.62	5.93	5.93	5.77	5.75	6.11	6.34	6.04	6.08	6.45	5.81	5.85	6.4	6.04	6.14	5.93
OR9H1P	5.59	5.48	5.55	6.21	5.54	5.49	5.6	5.56	5.56	5.48	5.44	5.55	5.51	5.63	5.44	5.81	5.46	5.72	5.49	6.28	5.49	5.66	5.3	5.52	5.73	5.73	5.8	5.54	5.48	5.53	5.57	5.78	5.26	5.85	5.79	5.34	5.88	5.95	5.49	5.73	5.91	5.61	6.61	5.49	5.57	5.62	5.49	5.72	5.7
OR2T8	5.28	6.14	5.9	6.09	5.89	5.87	6.62	5.09	5.93	6	6.01	6.06	6.22	6.43	5.89	6.78	5.77	6.38	5.76	6.33	5.65	5.99	6	5.84	6.36	5.94	5.5	5.96	6.1	5.98	5.58	6.06	5.58	6.94	6.14	5.5	5.48	6.25	5.25	6.74	6.13	6.11	6.28	5.48	5.83	5.59	5.67	5.54	6.04
OR2L13	6.23	6.45	6.25	6.64	6.26	5.88	6.23	6.37	6.24	6.56	6.27	6.46	6.61	6.73	6.28	6.45	6.2	6.62	6.34	6.51	6.34	6.41	6.66	6.45	6.84	6.38	6.4	6.41	6.27	6.06	6.45	6.42	6.19	6.58	6.2	6.33	6.23	6.42	6.17	6.47	6.65	6.5	6.45	6.75	6.25	6.18	6.14	6.6	6.37
OR2L8	5.2	5.33	5.46	5.66	5.65	5.14	5.02	4.96	5.35	5.34	5.71	5.83	5.05	5.57	5.03	5.06	5.39	5.38	5.21	5.63	5.21	4.95	5.67	4.95	5.59	5.56	5.38	5.43	5.02	5.47	5.14	5.48	5.33	6.94	5.69	5.19	5.74	4.93	4.76	6.03	4.73	5.64	4.66	5.59	5.04	5.13	5.43	5.47	4.93
OR2AK2	5.11	5.34	5.09	5.18	5.4	5.27	5.21	5.18	5.14	5.45	5.28	5.87	5.21	5.04	5.11	5.17	5.1	5.24	5.08	5.45	5	5.2	5.25	4.84	5.25	5.24	5.41	5.46	4.8	4.97	5.08	4.94	5.38	5.87	5.26	4.89	5.3	5.1	4.77	5.65	5.44	5.21	5.8	5.04	5.09	5.15	5.34	5.35	5.08
OR2L5	5.07	5.07	5.21	5.62	5.48	5.07	5.29	5.29	5.28	5.15	5.19	6.14	5.42	5.48	5.15	5.54	5.32	5.41	5.38	5.77	5.32	5.29	5.45	5.19	5.51	5.13	5.59	5.43	5.52	5.22	5.19	5.52	5.33	6.21	5.31	5.1	5.46	5.52	5.2	5.19	5.69	5.26	5.67	5.62	5.4	5.71	5.35	5.52	5.47
OR2L2	6.02	5.53	5.64	5.99	6.05	5.92	5.6	5.53	5.86	5.46	5.9	5.86	5.62	5.86	5.55	5.63	5.64	5.5	5.64	6.2	5.74	5.48	5.51	5.61	5.69	5.48	5.84	5.83	5.53	5.82	5.7	5.55	6.04	6.24	6.09	5.43	5.88	5.69	5.66	5.72	5.54	5.61	6.4	5.82	5.88	6.25	5.74	5.47	5.71
OR2L3	6.87	6.39	6.22	8	7.1	7.04	6.95	7.1	6.97	6.74	6.42	6.6	6.68	6.75	6.52	6.99	6.55	6.35	6.81	7.14	6.87	6.54	6.98	6.27	6.83	6.67	6.64	6.68	6.61	6.86	6.51	6.39	6.75	7.32	7.2	6.54	7.47	6.83	6.69	6.59	6.82	6.84	7.29	7.19	6.66	6.92	6.6	7.24	6.67
OR2M5	6.1	6.21	6.18	6.88	6.76	6.22	6.28	6.2	6.37	6.2	6.17	6.74	6.3	6.24	6.3	6.6	6.26	6.77	6.56	6.7	6.3	6.15	6.23	6.34	6.62	6.46	6.5	6.32	6.19	6.55	6.16	6.4	6.31	6.74	6.34	6.01	6.87	6.46	6.3	6.73	6.67	6.6	6.64	6.25	6.34	6.51	6.3	6.28	6.23
OR2M2	4.05	3.82	4.04	4.16	3.96	4.25	3.93	4.13	3.83	3.77	3.97	4.14	4.14	4.11	3.89	4.16	3.86	3.99	3.95	4.1	4.24	4.01	4.01	4.09	4.26	3.9	4.01	4	3.9	3.97	3.95	4	4.21	4.81	3.93	4.15	3.95	4.03	4.09	3.86	4.38	4.01	4.17	4.26	4.01	4.02	4.08	4.14	4.05
OR2M3	3.93	4.08	4.27	5.46	4.29	4.26	4.37	4.09	4.31	4.35	4.54	4.28	4.38	4.09	4.49	4.45	4.3	4.21	4.26	4.23	4.38	4.26	4.6	4.22	4.81	4.2	4.33	4.53	4.23	4.65	4.68	4.25	4.31	5.64	4.3	4.49	4.69	4.41	4.4	4.52	4.62	4.3	5.12	4.89	4.33	4.44	4.11	4.62	4.13
OR2M4	6.14	6.23	6.13	6.14	5.95	6.17	6.41	6.49	5.93	6.36	6.44	6.54	6.33	6.21	6.31	6.65	6.13	6.39	6.51	6.31	6.15	6.33	6.28	6.46	6.49	6.25	6.24	6.29	6.09	6.03	6.32	6.17	5.83	7.05	6.12	6.17	6.36	6.33	6.1	6.51	6.34	6.33	6.11	6.38	6.28	6.34	5.92	6.34	6.06
OR14C36	5.31	5.79	5.63	6.22	6.13	5.78	6.03	5.85	5.91	6.06	5.8	5.86	6.03	6.23	5.65	6.21	6.2	5.88	5.93	6.02	5.85	5.79	6.04	5.94	5.9	5.78	5.77	5.94	5.61	6.12	5.91	6.08	6.12	6.64	5.94	6.07	5.62	6.45	5.82	6.08	6.73	6.14	6.14	5.92	5.95	6.09	6.14	6.01	6.15
OR2T4	4.83	5.23	5.26	5.65	5.21	5.18	5.37	5.43	4.82	5.15	5.37	5.63	5.48	5.21	5.18	5.57	5.38	5.15	5.5	5.12	5.3	5.35	5.25	5.18	5.4	5.39	5.24	5.37	5.48	5.38	5.11	5.4	5.08	6.19	5.95	5.21	5.37	5.66	5.15	5.75	5.46	5.27	5.64	5.1	5.25	5.14	4.76	4.67	5.72
OR2T6	4.69	4.69	4.53	5.17	4.7	4.7	4.84	4.32	4.45	4.72	5.04	4.77	4.86	4.69	4.42	5.17	4.65	5.2	5.28	5.07	4.68	4.67	5.06	4.72	5.21	4.73	4.54	4.8	4.49	4.63	4.89	4.63	4.53	5.87	4.83	4.67	4.71	4.61	4.83	5.14	5.45	4.99	5.54	4.6	4.83	5.01	4.69	4.65	4.5
OR2T1	6.36	7.12	6.26	6.79	6.74	6.72	6.95	6.41	6.61	6.66	6.77	6.72	6.73	6.78	6.53	6.95	6.74	7	6.6	6.83	6.71	6.73	6.93	6.49	7.16	6.68	6.86	6.65	6.59	6.73	6.61	6.79	6.5	7.17	6.55	6.52	6.71	6.57	6.68	6.84	6.54	6.93	6.23	6.99	6.64	6.57	6.6	6.56	6.24
OR2G6	6.12	6.72	6.37	6.44	6.67	6.55	7.22	6.51	6.16	6.75	6.95	6.7	6.89	6.69	6.56	7.07	6.67	6.84	6.63	6.72	6.65	6.63	6.6	6.68	7.32	6.98	6.59	6.58	6.54	6.93	6.48	6.96	6.55	6.98	6.92	6.3	6.77	6.8	6.49	6.9	6.91	6.89	6.65	6.94	6.58	6.22	6.62	6.73	6.83
ZNF672	8.57	8.51	8.46	8.31	8.37	8.3	8.86	8.48	9.28	8.79	8.37	8.23	8.72	8.38	8.97	8.67	8.81	8.61	9.05	8.98	8.64	8.89	8.62	8.87	8.53	8.67	8.75	8.37	8.77	8.7	8.41	8.54	8.47	8.84	8.54	8.72	8.29	8.86	8.73	8.77	8.59	8.8	8.42	8.48	8.59	8.74	8.48	8.46	8.53
PGBD2	6.47	6.02	6.11	6.25	6.83	6.76	5.99	6.48	6.99	6.14	6.32	6.76	7.12	6.23	6.88	6.69	6.85	6.76	6.17	7.67	6.57	6.64	6.07	6.85	6.46	6.4	6.45	6.64	7.04	6.42	6.32	6.67	6.69	6.04	6.6	6.39	6.37	6.96	6.75	6.19	6.63	6.03	6.19	6.24	6.14	7.33	6.52	6.08	6.59
LINC00115	7.83	8.46	7.9	8.15	8.49	8.28	8.68	8.51	8.17	8.6	8.51	8.12	8.04	8.53	8.04	8.8	8.22	8.6	8.83	8.66	8.1	8.35	8.53	8.09	8.82	8.53	8.6	8.32	8.15	8.19	7.9	8.66	8.26	8.71	8.73	8.07	8.35	8.35	8.24	8.57	8.64	8.51	8.49	8.38	8.17	8.4	8.43	8.46	8.34
NOC2L	7.14	7.67	7.89	7.17	6.64	7.1	7.61	7.35	7.29	7.28	7.2	7.14	7.06	7.15	7.32	7.22	7.47	6.98	7.59	7	7.06	7.52	7.24	7.28	7.2	7.59	7.3	6.86	6.84	6.81	8.45	7.32	6.9	6.92	6.71	7.71	6.85	7.56	8.32	7.11	6.54	7.69	7.17	7.18	7.38	6.84	6.98	7.55	7.48
PERM1	7.52	7.61	7.3	7.91	7.49	7.13	7.71	7.37	7.68	7.44	7.22	7.35	7.55	7.82	7.49	7.56	7.64	7.42	7.47	7.37	7.57	7.61	7.71	7.47	7.52	7.62	7.51	7.36	7.29	7.34	7.48	7.41	7.24	7.77	7.47	7.5	7.53	7.5	7.51	7.64	7.81	7.76	7.97	7.68	7.59	7.5	7.21	7.9	7.31
HES4	7.89	8.2	8.21	9	7.62	7.86	8.61	8.44	8.12	8.34	8.02	7.88	7.92	8.14	8.26	7.89	8.01	8.02	8.34	7.87	8.3	8.21	8.56	8.13	8.04	8.32	8.06	7.83	8.05	7.88	8.14	8.18	7.69	8.18	7.67	8.25	7.93	7.98	8.18	8.01	8.55	8.64	8.23	8.43	8.13	8.03	7.65	8.73	8.07
C1orf159	7.38	7.55	7.54	8.14	7.14	7.36	7.66	7.59	7.81	7.66	7.27	7.63	7.51	7.43	7.6	7.81	7.56	7.47	7.88	7.41	7.57	7.57	7.73	7.39	7.69	7.75	7.54	7.58	7.57	7.67	7.44	7.58	7.58	7.76	7.57	7.4	7.56	7.74	7.49	7.79	7.78	7.82	8.01	7.79	7.57	7.23	7.34	7.83	7.55
TNFRSF18	8.17	8.65	8.5	8.95	8.07	8.34	8.84	8.65	8.78	8.78	8.5	8.44	8.73	8.75	8.58	8.44	8.59	8.31	8.74	8.05	8.65	8.69	8.56	8.52	8.68	8.79	8.67	8.61	8.36	8.29	8.55	8.52	8.4	8.83	8.54	8.49	8.39	8.51	8.34	9.01	8.81	9.08	8.66	8.46	8.6	8.27	8.17	8.78	8.41
TNFRSF4	7.67	7.97	7.72	8.47	7.55	7.78	8.43	8.28	7.96	8.04	7.79	7.84	7.72	7.85	8.04	7.8	7.87	7.73	8.17	7.93	8.16	8.02	8.22	8	8.01	7.98	7.94	7.94	7.91	7.89	7.91	7.71	7.62	7.96	7.64	7.91	8.12	7.93	7.67	8.05	8.39	8.18	7.61	8.14	8	8.04	7.5	8.23	7.75
SDF4	8.1	8.47	8.69	8.55	7.78	8.21	8.71	8.57	8.24	8.79	8.3	8.14	8.27	8.15	8.34	8.13	8.84	8.37	8.91	8.12	8.42	8.7	8.93	8.4	8.2	8.51	8.37	8.39	8.31	8.12	8.69	8.32	7.79	8.46	8.18	8.64	8.44	8.55	9.05	8.23	8.7	8.7	8.26	8.9	8.73	8.21	8.08	8.81	8.41
C1QTNF12	7.59	8	7.79	8.06	7.58	7.68	8.17	7.88	8	8.05	7.87	7.86	7.82	7.99	7.87	8.12	7.72	7.73	8.08	7.79	7.82	7.98	8.1	7.9	7.99	8.03	7.88	7.89	7.64	7.66	7.84	7.91	7.6	8.11	7.59	7.82	7.71	8.09	7.85	8.09	8.03	8.22	8.12	8.12	7.99	7.61	7.82	8.12	7.61
UBE2J2	7.7	7.59	7.77	7.86	7.46	7.36	7.67	7.78	7.73	7.8	7.52	7.61	7.54	7.49	7.7	7.48	7.63	7.44	7.75	7.62	8.05	7.65	7.99	7.49	7.59	7.73	7.61	7.5	7.74	7.51	7.71	7.67	7.39	7.53	7.7	7.82	7.66	7.92	7.73	7.55	7.93	7.75	7.69	7.77	7.5	7.63	7.5	7.91	7.53
ACAP3	6.94	7.5	7.29	7.39	7.14	7.11	7.56	7.21	7.21	7.52	7.26	7.31	7.31	7.36	7.35	7.47	7.26	7.32	7.69	7.25	7.47	7.44	7.58	7.24	7.48	7.32	7.51	7.3	6.99	6.98	7.19	7.47	7.02	7.55	7.27	7.37	7.34	7.24	7.28	7.56	7.38	7.63	7.7	7.26	7.48	7.04	7.17	7.47	7.25
INTS11	7.62	7.92	7.91	8.07	7.58	7.46	8.13	7.53	7.98	7.86	7.76	7.63	7.78	7.78	7.69	7.8	7.88	7.7	7.81	7.67	7.88	7.84	8.28	7.71	7.81	8.08	7.62	7.78	7.73	7.64	7.74	7.48	7.49	8.05	7.72	7.71	7.6	7.86	7.84	8.02	7.77	8.13	7.53	7.82	7.96	7.69	7.45	8.13	7.9
MXRA8	9.1	9.13	9.15	10.18	8.47	8.62	9.51	9.57	9.36	9.47	8.84	8.62	8.76	8.96	9.33	8.75	8.88	8.51	9.2	8.08	9.47	9.36	10.07	9.15	8.84	9.16	9.29	8.72	9.02	8.7	9.16	9.07	8.64	9.02	8.75	9.16	9.2	8.96	9.09	8.83	9.34	9.9	8.82	9.72	9.37	9.46	8.55	9.89	8.95
MRPL20	10.18	9.78	10.46	11.16	9.53	9.91	9.55	10.23	10.35	10.05	9.56	9.81	10.07	9.72	10.3	8.79	10.32	9.6	9.98	9.51	10.61	10.17	10.37	9.91	9.23	10.28	9.71	9.7	10.43	9.86	10.21	9.17	9.76	9.18	9.47	10.81	10.38	10.17	10.55	9.18	10.59	10.81	9.52	10.6	10.02	9.99	9.09	10.5	10.06
SSU72	8.79	8.53	8.86	9.66	8.51	8.45	8.47	8.64	9.13	8.95	8.39	8.69	8.72	8.6	8.85	8.29	8.94	8.42	9.09	8.55	8.84	8.8	8.79	8.87	8.58	8.81	8.79	8.71	8.65	8.57	9.22	8.47	8.39	8.47	8.41	8.95	8.94	8.93	8.85	8.58	8.7	9	8.25	8.91	8.82	8.76	8.35	8.94	8.76
NADK	7.49	7.82	7.71	8.25	7.72	7.53	8.26	7.7	7.56	7.95	7.7	7.67	7.73	7.79	7.62	7.69	7.86	7.69	8.14	7.89	7.66	7.71	7.95	7.66	8.02	7.77	7.63	7.82	7.57	7.54	7.63	7.71	7.63	7.64	7.73	7.92	7.79	7.66	7.93	7.65	7.43	8.12	8.25	8.26	7.99	7.14	7.72	7.99	7.64
GNB1	10.09	10.47	10.7	10.11	9.86	9.97	10.51	10.66	10.18	10.56	10.39	9.85	10.01	10.34	10.46	9.95	10.96	9.83	10.26	10.3	10.08	10.51	10.41	10.4	9.48	10.31	10.4	10.09	9.71	9.75	10.7	10.02	9.97	9.7	9.91	10.72	9.49	9.93	10.66	9.8	9.95	10.69	9.98	10	10.29	10.12	9.96	10.72	9.97
TMEM52	8.08	8.52	8.22	8.54	7.96	8.13	8.78	8.33	8.21	8.44	8.23	8.25	8.25	8.52	8.23	8.89	8.34	8.25	8.57	8.22	8.28	8.4	8.5	8.26	8.57	8.52	8.05	8.13	7.87	8.34	8.42	8.32	8.09	8.76	8.27	8.27	8.02	8.26	8.24	8.45	8.56	8.55	8.44	8.29	8.4	7.89	8.28	8.55	8.22
CFAP74	7.73	8.3	8.09	8.07	7.87	7.87	8.38	8.17	8.05	8.21	7.95	8.03	7.98	8.08	8.08	8.24	8.1	8.16	8.12	7.9	8.07	8.11	8.29	8.02	8.28	8.27	8.07	8.12	8.07	8.18	7.98	8.13	7.99	8.23	7.78	7.99	8.25	8.07	7.8	8.18	8.19	8.24	7.88	8.08	8.2	7.69	7.91	8.06	8
PRKCZ-AS1	6.52	6.9	6.97	6.86	6.63	6.68	7.01	6.66	6.95	7.09	6.72	6.96	6.68	6.98	7.02	7.19	6.95	6.76	7.29	6.95	6.86	6.96	6.98	6.87	7.08	6.93	7.02	6.99	6.74	6.79	6.68	6.78	6.78	7.39	6.95	6.6	6.67	7.09	6.56	7.37	7.24	6.95	7.1	6.91	6.76	6.73	6.71	7.12	6.8
FAAP20	7.43	8.07	7.82	8.45	7.63	7.73	8.17	7.89	7.95	7.86	7.73	7.9	7.82	7.94	7.88	8.11	7.89	7.74	8.3	7.74	8.13	8.01	7.99	8.04	7.93	8.11	8.05	7.75	7.76	7.66	7.87	7.59	7.55	7.87	7.66	7.85	7.92	7.75	7.95	8.08	8.05	8.19	7.85	8.06	7.97	7.75	7.68	8.23	7.73
LOC100129534	6.94	7.22	7.11	7.79	6.93	6.97	7.23	7.28	7.17	7.02	7.11	6.94	7.34	6.87	6.83	6.92	6.88	7.02	7.51	7.07	7.22	6.99	7.11	7.16	7.78	6.82	7.2	6.91	7.38	6.81	7.36	7.03	6.93	7.23	6.85	7.05	7.24	6.89	7.29	7.4	7.38	7.23	6.64	7.2	7.18	7.01	6.92	7.21	6.94
PEX10	7.61	7.61	7.81	8.67	7.74	7.37	7.9	7.92	7.98	7.82	7.42	7.64	7.71	7.73	7.79	7.53	7.99	7.49	8.37	7.23	7.92	8	7.92	7.94	7.47	7.93	7.76	7.54	7.66	7.44	7.95	7.47	7.28	7.39	7.66	7.97	8.25	7.84	7.92	7.73	7.95	7.87	7.72	8.03	7.82	7.93	7.53	8.12	7.68
PANK4	7.46	7.47	7.75	7.82	7.09	7.2	7.79	7.53	7.57	7.71	7.28	7.22	7.18	7.34	7.52	7.32	7.55	7.27	7.62	7.19	7.51	7.61	7.9	7.43	7.18	7.41	7.56	7.26	7.33	7.24	7.73	7.31	7.3	7.37	6.96	7.33	7.2	7.48	7.65	7.18	7.35	7.72	7.33	7.69	7.61	7.34	7.33	7.69	7.41
HES5	7.55	7.63	7.75	8.56	7.67	7.45	8.02	8.05	8.05	7.82	7.61	7.57	7.71	7.67	7.81	7.73	7.59	7.47	7.74	7.33	7.91	7.81	8.08	7.86	7.66	7.75	7.64	7.51	7.53	7.33	7.58	7.82	7.37	7.54	7.55	7.63	7.71	7.71	7.6	7.88	7.93	8.28	7.43	8.07	7.78	7.5	7.52	8.07	7.64
TNFRSF14	7.31	8.04	7.89	8.53	7.55	7.48	8.22	7.94	8.1	8.19	7.66	7.71	7.67	7.7	7.66	7.93	7.84	7.67	8.15	7.82	7.99	7.85	8.17	7.78	8.06	7.93	8	7.74	7.75	7.52	7.66	7.54	7.57	7.84	7.57	7.83	7.72	7.67	7.61	7.9	8.15	8.06	7.82	8	8.03	7.33	7.66	8.38	7.67
MMEL1	6.04	6.36	6.14	6.79	5.95	6.05	6.35	6.54	6.37	6.33	6.18	6.34	6.3	6.24	6.25	6.23	6.33	6.28	6.52	5.99	6.18	6.21	6.64	6.39	6.37	6.25	6.25	6.07	6.15	6.05	6.42	6.17	6.07	6.36	6.24	6.19	6.2	6.28	6.14	6.25	6.66	6.45	6.67	6.65	6.26	6.23	6.05	6.6	6.06
PRDM16-DT	8.55	8.4	8.13	8.63	7.71	7.7	8.09	8.48	8.58	7.95	8.27	7.81	7.34	7.92	8.19	8.12	8.2	8.32	9.33	7.94	8.28	8.18	8.36	8.06	8.5	8.47	8.35	7.72	8.32	8	8.36	8.02	7.84	8.01	7.81	8.16	8.38	8.04	8.4	8.23	8.14	8.77	8.16	8.7	8.34	8.79	7.68	8.38	7.77
MEGF6	7.51	7.99	7.96	8.4	7.75	7.72	8.41	7.85	7.99	8.18	8.05	8.11	7.98	8.05	7.94	8.29	7.99	7.97	8.23	7.98	8.1	8.06	8.24	7.93	8.1	8.02	7.99	7.91	7.91	7.84	7.9	8.05	7.87	8.09	7.9	7.83	7.92	8.03	8	8.28	8.03	8.11	8.14	8.08	8.1	7.76	7.89	8.19	8
WRAP73	7.06	7.04	7	7.05	6.72	6.75	7.18	7.1	7.3	7.3	6.85	6.8	7.16	7.03	7.2	6.97	7.25	6.9	7.33	7	7.06	7.15	7.38	6.95	7.11	7.03	6.99	7.04	6.77	7.02	7.09	6.67	6.89	7.11	6.85	7.15	6.71	7.21	7.26	7.22	7.57	7.4	7.21	7.05	6.96	7.02	6.99	7.06	6.79
TP73-AS1	7.5	8.43	8.12	8.04	8.2	7.58	7.92	8.23	8.1	7.86	8.1	7.82	8.05	8.38	7.92	8.09	8.1	8.01	8.8	8.02	7.96	8.24	8.35	7.8	8.28	8.46	7.97	7.89	8.04	7.68	7.52	8.25	7.76	8.31	7.89	7.92	8.16	8.15	8.01	8.31	8.03	7.78	7.61	8.04	7.82	7.66	8.26	8.39	8.09
LRRC47	7.67	7.78	7.61	7.83	7.6	7.74	7.61	7.69	7.85	7.78	7.92	7.76	7.72	7.78	7.7	7.94	7.97	7.77	8.06	7.53	7.49	7.84	7.82	7.75	8.07	7.86	7.86	7.79	7.67	7.73	7.83	7.74	7.58	7.83	7.63	7.7	7.64	7.94	8.22	7.77	7.86	7.93	7.66	8.17	8.01	7.49	7.67	8.12	7.81
CEP104	9.13	8.98	9.14	9.1	9.21	9.32	8.76	9.12	9.4	8.97	9.43	9.37	9.28	9.16	9.02	9.24	9.76	8.96	9.28	9.76	8.85	9.17	9.03	9.02	9.19	8.83	9.25	9.13	9.06	9.09	9.54	9.41	9.15	8.67	9.21	9.19	9.15	9.72	9.35	9.15	9.24	8.24	9.08	9.3	9.15	9.01	9.48	9.41	9.27
C1orf174	9.31	9.49	9.41	9.8	9.35	9.71	9.84	9.23	9.72	9.27	9.75	9.55	9.46	9.88	9.43	9.69	9.62	9.72	9.29	10.22	9.16	9.6	9.75	9.28	9.48	9.35	9.56	9.42	9.27	9.29	9.82	9.63	9.63	9.51	9.42	9.81	9.28	9.87	9.56	9.48	9.96	9.71	9.72	9.57	9.1	9.24	9.42	9.55	9.14
NPHP4	7.02	7.41	7.37	7.42	7.12	7.22	7.59	7.42	7.28	7.33	7.13	7.21	7.3	7.34	7.28	7.45	7.4	7.17	7.5	7.43	7.21	7.33	7.49	7.39	7.35	7.43	7.3	7.13	7.18	7.21	7.32	7.2	7.14	7.27	7.15	7.31	7.21	7.35	7.39	7.46	7.35	7.41	7.43	7.32	7.44	7.15	7.18	7.41	7.34
CHD5	6.55	6.87	6.85	7.38	6.55	6.7	6.99	6.76	6.97	6.78	6.68	6.89	7	6.8	6.96	7.09	6.91	6.74	7.01	6.86	6.72	6.88	6.97	6.93	7.02	6.88	6.8	6.82	6.74	6.82	6.93	6.82	6.68	7.09	6.7	6.88	6.88	6.87	6.87	6.94	6.91	7.1	6.96	6.99	7.06	6.6	6.52	7.21	6.65
RPL22	10.32	10.39	10.22	10.57	11.27	10.78	10.58	10.91	11.44	10.67	10.44	10.91	11.09	10.54	10.68	10.01	10.49	10.51	10.36	10.79	10.31	10.44	10.7	11.04	10.27	10.92	10.81	10.85	10.86	10.44	11.16	10.66	10.91	9.77	10.78	10.38	10.88	10.65	10.91	11	11.49	10.44	10.11	10.32	10.45	10.93	10.87	10.78	10.97
ICMT	8.39	8.37	8.7	8.33	8.3	8.82	8.44	8.4	8.68	8.38	8.49	8.16	8.77	8.4	8.41	8.07	8.57	8.33	7.83	8.48	8.52	8.43	8.5	8.18	8.12	8.32	8.07	8.35	8.56	8.49	9.15	8.05	8.33	7.86	8.13	8.46	7.97	8.45	8.63	8.14	8.42	8.08	8.72	8.02	8.37	7.97	8.11	8.73	8.28
GPR153	7.94	8.24	8.27	8.5	7.95	7.95	8.72	8.36	8.5	8.49	8.05	8.04	8.2	8.36	8.32	8.35	8.32	8.08	8.58	7.91	8.2	8.47	8.44	8.26	8.31	8.31	8.33	8.1	8.14	7.99	8.51	8.06	8.12	8.17	8.08	8.26	7.98	8.23	8.26	8.37	8.24	8.67	7.99	8.44	8.42	8.03	8	8.55	8.16
ACOT7	8.03	8.2	8.35	8.68	7.45	7.68	8.12	8.56	8.2	8.45	7.94	7.75	8.11	7.91	8.19	7.84	8.11	7.64	8.18	7.74	8.25	8.32	8.4	7.94	7.82	8.02	8.09	7.88	7.87	7.44	8.4	7.8	7.64	7.86	7.63	8.14	7.96	7.8	8.23	7.77	8.28	8.47	7.77	8.45	8.21	7.89	7.7	8.49	7.84
HES2	7.16	7.5	7.35	7.73	7.13	7.17	7.64	7.15	7.48	7.5	7.1	7.39	7.28	7.41	7.17	7.61	7.23	7.21	7.4	7.03	7.32	7.36	7.4	7.18	7.46	7.38	7.15	7.19	7.22	7.08	7.48	7.17	7.22	7.29	7.11	7.34	7.32	7.42	7.42	7.5	7.5	7.56	7.39	7.11	7.48	7.27	6.94	7.65	7.24
NOL9	8.4	8.29	9.1	6.72	9.05	9.2	8.7	7.97	8.26	8.4	8.5	8.9	8.88	8.6	8.02	8.71	9.02	8.33	8.41	8.94	8.03	8.38	8	8.2	8.46	8.51	8.55	8.64	8.3	8.68	9.09	8.56	8.64	7.95	9.01	8.49	8.08	8.93	8.82	8.43	8.7	8.18	8.42	7.77	8.45	8.17	8.76	8.27	8.5
KLHL21	6.83	6.97	7.36	7.5	6.73	7.14	7.02	6.82	6.96	7.09	6.98	7.04	7.01	7.07	6.95	6.96	7.13	6.89	7.14	7.06	7.1	6.98	7.16	6.89	7.23	7.09	6.95	6.69	6.88	6.9	7.3	6.8	6.89	7.19	6.96	7.12	6.78	7.37	7.23	7.18	7.1	7.22	6.91	7.12	7.24	6.64	6.83	7.11	7.05
DNAJC11	9.04	8.93	9.25	9.3	8.7	9.17	9	8.92	8.53	8.55	8.67	8.7	9.34	9.07	8.57	8.82	9.34	8.76	7.91	9.39	8.42	8.71	8.62	9.03	8.45	8.84	8.63	8.79	8.48	8.91	9.99	8.96	8.68	8.51	8.72	9.17	8.75	9.77	9.61	8.73	8.38	8.82	8.91	9.03	9	8.42	8.85	9.18	8.96
UTS2	4.79	5.17	5.11	4.97	5.38	5.39	4.59	4.98	5.51	4.99	5.2	7.83	5.16	5.45	5.83	4.98	5.26	4.95	4.73	5.27	4.83	4.84	5.25	4.71	5.07	4.8	6.14	5.94	5.35	5.19	4.97	4.69	5.32	4.65	6.05	7.23	5.59	4.6	5.1	5.26	6.37	6.85	5.2	4.81	4.63	5.33	5.72	5.1	5.59
TNFRSF9	7.03	7.2	7.04	6	7.02	6.46	6.39	6.37	6.45	6.84	7.29	6.48	7.35	7.77	6.78	6.62	8.09	6.64	6.25	6.76	6.74	6.38	6.72	6.27	6.87	6.62	7.43	7.33	5.85	7.69	6.14	6.39	7.13	7.24	7.78	6.67	6.13	5.93	6.58	6.39	6.76	6.6	6.36	6.58	6.1	6.71	6.89	6.71	6.97
ERRFI1	8.35	8.75	10.81	11.06	9.42	8.86	11.37	10.84	9.22	8.49	9.31	9.25	10.45	11.46	10.08	11.25	9.58	9.57	8.69	10.57	10.36	10.71	9.95	9.91	9.85	11.46	7.82	9.18	8.66	8.97	10.64	8.96	10.59	11.17	7.99	8.82	11.29	10.6	9.92	10.12	10.61	9.56	9.57	10.17	10.18	9.51	8.88	10.55	11.02
RERE	8.64	9.03	8.49	8.22	8.73	8.68	9.08	8.92	8.87	8.89	9.07	9.11	8.67	8.88	8.6	9.11	9.3	8.78	8.83	8.69	8.5	8.9	8.84	8.75	8.97	8.94	8.98	8.73	9.1	8.78	8.92	9.05	8.78	9.01	8.92	8.77	8.58	9.06	8.77	9.24	8.57	8.99	8.59	8.7	8.75	8.74	8.9	9.22	8.7
ENO1	11.87	11.72	12.66	11.1	10.42	11.79	11.65	11.83	11.29	11.28	10.93	11.35	12.11	12.16	11.85	11.17	12.33	11.73	11.16	11.46	12.35	11.78	11.79	11.6	11.28	12.52	10.98	10.96	10.41	11.47	11.9	10.42	11.2	11.39	10.64	11.75	10.77	11.75	12.43	11.43	10.76	11	11.59	11.15	11.07	12.15	10.43	12.39	11.79
SLC2A7	6.59	6.73	6.64	6.94	6.73	6.82	6.89	6.59	6.72	6.75	6.77	6.84	6.59	6.72	6.67	7.01	6.56	6.92	6.88	6.72	6.71	6.59	6.91	6.47	6.88	6.78	6.67	6.69	6.49	6.69	6.73	6.59	6.51	6.68	6.87	6.55	6.45	6.85	6.59	6.89	6.95	6.78	7.23	6.93	6.68	6.59	6.52	6.95	6.68
SLC2A5	6.94	7.13	6.99	6.88	6.34	6.4	6.79	6.76	6.42	6.87	6.6	6.27	6.64	7.95	6.58	6.94	6.56	6.11	6.4	6.21	6.93	7.01	6.43	6.25	6.43	6.44	6.45	6.74	6.08	7.95	6.31	6.61	6.33	6.92	6.65	6.54	6.46	6.5	6.63	6.64	7.26	6.51	6.27	6.53	6.37	6.38	6.2	6.69	6.16
GPR157	6.91	7.23	7.03	7.13	7.09	7.14	7.63	7.58	7.24	7.2	6.99	7.23	7.3	7.27	7.3	7.26	7.26	7.02	7.41	7.04	7.38	7.22	7.65	7.16	7.37	7.13	7.24	7.03	7.03	7.12	7.3	7.44	6.96	7.35	7.04	7.11	7.2	7.37	7.28	7.46	7.61	7.56	7	7.48	7.06	7.1	7.01	7.53	7.04
MIR34AHG	8.66	9.05	8.9	9.19	8.48	8.48	9.19	8.99	8.91	8.89	8.84	8.63	8.55	8.99	9.05	9.05	9.07	8.66	9.23	8.53	8.98	8.96	9.42	8.87	9.08	9.31	8.87	8.62	8.69	8.75	8.68	9.06	8.64	8.96	8.6	8.74	8.82	8.77	8.73	9.12	9.37	9.06	8.91	9.23	9.01	8.82	8.63	8.79	8.62
PIK3CD-AS1	6.62	6.95	6.88	7.98	6.84	6.49	7.09	6.89	7.1	7.08	6.93	6.82	6.86	7.19	6.66	6.9	6.88	6.62	7.14	6.77	6.96	6.72	7.11	6.7	7.13	6.88	7.1	6.73	6.67	6.69	6.69	7.16	6.65	6.72	7.04	6.69	7.1	6.82	6.56	7.16	6.62	6.97	7.28	7.17	6.91	6.9	6.8	6.98	6.61
CLSTN1	9.01	8.94	9.18	7.66	8.67	9.75	9.08	9.04	8.72	8.66	9.01	9.2	9.45	9.01	8.81	8.57	9.42	9.12	8.54	8.62	9.15	9.05	9.55	8.55	8.86	9.23	8.93	9.09	8.86	8.45	9.14	8.9	8.68	9.3	8.7	9.01	7.57	8.9	9.35	9.13	8.68	8.51	8.73	8.16	8.6	8.63	8.88	10.07	9.04
CTNNBIP1	8.08	8.14	8.11	7.85	7.66	7.87	8.52	8.16	8.17	8.21	7.94	8.08	7.92	7.99	8.33	8.01	8.26	7.72	8.55	7.76	8.3	8.06	8.11	7.87	8.25	8.3	8.09	7.91	7.96	7.89	8.2	7.97	7.75	8.23	7.85	8.31	8.28	8.03	8.27	8.19	8.72	8.18	8.33	8.16	8.01	7.97	7.7	9.07	8.04
LZIC	9.79	9.31	9.78	10.21	9.53	10.37	8.53	9.36	9.28	9.15	9.21	9.29	9.86	9.76	9.57	9.19	9.98	9.73	8.4	9.89	9.29	8.81	9.28	9.39	8.93	9.07	9.14	9.56	9.71	9.86	9.52	9.09	9.6	8.66	9.62	10.41	9.62	10.09	10.4	8.68	9.78	9.18	9.11	9.29	9.31	9.48	9.39	8.86	9.97
DFFA	7.77	8.06	8.8	8.39	7.4	8.03	7.61	7.7	8.11	8.11	7.84	7.9	8	8.07	8.27	7.8	8.45	7.89	7.82	7.91	7.97	8	7.9	8.13	7.51	8.08	7.55	7.99	8.01	7.83	8.78	7.79	7.77	7.67	7.83	8.25	7.7	8.89	8.93	7.59	8.31	7.87	7.64	7.84	8.25	7.58	7.71	8.08	8.15
CASZ1	7.21	7.29	6.72	6.28	7.35	7.51	7.55	7.08	7.56	7.23	7.21	7.85	7.15	6.9	7.16	7.8	7.58	7.73	7.67	7.04	7.38	7.49	6.99	7.52	7.59	7.11	7.38	7.06	7.79	6.79	7.34	7.39	6.96	7.45	7.45	7.37	6.86	7	7.66	7.9	7.5	7.27	6.79	7.07	7.18	6.67	7.22	7.5	7.1
C1orf127	6.23	6.67	6.67	6.91	6.48	6.47	6.84	6.64	6.93	6.59	6.59	6.4	6.55	6.76	6.65	6.77	6.69	6.82	7.04	6.69	6.55	6.58	6.81	6.66	6.75	6.92	6.75	6.73	6.32	6.51	6.54	6.6	6.61	6.98	6.58	6.58	6.75	6.73	6.52	6.62	7.08	7.22	6.37	6.53	6.71	6.73	6.28	6.85	6.62
MASP2	6.99	7.63	7.12	10.32	7.77	7.44	7.58	7.61	7.72	7.49	7.56	7.7	7.34	7.3	7.17	7.92	7.53	7.68	7.9	7.64	7.7	7.42	7.84	7.13	7.59	7.56	7.61	7.69	7.49	7.17	7.28	7.73	7.29	7.43	7.76	7.07	10.24	7.53	6.79	7.64	7.32	7.34	7.77	10.56	10.38	7.23	7.63	7.67	7.26
SRM	8.78	8.78	9.34	9.5	8.47	8.88	9	8.97	8.94	9.24	8.85	8.51	8.84	8.99	9.09	8.29	8.78	8.16	8.8	8.7	8.97	9.04	9.01	8.85	8.67	8.83	8.57	8.85	8.49	8.59	9.25	8.81	8.54	8.73	8.81	9.06	8.34	9.06	9.01	8.76	9.1	9.7	8.92	8.8	8.77	8.69	8.48	9.22	9
EXOSC10	9.95	10.01	10.39	9.53	10.01	10.11	10.19	10.08	10.22	10.13	10.11	9.95	10.4	10.53	9.85	9.98	10.31	10.33	10	10.74	9.74	9.55	9.77	9.87	9.75	9.96	10.24	10.03	10.24	9.96	10.26	10.16	10.17	9.78	9.92	10.14	9.44	10.78	10.25	9.95	9.95	10.16	9.83	9.69	9.84	9.54	10.19	10.17	10.18
MTOR	8.99	8.94	9.19	9.36	8.79	9.09	8.73	8.83	8.66	8.83	8.92	9.15	9.06	8.87	8.73	8.52	8.99	8.73	8.71	9.14	8.6	8.78	8.63	8.88	8.42	8.39	8.78	8.73	8.71	8.83	9.04	8.76	8.8	8.37	8.89	8.76	9.05	9.18	9.21	8.43	8.52	8.29	8.63	9.38	9.34	8.55	9	9.05	8.69
FBXO2	7.83	8.2	8.5	9.33	7.96	7.6	8.43	8.14	8.86	8.1	8.25	7.82	8.44	8.07	8.35	8.14	8.62	8.16	8.97	7.92	8.03	8.37	8.67	8.2	8.11	8.35	8.36	7.89	8.2	7.7	8.08	8.4	7.78	8.46	7.76	9.1	8.49	8.63	8.75	8.29	8.31	8.53	7.69	8.62	8.5	8.12	7.97	8.39	9.05
MAD2L2	8.01	8.25	8.81	9.49	8	8.51	8.16	8.68	8.31	8.51	8.09	8.04	8.48	8.46	8.53	8.13	8.36	8.2	8.14	8.13	8.42	8.7	8.82	8.33	8.3	8.7	8.16	8.2	8.07	8.16	8.29	7.86	7.98	8.13	8.09	8.59	8.22	8.75	8.81	8.19	8.2	8.8	8.1	8.87	8.5	8.27	7.89	8.81	8.33
MTHFR	6.98	7.1	7.28	7.27	7.14	6.62	7.22	6.9	7.29	6.9	7.16	6.71	7.58	6.91	6.83	7.06	7.49	6.74	7.84	7.01	7.09	7.2	7.17	7.2	6.98	6.97	7.26	7.1	6.71	7.02	6.61	7.23	7.22	7.04	7.22	7.23	6.88	6.89	7.29	7.1	7.28	7.52	7.1	7.26	7.26	6.91	7.25	7.2	6.88
KIAA2013	8.33	8.41	8.38	8.45	7.86	8.06	8.78	8.41	8.3	8.71	7.99	8.01	7.81	8.32	8.18	8.48	8.21	8.15	8.43	8.03	8.67	8.32	8.67	8.37	8.34	8.48	8.22	8.16	7.96	8.08	8.09	8.64	8.08	8.31	8.14	8.19	8.27	8.2	8.23	8.18	8.32	8.77	8.27	8.46	8.27	8.28	7.83	8.52	8.13
NPPA	6.57	6.7	6.15	6.52	6.76	6.17	6.5	6.28	6.23	6.66	6.48	6.24	6.49	6.67	6.39	6.56	6.75	6.22	6.18	6.33	6.52	6.32	6.41	6.4	6.61	6.49	6.34	6.34	6.26	6.48	6.28	6.72	6.43	6.56	6.26	6.4	6.4	6.72	6.44	6.64	6.54	6.54	6.15	6.13	6.51	6.18	6.67	6.65	6.36
NPPB	6.81	7.36	6.94	7.52	6.82	6.87	7.24	7.18	6.98	7.51	6.84	6.86	7.18	7.28	7.02	7.44	7.14	7.05	7.18	7.18	7.36	7.18	7.35	7.08	6.99	7.46	7.13	6.95	7.12	6.98	7	6.84	6.65	7.15	7.05	6.91	7.12	7.36	6.9	7.08	7.11	7.21	6.83	7.23	7.31	7.03	6.75	7.14	6.97
DHRS3	9.11	8.93	8.39	10.23	8.22	9.78	8.95	8.83	9.69	9.19	9.15	10.67	9.58	9.16	8.93	9.14	9.01	8.87	8.87	7.85	9.41	10.44	8.83	8.99	8.38	9.29	8.97	9.47	9.3	9.39	9.52	9.28	9.22	9.44	8.97	9.45	10.54	9.12	10.56	9	8.61	8.82	9.23	10.83	10.31	9.08	8.91	9.98	8.55
HNRNPCL2	6.64	6.29	6.41	7.1	6.51	6.28	6.63	6.4	6.82	6.64	6.24	6.31	6.3	6.95	6.41	6.44	6.16	6.32	6.78	6.39	6.43	6.34	6.79	6.28	6.9	6.46	6.41	6.3	6.56	6.6	6.51	6.44	6.45	6.51	6.57	6.41	6.88	6.51	6.56	6.69	7.27	6.65	6.14	6.61	6.61	6.47	6.27	6.51	6.53
LRRC38	6.89	6.52	6.72	7.26	6.37	6.92	6.83	6.82	6.76	6.84	6.68	6.65	6.62	6.89	6.63	6.94	6.7	6.73	6.94	6.64	6.76	6.89	7.16	6.81	6.75	7.04	6.53	6.64	6.53	6.51	6.79	6.88	6.33	6.86	6.53	6.6	6.81	6.65	6.38	6.78	6.71	6.91	6.43	6.54	6.49	6.8	6.62	7	6.52
CASP9	7.28	7.58	7.39	7.81	7.09	7.2	8.14	8.43	7.51	7.38	7.35	7.19	7.54	7.31	7.56	7.63	7.9	7.27	7.63	7.29	7.07	7.68	7.53	7.84	7.18	7.15	7.47	7.05	7.23	7.59	7.39	7.31	7.01	7.13	7.34	7.25	7.26	7.71	7.71	7.36	6.99	7.63	7.38	7.23	7.46	7.57	7.16	7.6	7.56
AGMAT	7.24	7.59	7.62	9.69	7.57	7.59	7.74	7.48	7.71	7.7	7.44	7.56	7.81	7.46	7.77	7.83	7.75	7.58	7.6	7.26	7.46	7.59	7.74	7.69	7.83	7.61	7.58	7.56	7.78	7.56	7.61	7.65	7.29	7.66	7.67	7.81	9.88	7.37	7.74	7.37	7.66	7.95	7.6	9.52	8.81	7.44	7.52	7.81	7.5
FLJ37453	6.79	6.7	6.81	7.05	6.57	6.44	6.95	6.77	6.96	6.73	6.62	6.84	6.54	7.12	6.66	6.94	6.83	6.59	7.03	6.86	6.89	6.81	6.91	6.61	6.58	6.88	6.99	6.57	6.79	6.55	7.04	6.85	6.51	6.5	6.71	6.62	7.08	6.7	6.82	6.84	7.22	7.34	6.83	7.08	7.01	6.79	6.79	7.08	6.79
ZBTB17	7.24	7.57	7.59	7.48	6.98	7.09	7.81	7.5	7.62	7.79	7.43	7.31	7.37	7.45	7.58	7.6	7.46	7.37	7.8	7.11	7.54	7.66	7.67	7.39	7.49	7.58	7.5	7.24	7.46	7.11	7.5	7.39	7.11	7.58	7.07	7.33	7.35	7.47	7.39	7.58	7.12	7.74	7.45	7.61	7.53	7.47	7.17	7.85	7.31
HSPB7	5.6	6.1	5.96	6.55	6.08	5.77	6.56	6.16	6.06	5.97	6.18	6.12	5.71	5.77	6.17	6.22	6.06	6.08	6.06	6.3	5.89	5.89	6.12	5.74	6.32	6.52	5.63	6.13	5.79	6.02	6.08	6.04	5.93	6.17	5.87	6.05	5.76	6.22	5.72	5.73	6.37	7.62	6.04	5.82	5.99	6.52	5.85	6.74	6.32
FAM131C	7.88	8.04	7.68	8.44	8.04	7.78	8.06	8.14	8.43	8.2	7.91	7.89	8.19	7.88	7.87	7.79	7.86	7.8	8.11	7.86	8.24	7.97	8.37	8.09	8.11	7.68	7.77	8.17	7.91	7.96	7.93	7.85	8.15	8.09	8.15	7.59	8.23	7.84	7.68	8.2	8.1	8.19	8.37	8.37	8.06	7.84	8.05	8.32	7.95
EPHA2	6.45	6.6	7.68	7.03	6.61	6.75	7.47	7.04	6.97	7	6.71	6.92	7.02	7	6.73	6.82	6.9	6.84	6.98	7.24	6.65	6.85	7.17	6.82	6.78	6.85	6.71	6.53	6.65	6.53	7.62	6.75	6.52	6.98	6.61	6.85	6.81	6.82	7.19	6.84	6.84	7.08	7.02	6.93	6.8	6.65	6.63	7.15	6.93
ARHGEF19	7.26	7.74	7.56	7.58	7.38	7.25	7.75	7.59	7.77	7.61	7.57	7.45	7.5	7.47	7.56	7.78	7.65	7.51	7.78	7.25	7.77	7.82	7.89	7.43	7.73	7.81	7.84	7.42	7.47	7.46	7.56	7.57	7.31	7.77	7.22	7.43	7.59	7.6	7.61	7.79	7.53	7.71	7.51	7.73	7.62	7.68	7.02	7.8	7.47
CPLANE2	7.62	7.6	7.77	8.36	7.71	7.26	7.92	8.03	7.77	7.62	7.55	7.61	7.46	7.83	7.47	7.72	7.65	7.62	7.66	7.84	7.71	7.67	8.09	7.73	7.9	7.81	7.48	7.75	7.62	7.7	7.63	7.67	7.76	7.82	7.68	7.63	8.11	8.09	7.61	7.96	7.92	8.09	8.02	8.26	7.64	7.77	7.6	8.1	7.63
FBXO42	7.68	8.01	7.85	7.16	7.67	8.07	7.56	7.34	7.49	7.65	8.01	7.97	7.91	8.09	7.64	8.06	8.08	7.53	8.02	8.18	7.35	7.73	7.85	7.6	7.74	7.81	7.86	7.72	7.51	7.62	7.79	7.86	7.86	7.42	7.76	7.42	7.32	7.9	7.46	7.81	7.52	7.66	7.72	7.37	7.53	8.25	7.91	7.67	7.72
SPATA21	6.48	6.82	6.78	7.03	6.79	6.58	7.13	6.85	6.59	6.95	6.75	6.82	6.89	7.01	6.92	7.52	6.79	6.84	7.05	7	7.1	6.94	6.95	6.77	7.02	6.97	6.72	6.88	6.67	7.21	6.66	6.98	6.73	7.18	6.83	6.6	6.78	6.86	6.57	7.17	6.97	7.02	7.21	6.74	7.02	6.52	6.61	6.98	6.9
CROCCP3	7.34	7.48	7.2	7.81	7.17	7.24	7.44	7.31	7.6	7.36	7.28	7.23	7.21	7.24	7.33	7.33	7.27	7.15	7.6	7.33	7.28	7.55	7.48	7.36	7.32	7.26	7.55	7.19	7.3	7.05	7.21	7.37	7.18	7.23	7.32	7.25	7.41	7.52	7.34	7.66	7.37	7.59	7.23	7.55	7.5	7.33	7.27	7.49	7.18
CROCCP2	7.16	7.5	7.36	7.82	7.2	7.58	7.5	7.44	7.45	7.42	7.59	7.3	7.15	7.57	7.39	7.37	7.69	7.3	7.87	7.4	7.53	7.4	7.51	7.4	7.45	7.54	7.39	7.26	7.42	7.11	7.29	7.68	7.26	7.41	7.26	7.47	7.53	7.55	7.32	7.13	7.49	7.59	7.8	7.65	7.76	7.41	7.45	7.77	7.36
EIF1AX	12.63	12	12.51	11.68	12.42	12.56	11.46	12.38	12.22	11.82	11.94	12.56	12.53	12.2	12.21	11.81	12.98	12.47	12.12	12.25	12.29	12.48	12.25	12.21	12.25	12.23	12.1	12.14	12.57	12.65	12.51	12.47	12.41	12.57	12.03	12.83	12.49	12.21	12.77	11.95	12.26	11.52	11.95	12.45	12.14	12.69	12.46	12.11	12.42
ESPNP	7.61	8.13	7.93	8.68	7.97	7.8	8.22	8.36	8.38	7.89	7.87	8.12	8.51	7.93	8.05	8.47	7.98	8.16	8.41	7.99	7.8	8.41	8.43	7.98	8.44	8.38	8.28	8.14	7.96	8.11	8.07	7.75	7.69	8.06	7.71	7.92	8.24	7.93	7.81	8.27	8.16	8.58	7.81	8.41	8.21	8	7.79	8.35	7.87
MFAP2	7.54	8.28	6.77	7.82	6.91	7.65	7.25	7.93	7.28	8.32	8.27	7.34	6.95	7.94	7.77	7.79	8.08	7.23	7.06	7.13	7.61	7.95	8.56	7.09	6.95	7.4	7.36	7.74	6.83	6.9	8.25	7.27	7.11	7.99	7.4	7.3	7.07	8.18	7.13	7.52	7.35	7.28	7.39	7.23	7.33	7.67	7.49	8.36	7.41
ATP13A2	7.11	7.47	7.53	7.56	6.96	7.6	7.55	7.32	7.24	7.44	7.31	7.25	7.44	7.59	7.4	7.17	7.6	7.09	7.43	7.25	7.21	7.3	7.63	7.47	7.44	7.23	7.21	7.24	7.48	7.22	7.38	7.33	7.04	7.5	7.37	7.48	6.81	7.69	7.5	7.39	7.44	7.46	7.35	7.6	7.44	7.35	7.21	7.86	7.33
SDHB	9.65	9.41	9.68	11.4	9.02	9.97	9.17	9.33	9.42	9.64	9.34	9.25	9.8	9.33	9.53	8.69	9.86	9.42	9.51	9.58	9.24	9.43	9.37	9.63	8.66	9.45	8.88	9.27	9.43	9.63	9.58	8.61	9.19	8.38	9.14	10.51	10.69	9.81	9.91	8.75	9.73	9.79	8.69	10.6	10.14	9.59	8.86	9.35	9.2
PADI2	6.55	6.93	6.97	7.25	6.52	6.64	7.12	7.15	6.81	6.99	7.16	6.86	7.16	6.76	6.98	6.82	7.42	7	7.11	7.18	7.27	6.81	7.12	7.03	8.05	7.37	6.9	7.01	6.96	7.35	7.29	6.82	7.01	6.76	7.01	7.26	6.99	6.87	6.76	6.92	7.03	6.97	6.87	7.03	7.02	7.17	6.75	7.53	6.75
RCC2	9.72	9.82	9.59	9.09	9.18	10	9.57	9.81	9.65	9.72	9.5	9.72	9.82	9.68	9.47	9.16	9.97	9.47	9.3	9.98	9.65	9.37	9.63	9.37	9.09	9.48	9.14	9.25	9.6	9.29	9.47	9.26	9.33	9.39	9.37	9.64	8.64	10.35	9.96	9.31	9.49	9.14	9.51	9.29	9.18	9.54	9.09	9.89	9.26
TAS1R2	6.47	6.81	6.86	7.06	6.69	6.52	7.07	6.67	7.24	7.05	6.86	6.97	6.81	7.02	6.84	7.16	6.92	6.84	7.03	7.13	7.15	6.97	7.23	6.76	6.92	6.9	6.96	6.94	6.71	6.73	7.03	7.03	6.9	7.16	6.91	6.88	6.94	7.11	6.85	7	7.05	7.1	7.41	7.08	7.09	6.87	6.8	7.1	6.84
ALDH4A1	6.4	6.79	6.68	8.77	6.48	6.33	6.77	6.85	6.53	6.74	6.55	6.71	6.99	6.79	6.47	6.45	6.6	6.77	7.04	6.51	6.57	6.63	6.77	6.91	6.66	6.51	6.59	6.69	6.94	6.44	6.84	6.55	6.55	6.93	6.54	6.56	8.35	7.12	6.62	6.91	6.85	7.11	6.59	9.3	9.09	6.54	6.56	6.69	6.66
IFFO2	7.15	7.02	7.27	6.8	6.98	7.62	7.17	7.16	7.01	7.19	7.23	7.25	6.75	7.51	7.31	6.9	7.01	6.29	7.14	6.77	7.29	7.22	7.1	6.96	7.64	7.16	7.29	6.8	6.75	6.67	7.16	7.08	6.99	6.97	7.04	7.09	6.54	6.97	6.39	7.01	8.61	6.85	8.27	6.86	7.24	6.77	6.77	7.11	7.55
UBR4	9.26	9.44	9.12	8.74	9.22	9.47	9.56	9.15	8.93	9.21	9.65	9.57	9.42	9.45	9.05	9.54	9.52	9.05	9.41	9.84	8.85	9.4	9.03	9.04	9.17	9.04	9.4	9.25	8.78	9.25	8.99	9.46	9.3	9.2	9.48	9.03	9.67	9.47	9.47	9.13	8.68	8.87	9.39	9.2	9.4	9.07	9.42	9.46	9.13
EMC1	8.51	8.49	9.1	8	8.43	9.02	8.47	8.34	8.1	8.29	8.56	8.59	9	8.9	8.25	8.22	8.68	8.65	8.74	8.55	8.23	8.24	8.45	8	8.16	8.5	8.17	8.52	8.4	8.62	8.15	8.5	8.34	8.37	8.37	8.51	8.04	9.73	9.26	8.06	7.5	7.64	8.6	8.18	8.2	8.86	8.41	8.4	8.34
AKR7L	5.59	6.13	5.75	7.15	5.88	6.05	6.3	6.34	5.98	6.39	6	6.07	6.3	6.39	6.16	6.63	6.36	6.59	6.44	6.04	6.31	6.71	6.61	6.58	6.3	6.18	5.74	6.1	6.17	6.17	6.17	5.89	5.7	6.34	5.76	5.75	7.17	6.39	5.64	6.36	6.03	6.23	6	6.48	6.92	6.1	5.79	6.31	6
AKR7A3	7.37	7.7	7.62	9.13	7.13	7.42	8.32	7.68	7.67	8.29	7.55	7.2	7.19	6.89	7.61	7.52	7.67	7.42	7.84	7.15	7.83	8.02	7.98	7.72	7.66	7.9	7.66	7.22	7.77	7.46	7.43	7.54	7.05	7.72	7.41	7.63	8.71	7.46	7.51	7.28	7.39	7.58	7.89	8.78	8.19	7.51	6.93	7.85	7.19
LOC100506730	6.13	6.12	5.51	6.69	6.2	6.74	6.31	5.72	6.22	6.08	6.18	6.3	5.66	6.21	6.03	6.24	6.28	6.42	6.74	6.65	5.91	5.87	6.51	6.02	6.31	5.93	6.43	6.11	6.12	5.89	5.7	6.03	6.29	6.21	5.76	5.34	6.77	6.81	6.28	6.18	6.35	6.02	7.12	6.2	6.21	6.24	6.25	6.48	6.39
AKR7A2	8.09	8.28	8.49	9.67	7.92	8.17	8.54	8.43	8.48	8.6	8.25	7.96	8.12	8.5	8.43	8.21	8.39	8.3	8.57	8.05	8.45	8.35	8.5	8.62	8.35	8.05	8.26	8.08	8.22	8.03	7.99	8.22	8.27	7.95	8.11	8.4	8.88	8.36	8.17	8.32	8.77	8.54	8.43	9.25	8.64	8.31	8.04	8.64	8.28
CAPZB	10.46	10.84	10.98	10.16	10.23	9.76	10.43	10.69	10.21	10.95	10.64	10.14	10.45	10.79	10.89	10.18	10.9	10.16	9.93	10.15	10.43	10.92	11	10.23	9.73	10.19	10.66	10.86	10.09	10.35	10.28	10.15	10.59	10.46	10.57	10.75	9.79	10.29	10.5	9.98	10.15	10.98	10.23	10.15	10.47	10.58	10.44	10.84	10.23
TMCO4	6.88	6.95	7.07	7.11	6.81	6.65	7.5	6.75	7.12	7.1	6.86	6.72	6.92	7.01	6.99	7.11	7.13	6.86	7.49	7.34	6.99	7.12	6.99	7.04	7.22	7.27	7.25	6.75	7.06	6.99	6.58	6.78	6.91	7.01	6.92	6.85	6.89	7.23	7.01	7	6.83	6.97	6.85	6.76	7.03	6.86	6.83	7.49	6.73
RNF186	7.15	7.79	7.47	7.42	7.74	7.46	7.98	7.61	7.57	7.87	7.73	7.71	7.72	7.63	7.52	8.1	7.8	8.08	7.83	7.64	7.48	7.68	7.5	7.61	7.96	7.98	7.72	7.73	7.53	7.74	7.42	7.63	7.64	8.05	7.71	7.54	7.77	7.83	7.55	8.05	7.53	7.79	7.73	7.73	7.82	7.51	7.62	7.7	7.82
PLA2G2E	7.23	7.71	7.46	7.56	7.14	7.38	7.72	7.73	7.45	7.57	7.47	7.59	7.57	7.65	7.53	7.58	7.57	7.44	7.54	7.4	7.51	7.65	7.71	7.51	7.63	7.66	7.39	7.63	7.4	7.54	7.64	7.53	7.39	7.59	7.37	7.33	7.29	7.66	7.47	7.71	7.68	7.74	7.66	7.76	7.58	7.29	7.45	7.76	7.36
PLA2G2A	9.4	7.84	8.45	12.27	11.31	7.43	9.16	8.99	8.6	9.35	7.38	6.96	10.75	7.29	7.15	7.71	9.03	8.03	7.44	7.77	7.19	9.77	7.64	8	7.51	7.54	7.52	11.58	10.08	6.86	7.34	12.19	9.64	7.78	9.84	8.56	9.7	7.66	7.89	7.85	7.98	12.16	8.88	12.62	12.82	7.93	8.58	7.32	7
PLA2G2D	7.92	8.78	7.98	8.34	8.25	7.95	8.64	8.29	8.26	8.75	8.13	8.06	8.23	8.32	8.09	8.45	8.51	8.14	8.24	8.3	8.19	8.31	8.43	8.08	8.5	8.34	8.8	8.2	7.91	8.58	7.82	8.49	8.19	8.45	8.53	7.96	8.11	8.17	7.97	8.51	8.06	8.19	8.78	8.19	8.08	7.82	7.94	8.53	7.91
PLA2G2C	6.94	7.42	7.35	7.53	7.18	7.1	7.84	6.98	7.27	7.59	7.11	7.27	7.15	7.61	7.17	7.71	7.17	7.2	7.73	7.44	7.46	7.3	7.29	7.26	7.66	7.6	7.86	6.98	7.16	7.18	7.26	7.34	7.16	7.58	7.38	7.22	7.33	7.45	7.35	7.89	7.89	7.76	7.71	7.46	7.23	7.42	7.43	7.6	6.97
CAMK2N1	9.05	9.91	9.95	10.95	9.41	9.37	10.08	9.4	9.24	10.05	10.52	9.8	10.12	10.3	9.46	9.86	10.54	10.81	8.5	11.12	10.22	10.25	10.57	9.64	9.5	10.69	9.81	10.22	9.42	8.05	10.26	10.02	10.07	10.41	9.88	9.97	10.72	11.06	9.87	9.73	9.89	9.57	10.7	10.71	10.63	10.02	10.54	10.76	8.7
MUL1	7.53	7.7	7.87	8.11	7.33	7.31	7.64	7.49	7.59	7.64	7.49	7.38	7.67	7.62	7.77	7.54	7.73	7.4	7.61	7.35	7.8	7.74	8.21	7.77	7.31	7.68	7.39	7.61	7.89	7.52	7.45	7.57	7.19	7.48	7.53	7.61	7.31	7.62	7.96	7.66	7.54	7.72	7.59	7.85	7.67	7.9	7.23	8.09	7.44
PINK1-AS	7.05	7.41	7.26	7.2	7.59	7.35	7.09	6.89	7.37	7.37	7.73	7.48	7.4	7.29	7.35	7.65	7.57	7.37	7.11	7.65	7.37	7.18	7.32	7.13	7.71	7.31	7.4	7.24	7.2	7.06	6.85	7.72	7.16	7.51	7.45	6.97	7.81	7.75	6.39	7.57	7.19	7.34	7.58	7.99	7.18	7.87	7.8	7.46	7.13
KIF17	6.96	7.24	7.16	7.43	7.05	7.22	7.07	7.02	7.29	7.44	6.75	7.29	7.28	7.5	7.27	7.26	7.17	7.37	7.55	7.39	7.51	7.2	7.5	7.41	7.5	7.32	7.1	7.39	7.2	7.16	7	7.27	6.92	7.4	6.96	7.29	7.23	7.15	7.08	7.46	7.2	7.53	7.66	7.47	7.32	7.25	7.32	7.54	6.91
SH2D5	6.98	7.16	7.14	7.32	7	7.04	7.49	7.1	7.1	7.21	7.21	7.04	7.34	7.31	7.07	7.25	7.08	7.11	7.39	7.15	7.26	7.26	7.45	7.34	7.13	7.24	7.16	7.06	7.15	7.07	7.12	7.23	6.92	7.19	7.06	7.27	6.96	7.22	7.27	7.18	7.1	7.56	7.44	7.23	7.15	6.89	7.2	7.3	6.95
HP1BP3	10.26	10.44	10.48	9.46	10.71	10.84	10.94	10.17	10.29	10.02	10.57	10.65	10.78	10.58	10.29	10.88	10.63	10.9	10.28	11.22	9.99	10.46	10.1	10.1	10.3	10.51	10.67	10.5	10.22	10.39	9.83	10.78	10.52	10.42	10.75	10.29	10.06	10.9	10.58	10.19	10.41	10.26	10.34	9.81	10.11	10.53	10.73	10.1	10.51
EIF4G3	10.3	10.48	10.41	9.22	10.57	10.46	9.65	10.25	9.45	10.17	10.3	10.24	10.08	10.4	9.94	10.47	10	10.14	10.15	10.29	9.83	9.77	10.19	9.83	10.2	9.68	9.65	10.29	10.13	9.56	9.82	10.53	10.21	9.69	10.67	9.98	9.46	9.27	10.22	9.53	9.46	9.5	10.04	9.85	10.03	10.21	10.43	9.92	10.14
ECE1	8.46	8.14	9.59	8.3	8.53	9.17	8.67	9.15	9.06	9.1	9.07	9.15	9.27	8.94	9.02	7.98	9.87	8.25	8.93	8.52	9.57	9.24	9.12	8.63	8.74	9.31	8.99	8.86	9.25	7.45	9.29	8.8	8.85	8.95	8.63	9.15	8.82	8.88	9.16	8.18	8.48	8.61	8.87	9.21	9.52	8.85	8.69	10	9.12
RAP1GAP	6.36	6.5	6.35	6.88	5.96	5.91	6.42	6.6	7.22	6.43	6.18	6.25	6.54	6.47	6.45	6.54	7.23	6.48	8.45	6.52	6.96	6.36	6.62	7.07	6.73	6.41	6.48	6.18	6.47	6.05	6.2	6.39	6.51	6.64	6.46	7.17	6.7	6.52	6.53	6.86	6.63	6.51	6.7	6.85	6.77	6.72	6.47	7.12	6.42
USP48	9.73	9.98	9.67	9	10.19	10.18	9.94	9.62	9.98	9.95	10.4	10.32	10.3	10.06	9.6	10.26	10.39	10.05	10	10.36	9.7	10.1	9.83	9.8	10.1	9.96	10.17	10.29	9.8	10.11	10.42	10.34	10.1	9.63	10.46	9.75	9.76	10.38	9.82	9.88	9.53	9.51	9.93	9.47	9.61	10.13	10.5	9.68	10.06
HSPG2	7.69	8.26	8.11	7.93	7.89	7.66	8.56	8.45	8.07	8.53	8.22	8.03	7.8	8.12	8.02	8.07	8.19	7.79	8.35	7.86	7.98	8.24	8.36	7.99	7.78	8	7.95	8.02	7.58	7.71	8.15	8.2	7.79	8.12	8.08	8.08	7.76	8.62	7.93	8.06	7.81	8.24	8	8.03	8.31	8.17	8.09	8.51	8.09
WNT4	6.97	7.37	7.26	7.48	6.98	6.94	7.6	7.18	7.62	7.36	7.21	7.12	6.97	7.01	7.12	7.09	7.25	7.14	7.78	7.01	7.13	7.39	7.08	7.25	7.44	7.48	7.22	6.99	7.36	6.89	7.19	7.4	7	7.26	7.06	7.04	7.2	7.18	7.2	7.38	7.65	7.53	7.38	7.41	7.46	7.12	6.9	7.57	7.11
LUZP1	8.11	8.47	9.07	7.33	8.33	8.31	8.06	8.51	7.83	8.41	8.7	9.24	8.77	8.65	8.42	8.28	8.48	8.1	7.8	8.15	8.13	8.28	8.41	8.24	7.89	8.2	8.39	8.67	7.52	8.23	8.83	8.7	8.38	8.47	8.64	8.34	7.64	8.58	8.66	8.23	8.11	7.92	8.12	7.79	8.07	8.43	8.47	8.07	8.55
HTR1D	6.87	7.77	7.47	7.38	7.49	7.08	8.39	8.1	6.84	7.75	7.43	7.7	7.97	8.41	7.07	7.83	8.22	7.47	7.31	8.2	7.02	7.33	7.36	6.89	7.95	7.81	7.43	8.04	6.8	9.81	9.08	7.59	7.69	8.29	7.53	7.6	6.83	7.31	7.44	7.96	7.7	7.23	8.64	7.07	7.11	6.97	7.39	7.55	7.15
HNRNPR	11.27	11.18	11.47	9.68	11.32	11.65	11.09	11.19	10.96	11.1	11.3	11.53	11.46	11.32	11.11	11.34	11.47	11.63	10.62	11.86	11.3	11.17	11.13	11.03	11.03	10.89	11.23	11.32	11.38	11.31	11.5	11.45	11.51	11	11.53	11.39	10.53	11.79	11.45	10.85	10.7	10.72	11.71	10.75	10.99	11.21	11.52	11.02	11.24
ZNF436	8.36	8.5	8.52	7.55	8.84	8.9	7.91	8.3	7.84	8.63	8.92	9.71	8.68	8.46	8.41	8.6	8.51	8.69	7.88	8.65	8.77	8.54	9.43	8.08	8.74	8.16	8.46	9.26	8.66	8.29	8.86	9.01	8.64	8.18	9.06	8.4	7.73	9	8.97	8.28	8.53	7.96	8.29	7.87	8.42	8.42	8.85	8.65	8.37
TCEA3	8	8.33	8.01	11.12	9.41	8.76	7.53	8.15	10.08	8.39	8.38	8.81	8.13	8.38	9.2	8.72	9.82	9.95	10.02	8.23	9.73	7.46	9.82	8.58	9.46	9.55	8.42	8.73	10.64	9.32	9.7	8.39	9.45	9.25	8.22	9.81	10.85	9.77	9.45	9.57	10.34	8.73	8.24	10.69	9.93	9.76	8.42	8.33	10.47
ASAP3	7.02	7.5	7.37	7.58	7.41	7.37	7.43	7.27	7.28	7.63	7.46	7.5	7.44	7.73	7.49	7.56	7.48	7.41	7.75	7.38	7.36	7.48	7.73	7.43	7.43	7.47	7.22	7.57	7.48	7.52	7.35	7.69	7.08	7.5	7.56	7.64	7.15	8.52	7.41	7.49	7.61	7.49	7.46	7.48	7.73	7.15	7.34	7.74	7.37
E2F2	7.03	7.43	7.38	7.41	6.8	6.98	7.52	7.17	7.06	7.63	7.18	6.96	7.11	7.12	7.5	7.39	7.3	7.49	7.2	7.03	7.37	7.45	7.37	7.16	7.22	7.42	7.21	7.34	7.19	7.15	8.01	7.26	7.17	7.21	6.94	7.26	7.18	7.5	7.19	7.45	7.19	7.5	7.52	7.36	7.23	7.08	6.96	7.17	7.15
ID3	7.44	6.87	7.59	7.93	6.83	6.64	7.75	8.79	7.3	7.78	7.33	6.97	7.55	7.23	7.56	7.18	7.11	7.07	7.33	7.25	7.08	7.57	7.9	7.08	6.92	7.34	7.44	7.15	6.75	6.96	7.48	7.57	6.94	6.79	7.35	7.34	6.97	7.93	8.36	6.79	7.09	8.57	7.34	7.38	7.51	7.38	7.26	7.51	7.77
GALE	7.28	7.67	8.24	8.38	7.33	7.52	8.18	7.82	8.04	7.81	7.4	7.84	8.02	7.79	8.13	7.61	8.58	7.96	8.35	7.69	7.91	7.93	8.09	8.2	7.56	8.33	7.42	7.29	7.42	7.72	8.06	7.5	7.52	7.66	7.49	8.2	8.07	8.08	8.23	7.75	7.77	8.02	7.87	8.05	8.05	8.31	7.3	8.13	8.06
HMGCL	6.95	6.92	7.28	8.98	6.83	6.9	7.23	7.12	7.28	7.28	6.99	6.96	7.3	6.95	7.05	6.86	7.68	7.02	7.45	7.14	6.89	7.01	7.18	6.94	6.92	7.16	6.73	6.88	7.14	6.83	6.9	7.11	6.95	6.46	7.28	6.9	9.05	7.18	7.03	6.59	6.69	7.01	7.02	8.96	8.33	7.45	6.87	7.19	7.44
FUCA1	8.72	9.47	9.3	9.23	9.69	8.76	8.04	8.59	9.27	8.89	9.49	9.42	9.72	8.72	9.44	8.37	9.74	9.62	9.55	8.48	9.03	9.01	9.51	9.08	9.27	8.74	9.52	9.6	9.22	9.62	8.93	8.97	9.35	8.5	9.48	9.34	9.71	8.74	8.55	9.24	8.26	8.7	8.86	9.88	9.9	9.98	9.04	9.09	9.34
CNR2	6.36	6.31	6.15	6.37	6.83	6.1	6.46	6.24	6.41	6.57	6.32	6.35	6.27	6.32	6.14	6.68	7.14	6.18	6.33	6.16	6.5	6.34	6.67	6.08	6.79	6.36	6.52	6.7	5.97	6.18	6.14	6.67	6.78	6.42	6.51	6.05	6.19	6.32	6.05	6.38	6.23	6.45	6.74	6.66	6.33	6.19	6.1	6.67	6.29
SRSF10	9.94	9.75	10.08	8.95	10.33	10.42	9.5	9.78	9.88	9.85	10.01	9.98	10.26	9.91	9.47	9.94	9.99	10.54	9.91	10.26	9.9	9.89	9.81	9.77	10.05	9.8	9.96	9.88	9.9	9.97	10.28	9.93	9.96	9.97	10.18	9.96	9.63	10.27	10.05	10.23	9.62	9.63	9.73	9.44	9.51	9.79	10.15	9.45	10.02
MYOM3	6.22	6.52	6.45	6.5	6.23	6.28	6.61	6.62	6.65	6.48	6.45	6.51	6.58	6.65	6.58	6.56	6.54	6.58	6.49	6.46	6.55	6.7	6.45	6.52	6.63	6.82	6.32	6.37	6.42	6.41	6.42	6.58	6.3	6.66	6.43	6.43	6.56	6.51	6.25	6.75	6.56	6.63	6.97	6.48	6.67	6.23	6.29	6.53	6.53
IL22RA1	6.52	6.57	6.8	7.05	6.41	6.8	7.04	7.34	6.55	6.68	6.77	6.62	7.2	6.72	6.55	6.81	7.12	6.95	6.59	6.83	6.79	6.84	6.97	6.87	6.96	6.62	6.59	6.57	6.74	6.7	6.72	6.46	6.31	6.83	6.59	6.7	7.13	6.58	6.65	6.89	7.82	7.06	7.42	7.35	7.23	6.5	6.41	6.7	6.49
IFNLR1	7.06	7.07	7.16	7.49	6.93	7.16	7.2	7.32	7.13	7.12	7.01	6.9	6.81	7.25	6.97	7.25	7.24	7.11	7.36	6.65	7.12	7.17	7.05	7.05	7.12	7.2	7.02	7.03	6.86	6.96	7.08	6.84	7.02	7.18	6.82	7.05	7.55	7.02	6.96	7.12	7.06	7.18	7.15	7.52	7.25	6.97	6.78	7.05	7.16
STPG1	6.64	5.63	6.47	6.04	6.61	6.52	5.88	6.65	6.22	5.92	5.95	6.09	6.58	6.32	6.52	5.82	6.96	6.79	6.72	6.18	6.3	6.13	6.67	6.6	5.94	6.21	6.17	5.78	6.57	5.96	6.62	5.33	5.9	5.72	6.25	6.45	5.78	7.36	6.84	6.48	6.02	5.86	6.1	6.06	5.7	6.62	6.07	6.31	6.42
RUNX3	8.02	7.96	8.07	8.31	7.79	7.66	8.15	8.12	8.04	8.12	7.97	7.78	7.69	7.79	8.06	7.81	8.17	7.5	7.94	7.46	7.99	7.94	8.3	7.92	8.06	7.8	8.3	7.73	8	7.78	8.17	7.75	7.8	7.78	7.69	8.08	7.64	7.67	7.81	7.76	7.87	8.21	7.37	8	7.87	7.87	7.56	8.11	7.71
SYF2	10.92	10.91	11.03	10.8	11.18	10.99	10.68	10.92	11.14	11.09	11.11	11.08	11.36	11.09	11.19	10.62	11.59	11.17	11.16	11.41	11.03	11.19	11.16	11.21	11.13	10.94	11.22	11.29	11.2	11.04	11.54	11.2	11.24	10.94	11.22	11.12	11.05	11.29	11.28	10.97	11.28	11.31	10.65	10.77	10.72	11.18	11.12	10.99	11.37
RSRP1	8.05	8.26	7.53	8.22	8.36	8.02	8.63	7.95	7.91	7.88	8.28	7.43	8.02	7.93	7.38	8.3	8.02	8.13	8.57	8.4	7.96	8.4	8.16	7.58	8.19	8.03	8.79	7.86	7.68	7.72	7.44	8.28	8.07	7.7	8.23	7.64	7.91	8.32	7.7	7.54	8.45	8.66	7.46	7.42	7.72	8.25	8.35	7.77	7.96
RHCE	6.09	6.17	5.71	6.11	6.38	6.07	5.65	5.89	5.99	5.85	6.02	6.4	6.54	6.24	5.92	5.75	6.53	6.19	6.31	6.37	5.83	6.24	6.31	5.82	6.21	6.54	5.89	6.02	6.1	6.17	6.24	5.78	6.41	5.88	6.43	6.18	6.28	6.63	6.65	5.97	6.41	6.27	6.58	6.03	6.1	6.81	6.18	6	6.68
LOC646471	7.81	7.94	8.16	8.29	7.68	8.02	8.23	8.01	8.31	8.13	7.92	7.73	7.91	8.18	8.06	8.08	7.97	7.98	8.37	7.91	8.08	8.01	8.27	8.12	8.05	8.2	8.03	7.87	8	7.99	8.15	8.09	7.84	8.15	7.62	7.81	8.31	8.13	7.87	8.2	8.13	8.22	7.85	8.39	8.15	8.01	7.94	8.28	7.6
AUNIP	7.98	7.91	8.4	7.62	7.63	9.59	7.6	7.59	7.37	7.63	7.16	7.6	7.79	7.47	7.48	7.23	7.19	8.46	7.09	8.41	7.36	7.2	7.67	6.88	7.27	7.21	7.25	6.96	8.26	7.67	9.05	7.16	7.12	7.72	7.23	8.82	7.02	8.55	8.34	7.71	7.59	7.69	8.29	7.51	6.85	7.47	7.22	7.51	7.22
PAQR7	6.91	7.42	7.87	6.89	7.46	7.28	8.11	7.05	7.42	7.43	7.11	7.83	7.53	7.36	7.32	7.19	7.68	7.31	7.4	8.01	6.88	7.08	7.41	7.24	7.19	7.59	7.16	7.23	6.37	6.67	7.14	7.49	7.25	7.66	7.29	7.21	7.32	8.24	7.7	7.17	7.76	7.2	8.16	7.14	7.38	7.41	7.29	6.97	7.29
STMN1	6.47	6.9	7.05	7.26	6.55	6.7	6.91	6.81	6.73	6.88	6.63	6.76	6.9	6.87	6.75	6.79	6.65	6.62	6.92	6.7	7	6.74	6.91	6.41	7.02	6.93	6.62	6.72	6.76	6.5	6.5	7.08	6.52	6.84	6.68	6.57	6.81	7.25	6.79	6.91	6.91	6.75	6.83	6.9	6.75	6.7	6.65	7.17	6.64
PAFAH2	7.91	8.06	8.01	8.37	8.13	7.99	8.15	7.99	8.29	8.21	8.03	7.72	8.26	7.85	8.13	8.12	8.45	7.99	8.32	8.19	8.2	7.92	7.98	8.29	8.35	8.16	8.08	8.06	7.83	8.16	8.19	8.18	8.18	8.1	7.95	7.77	8.62	8.1	8.08	7.79	7.94	8.24	8.83	8.17	8.32	8.09	7.83	8.4	8.23
SLC30A2	6.69	6.76	6.67	7.28	6.54	6.16	6.95	6.87	6.9	6.81	6.43	6.67	6.96	6.65	6.49	6.72	6.8	6.41	6.89	6.67	6.62	6.74	7.09	6.81	6.86	6.87	6.71	6.58	6.49	6.71	6.64	6.69	6.48	6.6	6.4	6.7	6.83	7.1	6.59	6.66	6.97	6.85	7.17	6.84	6.77	6.54	6.4	7.15	6.51
TRIM63	6.03	6.3	6.04	6.42	6.01	6.06	6.23	6.07	6.21	6.34	6.27	6.13	6.24	6.22	6.33	6.4	6.28	6.08	6.26	6.34	6.07	6.21	6.45	6.12	5.97	6.5	6.32	6.12	6.05	5.93	6.4	6.61	5.89	6.36	6.18	6.02	6.19	6.47	5.82	6.25	6.54	6.52	6.45	6.3	6.18	6.34	6.32	6.33	6.19
UBXN11	6.39	7.15	6.54	7	6.62	6.31	6.91	6.61	6.99	6.94	6.88	6.21	6.59	6.77	6.6	6.81	6.91	6.54	6.64	6.74	6.54	6.74	6.75	6.31	6.93	6.92	6.77	6.58	6.46	6.5	6.88	6.63	6.48	6.86	6.64	6.73	6.79	7.12	6.42	6.99	6.2	7.36	6.25	6.84	6.67	6.56	6.43	7.24	6.33
CRYBG2	7.01	7.24	7.01	7.72	7.06	7.15	7.63	7.28	7.24	7.18	7.08	7.16	7.29	7.35	7.15	7.48	7.29	7.26	7.28	7.62	7.24	7.16	7.34	7.11	7.38	7.22	7.25	7.09	7.11	6.98	7.16	7.35	7.05	7.45	7.07	7.19	6.93	7.42	7.24	7.4	7.57	7.53	7.23	7.24	7.33	7.01	7.02	7.5	7.21
ZNF683	7.53	7.8	7.83	7.91	7.23	7.42	7.83	7.42	7.66	7.67	7.6	7.54	7.82	7.75	7.31	7.6	7.47	7.51	7.58	7.68	7.52	7.42	7.45	7.56	7.53	7.78	7.73	7.44	7.18	7.27	7.56	7.57	7.45	7.64	7.86	7.37	7.69	7.79	7.35	7.6	7.86	7.91	7.47	7.44	7.62	7.48	7.58	7.52	7.17
GPN2	7.67	7.93	7.9	8.22	7.47	7.61	7.91	7.61	7.9	7.56	7.66	7.68	7.71	7.63	7.83	7.72	7.9	7.4	7.94	7.45	7.74	7.72	8.04	7.73	7.46	7.8	7.73	7.65	7.53	7.56	7.78	7.44	7.37	7.51	7.48	7.86	7.18	7.73	7.91	7.58	7.9	8.07	7.25	7.9	7.79	7.76	7.19	8	7.76
GPATCH3	7.48	7.5	7.81	7.86	7.54	7.26	7.88	7.4	7.54	7.77	7.33	7.55	7.59	7.62	7.63	7.65	7.69	7.46	7.91	7.34	7.46	7.62	7.86	7.68	7.66	7.67	7.52	7.47	7.53	7.59	7.65	7.49	7.53	7.69	7.53	8.1	7.43	7.88	7.87	7.59	7.47	7.77	7.75	7.74	7.66	7.54	7.49	7.85	7.6
NR0B2	6.94	7.45	7.14	8.5	7.2	6.8	7.53	7.02	7.56	7.52	7.25	7.29	7.36	7.28	7.13	7.51	7.56	7.28	7.23	7.4	7.2	7.17	7.06	7.15	7.73	7.3	7.36	7.29	7.04	7.74	7	7.14	7.31	7.48	7.37	7.14	8.78	7.29	6.83	7.57	7.2	7.22	7.12	8.07	7.78	7.15	7.2	7.29	7.27
KDF1	7.7	7.66	7.52	7.73	7.16	7.7	7.88	7.62	7.97	7.67	7.35	7.63	7.63	7.65	7.66	7.58	8	7.59	8.09	7.62	7.68	7.82	7.85	7.73	7.71	8.07	7.58	7.37	7.88	7.61	7.87	7.44	7.34	7.85	7.37	7.9	7.6	8.06	7.82	8.04	7.85	7.84	7.4	7.82	7.65	7.7	7.35	7.94	7.41
TENT5B	7.29	7.99	7.7	7.76	7.61	7.64	8.07	7.58	7.86	7.73	7.58	7.71	7.76	7.93	7.64	7.89	7.78	7.57	7.74	7.74	7.83	7.8	7.92	7.88	8.09	7.88	7.73	7.62	7.71	7.66	7.52	7.85	7.67	8	7.72	7.6	7.59	7.94	7.47	7.8	8.06	8.3	7.77	7.77	7.79	7.36	7.54	8.02	7.63
SLC9A1	7.19	7.27	7.58	7.3	7.2	7.46	7.38	7.35	6.93	7.32	7.67	7.55	7.57	7.23	7.3	7.24	7.67	7.42	7.1	7.21	7.26	7.29	7.61	7.21	7.17	7.41	6.77	7.34	7.86	7.35	7.8	7.12	7.33	7.72	7.05	7.5	6.88	7.79	7.56	7.19	7.07	7.21	7.23	7.22	7.06	7.47	7.12	8.15	7.69
MAP3K6	7.5	7.81	7.72	7.8	7.43	7.73	8.2	7.7	7.81	7.95	7.71	7.6	7.81	7.81	7.77	7.86	7.69	7.88	7.72	7.87	7.96	7.93	8.06	7.58	8.02	8.02	7.71	7.57	7.49	7.53	8.01	7.6	7.59	7.94	7.68	7.58	7.43	7.87	7.66	7.93	7.84	8.01	7.64	7.59	7.84	7.85	7.54	8.18	8.04
FCN3	7.58	7.97	7.83	10.79	7.92	7.19	8.8	8.09	8.68	8.15	7.6	7.61	7.61	7.72	8.31	7.76	7.32	7.33	7.5	7.48	7.76	7.52	7.8	9.73	7.66	7.75	9.86	7.83	7.99	7.07	7.35	7.2	7.25	7.74	7.04	8.91	11.09	7.78	7.78	8.6	7.26	7.79	7.42	11.35	11.34	7.67	8.09	8.44	7.22
CD164L2	7.46	7.73	7.49	7.75	7.21	7.42	8.07	7.66	7.72	7.76	7.32	7.41	7.59	7.62	7.53	7.73	7.77	7.64	8.04	7.45	7.92	7.92	8.19	7.6	7.8	7.96	7.73	7.36	7.55	7.51	7.58	7.62	7.42	7.74	7.39	7.45	7.58	7.71	7.4	7.81	7.51	7.83	7.84	7.84	7.59	7.61	7.18	8.04	7.36
WASF2	9.68	9.17	9.44	8.54	9.49	9.86	9.42	9.26	9.35	9.32	9.52	9.5	9.63	9.02	9.06	9.08	9.75	9.3	9.1	10.07	8.7	9.18	9.67	9.11	8.53	8.99	9.58	9.51	8.85	9.17	9.78	9.69	9.18	9.01	9.49	9.26	8.38	9.61	9.79	8.68	9.19	9.21	8.94	8.58	9.18	9.39	9.45	9.55	9.38
AHDC1	7.49	7.88	7.48	7.79	7.48	7.73	7.85	7.85	8.01	7.81	7.64	7.62	7.64	7.81	7.7	7.74	7.8	7.67	7.95	7.54	7.86	7.77	8.04	7.68	7.92	7.82	7.72	7.57	7.67	7.53	7.61	7.69	7.62	7.83	7.57	7.69	7.59	7.66	7.69	7.9	7.61	7.92	7.85	7.94	7.68	7.57	7.62	8.05	7.61
FGR	7.82	7.96	7.88	8.12	7.43	7.2	7.91	7.85	7.85	7.98	7.71	7.39	7.43	7.58	7.89	7.66	7.83	7.34	7.93	7.17	7.72	7.53	7.92	7.7	7.93	7.55	7.72	7.57	7.46	7.5	7.47	7.51	7.7	7.61	7.61	7.53	7.55	7.45	7.6	7.75	7.52	8.06	7.48	7.68	7.8	7.6	7.56	7.85	7.52
IFI6	8.89	9.21	9.22	9.02	8.46	9.29	7.96	9.36	8.21	9.37	9.71	7.84	9.08	9.42	9.32	8.4	10.31	9.28	9.05	7.74	8.63	8.75	9.23	8.27	8.69	9.3	8.42	8.45	9.82	8.81	8.9	8.54	8.29	8.17	8.19	10.31	8.3	9.26	10.27	8.5	8.71	9.45	8.92	8.88	9.39	9.02	8.57	8.55	9.41
RPA2	7.76	7.74	7.84	8.32	8.3	8.33	7.82	7.71	8.33	7.99	7.95	7.88	8.11	7.53	8.1	7.49	8.23	8.48	8.24	7.66	8.44	7.88	8.26	7.85	8.15	8.14	8.34	8.26	8.47	8	8.87	8.42	8.11	7.77	8.04	7.86	7.66	8	8.24	7.84	7.74	7.71	7.42	7.95	7.55	8.34	7.82	7.68	8.25
EYA3	8.58	8.24	8.66	7.8	8.68	8.98	8.49	8.1	8.28	8.23	8.69	8.38	8.96	8.65	8.03	8.71	8.42	8.51	8.21	9.03	8.19	8.24	8.37	8.05	8.7	8.24	8.6	8.52	8.15	8.5	8.67	8.64	8.53	8.14	8.91	8.02	8.2	8.65	8.83	8.25	8.29	8.2	8.37	7.8	8.09	8.66	8.76	8.32	8.77
PTAFR	8.01	8.26	8.01	7.83	8.09	7.52	7.86	7.89	7.6	8.27	8.34	8.21	8.48	8.33	8.32	8.17	8.06	7.84	8.08	8.23	8.07	7.72	8.21	7.9	8.59	7.89	7.92	8.16	7.61	8.23	7.97	8	8.16	8.22	8.33	8.01	7.77	7.7	7.94	8.1	7.58	8.19	8	7.8	8.1	7.86	7.89	8.03	7.92
DNAJC8	9.91	9.49	10.04	9.82	9.32	9.67	9.21	9.7	9.72	9.83	9.44	9.27	9.88	9.46	9.75	8.58	9.85	9.66	9.5	9.24	9.79	9.73	9.93	9.41	9.18	9.38	9.9	9.68	9.63	9.33	10.06	9.46	9.49	8.88	9.54	9.85	9.56	9.81	10.04	9.09	8.6	10.05	8.73	9.91	9.37	9.97	9.44	9.16	9.62
SNHG12	10.44	10.92	10.37	10.21	10.68	10.95	10.72	10.41	10.92	10.86	10.69	10.31	10.56	10.98	10.6	10.44	10.58	10.51	11.43	11.13	10.27	10.59	10.61	9.98	10.35	11.18	10.92	10.33	10.25	11.1	10.78	10.58	10.6	10.13	10.76	10.51	9.51	11.14	10.64	10.77	11.62	11.34	10.54	9.15	9.81	10.92	10.25	10.33	10.53
TAF12	8.98	8.33	9.12	9.21	9.03	8.98	8.26	8.65	8.85	8.81	8.67	8.65	9.19	8.38	8.84	8.23	8.94	8.52	8.66	9.13	9.06	8.65	8.77	8.83	8.63	8.91	8.7	8.95	8.71	8.73	8.47	8.27	8.85	8.21	8.9	8.7	8.68	9.04	9.65	7.87	8.78	9.17	8.44	8.42	8.58	9.15	8.39	8.24	9.16
TMEM200B	7.61	7.93	7.72	8.53	7.67	7.43	8.17	8.07	8.1	7.93	7.88	7.62	7.59	8.1	7.97	7.86	7.89	7.67	8.14	7.58	8.02	7.92	8.32	7.81	7.9	7.92	8.03	7.78	7.88	7.66	7.74	7.9	7.74	8.09	7.72	7.67	8.04	7.9	7.81	7.95	8.23	8.23	7.86	8.22	7.89	7.94	7.78	8.41	7.8
SRSF4	10.43	10.46	10.58	9.83	10.39	10.48	10.41	10.28	10.27	10.49	10.69	10.52	10.58	10.73	10.07	10.55	10.66	10.82	10.25	10.8	10.3	10.37	10.52	10.11	10.59	10.49	10.51	10.55	10.1	10.4	10.58	10.79	10.53	10.74	10.7	10.18	10.11	10.81	10.57	10.59	10.04	10.03	10.59	10.23	10.25	10.43	10.7	10.6	10.52
MECR	7.6	7.77	8	8.79	7.59	8.05	8.12	7.78	8.14	7.96	7.56	7.93	7.9	7.81	7.93	7.61	8	7.81	8.29	7.95	7.88	7.94	8.35	8.26	7.79	8.09	7.77	7.94	8.12	7.63	8.3	7.75	7.72	7.64	7.82	7.93	7.87	8.9	8.29	7.72	8.14	8.32	7.81	8.37	8.08	8.04	7.68	8	7.84
MATN1	6.04	6.35	6.61	6.72	6.3	6.53	6.85	6.45	6.18	6.52	6.46	6.57	6.25	6.53	6.34	6.77	6.43	6.25	6.68	6.39	6.48	6.74	6.41	6.48	6.51	6.55	6.27	6.52	6.38	6.63	6.48	6.61	6.63	6.4	6.15	6.57	6.19	6.51	6.41	6.56	6.99	6.57	6.89	6.53	6.49	6.2	6.46	6.41	6.21
LAPTM5	11.09	12.05	11.64	8.93	10.66	9.9	10.2	11.15	10.06	11.07	11.6	10.49	10.71	10.95	11.15	9.75	10.73	9.13	9.08	9.6	11.04	10.25	10.36	10.26	10.59	10.38	11.19	11.41	9.55	11.45	10.09	10.27	11.08	10.57	11.02	11.15	9.8	8.24	10.19	10.43	9.38	10.65	9.93	10.45	10.5	10.15	10.41	10.33	10.33
SDC3	7.87	8.34	8.03	7.67	7.45	7.42	7.63	7.68	7.36	7.99	8.08	7.64	7.93	7.7	7.75	7.65	7.94	7.35	7.9	7.59	7.55	7.52	8.06	7.64	7.76	7.88	7.74	7.71	7.32	7.76	7.88	7.63	7.62	7.87	7.91	8.17	7.58	7.89	7.79	7.92	7.43	7.7	7.43	8.3	8.16	7.81	7.61	7.85	7.6
PUM1	9.86	9.78	9.75	8.92	9.95	10.03	10.1	9.95	9.75	9.6	10.08	10.2	9.86	9.95	9.67	10.22	10.69	10.21	9.18	10.3	9.69	10.01	10	10.05	10.18	10.03	10.04	9.85	9.87	9.79	10.33	10.15	9.97	9.72	10.05	9.56	9.8	10.54	10.03	10.11	9.55	9.38	10.01	9.62	9.82	10.26	10.22	10.14	10
NKAIN1	6.91	7.09	7.07	7.67	7	7.32	7.49	7.25	7.34	7.27	7.28	7.24	6.85	7.28	7.1	7.44	7.01	7.05	7.09	6.95	7.33	7.28	7.41	7.18	7.45	7.34	7.18	7.19	6.98	7.15	7.09	7.26	7.11	7.33	7.3	7.02	7.28	7.1	7.15	7.47	7.91	7.56	7.52	7.38	7.18	7.15	6.97	7.57	7.02
SNRNP40	9.48	9.12	10.25	9.6	9.43	9.89	9	9.77	10.01	9.57	9.28	9.49	9.88	9.3	9.64	8.92	9.84	9.82	8.1	9.66	9.8	9.43	9.48	9.45	8.86	9.05	9.79	9.67	9.62	9.74	10.16	9.58	9.37	8.48	9.37	10.14	8.76	9.9	10.16	8.87	9.18	9.48	9.65	9.1	9.35	9.38	9.66	9.1	9.64
FABP3	8.72	8.29	7.23	8.72	8.01	8.17	7.67	8.56	7.95	7.91	8.24	7.23	8.13	8.8	8.57	7.35	8.15	7.89	7.63	7.54	7.95	7.68	8.32	7.81	7.64	9.6	8.11	9.34	7.9	9.27	7.74	8.36	10.06	7.63	8.48	10.1	8.55	7.45	7.59	8.7	8.38	10.07	7.64	9.67	8.73	9.79	8.2	8.72	10.1
PEF1	8.5	8.02	8.48	8.79	8.24	8.28	8.16	8.22	8.4	8.65	8.18	8.12	8.27	8.01	8.37	7.88	8.41	8.15	8.33	7.78	8.24	8.42	8.54	8.43	8	8.18	8.43	8.27	8.36	7.74	8.38	8.33	7.96	7.93	8.21	8.24	8.1	7.99	8.59	7.94	8.54	8.73	7.57	8.41	8.4	8.39	7.95	8.05	8.31
COL16A1	7.63	8.37	7.86	8.24	7.84	7.76	8.52	8.05	7.95	8.37	8.2	8.05	7.94	8.26	8	8.48	7.95	8.1	8.12	8.1	8.17	8.18	8.43	7.85	8.16	8.18	7.91	8.11	7.79	7.89	7.94	8.09	7.8	8.29	8.05	7.92	7.94	7.94	7.82	8.32	8.13	8.23	8.33	8.25	8.09	7.93	7.93	8.5	8
ADGRB2	7.12	7.53	7.28	7.42	7.11	7.04	7.36	7.54	7.35	7.58	7.35	7.36	7.24	7.51	7.37	7.49	7.35	7.29	7.47	7.44	7.4	7.57	7.66	7.36	7.21	7.52	7.4	7.15	7.38	7.07	7.29	7.43	7.19	7.46	7.14	7.31	7.36	7.41	7.22	7.45	7.45	7.63	7.54	7.63	7.36	7.32	6.96	7.44	7.09
SPOCD1	7.54	8.07	7.8	7.65	7.55	7.71	7.97	7.86	7.67	8.1	7.62	7.8	7.68	8	7.92	7.86	7.69	7.77	8	7.83	7.79	8	7.88	7.61	7.86	7.95	7.77	7.7	7.49	7.54	7.66	7.78	7.56	8.08	7.56	7.79	7.57	7.74	7.76	7.91	7.88	8.08	7.94	7.85	7.81	7.59	7.56	7.7	7.67
PTP4A2	12.05	12	12.13	11.26	12.32	11.74	11.92	12.05	12.12	12.04	12.2	12.38	12.25	12.16	12.01	12.02	12.31	12.45	12.05	12.72	12.34	11.94	12.12	11.9	12.05	11.95	12.29	12.26	12.35	11.89	11.91	11.98	12.02	12.18	12.09	12.31	11.88	12.14	12.14	11.93	11.48	12.03	11.93	11.67	11.95	12.31	12.07	12.19	12.07
TMEM234	6.86	6.94	7	7.02	6.69	6.87	7.07	7.02	6.86	7.18	6.99	6.95	6.91	6.95	6.79	6.94	7.06	7.17	6.88	7.12	6.89	7.16	7.17	6.63	6.57	7.06	6.9	6.91	6.75	6.87	6.74	6.6	6.79	7	7.04	7.1	6.4	6.93	6.92	7.09	6.82	6.83	7.04	6.52	6.65	7.06	6.77	7.14	6.71
MTMR9LP	7.85	8.54	8.09	8.1	7.98	7.87	8.73	8.24	8.22	8.52	8.28	8.04	7.99	8.31	8.17	8.58	8.26	8.24	8.33	8.12	8.32	8.45	8.46	8.14	8.43	8.33	8.36	8.23	8.03	8.05	7.9	8.38	7.98	8.59	8.28	8.18	8.13	8.08	7.95	8.55	8.34	8.56	8.16	8.29	8.34	8.09	8.19	8.47	8.15
MARCKSL1	9.63	9.86	9.75	10.64	9.43	9.13	10.48	10.35	10.01	10.22	9.79	9.69	9.45	9.96	9.84	9.94	9.94	9.49	10.05	9.63	9.78	10.04	10.15	9.87	9.84	10.27	10.22	9.66	9.62	9.5	9.66	9.68	9.69	9.94	9.78	9.81	9.73	9.27	9.72	9.82	10.38	10.36	10.18	9.96	9.92	9.94	9.81	10.25	9.61
BSDC1	8.12	7.56	7.55	8.7	7.66	7.47	7.75	7.8	7.97	7.87	7.54	7.7	7.65	7.67	7.8	7.97	8.03	7.79	7.77	7.58	7.84	7.86	8.25	7.69	7.66	8.05	7.86	7.65	7.71	7.61	8.06	7.58	7.57	7.55	7.7	7.78	8.24	7.78	7.96	7.65	7.72	8.02	7.35	8.53	8.07	8.09	7.39	8.01	7.83
ZBTB8OS	8.85	8.18	8.54	9.16	8.88	9.04	8.45	8.35	8.38	8.67	8.58	8.36	9.14	8.32	8.97	7.9	8.75	9.09	8.27	9.04	7.95	8.74	8.17	8.71	8.14	8.63	8.27	8.81	8.92	8.91	9.12	8.32	8.86	7.6	8.86	9.36	8.37	9.05	9.37	8.2	9.28	9.49	8.22	8.32	8.42	8.65	8.48	8.17	8.92
SYNC	7.61	7.66	7.8	7.37	8.15	8.1	7.92	7.56	8.16	8.09	8.02	7.82	7.74	7.9	7.36	8.24	7.98	8.13	7.66	7.62	7.51	8.04	7.86	7.58	7.67	7.72	7.9	8.31	7.25	7.55	7.59	7.95	8.07	7.79	8.15	7.39	7.42	7.96	7.36	7.97	7.45	7.57	7.82	7.1	7.39	8.05	8.18	7.68	7.71
YARS1	10.31	8.85	10.45	9.52	9.28	9.75	9.26	9.6	9.71	9.54	9.2	9.81	10.22	9.47	9.95	8.92	9.85	9.08	8.75	9.4	9.29	9.73	9.36	9.44	8.52	9.93	9.21	9.29	9	9.54	10.51	8.82	9.27	8.66	9.33	9.12	8.79	9.89	10.5	8.69	9.05	9.23	9.41	9.65	9.43	9.31	9.24	9.66	10
FNDC5	7.32	7.71	7.41	10.93	7.52	7.04	7.54	7.43	7.53	7.64	7.48	7.23	7.57	7.4	7.6	7.6	7.26	7.45	7.98	7.56	7.57	7.53	7.44	7.44	7.74	7.61	7.61	7.63	7.7	7.21	7.46	7.55	7.29	7.83	7.51	7.61	9	7.4	7.45	7.76	7.53	7.48	7.38	7.96	8.63	7.66	7.23	7.58	7.61
TMEM54	8.66	8.25	8.39	8.52	7.93	8.04	8.83	8.15	8.77	7.96	8.02	8.34	8.65	8.19	8.68	8.18	8.52	8.82	8.74	8.14	8.23	8.44	8.62	8.29	8.49	8.72	7.8	7.87	7.84	7.96	8.64	7.86	7.81	8.52	7.84	8.49	7.57	8.48	8.62	8.56	8.79	8.23	8.17	7.68	8.23	7.87	7.86	8.73	8.09
RNF19B	9.13	8.76	9.02	7.61	8.4	8.84	8.53	8.31	9.25	9.04	9.45	9.51	9.66	9.17	9.24	8.12	9.3	8.86	8.41	9.78	8.62	8.47	8.76	8.61	9.78	8.25	8.71	8.75	8.01	8.82	9.42	8.69	9.03	8.53	8.59	8.9	7.75	8.64	9.02	8.67	8.96	8.52	8.49	7.52	8.25	8.43	8.56	8.76	9.33
TRIM62	7.42	7.57	7.52	7.65	7.19	7.2	7.49	7.53	7.65	7.66	7.33	7.39	7.37	7.45	7.37	7.59	7.55	7.35	7.47	7.56	7.4	7.59	7.84	7.38	7.48	7.48	7.5	7.45	7.59	7.4	7.29	7.48	7.42	7.47	7.55	7.49	7.5	7.54	7.34	7.57	7.68	7.61	8.02	7.43	7.4	7.55	7.3	8.06	7.36
A3GALT2	6.26	6.58	6.62	6.77	6.29	6.34	6.81	6.4	6.72	6.9	6.79	6.88	6.38	6.85	6.68	6.79	6.51	6.97	7.04	6.52	7.07	6.41	6.91	6.71	6.77	6.79	6.65	6.6	6.58	6.86	6.77	6.52	6.22	7.19	6.56	6.66	6.68	6.53	6.5	6.74	6.64	6.77	6.62	7.05	6.65	6.58	6.49	6.86	6.62
PHC2	7.67	8.07	8.13	8.33	7.85	7.65	8.19	8.18	7.84	8.15	8.14	7.88	8.01	8.22	8.23	8.19	8.18	7.86	8.06	7.86	8.02	8.21	8.18	7.93	8.28	8.21	7.68	7.97	7.69	7.87	8.11	7.79	7.87	8.07	7.99	7.96	7.71	7.85	8.18	7.84	8.4	8.07	8.44	8	8.04	8.16	7.84	8.04	8.11
CSMD2	6.28	7.16	6.66	6.97	6.56	6.8	7.3	6.69	6.71	7.01	7.09	6.73	6.8	7.25	6.9	7.17	6.9	6.79	6.91	6.82	6.91	6.91	7.15	6.72	6.99	6.86	6.72	7.01	6.7	6.56	6.8	6.97	6.78	7.28	6.85	6.69	6.62	6.88	6.6	6.89	6.94	6.84	6.9	6.71	6.81	6.64	6.53	7.09	6.72
SMIM12	8.83	8.32	8.99	8.92	8.42	8.45	7.86	8.22	7.89	8.76	8.47	8.24	8.13	8.05	8.42	7.77	8.46	8.29	7.82	8.37	8.22	8.45	8.06	8.25	7.75	8.31	8.41	8.19	8.35	7.95	8.67	8.12	8.17	7.65	8.28	8.82	8.61	8.16	8.69	7.66	8.35	8.95	7.46	8.3	8.85	8.03	8.44	8.01	8.33
DLGAP3	6.75	7.13	6.8	7.18	6.58	6.58	7.21	6.7	6.99	6.77	6.52	6.82	6.84	6.71	6.66	7.17	6.94	6.61	6.99	6.78	6.69	6.94	7.08	6.83	6.93	6.86	6.88	6.54	6.73	6.6	6.61	6.55	6.65	6.6	6.82	6.77	6.8	6.83	6.74	6.96	7.16	6.92	7.25	6.93	6.96	6.7	7.06	7.15	6.62
SFPQ	12.15	12	12.03	11.09	11.89	12.18	11.99	11.83	11.73	12	11.85	12.02	11.87	11.96	11.54	12.02	11.97	11.86	11.7	12.09	11.75	11.78	11.79	11.75	11.94	11.87	11.99	11.82	11.85	11.94	12.08	11.87	11.85	11.85	11.99	11.94	11.26	12.19	12.12	11.83	11.62	11.58	11.89	11.4	11.62	11.97	12.01	11.85	11.71
KIAA0319L	9.05	8.74	9.29	9.35	8.9	8.98	8.99	8.62	9.73	8.89	9.01	9.38	9.03	8.68	8.87	8.83	10.5	9.06	9.03	9.29	9.2	8.96	8.89	9.28	8.92	9.6	8.99	8.88	9.86	9.29	8.47	8.88	9.09	9.01	9.13	9.08	9.26	9.78	9.09	9.19	8.41	8.21	9.44	9.64	9.63	10.41	9.13	9.12	9.49
PSMB2	11.6	11.03	11.59	11.34	10.88	11.4	10.65	11.15	10.87	11.34	10.64	11.3	11.62	11.07	11.04	10.6	11.47	11.03	10.27	11.03	11.2	11.09	11.07	11.05	10.5	10.94	10.66	10.94	10.68	11.06	11.39	10.61	10.77	10.82	10.89	11.66	11.21	11.22	11.52	10.76	11.21	11.26	11.25	11.34	11.15	11.24	10.75	10.98	10.93
C1orf216	7.71	7.77	7.87	7.86	7.62	7.82	7.72	7.81	7.65	7.82	7.69	7.36	7.58	7.98	8	7.69	7.56	7.5	7.82	7.49	7.86	7.89	7.9	7.78	7.79	7.63	7.86	7.7	7.61	7.76	7.79	7.54	7.51	7.9	7.59	7.53	7.52	7.68	7.63	7.78	7.64	8.18	7.65	7.63	7.5	7.62	7.52	7.96	7.66
CLSPN	9.06	7.92	9.18	6.82	7.8	8.86	7.46	8.03	6.44	8.43	7.59	8.01	8.72	8.49	8	6.92	7.76	9.02	6.52	8.91	8.01	7.54	6.7	6.94	6.63	7.76	6.52	7.48	8.05	8.7	9.23	7.06	7.5	8.2	7.77	8.71	6.04	9.15	8.77	7.32	7.17	7.65	9.14	6.89	7.2	6.55	7.7	7.15	7.84
COL8A2	8.23	8.77	8.35	8.49	8.22	8.23	9.01	8.19	8.34	8.86	8.42	8.29	8.31	8.74	8.61	8.54	8.66	8.65	8.43	8.18	8.5	8.64	9	8.39	8.54	8.6	8.3	8.33	8.05	8.29	8.49	8.43	8.16	8.65	8.19	8.37	8.13	8.46	8.08	8.66	8.53	8.68	7.7	8.24	8.66	8.3	8.18	8.98	8.46
TRAPPC3	10.26	9.77	10.53	10.11	9.5	9.98	9.91	9.82	9.99	9.89	9.7	9.74	10.09	9.58	10.44	8.96	10.3	9.68	9.19	9.67	9.97	10.06	10.05	9.94	9.48	9.74	9.75	9.9	9.9	9.69	10.23	9.56	9.77	9.15	9.62	10.67	9.74	10.15	10.49	9.66	9.94	10.52	9.6	9.78	10.27	10.29	9.44	9.83	9.66
EVA1B	7.9	8	7.89	8.68	7.69	7.86	8.49	8.23	8.12	8.25	7.96	7.95	7.92	8.33	8.03	8.23	8.03	7.82	8.19	7.95	8.19	8.15	8.51	7.93	8.15	8.23	8	7.93	7.82	7.93	8.04	8.09	7.81	8.11	8.15	7.86	8.06	8	7.88	8.16	8.08	8.46	8.17	8.46	8.08	8.08	7.97	8.38	7.76
STK40	7.55	7.65	7.65	7.68	7.27	7.39	7.96	7.37	7.54	7.82	7.57	7.71	7.51	7.4	7.9	7.28	8.24	7.13	7.44	7.04	7.42	7.76	7.57	7.59	7.63	8.04	7.6	7.29	7.47	7.36	7.86	7.07	7.43	7.45	7.21	7.75	7.66	7.53	8.11	7.35	7.52	7.92	7.22	7.67	7.86	7.82	7.34	8.37	7.4
LSM10	9.03	8.5	9.23	9.74	8.48	8.71	8.49	8.89	8.97	9.1	8.74	8.07	8.56	8.32	8.82	8.19	8.54	8.42	8.18	8.45	8.58	8.53	8.97	8.56	8.36	8.39	8.55	8.6	8.57	8.37	8.68	8.18	8.35	7.89	8.49	9.49	8.39	8.53	9.28	8.16	9.05	9.77	8.33	8.63	8.61	8.3	8.12	8.81	8.59
OSCP1	7.67	7.24	7.18	7.16	7.39	7.17	7.12	7.15	7.47	7.55	7.27	7.49	7.44	7.33	7.48	7.19	7.76	7.41	7.19	7.16	7.46	7.54	7.52	7.31	7.15	7.55	7.15	7.22	7.91	7.35	7.28	7.59	6.87	7.02	7.03	7.88	6.9	7.64	7.29	7.4	7.3	7.42	7.31	7.33	7.28	7.77	7.27	7.9	7.14
MRPS15	10.54	9.61	10.56	11.41	10.14	10.2	9.73	10.29	10.28	10.19	9.46	9.78	10.33	9.83	10.29	9.29	10.15	9.97	9.02	10.07	9.7	9.97	9.97	10.32	9.65	9.64	9.43	9.97	10.19	10.36	10.87	9.52	9.76	9.46	9.65	10.91	10.56	10.91	10.96	9.98	10.97	10.75	10.2	10.36	10.28	10.18	9.36	9.9	9.97
CSF3R	6.9	7.77	7.47	6.86	7.77	6.61	7.09	6.95	6.99	7.48	7.71	7.09	6.97	6.98	7.64	7.52	7.45	6.82	7.84	6.99	7.3	7.1	6.91	7.68	8.69	6.99	7.26	7.19	7.3	7.26	7.32	7.19	7.07	7.19	7.53	7.11	7.31	7.92	7.27	7.57	7	7.91	7.8	7.14	7.52	7.03	7.24	7.19	7.26
GRIK3	6.89	6.96	7.14	7.75	6.71	6.59	7.15	6.92	7.11	7.19	7.05	6.87	7.1	6.81	7.08	7.21	7	7.05	7.07	6.5	7.03	7.12	7.22	7.17	7.24	7.18	7.08	6.9	7.04	6.92	7.2	7.09	6.73	6.95	6.63	7.11	7.01	7.19	7.09	7.07	7.23	7.51	7.07	7.1	7.04	6.82	6.81	7.29	6.84
MEAF6	9.31	8.8	8.66	9.19	9.15	9.15	7.87	8.54	9.19	8.76	9.09	9.14	8.96	8.96	9.27	8.61	9.89	9.09	8.88	9.45	8.53	8.74	9.04	8.63	8.85	8.41	9.14	9.03	9.21	8.94	9.26	9	9.41	8.72	9.02	9.31	8.45	8.87	9.05	8.64	8.95	8.87	9.56	8.45	8.47	9.54	8.84	9.51	9.4
SNIP1	9.02	8.68	9.04	8.7	8.39	8.56	8.99	8.96	8.8	8.92	8.87	8.76	8.99	8.6	8.65	8.53	9.01	8.55	8.63	8.57	8.85	8.9	9.18	8.63	8.58	9.04	9	8.66	8.83	8.53	9.05	8.89	8.56	8.6	8.68	8.84	8.76	8.85	9.06	8.71	8.39	9	8.94	8.85	8.87	8.95	8.6	9.22	8.76
GNL2	10.49	9.36	10.27	9.2	9.72	10.25	9.64	9.4	9.8	9.73	9.65	9.79	10.08	10	10.06	9.7	10.25	9.99	9.15	10.44	9.66	9.82	9.77	9.73	9.16	9.98	9.19	9.95	9.88	9.97	10.61	9.74	10.03	9.37	9.83	9.95	8.96	10.2	10.39	9.6	9.75	9.53	10.34	9.14	9.45	10.35	9.73	10.05	10.21
RSPO1	7.3	7.85	7.29	7.68	7.28	7.12	7.59	7.24	7.25	7.48	7.32	7.33	7.37	7.48	7.36	7.4	7.47	7.34	7.61	7.33	7.41	7.44	7.56	7.32	7.69	7.44	7.61	7.55	7.07	7.18	7.34	7.82	7.24	7.39	7.52	7.45	7.32	7.4	7.24	7.66	8.06	7.56	7.64	7.72	7.35	7.1	7.62	7.57	7.62
C1orf109	6.29	6.03	5.97	6.45	5.94	6.43	6.16	6.18	6.18	5.83	5.81	5.9	6.44	6.11	6.04	5.9	6.27	6.07	5.98	6.32	6.53	6.09	6.49	5.8	6.09	6.08	5.98	6.03	6.09	6.09	6.3	6.1	6.19	5.96	5.78	6.12	6.18	6.4	6.36	6.13	6.18	5.86	6.57	6.17	6.11	6.16	5.93	6.09	6.48
EPHA10	7.43	7.84	7.68	7.78	7.24	7.29	8.11	7.83	7.76	7.8	7.56	7.51	7.61	7.63	7.76	7.81	7.68	7.66	7.82	7.55	7.82	7.72	7.73	7.84	7.9	7.84	7.63	7.44	7.52	7.77	7.69	7.54	7.36	8	7.53	7.57	7.71	7.64	7.62	8.05	8.06	8.13	7.56	7.78	7.71	7.5	7.4	7.88	7.55
YRDC	8.1	7.44	8.58	8.28	7.42	7.7	7.64	8.11	8.31	8.11	7.55	7.28	8.05	7.78	7.97	7.24	8.07	7.48	7.09	7.57	7.81	8	7.8	8.05	7.38	7.99	7.67	7.68	7.74	8.55	8.54	7.61	7.51	7.33	7.22	8.1	7.58	8.15	8.5	7.82	8.14	8.29	8.24	7.84	7.63	8.02	7.32	8.25	7.64
MTF1	9.26	9.02	9.5	8.46	9.1	9.16	8.92	8.57	8.92	8.76	9.45	9.2	9.31	9.13	8.65	8.62	9.41	8.72	8.19	8.93	8.79	9.11	8.54	8.99	9.15	8.97	9.14	9.19	8.76	9.58	9.72	9.17	8.97	8.84	9.14	9.3	8.5	9.15	9.8	8.89	8.74	8.1	9	8.64	9.06	9.16	9.38	9.03	9.03
INPP5B	7.94	7.98	8.11	8.04	8.72	8.38	8.18	7.7	8.62	7.95	8.57	8.03	8.14	8.11	8.23	7.96	8.29	8.18	7.56	8.9	7.91	8.44	8.2	7.92	8.29	8.14	8.45	8.66	8.24	9	8.24	8.75	8.48	8.11	8.98	8.01	8.51	9.64	7.72	8.58	8.58	7.96	7.95	8.33	8.19	8.29	8.7	7.93	8.54
SF3A3	10.29	9.93	10.56	9.28	9.84	10.18	9.19	9.86	9.72	9.84	9.93	10.33	10.45	10	10.04	10.11	10.19	10.25	8.91	10.47	9.97	9.92	9.84	9.87	9.73	9.74	10.17	10.05	9.92	10.65	10.73	9.75	10.07	9.78	10.08	10.41	9.37	10.64	10.48	9.47	9.62	9.52	10.25	9.67	9.97	9.98	10.07	9.87	10.13
FHL3	7.37	7.6	7.84	7.55	7.24	7.2	7.71	7.75	7.64	7.81	7.68	7.48	7.52	7.56	7.75	7.42	7.58	7.3	7.5	7.39	7.51	7.77	7.88	7.61	7.25	7.71	7.44	7.46	7.36	7.36	7.63	7.54	7.34	7.31	7.46	7.73	7.18	7.23	7.61	7.36	7.56	7.9	7.8	7.25	7.6	7.76	7.36	7.92	7.43
POU3F1	7.63	7.77	7.77	8.28	7.56	7.45	8.23	8.1	8.02	7.95	7.56	7.78	7.82	7.93	7.87	7.97	7.96	7.72	7.91	7.52	7.92	8.02	8.13	7.89	8.16	7.98	7.98	7.62	7.69	7.65	7.69	7.54	7.55	7.76	7.66	7.62	7.93	7.67	7.72	7.88	8.02	8.15	7.33	8.03	7.95	7.59	7.55	8.03	7.84
RRAGC	10.28	9.76	10.27	9.3	9.76	10.18	9.2	9.32	9.37	9.58	9.97	9.74	9.86	9.9	9.9	9.13	9.99	9.53	8.61	9.76	9.44	9.47	9.7	9.48	9.12	9.58	9.6	10.12	9.26	10.48	9.99	9.62	10.01	9.11	9.83	10.27	9.03	10.4	10.14	9.18	9.77	9.47	9.91	9.05	9.33	9.97	9.8	9.67	9.67
PPIEL	6.51	6.77	6.06	6.76	6.29	6.41	7.11	6.64	6.76	6.51	6.39	6.94	6.69	6.71	6.44	7.09	6.66	6.84	6.63	6.73	6.75	6.45	7.2	6.24	7.09	6.83	6.17	6.58	6.69	6.65	6.57	6.88	6.66	7.21	6.92	6.4	6.5	6.45	6.29	7.25	7.28	6.76	6.84	6.93	6.69	6.76	6.69	7.1	6.83
PABPC4	9.43	8.72	9.41	8.91	8.99	9.19	8.94	9.28	9.57	9.14	9.02	9.01	9.63	9.12	9.47	8.87	9.14	8.51	8.74	9.58	8.91	9.21	8.87	9.4	8.74	9.49	9.06	9.12	8.83	10.06	10.11	9.13	9.43	8.8	9.34	8.86	9.06	9.71	9.55	9.52	8.79	8.99	9.36	9.08	9.18	9.35	9.02	8.97	9.68
SNORA55	7.84	7.98	7.79	7.46	7.56	7.86	8.05	7.67	7.62	7.86	8.03	8.06	7.65	8.22	7.57	8.47	7.99	8.1	8.3	8.03	7.86	7.89	7.84	7.92	8.39	8.26	7.86	7.87	7.61	8.06	7.54	7.93	7.83	8.13	7.74	7.63	7.59	7.92	7.81	7.97	7.76	8.37	8.19	7.51	7.91	7.69	7.63	7.94	7.49
HEYL	7.36	7.73	8.04	7.84	7.62	7.76	8.22	8.53	8.16	8.27	8.26	8.02	7.77	7.89	7.99	8.32	8.02	8.21	7.91	7.88	8.44	8.25	8.28	7.88	7.55	7.99	7.92	7.96	7.8	7.31	8.11	8.41	7.9	7.78	7.89	7.93	7.82	7.64	8.21	8.09	7.59	8.37	7.91	7.79	8.05	8.29	8.11	8.84	8.28
NT5C1A	7.15	6.94	6.86	7.25	6.78	6.8	7.38	6.96	7.21	6.96	7.03	6.91	7.04	7.18	6.93	7.47	7.02	7.13	7.41	7	6.98	6.9	7.24	6.95	7.18	7.22	6.75	6.96	7.09	6.92	6.91	7.09	6.78	6.99	7.11	7	7.47	7.27	6.97	7.34	7.31	7.38	6.7	7.35	7.26	7.02	6.83	7.2	7.02
HPCAL4	6.73	6.64	6.49	6.63	6.28	6.43	6.49	6.65	6.83	6.85	6.52	6.33	6.35	6.03	6.52	6.22	6.42	6.25	7.22	6.37	6.63	6.47	6.42	6.54	6.76	6.69	6.96	6.6	6.17	6.24	6.52	6.5	6.06	6.67	6.06	6.67	6.67	6.34	6.29	7.1	6.55	6.71	6.52	6.4	6.42	7.42	6.09	6.46	7.22
BMP8B	8.3	8.54	8.36	8.66	7.74	7.76	9	8.53	8.72	8.58	8.27	8.2	8.09	8.36	8.27	8.04	8.25	7.94	8.59	8.08	8.5	8.36	8.69	8.13	8.28	8.52	8.44	7.83	8.33	8.12	8.75	8.33	8.15	8.28	8.24	8.75	8.16	8.1	8.49	8.43	8.48	8.9	8.21	8.39	8.4	8.01	7.66	8.66	8.06
TRIT1	9.37	8.85	8.83	8.26	8.58	9.32	9.07	8.25	8.72	9.16	8.86	9.36	9.05	8.95	8.5	8.95	9.06	8.81	8.05	9.15	8.66	8.71	8.48	8.55	8.8	9.01	8.44	8.47	8.61	10.88	9.23	8.87	8.63	8.56	8.64	8.83	8.71	10	9.04	8.48	9.45	9	8.64	8.64	8.33	9.21	8.77	8.61	8.71
MYCL	7.76	8	7.87	8.69	7.54	8.47	8.02	8.02	8.16	8.1	7.58	7.84	7.36	7.62	7.97	7.77	7.94	7.85	7.63	7.99	7.7	7.81	7.9	8	8.05	8.11	7.75	7.65	7.96	9.96	8.04	7.57	7.64	7.43	7.93	7.81	8.14	8.45	7.8	7.83	7.89	8.19	7.66	8.17	8.05	7.54	7.14	7.85	7.68
PPT1	11.46	10.81	11.43	8.69	10.41	11.4	9.3	10.55	10.12	10.63	10.61	10.87	11.48	10.97	10.96	9.71	11.14	10.82	9.89	11.17	10.86	9.99	10.55	10.67	10.21	10.38	10.25	11.63	10.83	12.39	10.96	10.23	11.48	10.29	10.77	11.2	9.38	10.7	10.97	10.21	9.4	10	10.65	9.95	10.73	10.85	10.89	10.48	11.31
COL9A2	7.23	7.76	7.62	8.05	7.34	7.45	7.96	7.48	7.91	7.86	7.28	7.54	7.55	7.73	7.71	8.02	7.67	7.56	7.72	7.55	7.84	7.66	8.13	7.6	7.81	7.83	7.7	7.47	7.65	7.47	7.4	7.77	7.52	7.74	7.56	7.61	7.62	7.65	7.4	7.64	7.83	7.92	7.94	7.89	7.68	7.48	7.38	7.98	7.49
RIMS3	7.01	7.35	7.32	7.36	6.76	6.83	7.31	7.26	7.47	7.22	6.99	7.11	7	7.29	7.37	7.43	7.22	7.28	7.36	7.08	7.33	7.39	7.79	7.23	7.21	7.34	7.07	7.07	7.1	7.02	7.11	7.06	7.08	7.48	7.17	7.15	7.29	7.5	7.02	7.27	7.61	7.19	7.43	7.34	7.33	7.24	6.99	7.44	7.13
CITED4	7.09	7.25	7.12	8.44	6.91	7.05	7.39	7.41	7.53	7.29	6.97	7.18	7.16	7.28	7.13	7.26	7.21	7.28	7.36	7.5	7.34	7.04	7.66	7.45	7.21	7.24	7.13	6.86	7.18	6.98	6.98	7.34	7.17	7.32	6.99	7.51	7.42	7.62	6.93	7.4	7.58	7.44	7.56	7.89	7.34	7.18	7.02	7.6	7.07
SLFNL1	7.48	7.83	7.73	7.15	7.53	7.68	8.04	7.5	7.65	7.71	7.52	7.65	7.58	7.62	7.57	8.06	7.82	7.72	7.91	8.01	7.74	7.76	7.76	7.63	7.84	7.81	7.68	7.59	7.5	7.43	7.58	7.57	7.63	7.87	7.59	7.29	7.29	7.75	7.48	8.2	7.78	7.59	7.62	7.41	7.45	7.29	7.52	7.69	7.64
SCMH1	8.03	8.18	8.64	7.72	8.4	7.34	8.52	7.93	8.48	8.13	8.34	7.98	8.37	8.26	8.42	8.2	9.69	8.5	8.04	9.21	7.86	8.79	8.03	8.26	8.14	8.2	8.28	8.6	8.41	8.1	8.02	8.51	8.17	7.89	8.47	8.37	7.78	9.04	8.42	8.31	8.03	8.47	8.25	7.94	8	8.53	8.49	8.26	8.33
EDN2	7.09	7.52	7.4	7.72	7.36	7.42	7.72	7.51	7.3	7.62	7.29	7.2	7.59	7.55	7.48	7.6	7.42	7.55	7.78	7.22	7.6	7.49	7.52	7.5	7.68	7.55	7.46	7.4	7.2	7.32	7.38	7.16	7.43	7.52	7.14	7.23	7.42	7.37	7.47	7.51	7.4	7.7	7.27	7.71	7.55	7.63	7.13	7.65	7.59
HIVEP3	6.76	7.08	7.12	6.78	6.65	6.88	7.14	6.83	6.84	6.99	6.97	7	6.94	6.96	6.88	6.8	7.07	6.67	6.77	6.74	6.82	6.7	6.82	6.7	6.99	6.73	7.08	6.78	6.83	6.82	6.87	6.87	6.88	7.11	6.98	6.99	6.82	6.74	6.74	7.02	6.89	7	7.28	6.76	6.75	6.79	6.99	7.06	6.61
GUCA2A	7.12	7.59	7.25	7.63	7.08	7.13	7.82	7.45	7.6	7.64	7.43	7.26	7.19	7.49	7.46	7.81	7.33	7.27	7.62	7.29	7.75	7.43	7.75	7.34	7.7	7.44	7.38	7.42	7.38	7.33	7.31	7.58	7.08	7.53	7.44	7.41	7.57	7.58	7.09	7.65	7.48	7.65	7.23	7.65	7.33	7.48	7.28	7.74	7.23
FOXJ3	9.47	9.2	9.4	7.64	9.72	9.13	9.48	9.18	9.59	9.52	9.63	9.63	9.48	9.48	9.21	9.72	9.71	9.52	9.3	9.73	9.2	9.51	9.25	9.36	9.56	9.49	9.65	9.58	9.54	10.79	9.5	9.77	9.7	9.8	9.56	9.4	9.33	10.82	9.54	9.67	9.08	9.24	9.58	8.78	8.81	9.77	9.74	9.42	9.73
ZMYND12	6.37	6.89	6.65	9.6	7.27	6.46	7.03	6.74	6.86	6.62	6.34	6.2	6.79	6.79	7.29	6.86	6.94	6.42	7.19	7.33	7.25	7.13	7.01	7.3	6.7	6.52	6.15	6.88	7.7	7.91	6.55	6.51	6.32	6.51	6.24	6.96	8.83	6.76	6.44	7.31	6.36	6.74	7.18	8.08	7.7	7.81	6.09	6.78	7.35
CLDN19	8.19	8.29	8.16	8.48	7.85	7.92	8.46	8.23	8.68	8.24	7.79	8.19	8.18	8.19	8.18	8.43	8.21	8.3	8.42	8.13	8.55	8.38	8.48	8.24	8.36	8.29	8.15	8.12	8.23	7.96	8.12	8.31	7.94	8.54	8.06	8.16	8.24	8.41	8	8.48	8.37	8.62	8.34	8.57	8.1	8.35	8.02	8.89	8.13
P3H1	7.66	8.04	8.11	7.66	7.6	7.77	7.97	8.26	7.77	8.45	8.23	7.35	7.52	8.12	8.27	7.94	7.87	7.71	7.37	7.88	7.9	7.88	8.34	7.51	7.82	7.73	7.36	7.81	7.65	7.84	7.93	7.7	7.64	7.65	7.73	7.79	7.78	8	7.8	7.42	7.41	7.9	8.19	7.79	8.23	7.95	7.48	7.98	8.13
SVBP	8.18	7.96	8.1	8.94	8.04	8.18	8.59	8.57	8.59	8.58	7.62	8.01	7.93	8.21	8.61	7.47	8.67	8.07	7.51	7.18	8.37	8.83	8.41	8.81	7.7	8.11	8.18	8.33	7.64	9.45	8.64	7.83	8.33	7.87	7.81	8.84	7.67	8.13	8.81	7.68	8.67	8.8	7.57	8.32	8.25	8.12	7.98	7.94	8.45
SLC2A1	11.31	9.39	9.07	7.73	7.87	9.95	10.18	9.53	8.28	8.17	8.23	8.65	9.07	9.58	8.11	9.12	8.96	8.87	8.12	8.96	8.81	8.74	8.31	8.23	8.57	9.06	8.34	8.21	8.13	9.03	9.68	7.92	7.88	8.98	7.54	8.4	7.87	9.93	10.08	8.24	8.7	8.16	8.92	7.97	7.97	8.76	7.67	8.65	8.64
EBNA1BP2	10.31	9.34	10.13	9.73	9.23	9.82	9.09	9.77	9.49	9.63	8.98	9.75	10.04	9.35	9.91	8.74	9.94	9.27	9.06	10.05	9.5	9.42	9.29	9.63	8.61	9.84	9.1	9.23	9.67	9.97	10.53	9	9.43	9.15	9.1	10.41	9.26	9.95	10.42	9.18	9.41	9.59	9.58	9.19	9.37	9.8	9.06	9.67	9.59
C1orf210	7.94	7.96	8.03	8.51	8.22	7.85	8.4	8.25	8.78	8.25	8.02	7.97	8.04	8.15	8.35	8.4	8.5	8.53	8.22	7.92	8.35	8.33	8	8.64	8.31	8.26	8.18	8.16	8.37	8.47	7.78	7.92	8.21	8.35	8.17	8.43	8.31	8.31	8.28	8.67	8.57	8.42	8.44	8.03	8.14	8.13	8.29	8.28	8.33
ELOVL1	9.09	8.33	9.46	8.56	8.6	8.93	8.76	9.05	9.25	8.95	9.39	8.87	9.23	9.27	9.32	8.2	9.53	9.09	8.05	9.61	8.67	8.97	8.78	9.1	8.58	8.84	8.53	9.15	8.65	9.61	9.91	8.54	8.88	8.85	8.8	8.8	7.64	10.16	9.39	8.59	10.3	8.94	9.49	8.4	8.77	8.8	8.58	9.26	9.04
MED8	8.27	7.74	8.57	8.67	8.17	8.44	7.61	8.14	8.23	8.33	8.23	7.42	8.29	8.21	8.39	8.03	8.43	8.33	7.36	8.34	7.79	8.1	8.09	8.29	7.71	8.39	8	8.32	8.28	8.83	8.43	8.04	8.19	8.62	8.21	8.35	8.03	8.75	8.27	7.57	7.94	8.4	8.17	8.05	8.13	8.15	8.06	8.1	8.5
HYI	7.94	8.25	8.3	9.87	8.19	7.88	8.39	8.15	8.7	8.43	8.43	7.99	8.37	8.16	8.54	8.2	8.52	8.46	8.61	8.31	8.23	8.83	8.63	8.43	8.34	8.42	8.28	8.54	8.6	9.03	7.95	8.45	8.35	8.38	8.39	8.43	9.19	9.12	8.4	8.43	8.62	8.7	8.64	9.06	8.98	8.68	8.21	8.83	8.32
SLC6A9	7.77	7.68	7.81	7.76	7.82	7.77	8.36	7.87	8.31	8.06	8.06	7.99	7.97	7.46	7.88	7.72	7.69	7.56	7.79	8.16	7.85	7.92	7.9	7.82	7.85	7.75	7.48	7.87	7.81	7.6	8.23	7.82	7.57	8	7.71	7.8	7.79	7.91	8.45	7.96	8.3	7.77	8.03	7.84	7.65	7.7	7.94	8.46	7.73
ERI3	8.85	8.23	8.44	8.75	8.19	8.64	8.34	8.55	8.34	8.35	8.43	8.45	8.37	8.42	8.38	8.37	8.89	8.34	7.75	8.78	8.48	8.29	8.78	8.44	8.16	8.69	8.45	8.37	8.24	8	8.72	8.46	8.08	8.53	8.36	8.57	8.24	8.48	8.64	8.33	8.59	8.67	9.14	8.41	8.4	8.33	8.36	8.77	8.34
TMEM53	6.97	6.96	7.27	9.38	6.97	6.88	7.4	7.48	7.66	7.27	7.17	7	7.41	7.15	7.42	7.26	7.48	7.23	7.19	7	7.44	7.52	7.6	7.5	7.48	7.38	7.06	7.22	7.2	7.23	7.17	7.19	7.39	7.57	7.05	7.31	8.26	7.48	6.94	7.4	7.61	7.39	7.52	8.79	8.13	7.29	6.99	7.63	7.45
RNU5F-1	3.27	3.36	3.18	3.72	3.71	3.31	3.52	3.25	4.01	3.32	3.21	3.23	3.33	3.9	3.31	3.23	3.24	3.09	3.28	3.16	3.34	3.42	3.45	3.01	3.21	3.51	3.05	3.01	3.33	3.08	3.25	3.34	3.3	3.12	3.47	3.91	3.58	3.16	3.25	3.4	5.47	3.37	4.43	3.55	3.24	3.56	3.38	3.28	3.33
RNU5D-1	3.68	3.5	3.25	4.47	3.54	3.93	3.37	3.37	3.53	3.38	3.52	3.51	3.36	3.72	3.27	3.36	3.28	3.72	3.25	3.77	3.73	3.23	3.42	3.39	3.52	3.78	3.44	3.47	3.3	3.58	3.79	3.37	3.44	3.31	3.3	3.45	3.58	3.39	3.3	3.18	4.26	3.52	3.46	3.7	3.25	3.87	3.2	3.35	3.63
BEST4	6.07	6.56	6.46	7.03	6.08	6.49	6.9	6.32	6.63	6.61	6	6.48	6.37	6.28	6.54	6.79	6.43	6.44	6.57	6.22	6.35	6.65	6.45	6.53	6.51	6.58	6.38	6.26	6.28	6.33	6.3	6.34	6.31	6.38	6.5	6.04	6.43	6.54	6.31	6.32	6.19	6.38	6.61	6.59	6.4	6.3	6.07	6.76	6.33
TCTEX1D4	6.28	6.55	6.5	7.29	6.51	6.31	6.82	6.78	6.35	6.96	6.64	6.21	6.41	6.69	6.69	6.83	6.65	6.2	6.38	6.82	6.48	6.84	6.63	6.33	6.68	6.68	6.63	6.33	6.27	6.31	6.55	6.55	6.48	6.03	6.46	6.46	6.22	6.6	5.97	6.7	7.15	6.86	5.92	6.15	6.38	6.3	6.32	6.91	6.41
PTCH2	7.35	7.78	7.68	7.96	7.55	7.65	8.07	7.7	7.62	7.75	7.85	7.65	7.61	7.77	7.53	7.87	7.41	7.6	7.76	7.77	7.72	7.79	7.58	7.7	7.98	7.79	7.54	7.69	7.54	7.34	7.51	7.61	7.51	8.13	7.48	7.73	7.4	7.86	7.71	7.9	7.81	8.17	7.58	7.82	7.88	7.55	7.53	7.84	7.69
EIF2B3	9.79	8.44	9.5	9.58	8.93	9.37	7.87	8.97	8.64	9.22	8.71	8.92	9.17	8.91	9.1	8.35	9.05	9.09	7.72	8.98	9.12	8.71	8.97	8.97	8.62	8.85	8.6	9.14	9.21	9.23	9.79	8.88	9.01	8.21	8.81	9.54	9.13	9.61	9.54	8.15	8.62	8.53	8.97	9.39	9.14	8.54	8.96	9.16	9.34
HECTD3	7.22	7.38	7.67	7.47	7.11	7.33	7.49	7.57	7.36	7.41	7.56	7.21	7.55	7.33	7.65	7.16	7.65	7.42	7.19	7.05	7.39	7.66	7.57	7.5	7.1	7.24	7.4	7.52	7.29	7.75	7.85	7.34	7.26	7.26	7.45	7.33	7.3	7.68	7.67	7.3	6.86	7.26	7.38	7.78	7.8	6.95	7.53	7.94	7.67
ZSWIM5	7.02	7.2	7.34	7.41	6.66	7.53	6.93	7.15	7.46	6.97	6.91	7.17	7	6.97	7.22	7.05	8.05	7.25	7.38	6.87	7.47	7.51	6.99	7.48	7.18	7.51	7.19	7	7.41	7.6	7.13	6.68	6.93	7.11	6.75	7.43	7.04	7.07	7.28	7.48	7.06	7.04	7.03	7.27	7.05	7.47	6.88	7.04	7.51
MUTYH	7.33	7.81	7.37	8.21	7.29	7.59	7.77	7.69	7.74	7.86	7.61	7.4	7.41	7.57	7.5	7.58	7.39	7.44	7.68	7.5	7.87	7.77	7.88	7.48	7.77	7.7	7.59	7.51	7.59	7.44	7.69	7.38	7.51	8	7.55	7.42	7.72	7.8	7.79	7.77	7.63	7.74	8.05	8.01	7.38	7.63	7.56	8.08	7.43
TESK2	8.19	7.44	7.1	7.33	7.25	8.14	6.88	6.82	7.41	7.19	7.36	7.36	7.08	7.68	6.99	7.3	7.3	7.42	6.62	7.09	7	7.48	7.03	7.05	7.26	6.97	7.58	7.57	8.06	7.37	7.23	7.73	7.58	7.41	7.51	7.24	7.95	7.71	7.36	6.97	7.35	7.35	7.15	7.06	7.59	6.93	7.56	7.08	7.43
PRDX1	12.3	11.95	11.94	11.92	11.67	12.23	11.72	12.04	11.72	11.76	11.67	11.82	11.97	11.84	11.72	11.44	12.04	11.75	12.02	11.78	11.87	11.44	11.67	11.88	11.35	11.48	11.51	11.68	11.62	12.07	11.81	11.42	11.83	11.6	11.66	12.23	11.91	12.18	12	11.41	11.51	11.69	11.71	11.99	11.8	11.69	11.54	11.66	11.85
CCDC17	6.82	7.24	6.94	7.58	7.08	6.95	7.34	6.89	6.92	6.94	7.09	7	7.05	6.96	7.15	7.12	7.09	7.02	7.14	7.17	7.05	7.31	7.11	6.88	7.46	6.97	7	7.09	7.03	7.18	6.9	6.97	7.09	7.32	7.02	6.99	6.81	7.13	6.57	7.29	7.03	7.11	7.38	7.23	6.8	6.66	6.96	7.29	6.93
GPBP1L1	10.61	10.13	10.44	10.11	10.39	10.34	10.07	10.19	10.95	10.21	10.45	10.42	10.41	10.27	10.44	10.05	11.06	10.26	10.07	10.61	10.34	10.38	10.44	10.62	10.36	10.49	10.58	10.33	10.69	10.85	10.81	10.41	10.41	10.27	10.31	9.92	10.7	10.59	10.86	10.43	10.46	9.24	10.31	10.53	10.41	10.53	10.39	10.67	10.52
IPP	9.1	8.11	8.46	8.14	8.92	9	7.78	8.32	8.82	8.1	8.4	9.13	8.67	7.96	8.81	8.54	9.57	9.11	8.11	9.17	8.63	8.3	8.88	9.06	8.75	8.53	8.94	8.82	8.64	9.79	8.77	8.96	8.73	8.59	8.86	8.23	9.04	9.32	9	8.46	8.57	7.59	9.18	8.66	8.98	8.79	8.62	8.61	8.87
PIK3R3	8.96	8.84	9.66	8.43	10.62	9.96	8.42	9.05	8.93	9.71	9.42	11.25	9.99	9.53	8.75	9.04	10.2	10.78	7.88	8.21	10.2	9.96	10.58	9.75	10.52	9.31	9.8	10.14	11.63	10.24	9.28	10.22	9.82	9.73	10.5	10.6	8.92	8.1	9.84	9.31	8.88	9.79	9.06	8.78	9.6	9.63	10.63	11.1	9.12
POMGNT1	7.52	7.77	8.27	8.97	7.53	8.05	8.05	7.72	8.52	7.81	7.87	8.01	7.99	7.96	7.72	7.54	8.54	8.28	7.79	7.97	7.85	7.89	8.18	8.14	7.86	7.96	7.74	7.72	7.91	7.63	8.44	7.74	7.43	7.79	7.51	7.81	7.87	8	8.45	7.99	7.82	8.13	8.49	8.18	8.1	8.07	7.55	8.31	7.9
LRRC41	8.03	8.07	8.22	7.98	7.69	7.7	7.57	8.09	8.21	8.1	7.79	7.64	8.03	7.75	8.03	7.67	8.48	7.7	7.77	7.59	7.86	8	8.17	7.91	7.61	8.03	7.98	7.58	7.81	7.86	8.1	7.56	7.57	7.66	7.66	8.09	7.57	8.03	8.36	7.93	7.6	8.26	7.71	7.63	8.11	7.87	7.42	8.34	7.75
KNCN	7.94	8.07	7.86	8.59	7.6	7.74	8.08	8.11	8.04	8.05	7.75	7.95	7.65	7.9	7.85	8.08	7.8	7.82	8.22	7.8	7.96	7.93	8.08	7.96	8.24	8.19	8.01	7.8	7.96	7.73	7.78	7.69	7.68	8.3	7.84	7.87	8.11	7.93	7.73	8.2	8.13	8.23	7.96	7.99	8.01	7.92	7.74	8.21	7.75
MKNK1	8.78	9.05	9.1	8.69	8.64	8.7	9.06	8.69	8.28	9.15	8.7	8.37	8.46	8.79	8.93	8.48	9.02	8.53	8.88	8.76	8.74	8.64	8.69	8.62	8.57	8.95	8.82	8.81	8.37	8.6	8.8	8.65	8.91	8.72	8.77	8.76	8.62	8.84	8.91	8.75	8.57	8.79	8.88	8.63	8.97	8.57	8.69	8.3	8.61
ATPAF1	9.02	8.93	9.04	10.01	9.45	9.38	7.95	8.59	9.46	9.02	9.12	9.48	9.45	8.8	9.02	8.99	9.36	9.32	9.01	9.33	8.78	8.85	9.03	9.26	9.05	9.15	9.13	9.38	9.02	9.11	9.12	9.26	9.19	8.56	9.18	8.93	10.03	9.54	9.49	8.99	9.43	8.63	9.22	10.01	9.65	9.32	9.47	8.99	9.35
EFCAB14	10.23	10.18	10.32	9.46	10.88	10.63	9.46	9.94	10.74	10.28	10.73	11.42	10.8	10.51	10.15	10.08	10.81	10.61	10.25	10.53	10.38	10.32	10.53	10.27	10.02	10.15	10.63	10.85	10.63	10.79	10.3	10.83	10.71	10.54	10.65	10.45	10.08	10.63	10.5	10.47	10.51	9.76	10.51	9.97	10.12	10.49	11.03	10.31	11.06
CYP4Z2P	4.53	5.15	4.86	5.16	5.57	5.24	4.95	4.78	6.72	5.06	4.04	6.65	5.03	4.36	4.88	5.38	4.81	5.23	7.19	3.98	5.06	4.59	5.19	5.5	4.72	4.81	5.37	4.94	8.49	5.59	4.96	5.13	5.82	5.59	4.6	5.32	4.65	4.64	4.77	5.85	5.12	5.55	5.38	5.93	5.07	6.24	5.96	7.59	6.48
CYP4A11	5.95	6.15	6.15	10.35	6.5	6.24	6.65	6.02	6.88	6.51	6.15	5.92	6	6.03	6.35	6.31	6.03	6.34	7.95	6.35	6.36	6.6	6.22	5.6	6.81	6.29	6.51	5.97	7.04	5.84	6	6.24	5.85	6.56	6.38	5.93	11.71	6.68	6.04	6.43	6.02	6.44	6	11.27	9.85	6.61	6.59	5.93	6.42
PDZK1IP1	7.36	7.77	7.43	8.56	8.22	7.75	7.82	7.81	8.39	8.24	7.96	8.16	8.86	7.71	10.44	7.68	8.36	8.63	8.52	8.55	9.39	7.88	8.38	8.73	8.09	9.02	7.86	8.82	8.78	7.58	7.77	8.03	7.84	9.22	7.42	8.37	7.64	7.42	8.88	8.02	9.12	8.29	8.02	7.91	8.01	8.92	7.7	10.04	10.21
TAL1	6.95	6.81	6.97	7.63	6.81	6.9	7.14	7.15	7.15	7.01	6.99	7.02	7.08	6.86	6.97	7.27	6.97	6.76	7.36	6.64	6.97	7.2	7.25	7.07	7.27	7.01	7.04	7.06	6.85	6.68	7.03	7.24	6.97	7.26	6.96	6.94	6.87	6.91	6.88	7.19	7.25	7.09	6.76	7.46	7.06	6.72	6.86	7.26	6.91
STIL	7.58	7.11	8.12	5.94	7.03	9.13	6.37	7.09	6.32	6.88	6.48	7.51	8.98	7.52	7.08	6.8	7.06	9.09	6.15	8.66	6.63	6.29	6.15	6.26	6.39	7.14	5.89	6.56	7.61	8.5	8.64	6.29	6.97	7.5	6.93	8.42	5.77	8.54	7.9	7	7.04	6.2	8.64	6.43	6.27	6.32	6.68	6.44	6.49
TRABD2B	6.38	7.05	7.02	7.59	7.14	6.8	7.53	7.12	6.98	7.19	6.99	6.99	6.92	7.08	7	7	6.92	6.89	7.22	7.35	7.09	6.92	7.09	6.98	7.33	7.09	6.73	7.23	6.9	6.85	6.96	7.19	6.35	7.3	6.85	6.66	7.53	7	6.69	6.52	7.19	7.4	7.54	6.77	7.07	7.53	7.02	7.27	6.92
SPATA6	7.43	7.96	8.05	7.34	8.76	8.11	7.46	7.53	8.32	7.89	8.31	8.56	7.4	8.21	7.77	8.48	8.7	9.65	8.26	8.69	8.57	8.43	8.24	7.92	8.48	7.14	7.63	8.81	9.14	8.05	7.44	8.79	8.15	8.48	8.44	7.67	7.78	7.56	7.72	8.28	8.38	7.93	8.4	7.16	7.39	8.37	9.1	8.52	8.44
AGBL4	5.46	5.88	5.63	6.35	5.47	5.64	5.99	5.65	6.07	5.89	5.69	5.87	5.74	5.68	5.89	5.82	6.17	5.58	6.03	5.82	5.94	5.71	5.99	5.87	5.91	5.79	5.61	5.62	5.89	5.83	5.5	5.8	5.54	6.28	5.92	5.79	6.24	5.83	5.68	6.29	5.92	5.83	5.66	6.13	5.89	5.96	5.64	6.42	5.7
BEND5	6.8	7.11	6.51	7.04	7.25	7.11	6.71	6.7	7.08	7.34	6.93	7.35	6.61	7.73	6.92	7.45	7.28	6.58	7.18	6.61	6.58	7.17	7.58	6.95	7.37	6.68	7.24	7.69	6.47	7.08	6.72	7.5	7.14	7.18	7.2	7.06	6.9	6.62	6.69	7.18	7.19	7.06	6.62	6.94	6.87	7.33	7.03	7.01	7.2
DMRTA2	7.24	7.34	7.23	7.48	6.9	6.83	7.73	7.52	7.63	7.42	6.97	7.2	7.21	7.24	7.33	7.36	7.37	7.19	7.42	7.02	7.29	7.49	7.53	7.27	7.51	7.32	7.44	7.09	7.13	7.14	7.2	7.29	6.82	7.2	7	7.23	7.22	7.11	7.13	7.54	7.16	7.59	7.23	7.58	7.56	7.32	7.12	7.5	7.29
FAF1	9.09	9.22	9.56	9.03	9.1	9.64	8	8.67	8.82	9.24	8.78	9.67	9.31	8.89	9.06	8.71	9.26	9.8	8.87	10.04	9.16	8.92	8.76	9.15	8.9	9.44	9.17	9.22	9.51	9.86	9.27	8.95	9.05	8.72	9.27	9.53	9.08	9.88	9.8	8.75	9.23	8.87	9.33	8.98	9.02	8.86	9.17	9.06	8.97
TTC39A	6.79	6.96	8.02	7.21	7.01	7.15	7.08	7.27	8.02	7.66	7	7.35	7.49	7.05	7.65	7.5	8.29	7.86	7.8	6.93	7.34	7.07	7.29	7.91	7.61	7.12	6.79	7.13	8.19	8.39	6.91	7.08	7.13	7.64	6.77	8.44	6.68	7.4	7.33	7.75	7.33	7.03	7.83	7.37	7.22	7.46	7.39	7.73	7.81
EPS15	9.86	10.31	10.37	9.07	10.68	10.04	9.56	9.75	9.93	10.16	10.6	10.33	10.42	10.42	9.99	10.12	10.53	10.21	9.44	10.28	9.92	9.92	10.21	9.83	9.98	9.52	10.58	10.8	9.73	10.46	9.87	10.72	10.72	9.84	10.94	9.8	10.14	10.15	10.04	9.95	10.25	9.89	10.16	9.96	9.84	9.96	10.81	9.87	10.17
NRDC	10.71	10.5	10.78	10.16	10.58	11.19	10.07	10.28	10.3	10.36	10.64	10.75	10.79	10.68	10.31	10.74	10.62	10.49	9.64	10.93	10.32	10.62	10.16	10.33	10.58	10.03	10.15	10.57	10.29	11.13	10.62	10.68	10.56	10.3	10.83	10.5	10.65	10.7	10.84	10.11	10.8	9.89	10.83	10.49	10.4	10.21	10.59	10.23	10.7
RAB3B	7.18	6.66	5.96	6.66	5.8	7.62	6.2	6.8	6.38	7.33	6.81	6.73	6.32	7.08	6.6	6.86	6.74	6.4	6.2	6.04	6.43	6.69	6.28	6.49	6.32	6.51	6.36	6.25	6.37	9	6.3	6.31	6.05	6.92	6.72	6.67	6.32	6.4	6.42	6.29	6.99	6.48	6.85	6.32	6.36	6.15	5.61	7.25	6.12
TXNDC12	9.27	9.44	9.62	8.93	9.57	10.17	9.01	9.17	9.19	9.48	9.35	9.95	9.94	9.63	9.4	9.24	9.96	9.68	8.6	9.79	9.33	9.41	9.11	9.55	8.95	9.29	9.09	9.69	9.25	9.84	9.72	9.51	9.56	9.11	9.68	9.54	9.22	9.88	10.36	9.02	9.06	9.05	9.79	9.04	9.34	9.34	9.27	9.07	9.62
CC2D1B	7.84	8.19	7.94	8.15	7.59	7.8	8.02	8.06	8.18	8.04	7.94	7.74	8.06	7.82	7.86	8.13	8.18	7.88	8.06	7.83	8.11	7.92	8.15	7.84	8.21	8.03	8.06	7.94	7.66	7.93	7.68	7.85	7.77	8.06	8.06	7.9	7.75	8.11	7.88	8.01	8.09	7.84	7.92	8.02	7.72	7.75	7.78	8.2	8.15
ORC1	7.33	7.33	7.79	7.23	6.27	7.95	6.65	6.88	6.61	7.25	6.35	6.76	7.06	7.15	6.69	6.8	6.5	7.61	6.45	7.47	6.93	6.91	6.29	6.3	6.75	6.95	6.37	6.89	7.04	7.9	7.6	6.3	6.54	7.01	6.23	7.51	6.43	7.8	7.53	6.85	6.85	6.96	8.12	6.76	6.39	6	6.45	6.87	6.56
TUT4	9.4	9.7	9.38	8.66	9.99	9.7	8.91	9.19	9.49	9.42	9.6	9.83	9.73	9.51	9.16	9.56	10.03	9.64	8.92	10.16	9.2	9.55	9.41	9.1	9.55	9.29	10.04	9.94	8.3	10.04	9.5	10.09	9.8	9.36	10.13	9.39	9.76	9.78	9.7	9.51	9.43	8.84	9.52	9.3	9.28	9.52	9.97	9.3	9.15
COA7	8.14	7.88	9.13	8.7	8.03	8.67	6.81	8.12	8.09	8.24	7.76	8.04	8.52	8.05	8.45	7.27	8.44	8.52	7.32	8.88	8.31	7.78	7.93	8.68	7.56	7.8	7.62	7.97	8.34	8.66	9.3	8.01	8.16	7.38	8.38	8.73	8.17	8.8	9.12	7.43	8.08	7.91	8.42	8.45	8.24	7.79	7.89	8.37	8.32
ECHDC2	7.82	8.09	7.38	9.06	8.04	7.62	8.08	7.66	8.38	7.89	8.25	8.04	7.66	7.93	7.77	8.14	8.52	8.03	8.57	8.3	8.1	8.2	8.04	7.77	8.36	8.08	8.43	7.95	8.04	7.62	7.54	8.2	7.89	7.95	7.63	7.84	10.11	8.08	8.15	8.49	7.86	8.26	8.53	9.3	9.36	8.13	8.19	8.54	7.88
SLC1A7	6.44	6.93	6.9	7.44	6.87	6.73	7.04	6.8	7	6.88	6.79	6.97	7.1	6.81	6.85	6.94	6.9	6.86	6.86	6.87	7.1	6.69	7.22	6.92	6.91	6.84	6.87	6.76	6.84	6.71	6.85	6.95	6.63	7.04	7.01	6.71	6.39	6.78	6.76	7.18	6.99	7.09	6.88	7.32	7.01	6.66	6.66	7.07	6.79
CZIB	10.56	11.11	11	11.61	10.91	10.34	10.71	11.04	11.07	11.17	10.92	10.63	10.72	10.79	11.15	10.64	11.45	10.77	10.66	10.58	11.1	11.24	11.46	10.87	10.37	10.98	11.03	11.25	10.59	10.42	10.91	11.07	10.76	10.5	11.05	10.93	11.37	10.84	10.84	10.28	11.06	11.86	10.71	11.41	11.17	11.06	11.01	10.94	10.85
MAGOH	9.74	9.93	9.89	10.14	9.11	9.54	9.19	9.49	9.8	9.65	9.37	9.13	9.61	9.04	9.44	8.33	9.95	9.31	9.28	9.74	9.75	9.63	9.72	9.28	8.93	10.15	9.78	9.12	10.11	9.73	10.45	8.67	9.02	9.4	8.75	10.34	9.63	9.74	10.27	8.92	9.3	10.25	9.77	9.83	9.26	9.39	9.13	9.21	9.53
LRP8	8.21	7.78	8.25	7.07	7.71	8.91	8.23	8.01	7.19	7.99	7.62	7.72	7.79	8.38	7.81	7.25	7.76	8.12	7.99	7.63	7.8	7.41	7.54	7.93	7.43	7.61	7.74	7.81	7.21	8.6	8.93	7.54	7.63	7.94	7.52	9.27	7.26	7.73	8.97	7.75	7.88	7.83	8.39	7.13	7.59	7.14	7.76	7.5	7.64
GLIS1	6.97	6.97	7.07	7.79	6.84	7.18	7.33	7.19	7.43	7.28	6.96	7.04	7.09	7.06	7.13	7.39	7.13	6.91	7.05	7.14	7.44	7.31	7.71	7.2	6.91	7.15	7.01	7.13	7.17	6.87	7.09	7.15	7.03	7.1	7.01	6.9	7.26	7.13	7.22	7.13	7.24	7.26	7.45	7.58	7.25	6.87	6.54	7.48	7.06
NDC1	8.73	8.35	8.96	7.83	8.52	9.99	7.62	8.19	8.01	8.16	8.15	8.69	9.48	9.22	8.35	7.88	8.38	9.61	7.22	9.63	8.16	8.22	7.74	8.39	8.25	8.29	7.88	8.58	9.01	9.82	10.18	8.28	8.55	8.6	8.36	9.03	7.91	9.96	9.26	8.39	8.17	8	9.76	7.83	7.85	7.84	8.41	7.76	8.58
YIPF1	8.42	8.39	8.86	9.19	8.69	8.38	7.23	8.47	8.5	8.6	8.54	8.17	8.78	8.45	8.41	7.89	8.73	8.11	7.54	8.24	8.43	8.91	8.52	8.36	8.32	7.71	8.12	8.35	8.89	8.55	8.53	8.14	8.51	8.09	8.65	8.51	8.36	8.31	9.05	8.32	7.83	8.56	8.01	8.94	8.81	8.19	8.25	8.52	8.42
HSPB11	10.18	10.38	10.94	11.3	10.61	10.67	9.46	10.27	10.52	10.61	9.93	10.18	10.9	10.4	10.68	9.21	10.71	10.52	9.31	10.16	10.46	10.61	9.99	10.08	9.73	10.38	10.01	10.19	10.38	10.78	10.43	9.86	10.36	10.14	10.17	11.26	10.64	10.61	10.84	9.89	11.3	11.13	10.43	10.56	10.13	10.34	10.04	9.93	10.36
LDLRAD1	7.1	7.26	6.92	7.26	6.9	6.7	7.6	7.16	7.27	7.35	6.86	7.09	7.2	7.28	7.13	7.16	7.13	7.18	7.31	6.9	7.29	7.25	7.3	7.4	7.19	7.21	7.09	7.24	7.15	7.22	7.16	7.15	6.82	7.26	6.97	7.32	7.29	7.25	7.17	7.38	7.4	7.27	7.28	7.33	7.17	6.9	7.06	7.38	6.99
TMEM59	11.12	11.43	11.29	11.62	11.66	11.68	10.74	11.25	11.8	11.35	11.5	11.69	11.92	11.41	11.38	11.51	11.92	11.94	11.39	11.57	11.56	11.64	11.86	11.59	11.54	11.35	11.33	11.74	11.74	11.74	11.29	11.46	11.73	11.51	11.76	11.38	11.97	11.97	11.63	11.38	11.53	11.05	11.44	11.77	11.69	11.63	11.53	11.51	11.99
CDCP2	6.41	6.9	6.55	6.86	6.57	6.45	6.99	6.69	7.1	6.87	6.88	6.74	6.73	7.23	6.92	7.2	6.78	7.07	6.74	6.86	6.67	6.68	7.23	6.64	6.98	7.07	6.58	6.61	6.95	6.68	6.6	6.99	6.63	7.17	6.9	6.64	6.51	7.1	6.51	7.18	6.82	6.89	7.36	6.79	6.88	6.74	6.81	6.87	6.88
CYB5RL	6.67	7.05	7.08	7.06	6.9	7.16	6.6	6.75	6.91	6.88	6.92	6.58	6.53	6.95	7.01	7.01	6.92	7.21	6.94	6.84	7.04	6.7	6.74	6.92	7.21	6.76	6.9	6.61	6.96	6.51	6.88	6.95	7.07	6.63	6.85	6.95	7.14	6.94	6.42	7.2	6.8	6.78	7.09	6.93	6.94	6.83	6.75	7.07	7.02
SSBP3	8.19	8.54	8.19	9.08	8.24	9.27	8.12	8.55	8.21	8.39	8.23	8.86	7.95	7.84	7.95	7.76	8.38	8.46	7.3	7.93	8.2	8.5	8.96	7.95	8.11	7.83	8.48	8.31	8.92	7.14	8.44	7.91	8.29	8.3	8.2	8.97	8.79	9.02	8.85	7.94	8.47	9.19	7.15	8.96	9.21	8.65	8.2	8.13	8.17
FAM151A	7.07	7.52	7.19	8.72	7.06	7.28	7.71	7.45	7.24	7.5	7.09	7.43	7.4	7.39	7.31	7.46	7.32	7.2	7.68	7.19	7.47	7.48	7.57	7.33	7.84	7.52	7.42	7.46	7.2	7.26	7.32	7.39	7.02	7.43	7.29	7.27	7.78	7.35	7.29	7.7	7.71	7.55	7.43	7.67	7.61	6.99	7.24	7.52	7.23
PARS2	8.3	8.7	8.39	8.93	8.17	7.88	8.52	8.59	8.76	8.58	8.33	8.39	8.32	8.3	8.46	8.55	8.59	8.26	8.75	8.34	8.45	8.75	8.72	8.5	8.46	8.65	8.31	8.24	8.5	8.25	8.72	8.24	8.23	8.82	8.07	8.49	8.36	8.51	8.64	8.7	8.34	8.7	8.43	8.78	8.58	8.36	8.14	8.93	8.25
TTC22	6.49	6.33	6.66	6.94	6.16	6.91	7.21	6.53	6.68	6.5	6.58	6.45	6.31	6.62	6.51	6.72	6.72	6.83	6.77	6.89	6.79	6.59	6.59	6.77	6.49	6.61	6.78	6.33	6.53	6.39	6.57	6.45	6.43	6.6	6.44	6.5	6.31	6.91	7.02	6.95	6.71	6.7	6.85	6.69	6.87	6.59	6.47	6.86	6.33
DHCR24	8.48	8.38	9.6	10.15	8.28	9.15	8.13	8.05	10.08	8.88	7.98	9.87	9.65	8.33	9.46	8.48	9.91	9.22	10.34	8.73	9.64	8.86	9.33	10.24	9.18	9.21	8.29	8.27	10.31	10.23	10.24	7.57	8.53	9.36	7.69	9.99	10.97	9.01	10.9	9.55	9.52	7.8	8.66	10.85	11.23	8.81	9.44	11.23	9.45
USP24	8.83	8.99	9.14	8.18	9.45	9.42	8.02	8.45	9	8.34	9.15	9.2	9.19	9.03	8.44	9.01	9.34	8.96	8.33	9.82	8.57	8.48	8.58	8.52	9.33	8.38	9.34	9.34	9.13	9.36	8.81	9.61	9.34	8.61	9.45	8.91	8.83	9.41	9.04	9.22	8.5	7.68	9.61	8.72	8.59	8.61	9.48	8.63	8.84
PLPP3	7.46	7.97	7.71	8.23	7.93	7.9	7.95	8.21	8.08	8.15	8.24	8.07	7.97	7.84	7.8	7.78	7.95	7.74	7.99	8.12	8.01	8.17	8.62	7.75	7.61	7.89	7.65	8.09	7.56	8.29	8.01	7.73	7.82	7.75	7.64	7.89	9.14	7.64	7.94	7.73	7.97	8.21	7.81	9.09	8.43	7.95	8.13	8.33	7.46
FYB2	4.99	4.53	4.93	8.43	5.59	4.98	4.75	5.31	5.77	5.44	4.33	5.31	5	4.84	4.78	5.57	5.36	5.11	5.39	4.79	5.27	5.18	5.38	6.48	6.13	5.05	5.23	4.75	7.51	8.01	4.38	5	4.78	4.93	4.55	6.04	9.56	4.68	4.86	5.89	5.17	4.98	4.93	8.83	8.72	5.58	5.19	5.55	4.7
C8B	5.75	5.66	5.69	11.84	6.36	5.98	6.09	5.98	5.94	6.31	5.83	6.19	5.94	6.42	6.33	6.14	5.97	6.03	6.12	6.11	6.01	6.84	6.29	6.54	6.09	6.33	6	5.78	7.96	6.02	5.73	6.07	6.54	6.28	5.86	6.03	12.07	6.58	5.49	6.39	6.05	6.72	6	12.25	11.9	7	6.16	6.03	6.09
DAB1	6.25	6.47	6.51	7.11	6.48	6.33	6.55	6.76	6.67	6.47	6.4	6.44	6.49	6.49	6.5	6.81	6.88	6.26	6.57	6.51	6.6	6.64	6.87	6.44	6.62	6.53	6.68	6.74	6.67	6.63	6.23	6.87	6.51	6.92	6.24	6.37	7.83	6.87	6.24	6.48	6.8	6.44	6.4	7.07	7.3	6.3	6.16	6.62	6.49
OMA1	8.69	8.53	8.06	8.95	9.86	9.84	8.4	8.25	8.97	8.76	8.76	9.4	8.77	8.14	8.53	9.08	9.54	9.47	7.51	9.84	8.5	8.48	8.88	8.92	9.33	8.82	9.82	9.3	9.69	9.11	9.18	9.18	9.18	8.73	9.36	8.65	9.69	8.94	9.43	8.84	8.3	8.45	9.06	9.07	9.2	9.24	9.25	8.01	9.08
TACSTD2	7.79	6.91	6.98	7.26	7.39	8.67	7.4	7.5	8.07	6.88	7.39	8.38	8.27	7.68	7.5	7.34	8.12	7.9	7.42	7.22	8.05	7.05	8.05	8.04	7.58	8.15	6.66	7.73	8.59	7.24	8.7	6.7	8.08	7.87	6.21	8.08	6.97	6.84	8.31	7.81	8.28	7.27	8.02	6.74	6.87	7.85	7.17	8.52	7.59
AK2	12.57	12.17	12.44	12.62	12.19	12.1	12.37	11.99	12.64	12.53	12.07	12.27	12.46	12.16	12.37	12.22	12.61	12.42	12.74	12.47	12.51	12.37	12.49	12.04	13.01	12.49	12	11.84	12.39	11.86	12.58	11.95	11.97	12.02	11.82	12.55	12.31	12.55	12.75	12.51	12.18	12.25	11.57	12.57	12.33	12.26	12.14	12.46	12.83
MYSM1	9.33	9.56	9.17	7.77	9.85	9.86	9.19	9.03	9.33	9.23	9.64	9.47	9.5	9.72	8.97	9.95	9.6	9.69	9.06	10.42	9.1	9.22	9.18	8.9	9.77	9.53	9.78	9.61	9.6	10.09	9.31	9.81	9.42	9.67	9.93	8.77	8.99	9.45	9.18	9.58	8.93	8.69	9.53	9.16	8.94	9.76	9.94	9.56	9.5
JUN	8.37	8.43	8.63	8.29	8.22	8.72	8.61	8.54	8.35	8.58	8.44	7.86	8.63	8.78	8.59	8.07	8.81	8.41	8.03	8.05	8.42	8.27	8.56	8.43	8.36	8.81	8.13	8.26	7.87	8.3	8.63	8.07	8.45	8.58	8.32	8.82	7.19	7.37	8.49	8.49	8.05	8.69	8.13	8.42	8.46	8.62	8.19	8.84	8.6
CYP2J2	6.79	6.27	6.75	10.25	6.12	6.43	6.17	6.05	6.88	6.47	6.36	7.63	6.12	6.99	6.64	6.31	8.22	7.32	7.16	6.32	6.51	7.01	6.76	7.48	6.75	7.14	6.19	6.36	7.74	8.32	6.82	6.13	6.55	6.7	5.99	7.36	11.04	6.31	6.59	6.9	7.57	6.82	7.86	10.98	10.05	7.11	6.43	8.27	6.89
C1orf87	5.58	5.7	5.44	5.83	5.65	5.5	5.94	5.58	5.51	5.72	5.53	5.66	5.56	5.7	5.68	5.87	5.62	5.72	5.97	5.7	5.75	6.12	5.93	5.77	5.88	5.72	5.62	5.6	5.54	5.7	5.35	5.72	5.69	5.85	5.74	6.6	5.93	5.76	5.68	5.7	6.01	5.65	5.87	5.93	5.6	5.83	5.5	5.89	5.45
TM2D1	7.96	8.02	7.91	8.21	7.93	8.28	7.37	7.37	7.84	7.61	8.09	7.97	8.04	8.25	7.87	8	8.22	8.01	7.56	8.22	7.62	7.79	7.98	7.89	7.74	8.09	7.87	8.1	8.09	8.54	7.93	7.84	8.07	7.84	8.18	8.06	7.95	8.17	8.39	7.78	8.54	8.02	7.78	7.5	7.24	8.36	7.97	7.85	8.02
KANK4	6.77	7.07	6.93	7.38	6.66	6.72	7.16	7.03	7.04	7.2	6.94	6.79	6.83	7.04	7.03	7.21	7.34	6.94	7.21	6.69	6.87	7	7.23	6.78	6.96	6.96	7.05	6.78	6.83	6.77	6.77	6.91	6.69	7.16	6.77	6.82	7.06	7.91	6.66	7.19	6.89	7.05	7.16	7.28	7.05	6.67	6.73	7.15	7.01
DOCK7	8.38	8.97	9.08	7.52	8.89	8.98	7.56	8.7	8.48	8.06	9.02	9.44	9.23	9.07	8.43	8.79	9.04	9.2	7.65	9.53	8.18	8.3	8.3	8.31	8.11	8.18	7.82	9.19	8.12	9.63	8.92	8.92	8.96	8.62	9.01	8.6	8.29	10.21	8.72	8.36	8.47	7.76	9.04	8.26	8.34	8.99	8.76	8.8	8.88
ITGB3BP	8.5	8.64	9.08	8.6	9.14	9.23	7.13	8.03	8.86	8.59	8.31	8.33	8.77	8.75	8.67	7.86	8.31	9.49	7.29	9.38	8.76	7.7	8.31	8.06	8.26	8.9	8.08	8.52	8.87	9.02	8.78	7.81	8.81	8.4	8.5	8.67	8.14	9.32	8.94	7.89	8.9	8.28	8.79	7.95	7.52	9.18	7.85	7.63	8.52
JAK1	10.02	10.37	10.39	9.78	10.8	10.3	9.69	10.41	10.03	10.6	10.9	10.78	11.15	10.76	10.46	10.46	11	10.28	9.3	10.41	10.14	10.33	10.12	10.39	10.71	10.02	11.16	11.13	9.48	10.39	10.23	11.16	10.85	10.32	11.02	10.14	10.38	10.49	10.29	10.14	10.18	10.38	10.86	10.18	10.82	10.54	10.94	10.34	10.74
MIR101-1	4.08	4.98	4.53	4.54	4.35	4.56	4.55	4.28	4.2	4.61	4.74	4.53	4.55	5.02	4.64	4.63	4.67	4.75	4.74	4.52	4.3	4.75	4.19	4.35	5.03	4.87	4.87	4.55	4.28	4.23	4.73	4.77	4.44	4.63	4.44	4.43	4.36	4.27	4.3	4.69	4.45	4.84	4.58	4.13	4.51	4.21	4.86	4.17	4.55
INSL5	5.27	5.36	5.06	5.88	5.08	5.54	5.45	5.07	5.2	5.54	5.27	5.32	5.33	5.52	5.27	5.88	5.19	5.41	5.23	5.1	5.33	5.1	5.48	5.08	5.73	5.84	5.19	5.65	5.12	5.38	5.42	5.71	5.31	5.75	5.39	5.36	5.19	5.55	5.15	5.65	5.72	5.78	6.01	5.03	5.31	5.49	5.2	5.67	4.96
WDR78	6.67	6.92	7	7	7.53	6.09	6.19	6.62	6.57	6.96	7.01	7.99	8.16	7.19	6.48	6.67	7.8	7.78	6.04	6.71	6.71	7.56	7.47	6.62	7.09	7.04	6.76	7.31	7.16	7.92	6.23	7.43	7.42	6.84	7.02	7.57	6.86	7.9	7.07	6.58	7.07	7.35	7.42	6.86	6.74	7.43	7.28	7.44	7.59
SLC35D1	7.83	7.59	7.95	9.51	8.19	8.67	6.77	7.95	7.37	7.86	8.57	9.13	8.27	7.97	7.83	8.09	8.08	8.41	6.71	8.57	7.69	8.05	7.82	7.3	8.11	7.51	8.13	8.28	7.79	8.7	8.21	8.14	8.33	8.06	8.67	7.5	10.25	8.94	8.46	7.62	7.78	8.22	7.95	9.84	9.3	7.93	8.6	7.6	7.72
C1orf141	3.71	3.8	3.72	3.77	4.16	3.69	3.83	3.74	3.91	3.87	3.73	3.85	3.87	3.91	3.71	3.75	3.78	3.78	3.66	3.79	3.57	4.29	4.14	3.68	3.99	3.9	3.7	3.87	3.63	3.67	3.66	3.81	4.02	4.02	3.92	4.5	3.88	3.86	3.74	3.89	3.98	4.06	4.01	4.02	3.75	3.77	3.88	3.71	4.03
SERBP1	9	8.59	8.81	8.42	9.12	9.22	8.24	8.92	8.79	8.51	8.96	9.37	9.38	8.97	8.68	9.02	9.04	9.13	8.24	9.69	9.07	8.75	8.79	8.9	9.29	8.68	8.92	9.02	9.1	9.37	9.38	9.18	9.19	9.21	9.44	8.85	9.1	9.65	8.93	9.48	9.3	8.55	8.98	9.16	8.79	9.22	9.42	8.85	9.3
GNG12	9.7	9.52	10.87	9.97	10.07	10.07	8.86	10.14	9.79	9.83	10.21	10.68	10.54	10.04	10.27	9.26	10.92	10.54	9.26	10.63	10.01	9.75	10.18	10.11	9	10.34	9.52	10.46	10.23	10.33	10.83	10.34	10.36	10.48	10.13	10.61	9.99	11.03	10.78	9.74	10.29	10.33	9.95	10.23	10.46	10.84	10.39	10.21	10.53
DIRAS3	6.2	6.01	6.76	6.42	6.02	6.1	6.12	6.22	6.26	6.02	6.11	6.15	6.55	6.09	6.19	5.99	6.31	6.09	6.52	6.67	6.59	6.12	6.9	6.41	6.38	6.27	6.24	5.9	6.23	5.97	6.08	6.52	6.25	6.28	5.87	6.24	6.71	6.05	6.16	6.08	6.46	6.11	6.6	6.17	6.46	6.01	6.52	6.35	6.46
WLS	9.37	10.52	10.84	8.96	10.32	10.81	8.87	9.2	9.98	10.22	10.55	11.09	9.33	10.47	10.36	9.24	11.57	10.81	9.72	8.4	10.66	10.35	11.07	10.28	10.83	11.67	10.13	10.83	8.84	11.34	9.54	10.84	11.12	10.43	10.58	10.64	9.79	7.44	9.75	10.16	10.51	9.32	10.25	10.13	10.4	11.45	10.93	9.77	10.75
RPE65	6.78	5.24	5.32	5.67	5.56	5.9	5.93	5.2	5.88	5.72	5.54	5.78	5.83	5.79	5.25	5.68	5.39	5.66	5.58	9.6	5.58	5.53	5.72	5.53	5.77	5.65	5.38	5.69	5.7	5.5	7.88	5.53	5.39	5.43	5.76	5.59	5.21	5.49	5.4	5.57	5.77	5.59	9.53	5.58	5.82	5.61	5.65	5.78	5.72
DEPDC1	7.26	6.55	8.85	5.03	6.18	8.8	5.71	6.51	4.16	6.58	5.02	6.04	8.13	6.95	6.39	6.04	5.78	8.08	6.12	8.65	5.92	6.46	4.74	5.21	4.71	6.99	4.28	5.29	6.27	8.91	8.76	4.44	5.72	6.66	6.11	7.7	5.07	8.27	7.75	5.59	6.37	6.24	8.02	5.31	5.77	4.91	5.63	4.48	5.56
LRRC40	7.71	8.43	9.11	8.15	8.65	9.11	7.1	8.31	8.24	8.07	8.51	8.71	8.84	8.66	8.37	8.28	8.79	8.89	7.26	9.13	8.21	8.38	8.09	8.19	8.11	8.38	8.16	8.84	8.54	9.39	8.5	8.62	8.8	8.16	8.82	8.42	9.21	9.11	8.49	7.98	8.07	7.73	8.47	8.49	8.45	8.97	8.65	8.06	8.69
ANKRD13C	8.55	8.93	8.73	7.82	9.13	8.86	8.27	8.36	8.58	8.68	8.77	8.59	8.81	8.89	8.64	8.37	9.02	8.83	8.37	8.95	8.36	8.45	8.56	8.53	8.1	8.94	8.62	8.97	8.58	8.96	8.76	8.92	9.09	8.4	9.07	8.72	8.52	8.65	8.7	9.1	9.26	8.28	8.35	8.38	8.18	9.01	8.92	8.33	9.25
PTGER3	6.62	6.56	6.24	6.56	6.79	6.54	6.53	6.42	6.31	6.29	6.21	6.31	6.45	6.81	6.42	6.39	6.23	6.34	6.46	6.29	6.25	6.37	7.36	6.3	6.44	6.42	6.03	6.7	6.62	6.18	6.19	6.71	6.41	6.61	6.71	6.09	6.42	6.52	6	6.24	7.29	6.69	6.65	6.2	6.55	6.62	6.4	6.79	6.2
ZRANB2	10.9	11.33	11.01	10.21	11.52	11.17	11.06	10.85	11.19	10.96	11.22	11.04	10.97	11.22	10.5	11.59	11.16	11.33	11.07	11.76	10.89	11.18	10.7	10.64	11.37	11.02	11.33	11.27	10.95	11.07	10.68	11.34	11.36	11.24	11.47	10.79	10.73	11.24	11.05	10.96	11.13	11.02	11.08	10.51	10.45	11.22	11.6	10.91	11.42
MIR186	3.9	5.29	4.59	3.84	5.94	4.6	4.67	4.35	4.64	4.33	4.93	4.36	4.8	4.87	4.12	4.84	4.93	4.82	4.66	5.39	4.61	4.83	4.76	4.35	5.03	4.93	5.24	4.74	4.47	4.63	4.42	4.69	5.24	4.64	5.05	4.22	4.19	5.3	4.26	4.59	5	5.33	5.26	4.5	4.09	5	5.57	4.8	5.32
NEGR1	7.29	7.08	7.02	6.4	8.91	6.7	6.79	6.87	6.96	7.18	8.3	6.77	7.36	7.03	6.93	7.39	7.34	8.17	7.39	6.68	6.84	7.5	9.17	7.12	6.91	6.69	7.07	8.17	6.36	6.56	8.46	7.28	8.37	7.47	6.86	6.85	6.65	6.75	7.44	7.17	7.23	7.57	7.24	6.69	6.5	7.64	8.18	7.78	6.61
LRRIQ3	3.76	4.3	4.25	4.46	4.4	4.28	3.91	3.8	3.99	3.88	3.77	4.45	4.84	4.24	4.45	4	4.32	4.43	3.99	4.17	4.14	4.1	3.86	3.78	4.07	3.78	4.04	4.34	3.91	4.05	4.13	4.09	3.83	3.89	3.86	4	4.13	4.12	3.8	3.77	3.68	3.82	5.09	4.35	3.9	3.94	4.14	3.81	4.17
LRRC53	5.62	5.47	5.56	5.73	5.46	5.68	5.34	5.66	5.65	5.43	5.58	5.58	5.62	5.83	5.54	5.81	5.5	5.49	5.89	5.44	5.71	5.43	5.51	5.84	5.62	5.66	5.56	5.74	5.36	5.56	5.57	5.78	5.83	5.71	5.98	5.59	5.99	5.61	5.51	5.73	5.89	6.1	5.52	5.91	5.56	5.6	5.43	5.43	5.53
ERICH3	4.97	5.1	5.15	5.14	5.53	5.08	5.1	4.94	4.96	4.86	5.06	4.97	5.17	5.19	4.99	5.07	5.14	5.28	4.94	5.11	5.26	5.9	5.32	5.05	5.2	5.08	5.26	5.38	5.2	5.06	4.92	5.13	5.23	5.51	4.78	5.81	5.3	5.14	5.11	5.21	5.19	5.18	5.32	5.26	4.75	5.29	4.98	5.09	5.29
CRYZ	10.05	9.49	10.18	11.49	9.97	9.52	8.41	9.86	10.07	9.04	9.21	10.52	9.55	10.08	9.4	9.64	11.47	11.1	9.4	11.08	9.85	10.05	10.11	10.98	9.93	9.37	9.2	9.54	10.33	9.86	8.8	9.63	10.59	8.73	9.08	9.98	11.73	9.83	10.33	9.48	10.03	9.54	11.12	11.8	11.52	11.03	9.41	9.36	10.47
SLC44A5	6.75	5.87	5.49	6.17	8.12	9.01	5.7	6.99	7.45	5.93	5.16	9.11	5.81	6.09	6.08	7.58	8.62	6.99	8.18	8.79	5.76	6.59	5.69	8.02	6.64	7.37	5.96	5.6	8.32	5.12	7.9	6.17	7.06	6.19	5.83	7.38	5.69	9	8.84	8.2	6.1	5.72	7.45	5.83	5.89	6.78	6.55	5.93	8.42
DLSTP1	6.68	6.98	6.62	6.46	6.47	6.61	6.83	6.4	6.73	6.58	6.92	6.41	6.78	6.78	6.51	6.71	6.66	6.78	6.39	6.93	6.49	6.97	6.69	7.07	6.82	6.75	6.96	6.67	6.67	6.95	7.02	6.88	6.85	6.46	6.73	6.57	7.5	6.61	6.62	6.54	6.46	6.54	6.95	6.76	7.13	6.72	7.14	6.58	6.58
ASB17	3.57	3.53	3.59	3.52	3.59	3.58	3.42	3.6	3.76	3.45	3.59	3.84	3.54	3.73	3.29	3.73	3.81	3.71	3.56	3.51	3.86	3.47	3.62	3.54	3.72	3.7	3.52	3.62	3.59	3.52	3.56	3.64	3.58	3.68	3.81	3.35	3.56	3.6	3.64	3.61	4.08	3.95	3.8	4.21	3.42	3.58	3.35	3.75	3.62
PIGK	8.29	8.56	8.87	7.36	8.75	9.08	6.91	7.84	8.3	7.92	8.57	8.62	8.88	8.57	8.28	7.95	8.44	9.39	7.67	8.71	8.43	7.82	8.56	8.44	8.18	7.52	8.1	8.93	9.63	9.13	8.8	8.84	8.69	7.94	8.88	8.57	8.51	9.36	8.88	7.57	6.91	7.13	8.8	8.54	8.28	8.94	8.78	8.03	9.33
ZZZ3	8.94	8.97	9.41	8.26	9.39	9.43	7.84	8.9	9.21	8.6	9.11	9.49	9.33	9.11	8.68	8.93	9.44	9.07	8.47	9.9	8.87	8.47	8.8	8.89	8.94	9.1	9.01	9.28	9.45	9.4	9.85	9.46	9.54	8.7	9.27	8.69	9.23	9.26	9.41	9.03	8.79	7.76	9.17	8.86	8.83	9.31	9.36	8.67	9.45
USP33	8.99	9.07	9.11	7.89	9.4	9.38	8.15	8.6	8.62	8.78	9.25	9.48	9.54	9.09	8.75	9.09	9.36	9.03	8.26	9.61	8.58	8.8	8.57	8.68	8.71	8.68	9.17	9.32	9.52	9.57	9.03	9.28	9.28	9.09	9.5	8.77	8.61	9.53	9.09	8.81	8.58	8.28	8.91	8.31	8.76	9.07	9.44	9.09	9.11
AIDA	10.42	9.96	10.51	9.55	10.81	10.48	9.62	10.26	10.54	9.75	10.52	10.26	10.93	10.36	10.38	10.09	10.36	10.87	10.05	10.54	10.39	10.08	10.08	10.38	10.07	9.39	10.18	10.68	10.18	10.79	10.39	10.45	10.71	10.5	10.47	10.53	9.87	10.48	10.25	9.84	9.77	9.55	10.15	9.64	9.84	10.76	10.54	9.6	10.7
NEXN-AS1	7.14	7.56	7.4	7.12	7.64	6.84	7.59	7.48	7.32	7.69	7.36	6.88	6.84	7.24	7.22	7.67	7.47	7.05	7.49	7.54	7	7.2	7.56	7.03	7.63	7.82	7.3	7.42	6.87	7.42	7.26	7.79	7.32	7.51	7.71	7.15	7.19	7.21	7.05	7.63	6.97	7.8	7.16	7.19	7.18	7.26	7.63	7.78	7
FUBP1	10.65	10.94	10.74	9.47	10.91	10.86	10.51	10.73	10.67	10.72	10.86	11.2	10.97	10.76	10.32	11.02	11.16	10.91	10.62	11.27	10.69	10.82	10.62	10.78	11.05	10.79	11.28	10.72	10.93	11.03	10.19	11.01	10.86	10.91	10.94	10.76	9.9	11.26	11.05	10.7	10.2	10.36	10.74	9.87	10.16	10.89	11.06	10.72	10.9
ADGRL4	8.67	6.9	8.74	7.68	10.24	8.88	8.19	9.62	8.01	9.34	9.45	8.65	8.61	9.12	8.27	8.11	8.03	8.75	5.37	7.05	9.11	8.77	9.53	7.96	5.27	7.16	7.76	10.11	7.53	8.68	8.44	10.47	9.51	7.44	10.17	8.74	7.95	6.48	7.41	7.47	7.6	8.42	8.86	8.81	8.52	8.94	10.39	8.26	9.05
TTLL7	6.93	7.27	7.38	6.85	7.7	7.37	7.01	6.99	6.03	6.83	7.6	8.04	6.61	7.42	6.46	7.89	7.4	8.37	6.94	6.84	6.72	7.02	6.94	6.52	6.5	7.69	6.86	7.41	5.86	9.38	6.67	8.43	7.55	7.5	7.26	7.6	6.96	6.44	6.28	6.66	6.63	8.03	7.3	6.8	7.31	7.64	8.66	7.22	7.12
CTBS	8.9	9.15	9.44	9.61	9.91	9.39	8.08	8.87	9.31	8.81	9.34	10.13	9.62	9.46	9.51	8.95	9.92	9.22	8.29	9.64	9.43	9.2	9.4	9.16	9.49	8.61	9.01	9.65	9.07	10.29	8.88	9.11	9.67	8.67	9.8	9.21	10.36	9.39	8.99	9.06	9.13	8.58	9.22	9.83	10.01	10.05	9.2	9.49	9.6
LINC01555	5.15	5.38	4.79	5.06	4.91	5	5.19	5.4	5.49	5.45	5.37	5.16	5.61	5.26	5.26	5.11	5.19	5.2	5.43	5.13	5.42	5.21	5.81	5.41	5.31	5.3	5.23	5.43	5.29	5.27	5.16	5.28	5.23	5.85	5.41	4.94	5.24	5.5	4.92	5.52	5.48	5.3	5.23	5.13	5.32	5.31	5.62	5.51	5.17
SSX2IP	8.16	7.59	8.8	6.95	7.93	9.06	6.74	7.55	6.74	7.42	7.65	8.96	8.5	7.83	7.35	6.9	8.16	9.11	6.88	8.63	7.53	7.72	6.99	7.84	7.61	7.45	7.01	7.88	7.93	9.22	8.54	7.95	8	8.01	8.19	8.2	8.12	7.66	7.73	6.57	8.3	6.87	8.31	7.34	7.67	8.3	7.75	7.42	7.5
LPAR3	6.65	6.49	6.19	6.63	6.13	9.26	6.61	6.01	6.58	6.61	6.45	8.44	9.73	7.41	6.83	6.66	6.91	6.48	6.6	6.5	6.52	8.1	6.86	6.7	7.15	6.28	7.04	6.54	6.24	8.64	10.01	6.35	5.92	6.48	6.29	8.88	6.71	6.43	9.66	6.82	7.28	6.73	6.56	6.51	6.23	8.4	6.47	7.48	7.54
MCOLN2	7.55	7.66	7.4	6.12	7.49	7.2	6.49	6.77	7.5	7.92	8.23	6.69	8.11	7.36	7.69	6.67	7.86	6.92	6.92	7.22	7.44	6.45	6.76	7	7.81	6.6	8.64	8.33	6.33	9.51	7.13	8.72	8.28	7.05	8.48	7.47	6.44	6.77	6.21	7.15	6.6	6.93	7.39	6.31	6.92	6.38	8.44	6.77	6.99
MCOLN3	7.07	6.68	5.99	6.45	6.13	6.61	6.1	6.2	6.12	6.39	6.71	6.87	6.15	6.74	6.59	5.97	6.67	7.42	6.04	6.23	6.33	6.22	6.31	6.19	5.76	6.56	6.38	7.23	6.51	10.13	6.55	6.44	7.58	7.77	5.98	7.52	6.23	6.16	6.1	6.5	7.37	5.82	6.88	5.98	5.9	6.05	7.17	6.16	6
SYDE2	6.56	6.84	6.63	6.37	7.4	7.38	6.26	5.95	7.78	6.26	6.89	8.27	5.49	6.98	7.04	7.07	7.18	6.74	7.14	6.92	7.03	7.21	6.74	7.32	5.82	7.33	7.25	6.68	8.13	8.25	7.77	6.89	7.47	6.66	6.74	7.05	7.64	8.11	6.57	8.07	6.37	5.93	7.45	7.41	7.48	8.11	8.03	8.59	8.51
C1orf52	7.99	8.03	8.24	7.96	8.15	8.34	7.64	7.95	8.08	7.99	7.93	8.09	8.09	8.29	7.88	8.14	8.08	8.01	7.8	8.48	7.99	7.99	8.27	7.89	7.84	8.44	8.02	8.04	7.67	8.35	8.33	8.11	8.12	8.17	7.97	8.1	8.02	8.42	7.75	7.92	8.39	8.26	8.17	7.32	7.57	8.68	7.93	8.07	8.21
BCL10	7.92	7.63	8.38	7.84	8.07	7.98	7.28	8.14	8.11	7.78	8.15	8.11	8.17	8.2	8.03	7.47	8.47	8.22	6.98	7.55	8.21	7.87	8.22	7.82	7.99	8.06	7.73	8.15	8.05	8.1	8.29	7.84	8.52	8.33	7.77	8.01	7.63	7.86	7.59	7.66	8.5	8.09	7.63	7.61	7.48	9.01	7.85	8.43	8.1
DDAH1	9.1	9.6	8.98	10.67	10.88	9.33	9.58	10.42	10.86	10.42	10.52	9.78	9.63	9.93	10.68	10.61	11.77	11.32	10.62	9.09	10.16	10.21	10.74	11.07	10.14	10.82	9.22	10.16	10.6	10.67	9.45	10.29	10.76	10.21	10.3	10.42	11.04	7.5	8.77	11.2	9.84	9.1	11.01	10.92	11.03	11.71	10.9	10.32	11.53
ZNHIT6	9.85	9.29	10.08	7.36	10.73	10.43	9.22	9.6	9.49	9.49	10.13	10.44	9.99	9.75	9.75	9.91	10.32	10	8.97	10.42	9.94	9.15	10.49	9.48	9.46	10.52	9.93	10.22	9.92	10.17	10.85	10.1	10.65	9.34	10.33	9.99	9.19	10.15	9.66	9.97	9.48	9.08	10.04	9	9.37	10.65	10.51	9.65	10.77
COL24A1	6.53	7.55	6.57	7	7.02	6.79	6.95	6.69	6.93	7.42	7.49	6.89	6.82	7.38	7.31	7.31	6.93	7.08	6.83	6.7	7.06	6.95	7.45	6.67	9.13	7	6.59	7.3	6.78	6.82	7.19	7.04	7.09	7.31	7.1	7.09	6.65	6.85	6.66	7.23	6.94	6.87	7.03	6.82	6.65	7.54	6.96	7.71	8.97
ODF2L	7.64	8.5	7.85	6.84	8.81	8.1	7.72	8.24	8.17	8.27	8.4	8.61	8.62	8.61	7.78	8.36	8.66	7.96	7.22	9.56	8.35	8.3	8.05	7.34	8.66	8.34	8.48	8.23	7.94	9.18	8.63	8.03	8.58	8.73	8.58	8.59	6.5	7.97	8.08	8.36	8.02	7.94	8.26	6.02	7.16	8.8	8.51	8.74	8.82
SELENOF	11.41	11.74	11.84	11.35	11.77	11.82	11.46	11.62	11.75	11.86	11.72	11.73	11.97	11.85	11.79	11.53	12.17	11.88	11.48	11.88	11.78	11.82	11.58	11.82	11.55	11.87	11.58	12	11.56	12.19	11.79	11.79	11.7	11.78	11.77	12.05	11.53	12.04	11.71	11.44	11.3	11.71	11.86	11.47	11.64	12.01	11.72	11.66	11.92
GTF2B	10.54	10.49	10.83	10.65	10.58	10.95	9.02	10.36	10.72	10.44	10.73	10.63	11.28	10.39	10.52	9.91	11.2	10.68	9.67	10.71	10.8	10.52	10.56	10.45	10.35	10.3	10.78	10.74	10.65	10.95	10.07	10.57	10.72	10.41	10.6	10.83	10.55	11.09	10.26	9.84	10.52	10.15	10.57	10.74	10.48	11.2	10.49	10.07	10.9
GBP3	8.79	8.31	9.87	7.69	9.17	8.21	7.05	8.05	7.83	9.13	9.57	10.33	9.86	9.27	8.89	8.36	9.52	9.03	6.43	9.12	8.18	7.86	9	8.73	8.6	8.2	9.32	8.73	7.57	7.34	8.07	9.25	9.27	9.5	9.65	8.45	6.77	8.16	9.01	7.9	8.92	9.05	8.83	8.27	8.61	8.39	9.45	7.58	9.25
GBP2	9.68	9.93	9.69	7.5	9.27	9.08	8.53	8.77	7.91	9.77	9.79	10.17	10.5	9.61	9.38	8.56	9.68	8.79	7.4	9.96	8.17	9.06	9.25	9.2	9.58	8.08	10.03	9.68	7.84	9.98	8.06	9.67	9.69	9.97	10.07	8.97	8.01	8.94	9.32	8.12	9.82	9.64	8.34	8.45	8.9	9.03	10.06	8.23	9.01
GBP7	7.87	6.9	7.35	9.64	7.16	7.42	6.99	6.72	7	7.29	7.25	7.55	7.49	7.39	7.15	6.88	7.55	6.71	7.05	7.1	7.42	7.1	7.74	7.13	6.84	7.04	7.31	7.18	7.53	7.19	6.88	7.35	7.2	7.44	7.46	7.24	10.85	7.29	7.31	7.18	7.29	7.44	7.22	10.63	10.07	7.28	7.13	7.38	6.98
GBP4	9.99	10.04	9.3	7.88	8.6	9.07	7.14	8.41	8.58	9.81	9.21	10.82	10.82	9.08	8.86	7.32	9.58	7.55	6.32	8.97	8.03	8.12	9.29	8.86	7.88	7.11	10.2	9.12	7.84	9.1	7.1	9.28	9.12	9.06	9.7	9.2	8.93	6.11	8.89	7.91	7.96	8.76	8.18	9.37	8.99	7.88	10.21	7.78	7.95
GBP5	10.61	10.87	9.7	7.33	8.61	7.77	7.35	7.71	8.23	9.52	9.3	7.54	11.14	9.63	8.96	7.66	8.79	6.89	7.26	9.29	7.38	8.3	9.16	8.16	9.39	6.85	9.72	8.78	6.1	10.17	7.6	8.47	9.16	9.37	10.18	8.86	7.56	5.55	10.12	7.14	8.64	9.4	8.22	8.25	8.17	7.12	9.81	7.42	7.49
GEMIN8P4	6.51	6.65	6.62	7.74	6.81	7.24	6.58	7.17	7.22	6.98	6.89	6.66	7.01	7.21	6.83	6.85	7.08	6.92	6.94	7.11	6.73	6.81	6.7	7.06	7.21	6.92	6.61	6.97	7.31	7.14	6.87	6.81	7.05	6.97	6.92	7.6	7.29	7.1	7.06	6.89	7.38	7.22	7	7.3	7.11	6.78	6.84	6.86	7
BARHL2	7.61	8.06	8.13	8.39	7.73	7.72	8.27	8.2	8.16	8.06	7.83	7.81	7.85	7.99	7.95	8.02	7.9	7.95	7.96	7.92	8.21	8.15	8.4	7.91	8.14	8.06	8.25	7.93	7.81	7.77	7.9	7.95	7.53	8.16	7.8	7.97	8.2	7.81	7.74	8.07	7.99	8.3	8.26	8.09	7.97	7.96	7.58	8.41	7.78
ZNF644	9.42	9.19	9.44	8.11	9.93	9.96	8.19	8.94	9.57	9.14	9.5	9.79	9.63	9.42	9	9.48	9.85	9.66	8.33	9.96	8.93	9	8.66	9.29	9.2	9.27	9.4	9.71	9.53	9.6	9.39	9.61	9.81	9.38	9.78	9.21	9.3	9.41	8.91	9.82	9.59	8.78	9.36	8.72	9.06	10.09	9.54	8.52	9.47
HFM1	4.3	4.56	4.25	4.4	4.68	4.17	4.25	3.94	4.05	4.01	4.56	4.29	3.99	4.08	4.05	4.13	4.13	4.21	4	4.03	4.33	4.09	4.69	3.88	4.08	4.22	4.27	4.62	4.13	3.89	4.19	4.64	4.38	4.23	4.73	4.49	4.14	4.06	4.1	4.39	4.2	4.22	4.24	4.39	4.3	4.47	5.23	4.05	4.13
TGFBR3	7.57	7.12	7.62	7.05	8.12	8.25	7.41	6.73	7.2	7.5	8.06	7.51	7.27	6.96	6.81	7.3	7.97	7.35	6.58	6.58	6.8	7.53	8.01	7.32	7.37	6.59	8.26	8.34	6.53	6.93	7.03	8.79	7.99	7.19	8.29	8.25	8.13	9.79	7.03	7.07	7.47	7.15	7.74	8.05	8.32	7.22	8.82	6.62	6.86
GLMN	7.36	7.47	7.98	6.68	8.05	8.77	7.46	7.15	7.04	7.46	7.76	7.4	8.23	7.47	7.51	7.38	7.24	7.83	6.08	8.36	7.17	6.98	6.56	7.27	7.26	6.9	8.06	7.83	7.57	8.66	8.92	7.53	8.09	6.96	8.22	8.32	6.74	8.14	7.94	6.85	7.42	7.84	7.34	6.99	6.86	6.99	8.01	6.07	7.64
GFI1	6.86	6.84	6.67	7.55	6.6	6.48	7.05	6.84	7.13	7.2	6.62	6.93	6.57	7	6.87	7.02	6.76	6.85	6.72	6.81	7.14	6.89	7.23	6.89	6.95	6.85	7.11	6.98	6.75	6.78	6.84	6.88	6.54	6.75	6.93	6.77	6.89	6.87	6.69	7.07	6.94	7.01	7.06	7.13	6.94	6.75	6.63	7.13	6.77
EVI5	9.06	8.95	9.39	8.7	10.22	9.95	8.55	8.84	9.12	9.04	9.99	9.7	9.49	9.56	8.94	9.49	9.21	9.53	7.83	10.24	8.89	9.12	8.91	8.96	9.3	8.41	8.55	9.99	8.48	9.24	8.69	9.95	10.05	8.88	10.07	8.71	10.52	9.79	8.43	9.54	9.35	8.5	9.71	9.51	9.33	9.28	10.1	8.4	9.9
DIPK1A	8.64	8.15	8.03	9.02	9.58	9.46	8.25	8.53	8.21	8.94	9.12	8.72	8.37	8.59	8.78	8.69	8.54	7.67	7.3	8.01	8.5	9.05	8.98	8.33	7.86	8.19	8.99	9.51	8.18	9.82	7.89	9.43	9.03	7.98	9.68	9.21	9.11	7.36	8.05	8.41	8	9.08	8.68	8.98	8.85	8.77	9.01	8.32	9.54
TMED5	8.61	8.51	9.07	9.21	8.98	8.91	7.67	8.75	9.11	8.51	8.79	8.62	8.85	9.01	8.96	8.17	8.31	8.5	8.11	8.91	8.91	8.59	8.19	8.69	8.42	8.65	8.6	9.04	8.56	10.39	8.42	8.71	8.87	8.29	8.87	9.1	9.33	9.84	8.46	8.59	8.33	8.41	9.08	9.57	9.05	8.9	8.74	8.33	9.14
BCAR3	7.25	7.79	8.56	7.7	7.62	7.72	7.69	8.12	7.59	7.6	7.74	7.48	8.12	7.76	7.74	7.58	7.72	7.65	7.61	9.3	7.75	7.51	7.83	7.58	7.53	8.07	7.69	7.71	7.48	7.78	7.86	7.91	7.65	7.83	7.79	7.79	8.2	8.96	7.91	7.59	7.74	8.08	8.24	7.98	7.61	7.47	7.8	7.86	7.73
DNTTIP2	10.95	10.21	11.25	9.78	10.38	11.2	9.36	10.46	10.37	10.34	10.23	10.67	11.01	10.54	10.54	10.4	10.33	10.46	9.73	11.12	10.6	10.26	10.13	10.73	9.98	10.43	10.47	10.44	10.61	10.94	10.82	10.29	10.59	10.34	10.48	10.74	10.02	10.66	10.51	9.96	10.29	10.42	9.98	10.05	10.13	10.29	10.28	9.6	10.72
GCLM	8.86	7.17	8.63	8.2	8.19	10.93	7.02	8.39	7.17	7.51	7.34	9.01	7.57	8.47	8.15	8.17	7.12	7.51	7.86	8.18	9.15	7.26	7.41	8.35	7.6	6.47	7.49	7.62	7.05	9.45	7.57	7.36	7.48	7.06	7.34	9.19	8.32	7.87	8.35	6.92	7.2	8.89	7.33	7.68	7.52	7.15	7.41	6.56	7.98
ABCA4	5.69	6.66	5.97	6.21	5.68	6.67	6.02	5.91	6.19	5.9	5.78	5.95	5.98	6.16	6.68	5.92	5.92	5.92	6.11	5.8	6.1	5.73	5.98	5.97	6.34	7.32	5.97	5.93	5.88	6.33	5.77	5.89	6.98	6.06	6.04	5.91	5.74	6.46	5.81	6.48	6.33	6.87	6.07	5.9	6.08	5.95	5.78	6	7.22
ARHGAP29	7.54	9.42	8.77	8.21	9.05	8.79	7.98	8.36	8.94	8.39	8.34	8.03	9.82	8.95	8.59	8.41	8.26	8.48	6.73	7.87	8.65	8.52	8.19	8.92	6.28	9.6	9.17	9.23	9.71	8.72	8.02	9.36	8.99	7.51	9.34	9.21	9.55	9.68	7.94	8.62	9.01	8.15	8.59	9.2	9.1	8.83	10.01	8.58	9.2
F3	9.06	7.63	9.54	6.89	8.97	8.72	7.73	8.98	9.44	8.18	8.37	8.84	8.56	8.14	7.98	9.01	7.47	9.12	8.78	9.44	8.71	8.63	7.89	8.9	9.44	8.15	7.16	8.19	7	8.67	8.11	7.9	8.38	8.5	8.55	9.18	6.59	6.66	6.99	8.16	8.99	9.13	9.93	7.42	7.33	7.68	8.53	8.33	8.89
CNN3	9.41	9.78	9.86	10.24	10.22	9.38	9.1	10.11	9.29	10.26	10.13	10.08	9.25	10.21	10.04	9.95	9.54	9.69	9.11	9.22	9.81	9.85	10.58	9.2	9.35	10.22	9.33	10.26	9.82	9.88	9.59	10.26	10.09	9.95	10.38	9.74	9.75	7.94	9.32	9.77	9.95	10.35	10.02	9.53	9.86	10.05	10.22	10.04	10.08
ALG14	8.02	7.68	8.42	9.77	8.59	8.85	7.11	8.34	8.71	8.15	7.83	8.54	8.45	8.09	8.21	8.01	7.97	8.78	7.69	7.9	7.95	8.26	8.03	9.01	7.8	8.11	7.56	8.59	9.16	9.15	8.24	7.94	8.61	7.58	8.28	8.31	9.07	8.64	8.23	7.82	9.15	7.68	8.5	9.09	8.39	8.09	7.76	7.26	8.83
RPL7	12.5	12.32	12.58	12.45	12.66	12.5	12.34	12.45	12.56	12.44	12.31	12.34	12.62	12.62	12.68	12.5	12.44	12.39	12.52	12.55	12.47	12.56	12.38	12.77	12.65	12.81	12.75	12.52	12.7	12.8	12.63	12.55	12.63	12.44	12.49	11.95	12.29	12.22	12.63	12.64	13	12.74	12.21	12.17	12.54	12.45	12.53	12.23	12.65
DPYD	9.45	9.9	10.43	8.65	9.74	9.56	8.13	8.58	8.29	9.41	9.95	9.99	10.7	9.88	9.57	9.55	9.46	9.27	8.38	8.99	10.34	8.83	9.55	8.94	10.74	9.74	9.75	10.1	8.01	10.7	8.97	9.97	10.17	10.12	10.25	8.78	10.6	6.55	9.21	9.94	8.54	9.38	9.5	9.83	9.54	9.12	10.28	8.57	10.29
PLPPR5	4.74	4.91	4.92	5.29	4.54	4.74	5.15	5.1	5.22	4.9	4.89	5	4.78	4.98	4.94	5.03	4.83	4.8	4.91	4.83	5.05	5.01	5.26	4.94	4.74	4.9	4.87	4.8	4.96	4.64	4.86	4.85	4.96	5.34	4.67	4.8	5.11	5.08	4.85	4.89	5.05	5.28	4.95	4.91	4.96	5.14	5.05	4.96	5.1
FRRS1	9.63	8.7	7.77	9.17	8.77	10.78	7.79	8.46	7.1	8.14	9.35	10.87	9.34	9.47	8.27	9.06	7.94	9.84	7.48	9.75	8	7.52	8.81	8.31	8.06	8.17	7.65	9.3	8.77	10.66	9.02	9.04	9.23	8.89	8.61	9.54	11.11	11.1	9.22	8.37	8.9	7.6	9.76	10.66	10.1	8.15	8.81	7.75	9.08
SASS6	8.42	8.36	8.98	7.24	8.35	9.43	6.64	8.01	7.92	7.84	7.9	8.31	8.8	8.13	8.09	7.89	8.4	8.99	7	9.26	7.36	8.08	7.1	7.95	7.8	8.27	7.87	8.11	8.94	9.58	8.84	7.92	8.02	8.12	7.97	8.92	7.31	9.58	8.5	7.99	7.76	7.69	8.6	7.34	6.96	7.62	8.07	6.9	8.32
LRRC39	5.47	5.69	5.84	5.25	6.63	6.73	5.78	5.2	6.17	5.72	6.22	5.93	5.58	6.27	5.77	5.72	6.02	6.05	5.97	5.89	6.05	5.39	5.75	5.61	6.02	7.61	5.86	6.4	6.18	7.14	6.13	5.94	6.35	5.54	6.07	5.63	6.26	6.06	5.84	6.23	5.52	5.12	6.1	5.61	5.72	6.04	6.35	5.66	6.53
DBT	8.86	8.66	8.97	9.05	8.85	9.5	8.02	8.68	9.07	8.29	8.92	9.41	9.2	8.67	8.59	8.8	8.84	8.91	8.52	9.38	8.58	8.73	8.75	9.27	8.71	8.74	8.86	9.03	9.3	9.67	9	9.1	9.04	8.52	9.05	8.49	10.6	9.48	9	8.78	8.38	7.88	8.9	9.71	9.67	9.08	9.34	8.34	9.39
EXTL2	7.97	8.14	7.93	8.11	8.44	8.81	7.16	8.34	7.89	7.96	8.24	7.81	8.13	8.35	8.28	7.96	7.41	7.96	7.37	8.04	7.91	7.96	8.3	8.17	7.18	7.35	7.35	9	8.31	8.26	8.02	8	8.14	7.65	8.56	7.43	8.47	9.17	7.67	7.3	7.35	6.89	8.12	7.78	7.59	8.05	8.12	7.46	8.77
DPH5	8.58	8.35	9.23	8.96	8.98	9.27	7.78	8.53	8.94	8.39	8.47	8.72	9.12	8.48	8.96	8.46	8.43	8.53	7.16	9.03	8.95	8.19	8.44	9.17	8.95	8.6	8.87	9.05	8.97	9.19	8.95	8.77	9.01	7.88	8.95	8.75	8.83	9.17	8.71	8.15	8.8	8.59	8.83	8.47	8.59	8.44	8.47	7.71	9.08
OLFM3	5.32	5.6	5.66	5.94	5.59	5.4	5.71	5.57	5.43	5.76	5.28	5.74	5.76	5.81	5.89	5.66	5.49	5.59	5.91	5.46	5.46	5.61	5.88	5.54	6.13	5.58	5.62	5.53	5.46	5.61	5.51	5.75	5.39	5.79	5.69	5.54	5.51	5.82	5.24	5.92	6.03	5.77	6.52	5.74	5.65	5.36	5.42	5.68	5.6
COL11A1	8.6	8.53	7.16	6.97	7.96	8.3	8.02	9.52	7.27	8.53	8.8	7.53	7.53	9.79	9.27	8.66	7.79	8.53	7.23	8.66	7.41	8.32	10.46	7.31	7.32	8.18	7.12	8.4	7.5	7.44	9.3	7.52	8.25	8.96	8.55	7.02	6.6	7.2	7.16	7.33	8.17	7.84	8.64	7.37	7.29	8.36	7.14	9.97	8.49
VAV3	7.5	7.87	8.3	6.91	8.87	7.84	7.16	7.47	7.21	7.64	8.22	7.98	8.32	8.2	7.65	8	8.02	7.64	5.88	7.52	7.66	7.01	7.3	7.3	8.66	7.09	8.65	8.41	8.8	7.95	7.21	8.5	8.32	7.2	8.94	7.75	7.1	7.79	7.59	7.15	7.88	6.93	6.96	7.47	7.48	7.42	8.71	7.76	8
SLC25A24	8.6	9.17	9.51	6.87	8.78	9.08	8.18	8.84	9.12	8.55	9.22	9	9.44	9.21	8.83	8.53	8.98	9.47	7.86	9.82	8.4	8.84	8.55	8.78	7.68	8.72	8.45	9.25	8.75	9.74	8.72	8.92	9.22	9.09	8.95	8.98	6.91	10.28	8.86	8.52	8.42	8.72	9.23	7.43	7.69	8.6	8.97	8.84	9.04
HENMT1	8.07	9.45	7.99	7.16	8.7	9.45	7.64	8.17	7.49	8.63	8.3	9.46	7.6	8.25	8.1	7.28	8.14	9.27	6.93	9.08	7.66	7.72	8.12	8.03	7.62	7.31	8.82	8.43	8.44	9.26	7.82	7.96	8.32	7.46	8.81	8.93	7.43	9.01	6.78	6.86	7.48	8.36	8.48	7.42	7.79	8.04	7.85	8.86	8.38
AKNAD1	5.37	5.35	5.34	5.85	5.31	4.96	5.35	5.53	5.25	5.53	5.11	5.12	5.22	5.4	5.13	5.25	5.1	5.18	5.39	5.29	5.33	4.98	5.89	5.16	5.39	5.1	5	5.39	5.32	5.63	5.13	5.51	5.01	5.18	5.16	5.15	5.49	5.65	4.85	5.29	5.69	5.3	5.52	5.63	5.32	5.34	5.28	5.58	5.07
CLCC1	9.23	9.18	9.22	8.3	9.36	9.82	8.53	9.03	9.2	8.99	9.31	9.99	9.81	9.1	8.97	9.44	9.51	9.42	8.88	9.82	9.16	9.3	9.12	9.14	9.16	8.46	8.97	9.59	9.69	10.09	8.61	9.51	9.53	9.11	9.75	9.18	9.76	9.58	9.18	9.19	7.85	8.65	9.62	9.57	9.58	9.26	10.02	9.16	9.7
WDR47	8	7.22	7.63	5.97	7.58	8.37	6.43	7.36	7.16	7.57	8.11	7.74	7.74	7.78	7.42	7.35	7.07	7.58	6.22	7.56	7.14	7.43	7.11	7.28	7.16	6.99	7.28	7.78	7.28	8.05	7.97	8.01	7.85	6.94	7.61	7.71	6.55	7.06	6.96	7.32	8.59	6.9	6.96	5.86	6.71	7.32	7.52	6.92	7.64
TAF13	11.69	11.36	11.72	11.34	11.8	11.79	10.91	11.66	11.42	11.36	11.85	11.53	11.8	11.68	11.44	11.71	11.22	11.53	10.24	11.87	11.62	11.54	11.47	11.46	11.31	11.62	11.12	11.56	11.54	11.9	11.52	11.47	11.62	11.81	11.59	11.54	11.14	11.87	11.66	11.39	11.31	11.27	11.23	11.47	11.53	11.59	11.77	11.59	12.05
C1orf194	6.92	7.2	6.89	7.42	6.72	6.95	7.27	7.21	6.84	6.89	6.84	6.89	6.67	6.8	6.83	7.18	8.4	7.99	7	6.74	7.1	9.56	7.22	6.72	7.04	7.12	6.92	6.81	6.92	6.86	6.83	6.55	6.93	6.99	6.69	9.5	7.03	7.1	6.7	7.29	7.5	7.21	6.43	7.08	6.89	8.55	6.89	7.13	6.93
PSRC1	7.71	7.87	7.78	7.71	7.55	7.75	7.86	7.91	7.93	7.86	7.71	7.61	7.62	7.67	7.62	7.81	7.51	7.68	7.84	7.72	7.84	7.72	7.96	7.61	7.92	7.83	7.54	7.66	7.64	7.7	8	7.61	7.41	8.13	7.62	7.76	7.86	7.76	7.6	7.81	7.78	7.87	8.5	7.87	7.67	7.5	7.5	7.91	7.48
MYBPHL	6.05	6.65	6.2	7.02	6.14	6.17	6.43	6.59	6.94	6.34	6.27	6.42	6.43	6.18	6.51	6.61	6.44	6.27	6.91	6.21	6.46	6.12	6.28	6.14	6.24	6.4	6.45	6.3	6.23	6.2	6.1	6.36	7.09	6.33	6.18	6.18	6.6	6.64	6.25	6.7	6.32	6.31	6.92	6.58	6.4	7.23	6.53	6.54	6.88
SORT1	9.18	9.8	9.54	8.08	9.18	9.79	8.6	9.31	9.46	9.12	9.87	8.99	8.76	9.51	9.61	9.12	9.37	9.95	9.82	7.69	9.7	9.03	9.62	9.88	9.49	9.03	8.7	10.01	9.31	10.49	8.78	9.79	10.27	9.29	8.67	9.86	7.72	8.82	8.39	9.52	8.96	9.11	9.24	9.12	8.88	9.67	9.59	10.23	9.62
PSMA5	11.25	11.09	11.58	11.59	10.9	11.34	10.31	11.2	10.98	11.1	10.79	11.26	11.68	10.97	11.2	10.44	11.28	10.96	10.61	10.7	11.16	11.06	10.69	11.19	10.42	11.13	11.07	10.86	11.15	11.35	10.81	10.4	10.83	10.6	10.79	11.76	11.25	11.36	11.33	10.17	10.49	11.54	10.7	11.56	11.44	10.72	10.56	10.86	11.17
AMIGO1	7.48	7.87	7.89	8.45	7.62	7.67	7.86	7.92	8.16	7.95	7.71	7.95	7.74	7.92	7.79	7.7	8.08	7.88	8.09	7.65	8.14	7.99	8.15	8	8.19	8.11	7.98	7.94	7.67	7.79	8	7.93	7.65	8.06	7.74	7.87	7.76	7.67	7.83	8.22	7.89	8.01	8.11	8.12	8.18	7.93	7.89	8.38	7.69
GNAT2	7.52	7.59	7.07	6.84	7.13	7.67	7.21	7.22	6.77	7.32	7.21	6.93	7.12	7.36	7.18	7.29	6.93	7.14	7.06	7.51	7.06	7.2	6.99	6.65	7.53	7.25	7.13	7.32	6.71	7.44	7.48	7.15	7.06	7.18	7.07	6.73	7.25	7.52	6.75	7.27	6.93	7.23	7.1	6.94	7.52	6.77	7.35	7.16	7.13
GSTM3	8.1	7.68	7.24	8.17	8.01	11.05	7.21	8.34	7.07	8.14	7.68	8.04	7.4	8	7.98	7.68	7.98	7.51	7.19	7.03	8.14	7.24	7.74	8.35	7.6	7.46	6.62	7.87	7.5	10.03	6.98	7.5	7.75	7.98	7.75	8.85	6.34	6.89	7.7	7.62	8.2	8.13	7.9	7.42	7.93	8.42	8.07	8.94	7.75
EPS8L3	7.19	7.37	7.24	7.96	7.18	7.12	8.06	7.81	7.52	7.62	7.64	7.55	7.36	7.46	7.34	7.77	7.5	7.83	7.52	7.52	7.66	7.37	7.68	7.56	7.7	7.46	7.42	7.16	7.39	7.34	7.18	7.52	7.22	7.85	7.46	7.31	7.43	7.4	7.27	7.54	7.41	7.63	7.29	7.83	7.45	7.43	7.25	7.9	7.42
ALX3	7.34	7.56	7.44	8.02	7.27	7.24	7.83	7.71	7.69	7.65	7.46	7.56	7.58	7.52	7.47	7.66	7.52	7.36	7.67	7.55	7.55	7.56	8	7.63	7.51	7.65	7.53	7.33	7.53	7.41	7.53	7.61	7.46	7.79	7.44	7.39	7.63	7.61	7.38	7.84	7.95	7.81	7.85	7.64	7.62	7.27	7.35	7.7	7.42
SLC16A4	7.49	9.45	9.56	8.44	11.15	7.72	9.17	10.35	11.33	8.79	9.72	8.79	12	9.26	9.16	10.04	8.57	9.8	9.76	10.51	10.05	8.87	9.09	10.98	10.2	8.64	8.27	10.27	7.15	8.6	8.06	9.63	10.43	9.56	9.22	8.92	9.79	11.69	7.91	8.9	8.23	8.47	8.19	7.59	8.74	9.99	9.51	8.62	9.32
LAMTOR5	9.9	9.88	9.93	10.57	9.6	9.76	9.48	10.05	10.43	9.9	9.43	9.39	10.07	9.52	10.13	9.42	10.08	9.73	9.98	9.81	9.88	9.94	9.83	10.28	9.3	9.92	9.8	9.76	9.94	10.24	9.59	9.26	9.71	9.51	9.24	10.48	10.06	9.87	9.75	9.41	9.73	10.17	9.33	10.12	9.93	9.83	9.28	9.99	9.88
KCNA10	7.7	8.31	7.86	8.07	8.01	8.03	8.23	8.07	8.17	8.32	8.31	8.05	8.18	8.42	8.03	8.28	8.1	8.31	8.36	8.37	8.14	8.08	8.35	7.92	8.43	8.16	7.97	8	7.85	7.98	7.93	8.39	8.31	8.4	8.17	7.92	8.11	8.19	7.82	8.48	7.95	8.27	8.73	7.82	7.95	8.03	8.09	8.44	7.98
KCNA2	6.3	6.29	6.37	6.54	7.33	7.25	6.27	6.25	6.44	7.07	6.91	6.22	6.37	6.25	6.38	6.66	6.65	6.04	6.19	5.99	6.29	7.24	6.37	6.4	6.64	6.33	6.98	7.07	5.89	6.62	6.27	6.8	7.17	6.24	7.42	6.96	6.28	6.39	6.19	7.1	6.54	6.65	6.14	6.17	6.52	6.34	6.83	6.32	6.33
KCNA3	7.66	7.5	7.87	6.31	8.81	6.32	7.38	6.37	10.02	8.27	8.99	6.72	7.43	7.35	7.56	7.37	8.41	5.81	7.02	6.85	7.83	8.95	7.04	7.72	9.1	8.64	10.5	9.13	6.69	8.29	6.23	8.48	9.86	9.96	9.97	7.25	7.45	5.38	5.78	7.47	6.81	8.09	6.95	7.42	7.21	7.27	9.05	7.26	9.54
LRIF1	9.3	8.65	9.1	7.37	9.43	9.59	8.19	8.19	8.21	8.15	8.43	10.12	9.32	8.1	8.45	8.02	8.8	8.77	5.69	10.42	8.31	8.15	7.56	8.09	8.66	9.71	8.83	8.72	9.55	9.54	6.17	8.25	8.59	9.36	8.89	9.09	8.18	9	8.92	8.15	7.41	8.33	8.16	7.99	8.19	8.42	8.56	8.08	9.4
DRAM2	9.47	9.71	9.26	9.03	10.09	9.9	8.27	9.08	9.13	9.04	9.46	9.16	9.51	9.45	9.28	9.03	9.09	9.08	8.04	9.72	9.04	8.84	8.78	8.8	9.23	8.09	9.44	9.86	9.75	10.26	8.68	9.68	9.95	9.01	9.98	9.23	9.28	9.37	8.58	9.1	9.35	9.22	9.12	8.95	9.01	8.89	9.41	8.87	8.91
DENND2D	7.92	8.41	8.3	7.84	8.39	7.72	7.91	7.55	8.45	8.16	8.45	8.05	8.33	7.8	8.11	7.73	8.33	8.1	7.84	8.4	7.92	7.88	7.56	8.07	8.46	7.99	10.24	8.35	7.88	9.05	7.57	8.15	8.46	7.97	8.6	8.31	7.67	8.36	7.68	8.02	7.92	8.51	7.41	7.8	8.32	7.56	8.55	8.09	8.06
OVGP1	6.36	6.11	6.24	7.15	6.17	6.27	6.37	6.59	7.39	6.44	6.35	6.05	5.85	6.5	6.05	6.46	6.35	6.34	6.6	6.31	6.23	6.45	6.15	6.3	6.29	6.41	6.48	5.99	6.34	6.21	6.26	6.34	6.56	6.38	6.31	6.16	6.87	6.42	6.32	6.44	5.99	6.32	6.52	6.6	6.34	6.38	6.18	6.51	6.78
WDR77	8.79	8.54	9.12	8.68	8.87	9.57	7.77	8.65	9.56	8.52	8.72	9.35	8.96	8.65	8.61	8.1	8.74	8.31	8.54	9.2	8.32	8.41	8.19	8.59	8.13	8.69	8.46	8.72	8.44	9.31	8.9	8.61	8.85	8.27	8.79	9.13	8.28	8.91	8.69	8.07	8.11	8.59	8.69	8.35	8.55	8.38	8.52	8.76	8.88
INKA2	6.59	6.88	7.16	7.01	7.09	7.18	7.25	6.91	7.07	7.13	6.85	7.08	7	7.22	6.76	7.48	6.82	7.15	7.23	6.86	6.95	6.98	6.96	7.12	7.22	6.96	6.95	7.2	6.84	7.23	7.05	7.05	7.02	7.24	6.94	6.68	7.19	7.1	6.85	7.21	7.11	7.12	7.62	7.09	7.09	7.08	6.81	7.36	6.82
KCND3	5.3	5.88	5.63	6.25	5.79	5.23	5.69	5.3	6.22	5.91	6.34	6.28	5.7	5.75	5.63	5.83	6.04	5.91	5.73	5.43	5.94	5.66	5.74	6.01	5.94	5.75	5.57	5.92	5.73	5.58	5.65	6.02	5.76	5.76	6.01	5.57	6.65	5.79	5.81	5.65	6.47	5.71	5.39	6.31	6.7	5.93	6.05	5.98	5.75
ST7L	8	8.28	8.33	7.94	8.37	8.78	7.92	7.72	8.13	7.77	8.53	8.4	8.15	8.18	7.94	8.02	8.21	8.39	7.6	8.49	8.2	8.15	8.08	7.87	7.97	8.14	8.21	8.37	8.19	8.3	7.95	8.59	8.23	7.85	8.53	7.71	7.92	8.49	7.98	7.48	8.13	7.93	8.05	8.09	7.95	7.99	8.26	7.84	8.51
RHOC	8.88	9.51	10.11	10.19	8.95	8.94	9.89	10.32	9.41	9.94	9.71	9.4	9.43	9.4	9.81	8.94	9.68	9.35	8.97	9.12	9.8	9.89	10.03	9.52	9.25	10.21	9.43	9.65	9.58	9.08	9.82	9.18	9.03	9.52	9.24	10.01	8.77	9.43	9.47	8.83	9.58	10.74	9.29	9.3	9.97	9.29	9.19	10.24	9.73
PPM1J	6.81	7.17	7.28	7.68	6.66	7.24	7.19	7.19	6.95	7.33	7.08	6.94	6.98	7.16	7.2	7.04	7.07	7.15	7.05	6.87	7.23	7.11	7.26	6.94	7.26	7.52	7.07	7.05	7.26	6.78	7.23	7.12	6.81	7.08	6.81	7.11	6.98	7.26	7.08	7.05	7.76	7.43	7	7.17	7	6.75	6.88	7.42	6.92
LINC01356	7.54	7.52	7.73	7.51	7.18	7.34	6.54	7.51	7.08	7.77	8.04	8.02	7.93	8.2	6.97	7.36	7.32	6.81	7.03	7.54	7.81	7.08	7.49	6.93	7.08	7.34	7.38	7.28	7.24	8.04	7.69	7.72	6.94	7.36	7.7	7.52	7.51	7.99	7.64	7.24	8.09	7.77	6.33	7.63	7.43	7.54	7.51	8	7.36
SLC16A1	9.64	8.31	9.03	8.12	7.93	10.05	7.1	8.03	6.6	8.35	8.33	9.38	9.91	9.82	7.84	8.42	7.66	8.07	6.76	10.26	6.9	8.02	7.68	6.79	6.47	7.69	7.63	8.61	8.56	8.58	9.28	8.98	8.16	7.9	8.68	8.78	9.11	10.02	9.86	6.74	7.88	7.89	8.68	9.65	8.55	7.78	8.5	7.15	7.78
PHTF1	9.2	9.2	9.18	8.39	8.92	9	7.65	9.1	8.52	9.03	9.38	9.32	9.36	9.25	9	9.05	8.99	9.41	7.62	8.52	9.15	9.08	9.06	9.03	8.79	8.1	8.59	9.33	8.71	10.14	8.1	9.14	9.24	8.94	9.61	8.9	9.41	8.75	8.26	8.5	8.14	7.93	8.57	8.71	8.94	9.15	9.33	8.64	9.4
PTPN22	8.07	7.93	8.71	5.84	8.61	6.9	6.51	7.49	7.03	7.87	8.32	6.78	8.27	8.01	7.93	6.99	7.76	6.86	5.62	6.76	8.7	6.52	6.91	7.09	9.17	6.53	9.52	8.77	5.91	8.76	6.69	7.87	9.7	7.05	9.16	7.47	6.13	5.29	6.54	7.02	8.04	7.77	6.77	6.62	6.63	7.23	8.16	6.7	7.93
RSBN1	8.3	8.3	8.16	7.38	8.63	8.7	7.92	8.02	8.7	8.07	8.38	8.48	8.51	8.35	8.15	8.16	8.51	8.48	7.93	8.65	8.3	8.29	8.4	8.19	8.59	8.45	9.08	8.69	8.27	8.49	8.09	8.86	8.52	8.27	8.45	8.17	8.45	8.53	7.58	8.35	8.55	8.37	8.45	7.8	8.03	8.43	8.75	8.21	8.56
BCL2L15	6.09	6.51	8.83	6.4	8.38	8.1	8.81	8.3	9.44	6.95	9.09	6.6	8.5	7.42	8.43	7.79	9.35	10.36	6.51	6.33	9.73	9.16	7.24	9.56	8.6	7.21	7.73	8.12	6.46	8.12	6.67	6.82	9.84	8.93	6.87	9.6	6.59	6.75	6.17	8.73	9.71	6.51	9.49	6.71	6.23	9.26	6.31	6.33	9.09
AP4B1	8.24	8.67	8.56	7.7	8.68	8.74	7.97	7.92	8.06	8.41	8.91	8.51	8.18	8.52	8.52	8.27	8.58	8.91	7.5	8.96	8.31	8.5	8.24	8.04	8.77	8.03	9.13	8.97	7.83	8.82	8.05	8.95	8.89	8.87	9.41	8.3	8.11	8.28	7.62	8.5	8.14	8.47	8.65	8	8.07	8.29	9.08	8.02	8.33
SYT6	6.2	6.84	6.72	6.62	6.43	6.78	6.87	6.69	6.31	6.79	6.49	6.7	6.76	6.95	6.71	6.97	6.67	6.6	6.94	6.74	6.73	8.32	6.99	6.49	6.75	6.77	6.74	6.48	6.57	6.8	6.51	6.48	6.39	6.68	6.57	6.71	6.57	6.89	6.51	6.95	6.78	6.91	6.49	6.73	6.78	6.32	6.37	6.7	6.48
TRIM33	9.64	10.21	9.69	8.67	10.28	10.32	9.27	9.58	9.79	9.5	10.01	10.12	10.03	10.04	9.8	9.96	9.94	10.11	9.39	10.25	9.65	9.67	9.62	9.63	10.15	9.77	9.89	10.02	9.96	10.42	9.75	10.06	10.1	9.96	10.22	10.09	9.98	10.82	9.45	10.07	9.82	8.92	9.91	9.5	9.51	9.71	10.23	9.74	9.93
LOC105378913	6	5.72	5.55	7.63	6.58	6.69	6.38	6.56	6.23	6.33	6.42	6.02	5.88	6.43	5.84	6.27	5.98	6.03	6.03	5.83	6.2	5.9	6.93	5.77	6.54	6.38	5.8	5.88	5.96	5.7	6.08	5.91	6.32	6.24	6.05	6.39	6.52	5.81	6.59	6.22	7.21	6.31	6.4	6.25	6.16	6.57	6.31	6.53	6.73
BCAS2	10.62	10.39	10.81	11.01	10.46	10.98	9.05	10.26	10.71	10.22	10.33	10.6	10.94	10.4	10.43	9.99	10.31	10.68	10.09	10.6	10.86	10.33	10.22	10.44	10.3	10.57	10.36	10.55	10.7	11	10.8	10.35	10.47	10.51	10.4	11.01	10.72	10.4	10.46	10.01	10.5	10.3	10.26	10.58	10.33	10.35	10.4	10.41	10.61
DENND2C	6.93	5.43	6.16	6.43	6.09	9.03	6.11	5.63	6.15	5.55	6.3	8.71	6.45	6.14	5.89	5.38	5.46	5.69	5.3	6.49	6.08	6.04	5.78	5.98	5.94	5.95	5.8	6.47	5.29	7.64	7.33	6.21	6.13	5.52	5.67	6	6.32	5.31	6.49	6.21	8.47	5.23	6.07	6.93	5.98	5.76	6.38	5.61	6.81
AMPD1	5.34	5.6	5.31	5.68	6	5.52	5.74	5.69	5.96	6.4	6.84	5.69	5.66	5.58	5.19	5.83	6.07	5.46	5.68	5.82	5.34	6.69	5.84	5.53	5.49	7.83	6.86	7.02	5.43	6.33	6.24	5.76	6.51	5.56	7.76	5.31	6.21	5.45	5.08	5.83	5.76	5.87	5.28	5.65	5.68	5.64	6.6	6.17	5.31
SIKE1	9.26	8.79	9.45	9.77	9.2	9.82	8.01	8.67	8.81	8.73	8.81	9.26	9.26	9.19	9.12	8.74	8.95	9.1	7.77	9.4	9.15	8.99	8.55	8.86	8.53	8.89	8.72	9.13	9.02	9.66	9.32	8.77	9	8.78	8.71	9.81	9.18	9.64	8.36	8.56	9.71	8.79	8.77	8.59	8.95	8.75	8.87	8.66	9.13
TSPAN2	7.66	7.69	7.24	6.51	8.72	7.04	7.06	9.37	7.11	9.16	8.92	7.83	7.9	8.3	8.22	8.25	7.79	7.07	7.7	7.36	7.79	8.31	8.25	7.38	7.82	8.1	7.75	9.04	7.09	7.04	7.68	9.24	8.6	7.91	8.01	7.79	6.96	8.8	6.85	7.05	7.8	8.98	8.34	6.86	7.7	9.16	8.59	8.58	8.24
NGF	7.79	8.31	7.82	7.92	7.93	7.6	8.29	8.23	8.04	8.12	7.85	7.78	7.87	7.94	7.93	8.1	7.71	7.97	8.07	7.71	8.1	8.26	8.15	7.95	8.34	8.6	8.06	7.85	7.72	9	7.48	8.38	7.81	8.14	8.1	7.71	8.05	8.05	7.9	8.3	7.67	8.6	8.08	8	8.27	7.92	7.92	8.27	7.87
CASQ2	5.62	6.33	6.02	5.37	7.65	5.83	6.53	6.16	6.25	6.38	7.18	6.55	6.83	6.05	6.08	5.95	6.89	7.02	5.84	5.9	5.99	7.53	6.09	5.93	5.98	7.37	6.46	7.88	5.84	6.03	8.13	9.73	7.98	6.42	5.67	6.74	6.57	6.64	5.53	6.52	6.06	9.5	6.31	6.27	6.06	7.44	8.42	5.88	5.78
NHLH2	4.89	4.66	4.95	4.67	4.56	4.71	4.78	4.79	4.71	4.72	5.01	4.89	4.51	4.87	4.75	4.9	4.6	4.87	4.73	4.7	4.94	5.31	5.34	4.87	4.86	4.61	4.79	4.72	4.67	4.91	4.83	5.02	4.48	4.96	4.64	4.85	4.76	4.91	4.76	4.75	5.48	4.82	4.72	4.97	4.75	4.86	4.69	4.76	4.83
CD58	9.3	9.49	9.35	9.07	9.13	10.01	8.74	8.98	8.98	8.69	9.48	8.96	9.62	9.49	9.15	8.07	8.95	9.56	7.63	8.36	9.31	8.52	8.89	8.8	9.24	9.54	9.31	9.57	8.78	9.75	9.64	8.96	9.45	8.2	8.92	9.36	8.39	6.58	9.04	8.05	9.5	9.26	7.83	8.22	8.41	9.02	8.83	9.23	9.19
IGSF3	7.75	7.72	7.11	6.99	7.01	8.02	7.65	7.37	7.4	7.62	7.35	8.04	7.32	7.48	7.49	7.23	7.69	7.41	7.5	7.46	7.61	7.67	7.42	7.49	7.64	7.8	7.38	7.1	7.94	7.92	7.95	7.2	6.95	7.71	7.2	7.74	6.67	8.14	7.73	7.93	7.17	7.41	7.38	7.07	7.22	7.35	7.38	7.7	7.6
TRIM45	6.92	8.32	7.29	7	7.49	7.85	7.47	7.45	7.54	7.26	7.23	7.74	7.38	7.4	7.17	7.18	7.17	7.77	7.34	7.88	7.59	7.53	7.5	7.51	7.35	7.81	7.05	7.41	7.87	8.21	7.29	7.46	7.32	7.51	7.36	7.73	7.37	8.21	7.17	7.46	7.07	7.35	7.65	7.39	7.16	7.03	7.09	7.77	7.66
VTCN1	6.08	7.28	6.22	6.33	6.01	8.23	6.15	6.12	6.35	6.08	6.08	8.5	6.33	6.19	6.15	6.39	6.68	7.12	6.56	5.84	6.42	6.08	6.78	6.31	6.59	8.43	5.89	6.14	6.61	8.17	6.95	5.71	6.12	6.46	5.85	6.84	6.62	8.59	6.32	7.18	6.13	6.42	5.89	6.27	6.6	7.13	6.08	7.27	6.24
GDAP2	8.96	9.33	9.47	8.26	9.78	9.67	8.53	8.89	9.4	8.83	9.54	9.55	9.82	9.02	9.15	9.3	9.43	9.3	8.63	10.15	8.94	8.98	8.62	9.08	9.63	8.87	9.14	9.38	9.22	10.33	9.28	9.35	9.66	9.56	9.62	9.46	9.03	9.57	11.34	9.87	9.34	8.98	9.53	8.89	8.93	9.22	9.45	8.99	9.55
SPAG17	4.91	4.83	4.79	5.6	6.14	6.08	4.85	5.1	4.92	4.75	5.01	6.77	5.52	5.1	4.71	6.32	5.33	5.51	4.98	5.46	5.9	5.46	5.37	4.97	7.46	5.75	5.1	4.79	5.62	8.83	4.85	4.85	5.97	6.56	5.12	5.99	4.86	5.61	8.27	6.38	5.35	4.82	5.23	4.91	4.82	5.79	5.13	4.98	6.33
TBX15	6.03	5.99	6	7.11	6.5	6.56	6.44	6.17	7.09	6.44	6.33	6.16	6.08	7.2	6.98	6.1	6.06	6.77	6.29	6.2	6.79	8.02	6.65	6.18	7.37	6.98	5.91	6.5	6.14	6.83	6.32	6.26	5.79	6.2	5.99	5.96	6.73	6.31	7.13	6.54	6.54	6.66	6.31	6.54	6.39	6.47	5.91	6.22	7.16
WARS2	7.4	7.5	8.01	7.55	8.28	8.21	7.57	7.61	8.39	7.53	7.58	7.79	7.81	7.66	8.17	7.86	7.77	8.41	7.48	8.22	7.77	7.87	8.01	8.26	7.89	8.15	7.6	7.95	8.3	8.46	9.06	7.93	8.2	7.29	7.83	7.58	7.73	8.12	10.7	7.95	7.25	7.64	7.93	7.76	7.68	7.6	8.01	7.33	7.97
ZNF697	7.59	7.96	7.81	8.23	7.55	7.85	7.98	8.12	7.89	8	8.08	8.12	8.03	8.01	8.04	8.24	7.65	7.69	7.8	8.35	8	7.98	7.88	8.18	7.85	7.74	8.01	7.79	7.77	7.91	8.08	8.24	7.75	8.09	7.89	7.65	7.95	8	8.02	8.08	7.85	8.06	8.03	8.28	8.17	7.85	8.11	8.48	8.03
HMGCS2	6.02	6.44	6.34	10.61	6.4	6.2	6.43	6.33	6.48	6.51	6.56	6.74	6.5	6.48	6.48	6.76	6.58	6.46	6.69	6.27	6.55	6.68	6.51	6.39	6.78	6.91	6.45	6.37	8.42	6.48	6.42	6.36	6.36	6.72	6.13	6.3	11.76	6.64	6.77	6.88	6.88	6.77	6.41	11.3	10.22	6.12	6.45	9.26	6.35
REG4	6.14	6.28	6.21	6.36	6.07	6.26	6.38	6.13	6.24	6.09	7.69	6.17	6.34	6.35	6.11	6.36	6.96	7.19	6.45	6.15	6.18	6.26	6.66	6.33	6.34	6.45	6.26	6.36	6.22	6.22	6.12	6.43	6.1	6.54	6.4	6.03	6.11	6.07	6.19	6.51	6.31	7.31	6.33	6.42	6.27	6.45	6.18	6.26	6.19
NBPF7	5.49	5.3	5.5	5.4	5.57	5.39	5.47	5.34	5.83	5.35	5.34	5.38	5.44	5.68	5.46	5.63	5.46	5.34	5.45	5.63	5.71	5.55	5.57	5.4	5.41	5.6	5.29	5.44	5.54	5.45	5.3	5.33	5.4	5.31	5.76	5.37	5.25	5.64	5.57	5.87	5.24	5.49	5.83	5.33	5.47	5.47	5.37	5.51	5.46
ADAM30	5.3	5.49	5	5.86	4.98	5.37	5.19	5.45	5.53	5.29	5.21	5.69	5.31	5.29	5.15	5.76	5.19	5.48	5.45	5.43	5.44	5.14	5.4	5.3	5.62	5.35	5.35	5.42	5.34	5.32	5.37	5.34	5.08	5.56	4.92	5.27	5.55	5.33	5.14	5.52	5.38	5.51	5.69	5.72	5.22	5.49	5.04	5.38	5.36
NOTCH2	8.62	9.25	9.3	7.66	9.07	9.08	7.77	8.44	8.31	8.87	9.56	9.39	9.17	9.32	8.94	8.65	8.96	9.3	8.25	9.14	8.71	8.73	9.28	8.47	8.95	9.44	8.73	9.67	8.54	9.09	9.48	9.46	9.57	9.28	9.65	8.86	8.83	8.45	10.76	9.35	8.63	8.53	9.44	8.29	9.25	8.99	9.16	9.36	9.5
POLR3GL	8.14	7.92	8.38	8.79	8.29	7.87	7.33	7.76	7.76	8.31	7.98	7.55	8.22	7.52	8.8	7.37	8.33	8.1	8.16	7.73	7.83	7.83	8.18	8.66	7.63	7.79	8.48	8.21	8.11	7.83	7.84	8.05	8.32	7.22	8.22	7.99	8.54	7.88	8.37	8.45	8.1	8.35	7.62	8.08	8.18	8.37	7.99	7.62	8.72
GNRHR2	7.53	7.53	7.52	7.89	7.32	7.04	7.2	7.53	7.73	7.55	7.28	7.39	7.51	7.53	7.52	7.35	7.61	7.51	7.58	7.35	7.54	7.66	7.36	7.44	7.6	7.34	7.33	7.38	7.81	7.41	7.43	7.09	7.76	7.66	7.37	7.39	7.52	7.65	7.34	7.73	7.64	7.44	7.76	7.44	7.39	7.47	7.3	7.92	7.42
NUDT17	7.68	7.94	7.82	8.18	7.79	7.7	7.89	8.01	8.32	7.93	7.74	7.74	8	7.86	8.16	7.96	8.04	7.77	8.24	8.01	8.12	8.07	8.1	8.32	7.87	8.09	7.82	7.79	8.61	7.99	7.76	7.76	7.83	8.19	7.72	8	7.47	7.85	8.36	8.52	8.31	8.26	7.85	7.66	7.86	8.17	7.6	8.26	7.95
POLR3C	10.16	8.78	9.68	8.9	9.54	9.67	8.74	9.18	8.96	9.03	9.17	9.01	9.89	8.77	9.77	8.95	9.44	9.58	9.51	10.47	9.07	9.27	8.99	10.03	8.76	8.89	9.12	9.54	10.32	10.21	9.32	9.22	9.76	8.98	9.34	10.49	8.37	9.79	10.48	10.02	9.34	9.72	9.01	8.54	8.58	9.75	9.23	8.96	9.23
CD160	6.1	5.97	6.02	5.99	5.9	5.93	5.77	5.61	6.23	5.99	5.77	6.4	5.92	5.98	5.86	6.08	5.87	6.16	6.42	6.49	5.75	5.72	6.14	6.28	6.59	5.72	6.91	6.08	5.97	6.38	5.53	5.73	6.34	6	6.51	5.92	6.65	5.97	5.31	6.82	5.22	5.96	5.32	5.86	6.04	5.91	7.03	6.23	6.22
RNVU1-8	5.13	5.42	5.31	6.82	5.46	5.18	5.97	5.45	5.39	5.56	5.38	5.69	5.23	5.77	5.12	5.3	5.47	5.16	5.36	5.24	5.28	5.29	5.86	5.25	5.46	6.01	5.54	5.42	5.23	5.61	5.45	5.51	5.58	5.32	5.61	5.21	5.75	5.92	5.9	5.05	6.36	5.94	5.83	5.57	5.66	5.34	5.7	5.94	5.4
PRKAB2	9.19	9.13	8.31	9.29	9.17	9.66	8.95	8.7	8.72	8.56	9.22	8.74	9.78	9.31	8.96	9.55	9.15	8.97	8.76	10.22	8.1	9.06	9.21	9.39	8.09	8.71	8.85	8.95	9.01	9.54	8.96	9.3	9.25	8.69	8.66	8.53	10.29	10.82	10.07	9.03	8.67	9.2	8.35	9.76	9.65	9.45	8.93	8.44	9.22
FMO5	6.89	7.09	6.97	10.65	6.94	6.91	6.69	6.95	9.94	6.36	7.14	6.45	6.73	6.56	10.01	7.23	9.78	7.91	10.03	6.37	9.61	8.33	8.04	9.89	7.51	6.95	7.86	7.57	10.25	10.07	5.84	7.55	9.42	8.1	6.95	7.9	11.67	7.7	6.8	10.38	8.87	6.11	6.69	11.6	11.12	10.57	8.47	7.27	10.3
ACP6	8.5	7.98	8.65	9.02	7.94	7.75	7.53	8.9	8.35	7.92	7.76	7.53	8.86	7.33	8.31	7.72	9.57	8.34	8.88	8.48	8.83	8.15	8.9	9.31	8.9	8.74	8.03	8.13	9.06	8.27	8.06	7.78	8.09	7.78	7.73	8.84	9.01	8.84	8.71	8.6	8.91	7.81	8.61	8.69	7.87	8.38	7.44	9.05	7.91
GJA5	7.06	8.28	7.1	6.7	7.1	5.94	7.56	7.37	6.67	8.25	7.99	6.75	6.4	6.41	9.16	7.18	7.44	6.01	6.06	6.77	7.46	7.76	8.43	8.42	6.2	6.12	7.16	8.72	6.81	6.13	6.38	9.35	7.51	7.67	8.38	7.9	6.08	11.2	6.57	7.26	6.44	7.13	6.78	6.08	6.45	7.79	8.73	8.97	6.86
LINC01138	6.49	7.17	6.55	6.73	6.81	6.53	6.76	6.86	7	6.88	6.88	6.84	6.93	6.79	6.54	7.14	6.97	6.97	6.94	6.76	6.77	6.56	6.85	6.62	7.19	6.9	7.09	6.74	6.71	6.63	6.7	7.02	6.6	6.96	7.1	6.72	6.4	6.76	7.33	7	6.75	6.72	7	6.48	6.68	6.71	6.85	6.63	6.69
RNVU1-17	3.2	3.7	3.67	3.64	3.49	3.49	3.76	3.38	3.48	3.58	3.34	3.36	3.37	3.82	3.34	3.65	3.4	3.59	3.67	3.98	3.38	3.54	3.42	3.37	3.78	3.59	3.56	3.39	3.26	3.44	3.53	3.42	3.5	3.83	3.53	3.56	3.43	3.89	4.13	3.44	3.64	3.65	4.33	3.65	3.36	3.16	3.69	3.58	3.64
LOC440570	8.38	9.57	8.43	6.31	9.61	8.4	10.02	9.45	8.74	9.03	10.23	9.03	8.95	8.73	7.85	9.02	9.03	9.09	10.08	9.08	8.28	6.8	8.51	8.35	10.3	8.5	9.73	8.09	5.55	7.87	8.42	9.35	9.2	8.96	10.36	8.07	8.12	9.48	9.07	9.01	7.95	9.24	9.61	7.45	8.06	8.9	10.13	6.75	7.52
H2BC21	9.86	9.19	9.13	9.29	8.69	9.13	8.33	9.7	8.75	8.96	8.55	9.05	9.52	8.52	9.52	8.7	9.18	8.94	8.94	9.62	9.42	9.21	9.13	9.64	8.89	9.16	8.76	8.18	10.38	8.92	9.48	8.15	9.17	8.42	8.15	9.68	8.75	9.24	9.36	8.73	9.46	10.23	9.59	9.07	8.78	8.41	8.31	8.39	9.04
H2AC21	8.5	8.08	9.13	9.4	8.15	9.54	7.73	8.68	7.9	8.68	8.11	8.38	8.85	8.21	8.5	7.83	8.09	9.02	8.33	8.87	8.52	8.17	8.38	8.39	7.74	8.08	8.22	8.07	9.2	9.08	9.04	8.08	7.63	8.01	8.21	9.44	8	9.39	9.16	8.5	9.56	9.93	8.49	7.73	7.98	7.78	8.01	7.71	8.37
SV2A	6.63	7.83	8.14	6.69	6.46	7.02	6.72	6.7	6.72	7.14	7.6	7.08	6.65	7.07	7.07	6.99	6.85	6.26	6.73	6.66	7.01	7.02	7.16	6.79	6.67	7.65	6.87	7.37	6.65	7.03	7.12	7.12	7.07	7.27	7.25	6.42	6.54	6.61	6.9	6.76	7.01	7.15	7.27	6.72	7.04	7.2	7.27	6.84	7.03
SF3B4	7.8	7.74	7.63	7.95	7.4	7.47	7.83	7.93	7.62	7.6	7.59	7.49	7.81	7.42	7.77	7.5	7.52	7.71	7.84	7.89	7.77	7.77	7.58	7.88	7.58	7.42	7.5	7.3	8.03	7.52	7.83	7.31	7.3	7.26	7.28	7.76	7.36	8.04	8.24	7.9	7.68	8.11	7.94	7.69	7.7	7.65	7.21	7.95	7.6
MTMR11	7.19	8.23	7.29	7.16	7.25	7.06	8.46	9.08	7.16	7.8	8.18	7.25	7.74	7.75	7.65	8.05	8	7.93	7.55	8.19	7.57	8.22	7.59	7.93	7.8	7.85	7.09	7.62	7.55	7.23	7.36	7.61	7.8	8.22	7.4	7.31	7.02	8.68	7.85	8.22	7.84	8.04	8.47	7.26	7.34	7.93	7.33	7.55	7.64
OTUD7B	7.71	7.33	6.92	6.55	7.43	7.4	7.09	7.43	6.9	7.32	7.36	7.27	7.49	7.26	7.33	7.5	7.3	7.26	7.6	7.77	6.86	7.15	7.13	7.76	7.18	7.25	6.96	6.95	8.35	7.34	7.22	7.23	6.94	7.24	6.8	7.6	6.97	8.41	8.19	7.48	6.89	7.38	7.55	7.27	7.04	7.4	7.26	7.43	7.46
ANP32E	11.43	11.39	11.08	9.1	11.66	11.62	11.11	10.87	9.33	11.04	10.81	10.61	11.26	11.13	11.33	10.8	10.65	11.59	10.59	11.72	11.1	11.21	10.08	11.3	10.61	10.75	10.84	10.86	10.8	11.44	11.17	10.59	11.13	11.26	10.81	11.72	9.96	11.54	12.1	11.58	10.18	10.52	11.37	10.41	10.21	11.35	11.1	10.09	11.39
APH1A	8.61	8.54	8.86	8.64	8.23	8.7	7.71	8.46	8.7	8.3	8.32	8.48	9.28	8.28	8.68	7.78	8.84	8.97	8.57	8.91	8.45	8.7	8.51	9.33	7.95	8.21	8.38	8.29	9.12	8.91	8.47	8.14	8.42	8.45	8.16	8.91	8.39	9	9.71	8.48	8.35	8.16	8.84	8.06	8.54	8.39	8.11	8.32	8.5
ADAMTSL4-AS1	7	7.53	7.44	7.64	7.27	6.58	7.79	6.92	7.38	7.48	7.31	7.01	7.37	7.44	7.35	7.07	7	7.26	7.13	7.83	7.09	7.18	7.2	7.19	7.67	7.34	7.18	7.57	7.44	7.33	7.06	6.94	7.24	7.23	7.09	7.29	7.3	7.52	7.49	7.42	7.29	7.41	7.31	7.18	7.12	7.18	7.25	7.19	7.41
MCL1	10.93	10.32	11.08	9.52	11.27	10.65	10.53	10.8	10.59	10.67	10.95	10.69	11.34	10.65	10.62	10.56	10.82	10.92	10.36	11.32	10.54	10.63	10.54	10.94	11.08	10.08	10.69	10.73	10.76	10.98	11.03	10.7	11.01	10.67	10.93	10.84	10.02	10.6	11.45	10.84	10.3	10.81	10.61	10.21	10.59	10.57	10.84	10.27	10.75
GOLPH3L	10.55	9.52	9.84	9.21	11.8	10.67	10.45	10.75	11.36	10.17	10.22	10.58	10.85	10.24	10.53	10.55	10.98	10.86	10.84	10.99	10.34	10.21	10.05	11.67	10.22	10.21	10.08	10.47	11.61	10.59	9.93	10.51	10.69	10.37	10.38	10.87	9.62	10.72	11.62	11.09	10.35	9.91	9.79	9.21	9.82	10.45	10.26	9.83	10.93
HORMAD1	9.21	6.43	5.31	6.21	9.69	9.55	7.9	9.15	5.57	7.7	6.15	8.85	9.19	8.49	5.61	9.05	5.11	5.52	7.23	10.68	4.97	4.72	4.73	9.65	6.29	8.09	5.99	5.97	4.77	10.96	5.19	5.94	7.14	8.81	6.48	4.87	6.02	6.52	10.75	10.77	8.9	7.19	4.96	6.56	5.79	8.17	6.43	5.03	4.37
CTSS	11.18	11.75	11.41	9.99	11.41	10.92	9.99	10.61	10.57	10.99	11.7	11.08	11.85	11.09	11.18	10.47	11.56	11.07	10.74	10.04	10.67	10.54	10.14	11.41	11.81	10.03	11.27	11.76	9.98	11.95	10.4	11.16	11.94	10.9	11.7	11.43	10.95	8.53	10.37	11.05	9.88	10.53	9.57	11.22	11.48	10.97	11.41	10.08	11
CTSK	10.04	10.8	7.98	6.77	10.25	10.35	9.03	10.7	8.67	10.62	11.53	8.53	9.06	11.83	11.24	9.36	10.54	11.17	7.94	9.14	9.01	10.16	11.86	8.31	7.47	9.13	9.12	11.56	8.03	9.12	10.89	10.47	11.22	9.92	11.16	10.05	8.13	7.18	8.56	8.93	9.62	10.44	8.85	7.63	9	9.96	9.93	10.69	11.85
ARNT	10	9.85	9.85	9.38	10.45	9.92	9.25	9.61	10.08	9.54	9.91	9.69	10.33	10.12	9.78	10.08	9.89	10.07	9.79	10.72	9.77	9.84	9.86	10.43	9.46	9.61	9.79	10.27	10.03	10.68	9.55	10.13	10.02	9.66	9.9	9.7	10.06	10.48	10.58	10.34	9.74	9.95	9.57	9.72	9.92	10.06	10.21	9.64	10.18
CERS2	10.3	9.68	10.31	11.26	10.32	9.93	9.65	10.35	11.5	9.73	9.81	9.41	10.43	9.86	10.56	9.69	10.74	9.94	10.88	11.05	9.96	10.33	9.83	11.28	9.22	9.86	9.66	10.01	10.78	10.4	10.32	9.57	10.04	10.18	9.63	10.83	11.3	10.16	11.31	10.56	9.24	9.94	9.92	11.41	11.36	10.47	9.77	10.98	9.96
MINDY1	7.53	7.75	7.14	7.86	7.64	7.28	7.86	7.56	7.75	7.41	7.78	7.42	7.84	7.59	7.87	7.57	7.9	7.66	8.17	7.47	8.17	7.84	7.94	9.11	8.31	7.35	7.18	7.68	8.58	7.46	6.95	7.58	8.07	7.35	7.82	7.35	8.13	7.41	8.59	7.7	7.52	7.37	6.98	7.93	7.75	7.89	7.67	8.12	7.63
CDC42SE1	10.09	10.07	10.26	8.04	9.97	9.26	9.92	9.83	10.01	9.86	9.98	9.89	9.95	9.65	10.16	9.7	9.99	9.32	9.98	10.43	9.5	10.15	9.35	10.41	10.17	9.42	10.65	9.78	9.81	9.74	10.05	9.55	9.83	9.53	9.94	9.45	8.28	10.39	11.27	9.49	9.51	10.23	9.66	8.63	9.55	9.63	9.86	9.34	9.74
SEMA6C	7.39	7.9	7.56	8.22	7.47	7.66	7.65	7.76	7.59	7.68	7.52	7.64	7.28	7.41	7.55	7.52	7.32	7.46	7.74	7.64	7.61	7.71	7.62	7.48	7.68	7.56	7.48	7.37	7.51	7.38	7.78	7.61	7.31	7.83	7.57	7.5	7.66	7.5	7.51	7.78	7.4	7.56	7.62	7.71	7.58	7.43	7.46	7.96	7.3
LYSMD1	7.92	7.51	7.09	7.14	7.47	7.12	7.16	7.35	7.79	7.1	7.22	6.83	7.12	7	7.32	7.05	7.26	7.16	7.11	7.24	7.44	7.52	7.6	7.89	7.11	6.98	7.45	7.01	7.9	7.22	7.36	7.48	7.11	7.12	7.21	7.29	7.44	7.66	8.46	7.22	7.11	7.59	7.07	7.23	7.47	7.29	7.14	7.41	7.39
TMOD4	6.32	6.34	6.18	6.14	6.47	6.33	6.32	6.12	6.47	6.52	6.46	6.46	6.66	6.29	6.19	6.54	6.33	6.41	6.33	6.35	6.31	6.22	6.2	6.16	6.58	7.93	6.81	6.25	6.18	6.2	6.31	6.71	6.4	6.27	6.29	6.13	5.74	6.38	6.57	6.21	6.69	6.29	6.67	6.28	5.72	5.99	6.34	6.87	6.3
VPS72	9.94	9.67	9.43	9.21	9.41	8.97	9.25	9.98	9.99	9.21	8.97	8.58	9.52	8.93	9.79	9.06	9.64	9.15	9.47	9.08	9.18	9.8	9.47	10.38	8.64	9.48	9.27	8.81	9.79	8.92	9.64	8.79	9.11	9.13	8.62	9.87	8.62	10.06	10.94	9.59	8.84	9.71	9.16	8.91	8.69	9.77	8.62	9.57	9.16
PI4KB	8.78	8.39	8.27	7.86	8.36	8.16	8.26	8.45	8.53	7.9	8.16	8.11	8.25	7.9	8.3	7.95	8.62	8.26	8.83	7.91	8.17	8.33	8.35	8.67	8	8.37	8.59	8	8.76	8.14	8.13	8.27	8.23	7.87	8	8.2	7.87	8.5	9.15	8.52	7.68	8.44	8.15	8.14	8.03	8.44	8.06	8.1	8.2
RFX5	8.34	8.65	9	7.85	8.5	8.16	7.93	8.39	8.04	8.69	8.23	8.13	8.81	7.66	8.83	7.51	9.2	8.49	8.73	8.23	8.67	8.54	8.02	8.97	8.14	8.14	8.84	8.55	9.59	8.4	8.61	8.37	8.43	7.71	8.5	9.23	7.43	7.4	9.37	8.09	7.66	9.42	8.38	7.95	8.37	7.9	8.5	8.09	8.58
SELENBP1	7.78	7.74	7.84	9.89	8.26	7.43	8.18	8.53	10	8.03	7.82	7.89	8.42	7.91	8.53	8.03	8.67	8.46	10.96	7.56	8.99	8.69	8.41	9.55	8.4	8.08	8.39	8.04	10.03	7.27	7.78	8.24	7.9	8.43	7.82	8.31	9.97	7.74	8.4	9.15	8.01	8.77	8.34	9.46	8.99	9.26	8.54	8.48	8.33
POGZ	9.92	10.22	9.22	8.73	10.01	9.72	9.83	10	10.1	9.34	9.74	9.46	9.68	9.53	9.53	10.05	9.88	10	10.14	10.04	9.28	9.91	9.78	10.06	9.32	9.41	9.78	9.51	10.42	9.55	9.47	9.79	9.82	9.48	9.78	9.52	9.6	9.96	10.19	10	9.4	9.58	9.59	9.32	9.33	10.07	10.03	9.6	9.51
CELF3	7.37	7.54	7.33	7.8	7.34	7.29	7.79	7.74	7.7	7.73	7.44	7.56	7.51	7.61	7.61	7.67	7.6	7.5	7.77	7.37	7.78	7.65	7.97	7.64	7.9	7.64	7.42	7.63	7.6	7.48	7.46	7.52	7.26	7.77	7.39	7.36	7.54	7.67	7.32	7.94	7.85	7.85	7.81	8.02	7.76	7.66	7.37	7.88	7.6
MRPL9	10.7	9.99	10.5	10.07	10.55	10.25	9.59	10.32	10.35	10.02	9.65	9.82	11	10.1	10.53	9.83	10.28	10.16	10.31	10.66	10.05	10.1	9.86	11.03	9.36	9.83	9.98	9.94	10.84	10.31	10.4	9.66	10.32	9.71	9.74	10.64	9.48	10.85	11.71	9.94	10.59	10.63	10.02	9.4	9.83	10.26	9.73	9.42	10.13
TDRKH	8.7	8.84	8.12	6.71	9.21	8.26	7.74	8.62	8.86	7.67	8.01	8.11	9.28	7.99	9.47	8.08	9.01	8.43	9.54	9.28	8.87	8.27	7.94	9.49	7.84	8.4	8.4	8.3	9.31	9.02	7.46	7.54	9.35	8.9	7.88	9.17	7.7	8.65	10.3	9.1	7.11	8.05	7.93	7.96	7.33	9.16	8.09	7.66	8.82
RORC	7.19	7.56	7.34	8.55	7.91	7.42	8.11	7.44	8.38	7.92	7.36	7.56	8.2	7.69	8.08	8.09	8.03	7.71	9.46	7.93	8.18	8.17	8.07	8.39	8.21	8.36	7.82	7.58	8.45	7.63	7.56	7.73	7.51	7.78	7.12	8.06	8.77	7.62	8.84	8.63	7.82	8.02	7.32	8.9	8.31	8.03	7.56	8.04	8.3
THEM5	6.22	6.66	6.26	6.36	6.25	6.2	6.71	6.66	6.81	6.35	6.6	6.42	6.56	6.69	6.8	6.83	6.36	6.66	7.03	6.76	6.6	6.64	6.49	6.66	6.73	6.63	6.67	6.62	6.1	6.3	6.07	6.31	6.69	6.64	6.36	6.4	6.25	6.31	8.87	6.66	8.13	6.35	6.73	6.02	6.55	6.5	6.17	6.52	6.5
THEM4	8.07	8.74	8.58	9.29	10.6	8.04	8.8	8.64	9.45	8.83	8.75	8.47	8.99	8.45	9.11	8.48	9.06	8.61	9.62	8.72	8.29	8.47	8.7	9.73	8.44	8.7	9.45	9.01	9.24	8.94	8.85	8.6	9.04	8.29	8.93	8.78	8.93	9.02	10.38	9.02	9.08	9.13	8.36	8.91	8.73	9.14	8.93	8.21	8.86
S100A10	12.49	12.87	12.66	11.75	12.03	12.26	12.58	12.91	12.25	12.04	12.13	11.58	12.76	12.78	12.79	11.5	12.72	11.98	12.28	12.94	12.78	12.31	12.37	12.6	11.98	12.54	12.03	12.41	11.39	11.79	12.86	11.88	12.5	12.56	11.67	12.79	10.71	12.59	12.87	12.1	12.65	12.49	11.92	11.17	11.87	12.8	11.86	12.31	12.58
S100A11	12.41	12.02	11.59	10.24	11.49	12.05	11.97	12.22	11.96	11.38	11.72	11.79	12.04	11.67	11.81	10.66	11.65	11.35	11.46	11.89	11.92	11.38	11.83	11.51	11.24	11.36	10.74	11.49	12.06	11.65	12.13	10.53	11.58	11.69	10.91	12.28	9.25	12.06	12.67	11.84	11.88	12.07	11.27	10	10.54	12.06	10.66	12	11.53
TCHHL1	6.08	7.9	6.36	6.88	6.23	6.83	6.75	6.45	6.18	6.49	6.11	6.74	6.5	6.46	6.44	6.81	6.27	6.85	6.5	6.79	6.47	6.57	6.54	6.65	6.99	6.61	6.54	6.4	6.28	6.33	6.49	6.3	6.08	7.03	5.94	6.31	6.36	6.56	6.6	6.8	6.22	6.75	6.2	6.54	6.68	6.2	6.55	6.86	6.46
TCHH	6.74	7.28	7.35	6.77	6.33	7.1	7.15	6.76	6.53	6.97	6.5	6.48	6.78	6.87	6.78	6.44	6.81	6.36	6.8	6.28	6.72	6.89	7.02	6.74	6.66	6.53	6.55	7.11	6.61	6.59	6.42	6.55	6.31	6.95	6.32	6.51	6.6	6.92	7.33	6.71	6.7	6.65	6.56	6.98	6.68	6.33	6.39	7.07	6.46
RPTN	7.09	5.56	5.73	6.13	5.46	8.26	5.96	5.89	6.16	5.78	5.71	5.6	5.54	5.76	5.59	5.7	5.64	5.86	6	5.52	5.8	5.7	6.62	5.59	5.67	5.62	5.6	5.58	5.81	5.58	5.84	5.81	5.67	5.83	5.54	5.7	6.09	5.85	5.72	5.83	5.72	5.9	6	6.14	5.79	5.64	5.61	5.88	5.74
FLG	6.9	6.75	6.7	6.31	6.23	6.85	6.8	6.55	6.71	6.57	6.2	6.67	6.48	6.53	6.41	6.48	6.59	6.23	6.78	6.45	6.53	6.4	6.61	6.52	6.62	6.65	6.44	6.49	6.27	6.15	6.51	6.66	6.36	6.29	6.14	6.21	6.48	6.69	6.55	6.83	12.57	6.44	6.4	6.78	6.64	6.25	5.86	6.52	6.5
FLG2	6.32	6.14	6.06	6.22	6.06	6.34	6.26	6.26	5.85	6.05	6.23	6.21	6.21	6.59	6.09	6.32	6.12	6.22	6.06	5.96	5.87	6.06	6.29	6.11	6.15	6.17	6.38	6.28	6.01	5.94	5.71	6.52	5.87	6.5	6.38	5.84	5.96	6.35	5.8	6.49	12.31	6.3	6.75	6.29	5.99	6.17	5.96	6.37	6.2
CRNN	7.22	7.61	7.27	7.24	7.34	7.69	7.74	7.48	7.44	7.48	7.44	7.43	7.41	7.39	7.28	7.65	7.32	7.16	7.75	7.42	7.45	7.33	7.72	7.36	7.52	7.22	7.52	7.34	7.45	7.32	7.16	7.53	7.22	7.8	7.21	7.16	7.5	7.47	7.24	7.69	7.83	7.4	7.65	7.58	7.39	7.28	7.43	7.63	7.14
LCE3E	7.01	7.4	7.12	7.65	6.93	8.85	7.19	7.4	7.33	7.25	7.09	6.9	6.99	7.33	6.95	7.32	7.12	7.2	7.47	7.08	7.45	7.32	7.79	7.17	7.31	7.33	7.23	7.01	7.05	7.21	7	7.14	6.94	7.64	7.16	7.19	7.11	7.25	7.07	7.41	7.88	7.26	7.32	7.53	7.13	7.02	6.95	7.55	7
LCE3D	7.99	7.84	7.83	7.53	7.66	10.59	8.12	7.18	7.56	7.74	7.56	7.63	7.6	7.97	7.5	7.96	7.48	7.68	7.62	7.98	7.55	7.94	7.58	7.82	8.18	7.91	7.58	7.85	7.29	7.57	8.05	7.29	7.58	8.08	7.58	7.27	7.51	7.67	7.34	8.11	8.64	8.09	8.26	7.43	7.53	7.32	7.5	7.66	7.47
LCE3A	7.65	7.89	7.89	8.17	7.32	7.81	8.13	8.14	8.03	7.98	7.61	7.88	7.91	7.88	7.83	8.03	7.92	7.86	8.08	7.86	7.94	8.1	8.23	7.9	7.89	8.01	7.97	7.63	7.93	7.74	7.99	7.8	7.42	7.98	7.84	7.73	7.82	7.94	7.88	7.88	7.7	8.18	7.72	8.33	8.05	7.84	7.54	8.18	7.94
LCE1C	7.25	7.62	7.19	7.29	7.33	7.58	7.65	7.04	7.08	7.42	6.97	7.41	7.34	7.38	7.32	7.28	7.22	7.42	7.73	7.2	7.37	7.37	7.92	7.09	7.9	7.41	7.35	7.32	7.08	6.84	7.38	7.3	6.94	7.55	7.39	7.15	7.22	7.41	7.04	7.44	12.62	7.75	7.14	7.13	7.66	7.19	7.14	7.58	7.23
SPRR2D	6.18	5.15	4.73	5.31	4.63	9.02	4.8	4.69	4.95	4.72	5.02	4.6	4.97	5.52	5.02	4.88	4.87	4.5	4.92	4.94	4.58	4.88	5.22	4.57	5.47	4.73	5.04	5.79	4.29	4.79	7.34	4.44	5.17	8.1	4.41	4.87	5.01	4.99	5.1	8.02	7.09	4.4	5.12	5.68	4.66	4.84	4.74	5.34	6.11
SPRR2A	10.65	5.87	6.35	6.75	6.24	12.16	6.08	6.07	6.56	6.14	6.33	5.9	6.13	6.54	6.04	6.19	6.09	6.31	6.43	6.48	6.03	6.33	6.35	6.5	6.18	6.37	6.13	7.35	6.52	6.19	7.99	6.3	6.14	7.85	6.11	6.23	6.4	6.05	6.78	8.75	9.62	6.2	6.12	6.32	6.32	6.93	6.32	6.13	6.48
SPRR2B	7.37	4.9	5.05	6.19	4.77	8.86	4.82	5.27	5.1	5	4.93	5.05	5.61	5.61	5.03	4.93	5.03	5.22	5.02	5.22	5.18	5.1	4.68	5.04	4.95	5.09	4.94	6.02	5.11	5.1	6.9	5.06	5.03	6.49	5.08	4.73	5.57	5.03	5.25	6.08	7	5.19	5.5	5.48	4.92	5.08	5.09	5.29	5.42
SPRR2E	9.27	5.51	5.45	5.33	5.46	10.99	5.79	5.12	5.15	5.3	5.6	5.46	5.82	6.12	5.56	5.69	5.68	5.71	5.45	5.59	5.55	5.28	5.76	5.46	6.14	5.75	5.49	5.9	5.48	5.55	8.3	5.84	5.68	6.07	5.54	5.41	5.66	5.99	5.31	7.29	10.96	5.39	6.32	5.68	5.51	5.52	5.48	5.35	6.97
PGLYRP3	6.46	6.29	5.96	6.92	6.71	7.12	6.72	6.52	6.1	6.15	6.36	6.14	6.34	6.52	6.31	6.63	6.35	6.31	6.48	6.31	6.48	6.4	6.38	6.37	6.43	6.49	6.31	6.42	6.44	6.44	6.32	6.3	6.18	6.56	6.36	6.06	6.48	6.42	6.61	6.82	7.35	6.64	6.77	6.52	6.28	6.67	6.07	6.45	6.3
PGLYRP4	7.37	7.07	6.65	6.79	7.09	7.3	7.07	6.99	6.76	6.78	6.56	7.01	6.88	7.08	7.11	7.5	6.72	6.78	6.89	6.87	7.04	7.29	6.95	6.76	7.11	7.23	6.56	6.79	6.66	6.74	6.78	6.85	6.67	7.48	6.73	6.85	6.72	7.19	7.09	7.47	7.36	6.75	7.39	6.58	7	7.14	6.47	6.92	6.77
S100A12	6.72	7.15	6.87	7.55	9.46	10.74	8.15	6.89	6.51	7.26	6.77	6.7	8.07	7.57	7.26	7.64	6.35	6.33	10.32	7.83	7.51	7.26	6.95	8.81	11.61	7.82	7.13	8.6	5.81	6.1	7.97	6.96	7.62	6.9	8.28	8.07	7.53	6.61	9.26	6.82	6.84	10.07	5.87	7.03	8.2	6.06	7.95	6.58	6.58
S100A8	10.97	11.59	11.49	9.73	11.61	12.94	11.13	9.4	9.08	11.26	10.14	9.1	11.72	10.54	11.12	9.38	9.29	8.63	12.04	11.6	12.54	9.4	11.87	10.78	12.87	10.53	10.6	11.5	8.01	8.17	11.72	9.22	10.84	9.91	10.73	10.91	10.6	9.48	13.5	11.11	9.97	12.99	9.6	8.87	11.03	8.91	9.35	12.46	10.02
S100A7L2	4.48	4.65	4.71	5.03	4.37	4.79	4.54	4.81	4.86	4.74	4.49	4.52	4.49	4.89	4.59	4.71	4.55	4.62	4.38	5	4.9	4.52	4.88	4.48	4.6	4.4	4.42	4.49	4.17	4.39	4.24	4.96	4.43	4.77	4.56	4.58	4.56	4.39	4.49	4.76	4.32	4.55	5.04	4.97	4.46	4.43	4.5	4.71	4.86
S100A7	9.98	6.03	5.93	7.12	6.95	11.32	6.34	6.55	6.08	6	6.27	6.79	6.74	6.18	5.89	6.32	5.97	5.89	6.03	5.94	6.31	5.93	6.6	5.67	6.6	5.81	5.79	6.02	5.59	5.69	11.33	6.1	6	6.3	5.54	5.84	6.41	6.23	11.65	6.53	7.44	6.4	6.48	6.67	6.09	6.25	5.82	12.92	6.22
S100A6	9.89	9.9	10.47	8.75	9.62	9.52	10.26	10.43	10.54	9.99	10.08	9.6	10.16	10.28	10.8	9.47	10.41	10.29	10.38	9.96	10.34	10.06	10.78	10.31	10.21	10.54	9.83	10.23	8.94	9.19	10.16	9.9	10.51	10.41	9.45	10.46	8.01	9.97	10.73	10.41	10.75	10.74	10.18	8.07	8.79	10.34	9.58	10.45	10.47
S100A5	6.7	7.14	6.9	6.28	6.83	6.83	6.91	6.82	6.68	7.11	6.75	6.68	6.96	6.89	9.05	7.13	6.98	6.91	6.8	6.67	6.94	7.2	7.01	6.48	7.06	7.42	7.06	6.88	6.37	6.33	7.06	6.82	6.87	7.36	6.77	6.44	6.73	7.05	7.06	7.22	9.27	6.78	6.64	6.72	6.9	6.68	6.87	7.06	8.13
S100A4	10.59	11.5	11.05	9.68	10.68	10.36	11.19	11.5	12.18	11.26	11.18	9.42	10.59	11.14	11.45	9.72	11.07	10.58	11.37	9.67	11.07	10.44	11.71	11.31	10.89	10.55	11.29	12.21	9.22	10.15	10.04	11.52	11.27	10.34	10.77	11.28	9.49	10.75	10.13	10.18	12.28	12.05	10.8	9.7	9.95	11.57	11.1	11.15	11.88
S100A3	6.74	6.72	8.27	6.32	5.33	7.25	6.5	7.1	6.18	6.39	6.32	5.75	7.28	6.23	7.19	6.3	6.93	6.04	5.65	5.86	6.49	7.09	7.02	7.97	6.05	6.25	7.35	6.47	6.05	5.87	6.91	6.89	5.98	6.18	6.37	7.11	6.2	6.17	8.19	6.57	7.11	7.94	6.2	5.99	7.22	6.07	6.02	6.47	7.11
S100A2	12.62	6.71	9.98	6.16	8.29	12.43	7.2	8.91	9	7.98	9.12	11.98	12.37	8.62	10.14	7.92	10.23	9.89	8.94	8.04	10.26	9.38	10.69	8.99	9.18	10.85	7.46	7.76	5.66	7.75	12.79	6.66	9.56	9.13	6.73	9.37	5.66	7.18	12.94	8.97	12.63	9.17	8.91	7.88	11.87	10.02	7.17	9.53	11.68
S100A16	10.26	7.88	9.67	9.49	8.23	8.34	9.09	10.32	9.36	8.5	8.69	8.33	9.37	8.37	9.69	7.48	9.46	8.15	8.17	8.79	9.11	8.07	8.96	9.92	7.61	8.93	8.17	8.12	6.67	7.06	10.2	7.84	8.32	8.4	7.99	8.88	8.13	7.51	10.88	8.57	9.74	9.61	8.08	8.24	8.42	8.53	7.95	9.31	9.19
S100A14	8.59	7.37	7.52	8.11	8.81	8.83	9.31	10.82	10.28	8.2	8.4	9.5	10	9.31	10.96	8.83	9.77	8.9	9.53	8.07	9.6	7.48	9.49	10.8	8.75	9.28	8.44	8.34	7.78	7.42	10.9	7.91	8.92	9.52	7.66	9.69	7.91	8.61	11.69	9.88	10.12	9.41	8.41	7.99	8.18	9.18	8.21	9.82	10.28
S100A13	8.45	7.8	8.1	8.54	7.95	7.73	7.91	8.5	8.66	8.23	7.96	7.93	8.46	8.03	8.59	7.86	8.33	8.25	8.26	8.17	8.48	7.87	8.56	8.48	7.53	8.39	7.98	8.26	8.13	7.69	8.48	7.79	8.28	8.36	8.13	8.27	7.6	8.27	9.43	8.33	8.68	8.41	7.76	7.99	8.17	8.14	7.81	8.33	8.78
ILF2	12	11.28	11.59	10.67	11	11.64	11.29	11.88	11.83	11.41	10.78	11	11.8	11.2	12	11.09	11.96	11.66	11.32	11.29	11.63	11.88	11.26	12.27	10.88	11.32	11.14	11.2	11.93	11.49	11.93	10.82	11.39	11.27	10.77	11.92	10.44	11.93	12.68	11.39	10.72	11.64	11.13	10.87	11.09	11.7	10.77	11.32	11.4
GATAD2B	9.81	9.06	9.28	8.2	9.49	9.49	8.83	9.17	9.76	9.03	9.34	9.13	9.51	8.91	9.47	8.96	9.55	9.31	9.29	9.13	9.08	9.09	9.16	9.74	9.27	8.81	9.67	9.41	10.05	9.04	9.44	9.64	9.61	8.99	9.41	9.16	8.8	9.22	10.38	9.61	9.08	9.17	8.61	8.93	8.97	9.38	9.47	9.03	9.42
DENND4B	7.91	8.14	7.95	7.85	7.82	7.61	8.43	8.32	8.09	8.15	7.97	7.71	7.83	7.99	7.95	8.13	8.01	7.82	8.24	8.16	7.97	8.08	8.08	7.97	8.28	8.17	8.23	7.8	7.87	7.86	7.84	8.12	7.78	8.14	7.94	8.01	7.72	7.91	8.48	8.3	7.8	8.07	8.13	7.87	7.98	8	7.85	8.35	7.58
CRTC2	8.41	8.11	8.18	8.22	8.06	8.01	8.11	8.06	8.52	8.12	8.31	7.55	8.26	8.16	8.32	7.92	8.11	7.66	8.06	8.07	7.91	8.34	8.16	8.44	7.75	7.97	8.4	8.1	8.33	7.99	8.4	8.16	7.88	8.2	8.13	8.47	7.82	8.41	9.3	8.46	7.68	8.15	7.7	7.97	8.02	8.33	8.15	8.21	8
SLC39A1	8	8.12	8.3	8.14	7.95	8.11	8.16	8.41	8.17	8.21	8.13	7.93	8.16	8.22	8.31	7.86	8.53	8.36	8.33	8.64	8.32	8.35	8.18	8.5	7.96	8.08	7.86	8.04	8.03	8.31	8.23	7.85	7.89	8.17	7.99	8.44	7.49	8.79	9.06	8.24	8.33	8.06	8.64	7.85	8.23	8.25	7.57	8.34	8.1
JTB	10.34	9.65	9.45	10.76	10.36	10.26	10.02	10.02	10.44	10.02	9.77	9.6	10.04	9.98	10.59	10.06	9.81	10.26	10.36	9.93	9.96	10.02	10.12	10.47	9.4	9.9	9.67	9.96	10.44	10.1	9.65	9.65	10.27	9.65	9.8	10.5	10.04	10.47	11.01	10.22	10.48	9.96	9.85	9.95	9.8	10.44	9.44	9.66	10.61
NUP210L	5.62	5.22	5.35	5.5	5.57	5.41	5.56	5.49	6.01	5.58	5.35	5.56	5.56	5.33	6.41	5.72	5.42	5.57	6.11	5.55	5.59	5.46	5.55	5.47	5.62	5.6	5.45	5.31	5.4	6.66	5.24	5.45	6.1	6.1	5.62	5.18	5.26	5.6	5.33	6.63	5.49	5.83	5.84	5.63	5.37	6.42	5.85	6.01	6.86
TPM3	8.07	8.04	7.79	7.02	8.22	7.82	8.2	7.97	7.77	7.9	8.06	7.68	7.81	7.98	7.83	8.22	8.13	8.27	7.91	8.32	7.83	7.78	7.67	7.78	8.05	8.76	8.23	7.75	8.1	8.05	7.88	7.81	8.08	8.16	7.72	7.84	7.52	8.24	7.53	8.14	7.17	7.76	7.85	7.68	7.67	7.75	8	7.6	7.86
C1orf189	4.8	5.03	4.73	5.43	4.74	4.57	5.13	4.6	4.88	4.9	5.32	5.05	4.88	5.18	4.94	5.33	5.34	5.12	5.71	5.21	5.58	5.75	5.46	5.11	5.17	5.24	5.31	5.54	5.49	5.09	4.78	5.05	4.95	5.55	5.32	5.1	5.66	4.93	4.87	5.31	4.88	5.48	5.18	5.59	5.16	5.42	4.97	5.11	5.69
C1orf43	11.89	10.62	11.33	11.59	11.21	11.45	11.06	11.6	11.81	10.88	10.94	10.82	11.47	10.91	11.71	11.03	11.43	11.34	11.39	11.26	11.31	11.53	10.7	12.52	10.75	11.29	10.7	11.07	11.94	11.61	11.63	10.63	11.45	10.74	10.69	11.48	11.19	11.73	11.62	11.35	11.23	11.29	10.19	11.24	11.23	11.44	10.84	11.06	11.22
SHE	7.51	7.38	7.67	7.97	8.46	7.2	7.76	7.9	8.9	7.83	7.82	7.68	7.35	7.19	8.18	7.76	8.45	7.72	8.29	7.1	8.37	8.6	8.19	7.99	7.28	7.57	7.99	7.94	7.04	7.43	7.07	8	7.65	7.56	8.18	7.84	7.94	7.73	7.37	8.5	7.73	8.05	7.49	7.74	7.9	8.44	8.54	7.87	8.66
UBE2Q1	10.81	9.82	10.18	9.97	10.18	10.29	9.8	10.39	10.55	10.05	9.85	9.95	10.38	9.88	10.52	9.9	10.46	10.13	10.14	10.23	10.03	10.39	10.09	10.98	9.47	9.82	9.87	10.1	10.32	10.33	10.29	9.95	10.24	9.6	10.06	10.52	9.73	10.75	10.31	10.31	10.11	10.32	9.99	9.98	9.94	10.63	9.97	9.98	10.12
ADAR	10.62	9.6	9.95	8.7	9.91	10.04	9.1	9.62	9.62	9.53	10.08	9.75	10.42	9.69	9.95	9.15	10.52	9.71	9.79	9.68	9.27	9.98	9.44	10.28	9.54	9.2	9.96	9.45	10.27	10.02	9.67	9.71	9.81	9.34	9.82	10.25	9.15	10.22	10.21	10.03	9	9.61	9.19	9.63	9.83	9.78	9.75	9.14	9.65
KCNN3	7.01	7.12	7.18	7.46	7.14	7.27	7.64	7.38	7.39	8.02	7.54	7.18	7.14	7.15	7.32	7.27	7.59	7.13	7.15	6.96	7.24	8.26	7.58	7.29	7.19	7.42	7.23	7.65	7.16	7.21	7.49	7.28	7.21	7.54	7.7	7.32	7.11	7.19	7.27	7.43	6.74	7.42	7.17	7.23	7.11	7.66	7.66	7.35	7.37
PMVK	9.06	9.05	9.08	10.06	8.73	8.84	9.34	9.39	9.55	9.21	8.72	8.72	8.97	8.84	9.53	8.83	9.34	9.22	9.75	8.63	9.82	9.43	9.36	9.74	9.02	9.32	9.06	9.06	9.45	8.81	8.82	8.89	8.85	8.8	8.66	9.31	9.59	9.45	9.19	9.02	8.72	9.64	8.97	9.72	9.39	9.43	8.67	9.58	9.23
PBXIP1	7.51	7.94	7.59	7.88	7.76	7.61	8.15	8.03	8.06	7.94	8.04	7.89	7.61	7.94	7.88	8.15	8.06	7.74	8.58	7.55	7.91	7.95	7.97	8.05	8.21	8.01	8.3	7.93	7.9	7.69	7.7	7.8	7.81	7.95	7.85	7.74	7.84	8.11	7.76	8.22	7.9	8.3	7.87	7.94	7.95	8.21	7.81	8.05	7.99
PYGO2	7.93	7.42	7.73	7.02	6.99	7.31	7.58	7.73	7.79	7.51	7.27	7.18	7.35	6.99	7.47	7.38	7.78	7.24	7.9	7.24	7.66	7.78	7.46	8	7.18	7.43	7.89	7.18	7.86	7.41	7.54	7.06	7.29	7.28	7.1	7.7	7.15	7.7	7.52	7.6	7.47	7.84	7.07	7.68	7.44	7.49	7.18	7.74	7.29
SHC1	9.49	9.18	10.39	9.4	9.57	9.23	10.42	10.03	9.71	9.73	9.72	9.4	9.73	9.63	9.67	9.87	9.62	9.27	9.67	10.38	9.46	10.26	9.86	10.05	9.42	9.52	9.37	9.42	9.41	9.26	9.59	9.51	9.44	9.62	9.72	9.37	8.67	9.62	10.29	9.72	9.31	10.13	9.48	9.34	9.94	9.62	9.45	9.94	9.6
DCST2	6.57	6.99	6.59	6.87	6.78	6.72	7.42	7.21	6.74	6.89	6.85	6.76	6.82	6.91	6.85	7.07	6.98	6.85	7.03	6.96	6.93	6.91	7.1	6.97	6.99	7.15	6.67	6.76	6.87	6.77	6.74	6.87	6.61	7.08	6.79	6.63	6.82	7.26	6.89	6.94	6.89	7.14	7.01	7.06	7.03	6.98	6.9	6.96	6.83
DPM3	8.82	8.61	8.3	9.81	8.26	8.18	8.96	9.19	9.65	8.97	8.24	7.89	7.98	8.28	9.04	8.68	8.86	8.49	9.01	8.08	8.85	8.97	9.19	8.8	8	9.19	8.58	8.32	8.81	8.63	8.49	8.18	8.13	8.6	7.99	8.97	9.17	8.82	8.35	8.6	9	9.39	8.42	9.44	8.81	9.01	7.93	9.28	8.61
MUC1	6.94	7.72	9.89	7.39	11.62	8.28	10.66	9.69	11.19	8.74	9.11	8.92	10.72	9.25	9.62	9.57	10.5	11.15	11.8	10.54	10.21	10.09	10.02	11.47	10.57	9.78	9.06	8.68	11.32	7.26	7.44	7.18	9.6	9.01	7.02	11	6.44	9.53	8.96	11.6	8.1	9.32	8.92	7.47	6.74	11.66	9.54	10.42	10.78
KRTCAP2	10.48	9.38	9.56	10.68	9.86	9.85	9.99	10.17	10.59	9.77	9.3	9.21	9.88	9.79	10.11	9.13	9.77	10.1	10.2	9.45	9.99	10.19	10.12	10.79	8.85	9.9	9.13	9.77	10.68	10.35	9.97	8.91	9.75	9.39	9.54	10.36	9.67	10.37	10.06	9.87	10.33	10.35	9.04	9.89	9.41	10.44	9.04	10	10.16
THBS3	7.87	7.83	7.64	6.86	7.65	7.31	7.95	7.74	7.35	7.7	8.23	6.94	7.31	7.64	7.48	7.66	7.88	7.58	7.57	8.1	7.41	7.68	7.96	7.32	6.92	7.55	6.88	7.9	7.33	7.2	7.26	7.72	7.32	7.21	7.78	7.32	6.68	8.32	6.76	7.25	7.25	8.06	7.44	6.81	7.15	7.82	7.41	8.15	7.47
GBAP1	6.22	6.06	6.12	6.24	6.23	6.02	5.93	5.82	5.5	5.67	6.27	6.17	6.04	5.78	5.51	5.58	5.6	5.87	6.4	5.87	5.51	5.64	6.36	6	5.53	5.88	5.8	5.64	6.22	6.05	6.51	5.2	6.05	5.84	5.66	5.86	5.24	7.84	6.35	6.11	5.92	6.6	6.26	5.82	5.76	6.3	5.72	5.81	6.35
GBA	8.04	7.75	8.42	7.53	7.56	7.62	7.44	7.66	7.15	7.78	7.7	7.75	8.53	7.45	8.31	7.41	8.06	7.39	8.13	7.07	7.64	7.73	7.9	8.92	7.08	7.75	7.21	7.77	8.4	8.14	8.02	6.86	7.5	7.38	7.33	8.63	7.34	9.94	8.25	7.76	7.26	7.91	7.64	7.94	7.7	8.85	7.24	7.75	8.14
FAM189B	8.72	8.4	8.49	8.31	8.12	8.71	8.12	8.3	8.14	8.36	8.25	8.31	8.42	8.3	8.35	7.97	8.38	8.43	8.26	8.45	8.45	8.3	8.41	8.39	8.46	8.27	8.18	8.15	8.36	8.56	8.73	8.48	8.2	8.52	8.01	8.36	8.18	8.74	8.62	8.69	8.14	8.59	8.71	8.28	8.2	8.51	8.17	8.35	7.97
SCAMP3	9.4	8.58	8.75	9.03	8.72	8.67	8.94	9.21	9.03	8.93	8.68	8.24	8.82	8.52	9.1	8.5	8.84	8.67	9.31	8.85	8.88	8.83	8.91	9.69	8.46	8.5	8.7	8.68	9.45	9.04	9.19	8.49	8.73	8.75	8.45	9.38	8.21	9.29	8.84	9.09	8.43	8.93	8.75	8.77	8.64	9.1	8.46	8.9	8.77
CLK2	9.77	9.76	9.6	9.41	9.62	9.54	9.56	9.55	9.69	9.42	9.12	8.66	9.41	9.25	9.39	9.09	9.68	9.22	10.26	9.56	9.35	9.72	9.53	9.93	9.23	9.47	9.56	9.22	9.84	9.25	9.26	9.22	9.1	9.01	9.02	9.3	8.97	9.75	9.52	9.62	9.66	9.64	9.43	9.17	9.37	9.81	9.14	9.8	9.16
PKLR	6.79	7.03	7.03	7.92	6.8	6.84	7.29	7.06	7.21	7.09	6.92	6.8	6.99	7.23	7.09	6.91	7.13	6.88	7.28	6.87	7.23	7.1	7.26	7.14	6.88	7	6.97	6.73	7.09	6.85	7.15	6.76	6.88	7.21	6.99	7.02	7.88	7.18	7.01	6.97	7.1	7.23	7.31	8.12	7.12	6.97	6.8	7.37	7
RUSC1-AS1	8.04	7.61	7.44	7.49	7.6	7.64	7.62	7.96	7.81	7.51	7.56	7.36	7.7	7.39	7.61	7.47	7.72	7.98	7.9	7.71	7.74	7.67	7.83	7.57	7.31	7.56	7.57	7.49	7.78	7.9	7.45	7.49	7.62	7.46	7.46	7.77	7.61	7.95	7.43	7.73	7.22	7.52	7.49	7.56	7.54	7.71	7.56	7.58	7.4
YY1AP1	10.27	9.54	9.7	9.31	10.13	9.89	9.87	9.54	10.01	9.63	9.62	9.55	9.84	9.54	9.74	9.5	9.64	9.89	9.99	10.09	9.57	9.74	9.66	10.1	9.63	9.43	9.9	9.46	10.59	9.74	9.42	9.51	9.74	9.37	9.75	10.05	9.3	9.9	9.48	10.03	9.73	10.24	9.53	9.38	9.2	9.99	9.61	9.47	9.84
GON4L	9.49	9.01	8.89	7.99	9.36	9.35	9.14	9	8.98	9.03	9.25	8.99	9.52	9.19	9.24	9.5	9.24	9.13	8.99	9.72	8.65	9.08	8.71	9.57	9.07	8.92	9.32	9.09	9.4	9.47	9.12	9.3	9.38	9.04	9.42	8.95	8.41	9.48	9.27	9.84	8.87	8.96	8.93	8.19	8.64	9.27	9.49	8.81	9.34
RIT1	10.99	9.51	9.72	8.59	9.9	10.42	9.7	10.38	9.93	9.46	9.93	9.43	9.76	9.96	9.94	9.89	10.01	10.13	11	9.43	9.89	9.84	9.56	10.61	9.81	9.59	9.32	9.53	9.86	10.08	9.17	9.54	9.74	9.74	9.48	10.17	8.66	9.81	9.32	10.22	9.49	9.79	9.53	8.65	9.07	10.44	9.56	9.15	10.03
KHDC4	9.72	9.62	8.93	8.72	9.49	10.08	10.21	9.32	9.74	9.15	9.54	9.19	10.13	9.61	9.03	10.25	9.22	9.78	10.13	10.2	9.2	9.63	9.23	9.35	9.95	9.29	9.52	9.31	9.63	9.44	9.36	9.4	9.61	9.83	9.44	9.32	8.7	9.96	9.13	10.05	9.1	9.85	9.65	8.54	8.81	9.78	9.41	9.06	9.18
SNORA80E	7.94	8.2	7.71	7.92	7.86	7.8	8.72	7.82	8.06	8.11	7.78	7.88	7.95	8.71	7.87	8.51	7.88	8.22	8.59	8.44	8.19	7.95	8.38	7.87	8.24	8.11	7.97	7.63	7.96	7.82	7.69	8.1	8.13	8.37	7.97	7.88	7.7	8.18	7.83	8.52	9.61	9.03	8.32	7.85	7.87	7.78	8.07	8.45	7.86
SCARNA4	5.95	6.05	5.62	5.95	6.38	6.24	5.72	5.68	5.5	5.77	5.71	5.59	5.79	5.87	5.68	6.25	5.81	6.23	6.72	6.46	5.9	5.89	5.72	5.58	6	5.93	5.9	5.78	5.87	5.85	6.02	5.82	6	5.85	6.32	5.85	5.92	6	5.82	5.87	5.59	6.16	6.65	5.66	5.61	5.82	5.81	6.02	6.02
ARHGEF2	7.15	7.23	7.43	7.31	6.92	6.63	7.55	7.29	7.66	7.65	7.47	6.63	7.04	7.18	7.47	6.92	7.28	7.09	7.73	7.17	7.47	7.26	7.14	7.42	7.28	7.01	7.63	7.23	7.43	6.97	7.58	7.3	7.24	7.12	7.05	7.24	7.13	8.04	7.27	7.44	6.54	7.76	7.18	7.07	7.27	7.4	7.3	7.48	7.46
[truncated: 17,246 more rows]
[truncated: 13 more columns]
