# Supplementary material for: Bioinformatics-Based Identification of HDAC Inhibitors as Potential Drugs to Target EGFR Wild-Type Non-Small-Cell Lung Cancer
Source: Front Oncol. 2021 Mar 8;11:620154. doi: 10.3389/fonc.2021.620154 (PMC7982742; doi:10.3389/fonc.2021.620154)
Supplement: Supplementary file 6 [file Table_5.xlsx]

## Sheet: GSE31210_series_matrix
!Series_title	Gene expression data for pathological stage I-II lung adenocarcinomas
!Series_geo_accession	GSE31210
!Series_status	Public on Nov 01 2011
!Series_submission_date	Aug 04 2011
!Series_last_update_date	Mar 25 2019
!Series_pubmed_id	22080568
!Series_pubmed_id	23028479
!Series_summary	Identification of genes up-regulated in ALK-positive and EGFR/KRAS/ALK-negative lung adenocarcinomas.
!Series_summary	To elucidate molecular characteristics of lung adenocarcinomas (ADCs) with ALK mutations and those without EGFR, KRAS and ALK mutations, 226 primary lung ADCs of pathological stage I-II, examined for the status of EGFR, KRAS and ALK mutations, were subjected to genome-wide expression profiling, and genes up-regulated in lung ADCs with ALK mutations and those without EGFR, KRAS and ALK mutations w…
!Series_overall_design	Expression profiles in of 226 lung adenocarcinomas (127 with EGFR mutation, 20 with KRAS mutation, 11 with EML4-ALK fusion and 68 triple negative cases).
!Series_type	Expression profiling by array
!Series_contributor	T,,Kohno
!Series_sample_id	GSM773540 GSM773541 GSM773542 GSM773543 GSM773544 GSM773545 GSM773546 GSM773547 GSM773548 GSM773549 GSM773550 GSM773551 GSM773552 GSM773553 GSM773554 GSM773555 GSM773556 GSM773557 GSM773558 GSM773559 GSM773560 GSM773561 GSM773562 GSM773563 GSM773564 GSM773565 GSM773566 GSM773567 GSM773568 GSM773569 GSM773570 GSM773571 GSM773572 GSM773573 GSM773574 GSM773575 GSM773576 GSM773577 GSM773578 GSM773579…
!Series_contact_name	Takashi,,Kohno
!Series_contact_email	tkkohno@ncc.go.jp
!Series_contact_institute	National Cancer Center Research Institute
!Series_contact_address	5-1-1 Tsukiji
!Series_contact_city	Chuo-ku
!Series_contact_zip/postal_code	104-0045
!Series_contact_country	Japan
!Series_supplementary_file	ftp://ftp.ncbi.nlm.nih.gov/geo/series/GSE31nnn/GSE31210/suppl/GSE31210_RAW.tar
!Series_platform_id	GPL570
!Series_platform_taxid	9606
!Series_sample_taxid	9606
!Series_relation	Affiliated with: GSE67639
!Series_relation	BioProject: https://www.ncbi.nlm.nih.gov/bioproject/PRJNA145977
!Sample_title	KH024	KH081	KH007	KH066	KH012	KH027	KH083	KH119	KH244	KH189	KH259	KH020	KH029	KH014	KH067	KH058	KH085	KH054	KH004	KH022	KH068	KH139	KH154	KH129	KH266	KH232	KH222	KH168	KH183	KH230	KH237	KH026	KH035	KH043	KH077	KH060	KH063	KH006	KH080	KH036	KH059	KH070	KH073	KH048	KH148	KH011	KH001	KH049	KH094
!Sample_geo_accession	GSM773540	GSM773541	GSM773542	GSM773543	GSM773544	GSM773545	GSM773546	GSM773547	GSM773548	GSM773549	GSM773550	GSM773551	GSM773552	GSM773553	GSM773554	GSM773555	GSM773556	GSM773557	GSM773558	GSM773559	GSM773560	GSM773561	GSM773562	GSM773563	GSM773564	GSM773565	GSM773566	GSM773567	GSM773568	GSM773569	GSM773570	GSM773571	GSM773572	GSM773573	GSM773574	GSM773575	GSM773576	GSM773577	GSM773578	GSM773579	GSM773580	GSM773581	GSM773582	GSM773583	GSM773584	GSM773585	GSM773586	GSM773587	GSM773588
!Sample_status	Public on Nov 01 2011	Public on Nov 01 2011	Public on Nov 01 2011	Public on Nov 01 2011	Public on Nov 01 2011	Public on Nov 01 2011	Public on Nov 01 2011	Public on Nov 01 2011	Public on Nov 01 2011	Public on Nov 01 2011	Public on Nov 01 2011	Public on Nov 01 2011	Public on Nov 01 2011	Public on Nov 01 2011	Public on Nov 01 2011	Public on Nov 01 2011	Public on Nov 01 2011	Public on Nov 01 2011	Public on Nov 01 2011	Public on Nov 01 2011	Public on Nov 01 2011	Public on Nov 01 2011	Public on Nov 01 2011	Public on Nov 01 2011	Public on Nov 01 2011	Public on Nov 01 2011	Public on Nov 01 2011	Public on Nov 01 2011	Public on Nov 01 2011	Public on Nov 01 2011	Public on Nov 01 2011	Public on Nov 01 2011	Public on Nov 01 2011	Public on Nov 01 2011	Public on Nov 01 2011	Public on Nov 01 2011	Public on Nov 01 2011	Public on Nov 01 2011	Public on Nov 01 2011	Public on Nov 01 2011	Public on Nov 01 2011	Public on Nov 01 2011	Public on Nov 01 2011	Public on Nov 01 2011	Public on Nov 01 2011	Public on Nov 01 2011	Public on Nov 01 2011	Public on Nov 01 2011	Public on Nov 01 2011
!Sample_submission_date	Aug 04 2011	Aug 04 2011	Aug 04 2011	Aug 04 2011	Aug 04 2011	Aug 04 2011	Aug 04 2011	Aug 04 2011	Aug 04 2011	Aug 04 2011	Aug 04 2011	Aug 04 2011	Aug 04 2011	Aug 04 2011	Aug 04 2011	Aug 04 2011	Aug 04 2011	Aug 04 2011	Aug 04 2011	Aug 04 2011	Aug 04 2011	Aug 04 2011	Aug 04 2011	Aug 04 2011	Aug 04 2011	Aug 04 2011	Aug 04 2011	Aug 04 2011	Aug 04 2011	Aug 04 2011	Aug 04 2011	Aug 04 2011	Aug 04 2011	Aug 04 2011	Aug 04 2011	Aug 04 2011	Aug 04 2011	Aug 04 2011	Aug 04 2011	Aug 04 2011	Aug 04 2011	Aug 04 2011	Aug 04 2011	Aug 04 2011	Aug 04 2011	Aug 04 2011	Aug 04 2011	Aug 04 2011	Aug 04 2011
!Sample_last_update_date	Nov 02 2011	Nov 02 2011	Nov 02 2011	Nov 02 2011	Nov 02 2011	Nov 02 2011	Nov 02 2011	Nov 02 2011	Nov 02 2011	Nov 02 2011	Nov 02 2011	Nov 02 2011	Nov 02 2011	Nov 02 2011	Nov 02 2011	Nov 02 2011	Nov 02 2011	Nov 02 2011	Nov 02 2011	Nov 02 2011	Nov 02 2011	Nov 02 2011	Nov 02 2011	Nov 02 2011	Nov 02 2011	Nov 02 2011	Nov 02 2011	Nov 02 2011	Nov 02 2011	Nov 02 2011	Nov 02 2011	Nov 02 2011	Nov 02 2011	Nov 02 2011	Nov 02 2011	Nov 02 2011	Nov 02 2011	Nov 02 2011	Nov 02 2011	Nov 02 2011	Nov 02 2011	Nov 02 2011	Nov 02 2011	Nov 02 2011	Nov 02 2011	Nov 02 2011	Nov 02 2011	Nov 02 2011	Nov 02 2011
!Sample_type	RNA	RNA	RNA	RNA	RNA	RNA	RNA	RNA	RNA	RNA	RNA	RNA	RNA	RNA	RNA	RNA	RNA	RNA	RNA	RNA	RNA	RNA	RNA	RNA	RNA	RNA	RNA	RNA	RNA	RNA	RNA	RNA	RNA	RNA	RNA	RNA	RNA	RNA	RNA	RNA	RNA	RNA	RNA	RNA	RNA	RNA	RNA	RNA	RNA
!Sample_channel_count	1	1	1	1	1	1	1	1	1	1	1	1	1	1	1	1	1	1	1	1	1	1	1	1	1	1	1	1	1	1	1	1	1	1	1	1	1	1	1	1	1	1	1	1	1	1	1	1	1
!Sample_source_name_ch1	frozen tissue of primary lung tumors	frozen tissue of primary lung tumors	frozen tissue of primary lung tumors	frozen tissue of primary lung tumors	frozen tissue of primary lung tumors	frozen tissue of primary lung tumors	frozen tissue of primary lung tumors	frozen tissue of primary lung tumors	frozen tissue of primary lung tumors	frozen tissue of primary lung tumors	frozen tissue of primary lung tumors	frozen tissue of primary lung tumors	frozen tissue of primary lung tumors	frozen tissue of primary lung tumors	frozen tissue of primary lung tumors	frozen tissue of primary lung tumors	frozen tissue of primary lung tumors	frozen tissue of primary lung tumors	frozen tissue of primary lung tumors	frozen tissue of primary lung tumors	frozen tissue of primary lung tumors	frozen tissue of primary lung tumors	frozen tissue of primary lung tumors	frozen tissue of primary lung tumors	frozen tissue of primary lung tumors	frozen tissue of primary lung tumors	frozen tissue of primary lung tumors	frozen tissue of primary lung tumors	frozen tissue of primary lung tumors	frozen tissue of primary lung tumors	frozen tissue of primary lung tumors	frozen tissue of primary lung tumors	frozen tissue of primary lung tumors	frozen tissue of primary lung tumors	frozen tissue of primary lung tumors	frozen tissue of primary lung tumors	frozen tissue of primary lung tumors	frozen tissue of primary lung tumors	frozen tissue of primary lung tumors	frozen tissue of primary lung tumors	frozen tissue of primary lung tumors	frozen tissue of primary lung tumors	frozen tissue of primary lung tumors	frozen tissue of primary lung tumors	frozen tissue of primary lung tumors	frozen tissue of primary lung tumors	frozen tissue of primary lung tumors	frozen tissue of primary lung tumors	frozen tissue of primary lung tumors
!Sample_organism_ch1	Homo sapiens	Homo sapiens	Homo sapiens	Homo sapiens	Homo sapiens	Homo sapiens	Homo sapiens	Homo sapiens	Homo sapiens	Homo sapiens	Homo sapiens	Homo sapiens	Homo sapiens	Homo sapiens	Homo sapiens	Homo sapiens	Homo sapiens	Homo sapiens	Homo sapiens	Homo sapiens	Homo sapiens	Homo sapiens	Homo sapiens	Homo sapiens	Homo sapiens	Homo sapiens	Homo sapiens	Homo sapiens	Homo sapiens	Homo sapiens	Homo sapiens	Homo sapiens	Homo sapiens	Homo sapiens	Homo sapiens	Homo sapiens	Homo sapiens	Homo sapiens	Homo sapiens	Homo sapiens	Homo sapiens	Homo sapiens	Homo sapiens	Homo sapiens	Homo sapiens	Homo sapiens	Homo sapiens	Homo sapiens	Homo sapiens
!Sample_characteristics_ch1	tissue: primary lung tumor	tissue: primary lung tumor	tissue: primary lung tumor	tissue: primary lung tumor	tissue: primary lung tumor	tissue: primary lung tumor	tissue: primary lung tumor	tissue: primary lung tumor	tissue: primary lung tumor	tissue: primary lung tumor	tissue: primary lung tumor	tissue: primary lung tumor	tissue: primary lung tumor	tissue: primary lung tumor	tissue: primary lung tumor	tissue: primary lung tumor	tissue: primary lung tumor	tissue: primary lung tumor	tissue: primary lung tumor	tissue: primary lung tumor	tissue: primary lung tumor	tissue: primary lung tumor	tissue: primary lung tumor	tissue: primary lung tumor	tissue: primary lung tumor	tissue: primary lung tumor	tissue: primary lung tumor	tissue: primary lung tumor	tissue: primary lung tumor	tissue: primary lung tumor	tissue: primary lung tumor	tissue: primary lung tumor	tissue: primary lung tumor	tissue: primary lung tumor	tissue: primary lung tumor	tissue: primary lung tumor	tissue: primary lung tumor	tissue: primary lung tumor	tissue: primary lung tumor	tissue: primary lung tumor	tissue: primary lung tumor	tissue: primary lung tumor	tissue: primary lung tumor	tissue: primary lung tumor	tissue: primary lung tumor	tissue: primary lung tumor	tissue: primary lung tumor	tissue: primary lung tumor	tissue: primary lung tumor
!Sample_characteristics_ch1	age (years): 55	age (years): 38	age (years): 30	age (years): 64	age (years): 63	age (years): 60	age (years): 68	age (years): 58	age (years): 63	age (years): 56	age (years): 34	age (years): 75	age (years): 60	age (years): 46	age (years): 60	age (years): 61	age (years): 63	age (years): 47	age (years): 59	age (years): 64	age (years): 60	age (years): 61	age (years): 53	age (years): 53	age (years): 53	age (years): 67	age (years): 69	age (years): 64	age (years): 69	age (years): 50	age (years): 70	age (years): 57	age (years): 58	age (years): 69	age (years): 61	age (years): 68	age (years): 64	age (years): 69	age (years): 66	age (years): 68	age (years): 69	age (years): 64	age (years): 64	age (years): 66	age (years): 64	age (years): 68	age (years): 68	age (years): 63	age (years): 58
!Sample_characteristics_ch1	gender: female	gender: female	gender: male	gender: female	gender: female	gender: female	gender: female	gender: male	gender: female	gender: female	gender: female	gender: female	gender: male	gender: female	gender: female	gender: male	gender: male	gender: male	gender: male	gender: male	gender: male	gender: male	gender: female	gender: male	gender: male	gender: male	gender: female	gender: male	gender: female	gender: female	gender: female	gender: male	gender: male	gender: male	gender: male	gender: male	gender: female	gender: female	gender: female	gender: male	gender: male	gender: male	gender: male	gender: male	gender: male	gender: female	gender: male	gender: male	gender: female
!Sample_characteristics_ch1	smoking status: Never-smoker	smoking status: Ever-smoker	smoking status: Ever-smoker	smoking status: Never-smoker	smoking status: Never-smoker	smoking status: Never-smoker	smoking status: Never-smoker	smoking status: Ever-smoker	smoking status: Never-smoker	smoking status: Never-smoker	smoking status: Ever-smoker	smoking status: Never-smoker	smoking status: Ever-smoker	smoking status: Never-smoker	smoking status: Never-smoker	smoking status: Ever-smoker	smoking status: Ever-smoker	smoking status: Ever-smoker	smoking status: Ever-smoker	smoking status: Ever-smoker	smoking status: Ever-smoker	smoking status: Never-smoker	smoking status: Never-smoker	smoking status: Ever-smoker	smoking status: Ever-smoker	smoking status: Never-smoker	smoking status: Never-smoker	smoking status: Ever-smoker	smoking status: Never-smoker	smoking status: Never-smoker	smoking status: Never-smoker	smoking status: Never-smoker	smoking status: Ever-smoker	smoking status: Ever-smoker	smoking status: Ever-smoker	smoking status: Ever-smoker	smoking status: Never-smoker	smoking status: Never-smoker	smoking status: Never-smoker	smoking status: Ever-smoker	smoking status: Ever-smoker	smoking status: Ever-smoker	smoking status: Ever-smoker	smoking status: Ever-smoker	smoking status: Ever-smoker	smoking status: Never-smoker	smoking status: Ever-smoker	smoking status: Ever-smoker	smoking status: Never-smoker
!Sample_characteristics_ch1	bi: 0	bi: 140	bi: 600	bi: 0	bi: 0	bi: 0	bi: 0	bi: 780	bi: 0	bi: 0	bi: 300	bi: 0	bi: 2000	bi: 0	bi: 0	bi: 880	bi: 2300	bi: 1200	bi: 1230	bi: 1380	bi: 820	bi: 0	bi: 0	bi: 360	bi: 640	bi: 0	bi: 0	bi: 810	bi: 0	bi: 0	bi: 0	bi: 0	bi: 820	bi: 2040	bi: 840	bi: 960	bi: 0	bi: 0	bi: 0	bi: 980	bi: 2100	bi: 900	bi: 820	bi: 740	bi: 1290	bi: 0	bi: 1720	bi: 800	bi: 0
!Sample_characteristics_ch1	pathological stage: II	pathological stage: II	pathological stage: II	pathological stage: II	pathological stage: II	pathological stage: II	pathological stage: II	pathological stage: II	pathological stage: IA	pathological stage: IA	pathological stage: IA	pathological stage: II	pathological stage: II	pathological stage: IB	pathological stage: IB	pathological stage: IA	pathological stage: IA	pathological stage: II	pathological stage: II	pathological stage: II	pathological stage: II	pathological stage: IB	pathological stage: IB	pathological stage: IB	pathological stage: IB	pathological stage: IB	pathological stage: IB	pathological stage: IA	pathological stage: IA	pathological stage: IA	pathological stage: IA	pathological stage: II	pathological stage: II	pathological stage: II	pathological stage: II	pathological stage: II	pathological stage: II	pathological stage: II	pathological stage: II	pathological stage: II	pathological stage: II	pathological stage: IB	pathological stage: IB	pathological stage: IB	pathological stage: IB	pathological stage: IB	pathological stage: IB	pathological stage: IB	pathological stage: IB
!Sample_characteristics_ch1	pstage iorii: II	pstage iorii: II	pstage iorii: II	pstage iorii: II	pstage iorii: II	pstage iorii: II	pstage iorii: II	pstage iorii: II	pstage iorii: I	pstage iorii: I	pstage iorii: I	pstage iorii: II	pstage iorii: II	pstage iorii: I	pstage iorii: I	pstage iorii: I	pstage iorii: I	pstage iorii: II	pstage iorii: II	pstage iorii: II	pstage iorii: II	pstage iorii: I	pstage iorii: I	pstage iorii: I	pstage iorii: I	pstage iorii: I	pstage iorii: I	pstage iorii: I	pstage iorii: I	pstage iorii: I	pstage iorii: I	pstage iorii: II	pstage iorii: II	pstage iorii: II	pstage iorii: II	pstage iorii: II	pstage iorii: II	pstage iorii: II	pstage iorii: II	pstage iorii: II	pstage iorii: II	pstage iorii: I	pstage iorii: I	pstage iorii: I	pstage iorii: I	pstage iorii: I	pstage iorii: I	pstage iorii: I	pstage iorii: I
!Sample_characteristics_ch1	gene alteration status: ALK-fusion +	gene alteration status: ALK-fusion +	gene alteration status: ALK-fusion +	gene alteration status: ALK-fusion +	gene alteration status: ALK-fusion +	gene alteration status: ALK-fusion +	gene alteration status: ALK-fusion +	gene alteration status: ALK-fusion +	gene alteration status: ALK-fusion +	gene alteration status: ALK-fusion +	gene alteration status: ALK-fusion +	gene alteration status: KRAS mutation +	gene alteration status: KRAS mutation +	gene alteration status: KRAS mutation +	gene alteration status: KRAS mutation +	gene alteration status: KRAS mutation +	gene alteration status: KRAS mutation +	gene alteration status: KRAS mutation +	gene alteration status: KRAS mutation +	gene alteration status: KRAS mutation +	gene alteration status: KRAS mutation +	gene alteration status: KRAS mutation +	gene alteration status: KRAS mutation +	gene alteration status: KRAS mutation +	gene alteration status: KRAS mutation +	gene alteration status: KRAS mutation +	gene alteration status: KRAS mutation +	gene alteration status: KRAS mutation +	gene alteration status: KRAS mutation +	gene alteration status: KRAS mutation +	gene alteration status: KRAS mutation +	gene alteration status: EGFR/KRAS/ALK -	gene alteration status: EGFR/KRAS/ALK -	gene alteration status: EGFR/KRAS/ALK -	gene alteration status: EGFR/KRAS/ALK -	gene alteration status: EGFR/KRAS/ALK -	gene alteration status: EGFR/KRAS/ALK -	gene alteration status: EGFR/KRAS/ALK -	gene alteration status: EGFR/KRAS/ALK -	gene alteration status: EGFR/KRAS/ALK -	gene alteration status: EGFR/KRAS/ALK -	gene alteration status: EGFR/KRAS/ALK -	gene alteration status: EGFR/KRAS/ALK -	gene alteration status: EGFR/KRAS/ALK -	gene alteration status: EGFR/KRAS/ALK -	gene alteration status: EGFR/KRAS/ALK -	gene alteration status: EGFR/KRAS/ALK -	gene alteration status: EGFR/KRAS/ALK -	gene alteration status: EGFR/KRAS/ALK -
!Sample_characteristics_ch1	myc: Low	myc: Low	myc: Low	myc: nd	myc: Low	myc: Low	myc: Low	myc: Low	myc: Low	myc: Low	myc: Low	myc: Low	myc: Low	myc: Low	myc: Low	myc: Low	myc: Low	myc: Low	myc: Low	myc: Low	myc: Low	myc: Low	myc: Low	myc: Low	myc: Low	myc: Low	myc: Low	myc: Low	myc: Low	myc: Low	myc: Low	myc: Low	myc: Low	myc: Low	myc: Low	myc: Low	myc: Low	myc: Low	myc: Low	myc: Low	myc: Low	myc: Low	myc: Low	myc: Low	myc: Low	myc: Low	myc: High	myc: Low	myc: Low
!Sample_characteristics_ch1	myc_copy: 1.263	myc_copy: 1.064	myc_copy: 1.192	myc_copy: .	myc_copy: 0.969	myc_copy: 1.188	myc_copy: 0.884	myc_copy: 1.403	myc_copy: 1.281	myc_copy: 1.168	myc_copy: 1.322	myc_copy: 1.049	myc_copy: 1.454	myc_copy: 0.974	myc_copy: 1.149	myc_copy: 0.944	myc_copy: 1.074	myc_copy: 1.28	myc_copy: 1.419	myc_copy: 1.175	myc_copy: 0.987	myc_copy: 1.184	myc_copy: 1.069	myc_copy: 1.133	myc_copy: 1.037	myc_copy: 1.148	myc_copy: 1.03	myc_copy: 0.943	myc_copy: 1.029	myc_copy: 1.073	myc_copy: 1.174	myc_copy: 1.09	myc_copy: 1.177	myc_copy: 1.066	myc_copy: 1.033	myc_copy: 1.057	myc_copy: 0.925	myc_copy: 1.036	myc_copy: 0.989	myc_copy: 1.133	myc_copy: 1.065	myc_copy: 0.965	myc_copy: 1.45	myc_copy: 1.092	myc_copy: 1.157	myc_copy: 0.861	myc_copy: 2.12	myc_copy: 1.081	myc_copy: 0.988
!Sample_characteristics_ch1	cluster: Cluster1	cluster: Cluster1	cluster: Cluster1	cluster: Cluster1	cluster: Cluster1	cluster: Cluster1	cluster: Cluster1	cluster: Cluster1	cluster: Cluster1	cluster: Cluster1	cluster: Cluster1	relapse: relapsed	relapse: relapsed	relapse: relapsed	relapse: relapsed	relapse: relapsed	relapse: relapsed	relapse: not relapsed	relapse: not relapsed	relapse: not relapsed	relapse: not relapsed	relapse: not relapsed	relapse: not relapsed	relapse: not relapsed	relapse: not relapsed	relapse: not relapsed	relapse: not relapsed	relapse: not relapsed	relapse: not relapsed	relapse: not relapsed	relapse: not relapsed	cluster: Cluster1	cluster: Cluster1	cluster: Cluster1	cluster: Cluster1	cluster: Cluster1	cluster: Cluster2	cluster: Cluster2	cluster: Cluster1	cluster: Cluster1	cluster: Cluster2	cluster: Cluster1	cluster: Cluster1	cluster: Cluster1	cluster: Cluster1	cluster: Cluster1	cluster: Cluster1	cluster: Cluster1	cluster: Cluster2
!Sample_characteristics_ch1	relapse: relapsed	relapse: relapsed	relapse: not relapsed	relapse: not relapsed	relapse: not relapsed	relapse: not relapsed	relapse: not relapsed	relapse: not relapsed	relapse: not relapsed	relapse: not relapsed	relapse: not relapsed	days before relapse/censor: 1359	days before relapse/censor: 590	days before relapse/censor: 438	days before relapse/censor: 861	days before relapse/censor: 538	days before relapse/censor: 1462	days before relapse/censor: 1475	days before relapse/censor: 1856	days before relapse/censor: 3067	days before relapse/censor: 1142	days before relapse/censor: 1825	days before relapse/censor: 1610	days before relapse/censor: 2014	days before relapse/censor: 1826	days before relapse/censor: 2191	days before relapse/censor: 3342	days before relapse/censor: 1328	days before relapse/censor: 2925	days before relapse/censor: 2880	days before relapse/censor: 1724	group: GroupA	group: GroupA	group: GroupA	group: GroupA	group: GroupA	group: GroupB	group: GroupB	group: GroupA	group: GroupA	group: GroupB	group: GroupA	group: GroupA	group: GroupA	group: GroupA	group: GroupA	group: GroupA	group: GroupA	group: GroupB
!Sample_characteristics_ch1	days before relapse/censor: 253	days before relapse/censor: 57	days before relapse/censor: 2601	days before relapse/censor: 1173	days before relapse/censor: 2369	days before relapse/censor: 1879	days before relapse/censor: 606	days before relapse/censor: 143	days before relapse/censor: 1919	days before relapse/censor: 1835	days before relapse/censor: 1828	months before relapse/censor: 45.3	months before relapse/censor: 19.6666666666667	months before relapse/censor: 14.6	months before relapse/censor: 28.7	months before relapse/censor: 17.9333333333333	months before relapse/censor: 48.7333333333333	months before relapse/censor: 49.1666666666667	months before relapse/censor: 61.8666666666667	months before relapse/censor: 102.233333333333	months before relapse/censor: 38.0666666666667	months before relapse/censor: 60.8333333333333	months before relapse/censor: 53.6666666666667	months before relapse/censor: 67.1333333333333	months before relapse/censor: 60.8666666666667	months before relapse/censor: 73.0333333333333	months before relapse/censor: 111.4	months before relapse/censor: 44.2666666666667	months before relapse/censor: 97.5	months before relapse/censor: 96	months before relapse/censor: 57.4666666666667	relapse: relapsed	relapse: relapsed	relapse: relapsed	relapse: relapsed	relapse: relapsed	relapse: relapsed	relapse: relapsed	relapse: relapsed	relapse: relapsed	relapse: relapsed	relapse: relapsed	relapse: relapsed	relapse: relapsed	relapse: relapsed	relapse: relapsed	relapse: relapsed	relapse: relapsed	relapse: relapsed
!Sample_characteristics_ch1	months before relapse/censor: 8.43333333333333	months before relapse/censor: 1.9	months before relapse/censor: 86.7	months before relapse/censor: 39.1	months before relapse/censor: 78.9666666666667	months before relapse/censor: 62.6333333333333	months before relapse/censor: 20.2	months before relapse/censor: 4.76666666666667	months before relapse/censor: 63.9666666666667	months before relapse/censor: 61.1666666666667	months before relapse/censor: 60.9333333333333	death: dead	death: dead	death: dead	death: alive	death: alive	death: alive	death: alive	death: alive	death: alive	death: alive	death: alive	death: alive	death: alive	death: alive	death: alive	death: alive	death: alive	death: alive	death: alive	death: alive	days before relapse/censor: 1638	days before relapse/censor: 315	days before relapse/censor: 99	days before relapse/censor: 100	days before relapse/censor: 163	days before relapse/censor: 196	days before relapse/censor: 723	days before relapse/censor: 676	days before relapse/censor: 250	days before relapse/censor: 1281	days before relapse/censor: 297	days before relapse/censor: 512	days before relapse/censor: 635	days before relapse/censor: 813	days before relapse/censor: 1387	days before relapse/censor: 1144	days before relapse/censor: 258	days before relapse/censor: 272
!Sample_characteristics_ch1	death: dead	death: alive	death: alive	death: alive	death: alive	death: alive	death: alive	death: dead	death: alive	death: alive	death: alive	days before death/censor: 1841	days before death/censor: 639	days before death/censor: 1311	days before death/censor: 1098	days before death/censor: 1189	days before death/censor: 3863	days before death/censor: 1475	days before death/censor: 1856	days before death/censor: 3067	days before death/censor: 1142	days before death/censor: 1825	days before death/censor: 1610	days before death/censor: 2014	days before death/censor: 1826	days before death/censor: 2191	days before death/censor: 3342	days before death/censor: 1328	days before death/censor: 2925	days before death/censor: 2880	days before death/censor: 1724	months before relapse/censor: 54.6	months before relapse/censor: 10.5	months before relapse/censor: 3.3	months before relapse/censor: 3.33333333333333	months before relapse/censor: 5.43333333333333	months before relapse/censor: 6.53333333333333	months before relapse/censor: 24.1	months before relapse/censor: 22.5333333333333	months before relapse/censor: 8.33333333333333	months before relapse/censor: 42.7	months before relapse/censor: 9.9	months before relapse/censor: 17.0666666666667	months before relapse/censor: 21.1666666666667	months before relapse/censor: 27.1	months before relapse/censor: 46.2333333333333	months before relapse/censor: 38.1333333333333	months before relapse/censor: 8.6	months before relapse/censor: 9.06666666666667
!Sample_characteristics_ch1	days before death/censor: 437	days before death/censor: 743	days before death/censor: 2601	days before death/censor: 1173	days before death/censor: 2369	days before death/censor: 1879	days before death/censor: 606	days before death/censor: 300	days before death/censor: 1919	days before death/censor: 1835	days before death/censor: 1828	months before relapse/censor: 61.3666666666667	months before relapse/censor: 21.3	months before relapse/censor: 43.7	months before relapse/censor: 36.6	months before relapse/censor: 39.6333333333333	months before relapse/censor: 128.766666666667	months before relapse/censor: 49.1666666666667	months before relapse/censor: 61.8666666666667	months before relapse/censor: 102.233333333333	months before relapse/censor: 38.0666666666667	months before relapse/censor: 60.8333333333333	months before relapse/censor: 53.6666666666667	months before relapse/censor: 67.1333333333333	months before relapse/censor: 60.8666666666667	months before relapse/censor: 73.0333333333333	months before relapse/censor: 111.4	months before relapse/censor: 44.2666666666667	months before relapse/censor: 97.5	months before relapse/censor: 96	months before relapse/censor: 57.4666666666667	death: alive	death: alive	death: dead	death: dead	death: dead	death: dead	death: dead	death: alive	death: dead	death: alive	death: alive	death: alive	death: dead	death: dead	death: dead	death: alive	death: dead	death: alive
!Sample_characteristics_ch1	months before relapse/censor: 14.5666666666667	months before relapse/censor: 24.7666666666667	months before relapse/censor: 86.7	months before relapse/censor: 39.1	months before relapse/censor: 78.9666666666667	months before relapse/censor: 62.6333333333333	months before relapse/censor: 20.2	months before relapse/censor: 10	months before relapse/censor: 63.9666666666667	months before relapse/censor: 61.1666666666667	months before relapse/censor: 60.9333333333333	exclude for prognosis analysis due to incomplete resection or adjuvant therapy: none	exclude for prognosis analysis due to incomplete resection or adjuvant therapy: none	exclude for prognosis analysis due to incomplete resection or adjuvant therapy: none	exclude for prognosis analysis due to incomplete resection or adjuvant therapy: none	exclude for prognosis analysis due to incomplete resection or adjuvant therapy: none	exclude for prognosis analysis due to incomplete resection or adjuvant therapy: none	exclude for prognosis analysis due to incomplete resection or adjuvant therapy: exclude	exclude for prognosis analysis due to incomplete resection or adjuvant therapy: none	exclude for prognosis analysis due to incomplete resection or adjuvant therapy: none	exclude for prognosis analysis due to incomplete resection or adjuvant therapy: none	exclude for prognosis analysis due to incomplete resection or adjuvant therapy: none	exclude for prognosis analysis due to incomplete resection or adjuvant therapy: none	exclude for prognosis analysis due to incomplete resection or adjuvant therapy: none	exclude for prognosis analysis due to incomplete resection or adjuvant therapy: none	exclude for prognosis analysis due to incomplete resection or adjuvant therapy: none	exclude for prognosis analysis due to incomplete resection or adjuvant therapy: none	exclude for prognosis analysis due to incomplete resection or adjuvant therapy: none	exclude for prognosis analysis due to incomplete resection or adjuvant therapy: none	exclude for prognosis analysis due to incomplete resection or adjuvant therapy: none	exclude for prognosis analysis due to incomplete resection or adjuvant therapy: none	days before death/censor: 2765	days before death/censor: 1529	days before death/censor: 221	days before death/censor: 546	days before death/censor: 346	days before death/censor: 853	days before death/censor: 2661	days before death/censor: 817	days before death/censor: 425	days before death/censor: 1281	days before death/censor: 1044	days before death/censor: 565	days before death/censor: 1059	days before death/censor: 1625	days before death/censor: 1695	days before death/censor: 2976	days before death/censor: 1143	days before death/censor: 1682
!Sample_characteristics_ch1	exclude for prognosis analysis due to incomplete resection or adjuvant therapy: exclude	exclude for prognosis analysis due to incomplete resection or adjuvant therapy: none	exclude for prognosis analysis due to incomplete resection or adjuvant therapy: none	exclude for prognosis analysis due to incomplete resection or adjuvant therapy: exclude	exclude for prognosis analysis due to incomplete resection or adjuvant therapy: none	exclude for prognosis analysis due to incomplete resection or adjuvant therapy: none	exclude for prognosis analysis due to incomplete resection or adjuvant therapy: exclude	exclude for prognosis analysis due to incomplete resection or adjuvant therapy: none	exclude for prognosis analysis due to incomplete resection or adjuvant therapy: exclude	exclude for prognosis analysis due to incomplete resection or adjuvant therapy: none	exclude for prognosis analysis due to incomplete resection or adjuvant therapy: none																					months before relapse/censor: 92.1666666666667	months before relapse/censor: 50.9666666666667	months before relapse/censor: 7.36666666666667	months before relapse/censor: 18.2	months before relapse/censor: 11.5333333333333	months before relapse/censor: 28.4333333333333	months before relapse/censor: 88.7	months before relapse/censor: 27.2333333333333	months before relapse/censor: 14.1666666666667	months before relapse/censor: 42.7	months before relapse/censor: 34.8	months before relapse/censor: 18.8333333333333	months before relapse/censor: 35.3	months before relapse/censor: 54.1666666666667	months before relapse/censor: 56.5	months before relapse/censor: 99.2	months before relapse/censor: 38.1	months before relapse/censor: 56.0666666666667
!Sample_characteristics_ch1																																exclude for prognosis analysis due to incomplete resection or adjuvant therapy: none	exclude for prognosis analysis due to incomplete resection or adjuvant therapy: none	exclude for prognosis analysis due to incomplete resection or adjuvant therapy: none	exclude for prognosis analysis due to incomplete resection or adjuvant therapy: none	exclude for prognosis analysis due to incomplete resection or adjuvant therapy: none	exclude for prognosis analysis due to incomplete resection or adjuvant therapy: exclude	exclude for prognosis analysis due to incomplete resection or adjuvant therapy: none	exclude for prognosis analysis due to incomplete resection or adjuvant therapy: exclude	exclude for prognosis analysis due to incomplete resection or adjuvant therapy: none	exclude for prognosis analysis due to incomplete resection or adjuvant therapy: none	exclude for prognosis analysis due to incomplete resection or adjuvant therapy: none	exclude for prognosis analysis due to incomplete resection or adjuvant therapy: none	exclude for prognosis analysis due to incomplete resection or adjuvant therapy: exclude	exclude for prognosis analysis due to incomplete resection or adjuvant therapy: none	exclude for prognosis analysis due to incomplete resection or adjuvant therapy: none	exclude for prognosis analysis due to incomplete resection or adjuvant therapy: none	exclude for prognosis analysis due to incomplete resection or adjuvant therapy: none	exclude for prognosis analysis due to incomplete resection or adjuvant therapy: none
!Sample_molecule_ch1	total RNA	total RNA	total RNA	total RNA	total RNA	total RNA	total RNA	total RNA	total RNA	total RNA	total RNA	total RNA	total RNA	total RNA	total RNA	total RNA	total RNA	total RNA	total RNA	total RNA	total RNA	total RNA	total RNA	total RNA	total RNA	total RNA	total RNA	total RNA	total RNA	total RNA	total RNA	total RNA	total RNA	total RNA	total RNA	total RNA	total RNA	total RNA	total RNA	total RNA	total RNA	total RNA	total RNA	total RNA	total RNA	total RNA	total RNA	total RNA	total RNA
!Sample_extract_protocol_ch1	Trizol extraction according to the manufacturer's instructions.	Trizol extraction according to the manufacturer's instructions.	Trizol extraction according to the manufacturer's instructions.	Trizol extraction according to the manufacturer's instructions.	Trizol extraction according to the manufacturer's instructions.	Trizol extraction according to the manufacturer's instructions.	Trizol extraction according to the manufacturer's instructions.	Trizol extraction according to the manufacturer's instructions.	Trizol extraction according to the manufacturer's instructions.	Trizol extraction according to the manufacturer's instructions.	Trizol extraction according to the manufacturer's instructions.	Trizol extraction according to the manufacturer's instructions.	Trizol extraction according to the manufacturer's instructions.	Trizol extraction according to the manufacturer's instructions.	Trizol extraction according to the manufacturer's instructions.	Trizol extraction according to the manufacturer's instructions.	Trizol extraction according to the manufacturer's instructions.	Trizol extraction according to the manufacturer's instructions.	Trizol extraction according to the manufacturer's instructions.	Trizol extraction according to the manufacturer's instructions.	Trizol extraction according to the manufacturer's instructions.	Trizol extraction according to the manufacturer's instructions.	Trizol extraction according to the manufacturer's instructions.	Trizol extraction according to the manufacturer's instructions.	Trizol extraction according to the manufacturer's instructions.	Trizol extraction according to the manufacturer's instructions.	Trizol extraction according to the manufacturer's instructions.	Trizol extraction according to the manufacturer's instructions.	Trizol extraction according to the manufacturer's instructions.	Trizol extraction according to the manufacturer's instructions.	Trizol extraction according to the manufacturer's instructions.	Trizol extraction according to the manufacturer's instructions.	Trizol extraction according to the manufacturer's instructions.	Trizol extraction according to the manufacturer's instructions.	Trizol extraction according to the manufacturer's instructions.	Trizol extraction according to the manufacturer's instructions.	Trizol extraction according to the manufacturer's instructions.	Trizol extraction according to the manufacturer's instructions.	Trizol extraction according to the manufacturer's instructions.	Trizol extraction according to the manufacturer's instructions.	Trizol extraction according to the manufacturer's instructions.	Trizol extraction according to the manufacturer's instructions.	Trizol extraction according to the manufacturer's instructions.	Trizol extraction according to the manufacturer's instructions.	Trizol extraction according to the manufacturer's instructions.	Trizol extraction according to the manufacturer's instructions.	Trizol extraction according to the manufacturer's instructions.	Trizol extraction according to the manufacturer's instructions.	Trizol extraction according to the manufacturer's instructions.
!Sample_label_ch1	Biotin	Biotin	Biotin	Biotin	Biotin	Biotin	Biotin	Biotin	Biotin	Biotin	Biotin	Biotin	Biotin	Biotin	Biotin	Biotin	Biotin	Biotin	Biotin	Biotin	Biotin	Biotin	Biotin	Biotin	Biotin	Biotin	Biotin	Biotin	Biotin	Biotin	Biotin	Biotin	Biotin	Biotin	Biotin	Biotin	Biotin	Biotin	Biotin	Biotin	Biotin	Biotin	Biotin	Biotin	Biotin	Biotin	Biotin	Biotin	Biotin
!Sample_label_protocol_ch1	100ng of total RNA was labeled using a Two-Cycle Target Labeling and Control Reagents.	100ng of total RNA was labeled using a Two-Cycle Target Labeling and Control Reagents.	100ng of total RNA was labeled using a Two-Cycle Target Labeling and Control Reagents.	100ng of total RNA was labeled using a Two-Cycle Target Labeling and Control Reagents.	100ng of total RNA was labeled using a Two-Cycle Target Labeling and Control Reagents.	100ng of total RNA was labeled using a Two-Cycle Target Labeling and Control Reagents.	100ng of total RNA was labeled using a Two-Cycle Target Labeling and Control Reagents.	100ng of total RNA was labeled using a Two-Cycle Target Labeling and Control Reagents.	100ng of total RNA was labeled using a Two-Cycle Target Labeling and Control Reagents.	100ng of total RNA was labeled using a Two-Cycle Target Labeling and Control Reagents.	100ng of total RNA was labeled using a Two-Cycle Target Labeling and Control Reagents.	100ng of total RNA was labeled using a Two-Cycle Target Labeling and Control Reagents.	100ng of total RNA was labeled using a Two-Cycle Target Labeling and Control Reagents.	100ng of total RNA was labeled using a Two-Cycle Target Labeling and Control Reagents.	100ng of total RNA was labeled using a Two-Cycle Target Labeling and Control Reagents.	100ng of total RNA was labeled using a Two-Cycle Target Labeling and Control Reagents.	100ng of total RNA was labeled using a Two-Cycle Target Labeling and Control Reagents.	100ng of total RNA was labeled using a Two-Cycle Target Labeling and Control Reagents.	100ng of total RNA was labeled using a Two-Cycle Target Labeling and Control Reagents.	100ng of total RNA was labeled using a Two-Cycle Target Labeling and Control Reagents.	100ng of total RNA was labeled using a Two-Cycle Target Labeling and Control Reagents.	100ng of total RNA was labeled using a Two-Cycle Target Labeling and Control Reagents.	100ng of total RNA was labeled using a Two-Cycle Target Labeling and Control Reagents.	100ng of total RNA was labeled using a Two-Cycle Target Labeling and Control Reagents.	100ng of total RNA was labeled using a Two-Cycle Target Labeling and Control Reagents.	100ng of total RNA was labeled using a Two-Cycle Target Labeling and Control Reagents.	100ng of total RNA was labeled using a Two-Cycle Target Labeling and Control Reagents.	100ng of total RNA was labeled using a Two-Cycle Target Labeling and Control Reagents.	100ng of total RNA was labeled using a Two-Cycle Target Labeling and Control Reagents.	100ng of total RNA was labeled using a Two-Cycle Target Labeling and Control Reagents.	100ng of total RNA was labeled using a Two-Cycle Target Labeling and Control Reagents.	100ng of total RNA was labeled using a Two-Cycle Target Labeling and Control Reagents.	100ng of total RNA was labeled using a Two-Cycle Target Labeling and Control Reagents.	100ng of total RNA was labeled using a Two-Cycle Target Labeling and Control Reagents.	100ng of total RNA was labeled using a Two-Cycle Target Labeling and Control Reagents.	100ng of total RNA was labeled using a Two-Cycle Target Labeling and Control Reagents.	100ng of total RNA was labeled using a Two-Cycle Target Labeling and Control Reagents.	100ng of total RNA was labeled using a Two-Cycle Target Labeling and Control Reagents.	100ng of total RNA was labeled using a Two-Cycle Target Labeling and Control Reagents.	100ng of total RNA was labeled using a Two-Cycle Target Labeling and Control Reagents.	100ng of total RNA was labeled using a Two-Cycle Target Labeling and Control Reagents.	100ng of total RNA was labeled using a Two-Cycle Target Labeling and Control Reagents.	100ng of total RNA was labeled using a Two-Cycle Target Labeling and Control Reagents.	100ng of total RNA was labeled using a Two-Cycle Target Labeling and Control Reagents.	100ng of total RNA was labeled using a Two-Cycle Target Labeling and Control Reagents.	100ng of total RNA was labeled using a Two-Cycle Target Labeling and Control Reagents.	100ng of total RNA was labeled using a Two-Cycle Target Labeling and Control Reagents.	100ng of total RNA was labeled using a Two-Cycle Target Labeling and Control Reagents.	100ng of total RNA was labeled using a Two-Cycle Target Labeling and Control Reagents.
!Sample_taxid_ch1	9606	9606	9606	9606	9606	9606	9606	9606	9606	9606	9606	9606	9606	9606	9606	9606	9606	9606	9606	9606	9606	9606	9606	9606	9606	9606	9606	9606	9606	9606	9606	9606	9606	9606	9606	9606	9606	9606	9606	9606	9606	9606	9606	9606	9606	9606	9606	9606	9606
!Sample_hyb_protocol	Following fragmentation, cRNA was hybridized on the GeneChip Human U133 Plus 2.0 array according to the Affymetrix standard protcol.	Following fragmentation, cRNA was hybridized on the GeneChip Human U133 Plus 2.0 array according to the Affymetrix standard protcol.	Following fragmentation, cRNA was hybridized on the GeneChip Human U133 Plus 2.0 array according to the Affymetrix standard protcol.	Following fragmentation, cRNA was hybridized on the GeneChip Human U133 Plus 2.0 array according to the Affymetrix standard protcol.	Following fragmentation, cRNA was hybridized on the GeneChip Human U133 Plus 2.0 array according to the Affymetrix standard protcol.	Following fragmentation, cRNA was hybridized on the GeneChip Human U133 Plus 2.0 array according to the Affymetrix standard protcol.	Following fragmentation, cRNA was hybridized on the GeneChip Human U133 Plus 2.0 array according to the Affymetrix standard protcol.	Following fragmentation, cRNA was hybridized on the GeneChip Human U133 Plus 2.0 array according to the Affymetrix standard protcol.	Following fragmentation, cRNA was hybridized on the GeneChip Human U133 Plus 2.0 array according to the Affymetrix standard protcol.	Following fragmentation, cRNA was hybridized on the GeneChip Human U133 Plus 2.0 array according to the Affymetrix standard protcol.	Following fragmentation, cRNA was hybridized on the GeneChip Human U133 Plus 2.0 array according to the Affymetrix standard protcol.	Following fragmentation, cRNA was hybridized on the GeneChip Human U133 Plus 2.0 array according to the Affymetrix standard protcol.	Following fragmentation, cRNA was hybridized on the GeneChip Human U133 Plus 2.0 array according to the Affymetrix standard protcol.	Following fragmentation, cRNA was hybridized on the GeneChip Human U133 Plus 2.0 array according to the Affymetrix standard protcol.	Following fragmentation, cRNA was hybridized on the GeneChip Human U133 Plus 2.0 array according to the Affymetrix standard protcol.	Following fragmentation, cRNA was hybridized on the GeneChip Human U133 Plus 2.0 array according to the Affymetrix standard protcol.	Following fragmentation, cRNA was hybridized on the GeneChip Human U133 Plus 2.0 array according to the Affymetrix standard protcol.	Following fragmentation, cRNA was hybridized on the GeneChip Human U133 Plus 2.0 array according to the Affymetrix standard protcol.	Following fragmentation, cRNA was hybridized on the GeneChip Human U133 Plus 2.0 array according to the Affymetrix standard protcol.	Following fragmentation, cRNA was hybridized on the GeneChip Human U133 Plus 2.0 array according to the Affymetrix standard protcol.	Following fragmentation, cRNA was hybridized on the GeneChip Human U133 Plus 2.0 array according to the Affymetrix standard protcol.	Following fragmentation, cRNA was hybridized on the GeneChip Human U133 Plus 2.0 array according to the Affymetrix standard protcol.	Following fragmentation, cRNA was hybridized on the GeneChip Human U133 Plus 2.0 array according to the Affymetrix standard protcol.	Following fragmentation, cRNA was hybridized on the GeneChip Human U133 Plus 2.0 array according to the Affymetrix standard protcol.	Following fragmentation, cRNA was hybridized on the GeneChip Human U133 Plus 2.0 array according to the Affymetrix standard protcol.	Following fragmentation, cRNA was hybridized on the GeneChip Human U133 Plus 2.0 array according to the Affymetrix standard protcol.	Following fragmentation, cRNA was hybridized on the GeneChip Human U133 Plus 2.0 array according to the Affymetrix standard protcol.	Following fragmentation, cRNA was hybridized on the GeneChip Human U133 Plus 2.0 array according to the Affymetrix standard protcol.	Following fragmentation, cRNA was hybridized on the GeneChip Human U133 Plus 2.0 array according to the Affymetrix standard protcol.	Following fragmentation, cRNA was hybridized on the GeneChip Human U133 Plus 2.0 array according to the Affymetrix standard protcol.	Following fragmentation, cRNA was hybridized on the GeneChip Human U133 Plus 2.0 array according to the Affymetrix standard protcol.	Following fragmentation, cRNA was hybridized on the GeneChip Human U133 Plus 2.0 array according to the Affymetrix standard protcol.	Following fragmentation, cRNA was hybridized on the GeneChip Human U133 Plus 2.0 array according to the Affymetrix standard protcol.	Following fragmentation, cRNA was hybridized on the GeneChip Human U133 Plus 2.0 array according to the Affymetrix standard protcol.	Following fragmentation, cRNA was hybridized on the GeneChip Human U133 Plus 2.0 array according to the Affymetrix standard protcol.	Following fragmentation, cRNA was hybridized on the GeneChip Human U133 Plus 2.0 array according to the Affymetrix standard protcol.	Following fragmentation, cRNA was hybridized on the GeneChip Human U133 Plus 2.0 array according to the Affymetrix standard protcol.	Following fragmentation, cRNA was hybridized on the GeneChip Human U133 Plus 2.0 array according to the Affymetrix standard protcol.	Following fragmentation, cRNA was hybridized on the GeneChip Human U133 Plus 2.0 array according to the Affymetrix standard protcol.	Following fragmentation, cRNA was hybridized on the GeneChip Human U133 Plus 2.0 array according to the Affymetrix standard protcol.	Following fragmentation, cRNA was hybridized on the GeneChip Human U133 Plus 2.0 array according to the Affymetrix standard protcol.	Following fragmentation, cRNA was hybridized on the GeneChip Human U133 Plus 2.0 array according to the Affymetrix standard protcol.	Following fragmentation, cRNA was hybridized on the GeneChip Human U133 Plus 2.0 array according to the Affymetrix standard protcol.	Following fragmentation, cRNA was hybridized on the GeneChip Human U133 Plus 2.0 array according to the Affymetrix standard protcol.	Following fragmentation, cRNA was hybridized on the GeneChip Human U133 Plus 2.0 array according to the Affymetrix standard protcol.	Following fragmentation, cRNA was hybridized on the GeneChip Human U133 Plus 2.0 array according to the Affymetrix standard protcol.	Following fragmentation, cRNA was hybridized on the GeneChip Human U133 Plus 2.0 array according to the Affymetrix standard protcol.	Following fragmentation, cRNA was hybridized on the GeneChip Human U133 Plus 2.0 array according to the Affymetrix standard protcol.	Following fragmentation, cRNA was hybridized on the GeneChip Human U133 Plus 2.0 array according to the Affymetrix standard protcol.
!Sample_scan_protocol	GeneChips were scanned using the Affymetrix GeneArray scanner 3000.	GeneChips were scanned using the Affymetrix GeneArray scanner 3000.	GeneChips were scanned using the Affymetrix GeneArray scanner 3000.	GeneChips were scanned using the Affymetrix GeneArray scanner 3000.	GeneChips were scanned using the Affymetrix GeneArray scanner 3000.	GeneChips were scanned using the Affymetrix GeneArray scanner 3000.	GeneChips were scanned using the Affymetrix GeneArray scanner 3000.	GeneChips were scanned using the Affymetrix GeneArray scanner 3000.	GeneChips were scanned using the Affymetrix GeneArray scanner 3000.	GeneChips were scanned using the Affymetrix GeneArray scanner 3000.	GeneChips were scanned using the Affymetrix GeneArray scanner 3000.	GeneChips were scanned using the Affymetrix GeneArray scanner 3000.	GeneChips were scanned using the Affymetrix GeneArray scanner 3000.	GeneChips were scanned using the Affymetrix GeneArray scanner 3000.	GeneChips were scanned using the Affymetrix GeneArray scanner 3000.	GeneChips were scanned using the Affymetrix GeneArray scanner 3000.	GeneChips were scanned using the Affymetrix GeneArray scanner 3000.	GeneChips were scanned using the Affymetrix GeneArray scanner 3000.	GeneChips were scanned using the Affymetrix GeneArray scanner 3000.	GeneChips were scanned using the Affymetrix GeneArray scanner 3000.	GeneChips were scanned using the Affymetrix GeneArray scanner 3000.	GeneChips were scanned using the Affymetrix GeneArray scanner 3000.	GeneChips were scanned using the Affymetrix GeneArray scanner 3000.	GeneChips were scanned using the Affymetrix GeneArray scanner 3000.	GeneChips were scanned using the Affymetrix GeneArray scanner 3000.	GeneChips were scanned using the Affymetrix GeneArray scanner 3000.	GeneChips were scanned using the Affymetrix GeneArray scanner 3000.	GeneChips were scanned using the Affymetrix GeneArray scanner 3000.	GeneChips were scanned using the Affymetrix GeneArray scanner 3000.	GeneChips were scanned using the Affymetrix GeneArray scanner 3000.	GeneChips were scanned using the Affymetrix GeneArray scanner 3000.	GeneChips were scanned using the Affymetrix GeneArray scanner 3000.	GeneChips were scanned using the Affymetrix GeneArray scanner 3000.	GeneChips were scanned using the Affymetrix GeneArray scanner 3000.	GeneChips were scanned using the Affymetrix GeneArray scanner 3000.	GeneChips were scanned using the Affymetrix GeneArray scanner 3000.	GeneChips were scanned using the Affymetrix GeneArray scanner 3000.	GeneChips were scanned using the Affymetrix GeneArray scanner 3000.	GeneChips were scanned using the Affymetrix GeneArray scanner 3000.	GeneChips were scanned using the Affymetrix GeneArray scanner 3000.	GeneChips were scanned using the Affymetrix GeneArray scanner 3000.	GeneChips were scanned using the Affymetrix GeneArray scanner 3000.	GeneChips were scanned using the Affymetrix GeneArray scanner 3000.	GeneChips were scanned using the Affymetrix GeneArray scanner 3000.	GeneChips were scanned using the Affymetrix GeneArray scanner 3000.	GeneChips were scanned using the Affymetrix GeneArray scanner 3000.	GeneChips were scanned using the Affymetrix GeneArray scanner 3000.	GeneChips were scanned using the Affymetrix GeneArray scanner 3000.	GeneChips were scanned using the Affymetrix GeneArray scanner 3000.
!Sample_description	Gene expression data from primary lung ADC	Gene expression data from primary lung ADC	Gene expression data from primary lung ADC	Gene expression data from primary lung ADC	Gene expression data from primary lung ADC	Gene expression data from primary lung ADC	Gene expression data from primary lung ADC	Gene expression data from primary lung ADC	Gene expression data from primary lung ADC	Gene expression data from primary lung ADC	Gene expression data from primary lung ADC	Gene expression data from primary lung ADC	Gene expression data from primary lung ADC	Gene expression data from primary lung ADC	Gene expression data from primary lung ADC	Gene expression data from primary lung ADC	Gene expression data from primary lung ADC	Gene expression data from primary lung ADC	Gene expression data from primary lung ADC	Gene expression data from primary lung ADC	Gene expression data from primary lung ADC	Gene expression data from primary lung ADC	Gene expression data from primary lung ADC	Gene expression data from primary lung ADC	Gene expression data from primary lung ADC	Gene expression data from primary lung ADC	Gene expression data from primary lung ADC	Gene expression data from primary lung ADC	Gene expression data from primary lung ADC	Gene expression data from primary lung ADC	Gene expression data from primary lung ADC	Gene expression data from primary lung ADC	Gene expression data from primary lung ADC	Gene expression data from primary lung ADC	Gene expression data from primary lung ADC	Gene expression data from primary lung ADC	Gene expression data from primary lung ADC	Gene expression data from primary lung ADC	Gene expression data from primary lung ADC	Gene expression data from primary lung ADC	Gene expression data from primary lung ADC	Gene expression data from primary lung ADC	Gene expression data from primary lung ADC	Gene expression data from primary lung ADC	Gene expression data from primary lung ADC	Gene expression data from primary lung ADC	Gene expression data from primary lung ADC	Gene expression data from primary lung ADC	Gene expression data from primary lung ADC
!Sample_data_processing	The data were normalized by the MAS5 algorhythm.	The data were normalized by the MAS5 algorhythm.	The data were normalized by the MAS5 algorhythm.	The data were normalized by the MAS5 algorhythm.	The data were normalized by the MAS5 algorhythm.	The data were normalized by the MAS5 algorhythm.	The data were normalized by the MAS5 algorhythm.	The data were normalized by the MAS5 algorhythm.	The data were normalized by the MAS5 algorhythm.	The data were normalized by the MAS5 algorhythm.	The data were normalized by the MAS5 algorhythm.	The data were normalized by the MAS5 algorhythm.	The data were normalized by the MAS5 algorhythm.	The data were normalized by the MAS5 algorhythm.	The data were normalized by the MAS5 algorhythm.	The data were normalized by the MAS5 algorhythm.	The data were normalized by the MAS5 algorhythm.	The data were normalized by the MAS5 algorhythm.	The data were normalized by the MAS5 algorhythm.	The data were normalized by the MAS5 algorhythm.	The data were normalized by the MAS5 algorhythm.	The data were normalized by the MAS5 algorhythm.	The data were normalized by the MAS5 algorhythm.	The data were normalized by the MAS5 algorhythm.	The data were normalized by the MAS5 algorhythm.	The data were normalized by the MAS5 algorhythm.	The data were normalized by the MAS5 algorhythm.	The data were normalized by the MAS5 algorhythm.	The data were normalized by the MAS5 algorhythm.	The data were normalized by the MAS5 algorhythm.	The data were normalized by the MAS5 algorhythm.	The data were normalized by the MAS5 algorhythm.	The data were normalized by the MAS5 algorhythm.	The data were normalized by the MAS5 algorhythm.	The data were normalized by the MAS5 algorhythm.	The data were normalized by the MAS5 algorhythm.	The data were normalized by the MAS5 algorhythm.	The data were normalized by the MAS5 algorhythm.	The data were normalized by the MAS5 algorhythm.	The data were normalized by the MAS5 algorhythm.	The data were normalized by the MAS5 algorhythm.	The data were normalized by the MAS5 algorhythm.	The data were normalized by the MAS5 algorhythm.	The data were normalized by the MAS5 algorhythm.	The data were normalized by the MAS5 algorhythm.	The data were normalized by the MAS5 algorhythm.	The data were normalized by the MAS5 algorhythm.	The data were normalized by the MAS5 algorhythm.	The data were normalized by the MAS5 algorhythm.
!Sample_platform_id	GPL570	GPL570	GPL570	GPL570	GPL570	GPL570	GPL570	GPL570	GPL570	GPL570	GPL570	GPL570	GPL570	GPL570	GPL570	GPL570	GPL570	GPL570	GPL570	GPL570	GPL570	GPL570	GPL570	GPL570	GPL570	GPL570	GPL570	GPL570	GPL570	GPL570	GPL570	GPL570	GPL570	GPL570	GPL570	GPL570	GPL570	GPL570	GPL570	GPL570	GPL570	GPL570	GPL570	GPL570	GPL570	GPL570	GPL570	GPL570	GPL570
!Sample_contact_name	Takashi,,Kohno	Takashi,,Kohno	Takashi,,Kohno	Takashi,,Kohno	Takashi,,Kohno	Takashi,,Kohno	Takashi,,Kohno	Takashi,,Kohno	Takashi,,Kohno	Takashi,,Kohno	Takashi,,Kohno	Takashi,,Kohno	Takashi,,Kohno	Takashi,,Kohno	Takashi,,Kohno	Takashi,,Kohno	Takashi,,Kohno	Takashi,,Kohno	Takashi,,Kohno	Takashi,,Kohno	Takashi,,Kohno	Takashi,,Kohno	Takashi,,Kohno	Takashi,,Kohno	Takashi,,Kohno	Takashi,,Kohno	Takashi,,Kohno	Takashi,,Kohno	Takashi,,Kohno	Takashi,,Kohno	Takashi,,Kohno	Takashi,,Kohno	Takashi,,Kohno	Takashi,,Kohno	Takashi,,Kohno	Takashi,,Kohno	Takashi,,Kohno	Takashi,,Kohno	Takashi,,Kohno	Takashi,,Kohno	Takashi,,Kohno	Takashi,,Kohno	Takashi,,Kohno	Takashi,,Kohno	Takashi,,Kohno	Takashi,,Kohno	Takashi,,Kohno	Takashi,,Kohno	Takashi,,Kohno
!Sample_contact_email	tkkohno@ncc.go.jp	tkkohno@ncc.go.jp	tkkohno@ncc.go.jp	tkkohno@ncc.go.jp	tkkohno@ncc.go.jp	tkkohno@ncc.go.jp	tkkohno@ncc.go.jp	tkkohno@ncc.go.jp	tkkohno@ncc.go.jp	tkkohno@ncc.go.jp	tkkohno@ncc.go.jp	tkkohno@ncc.go.jp	tkkohno@ncc.go.jp	tkkohno@ncc.go.jp	tkkohno@ncc.go.jp	tkkohno@ncc.go.jp	tkkohno@ncc.go.jp	tkkohno@ncc.go.jp	tkkohno@ncc.go.jp	tkkohno@ncc.go.jp	tkkohno@ncc.go.jp	tkkohno@ncc.go.jp	tkkohno@ncc.go.jp	tkkohno@ncc.go.jp	tkkohno@ncc.go.jp	tkkohno@ncc.go.jp	tkkohno@ncc.go.jp	tkkohno@ncc.go.jp	tkkohno@ncc.go.jp	tkkohno@ncc.go.jp	tkkohno@ncc.go.jp	tkkohno@ncc.go.jp	tkkohno@ncc.go.jp	tkkohno@ncc.go.jp	tkkohno@ncc.go.jp	tkkohno@ncc.go.jp	tkkohno@ncc.go.jp	tkkohno@ncc.go.jp	tkkohno@ncc.go.jp	tkkohno@ncc.go.jp	tkkohno@ncc.go.jp	tkkohno@ncc.go.jp	tkkohno@ncc.go.jp	tkkohno@ncc.go.jp	tkkohno@ncc.go.jp	tkkohno@ncc.go.jp	tkkohno@ncc.go.jp	tkkohno@ncc.go.jp	tkkohno@ncc.go.jp
!Sample_contact_institute	National Cancer Center Research Institute	National Cancer Center Research Institute	National Cancer Center Research Institute	National Cancer Center Research Institute	National Cancer Center Research Institute	National Cancer Center Research Institute	National Cancer Center Research Institute	National Cancer Center Research Institute	National Cancer Center Research Institute	National Cancer Center Research Institute	National Cancer Center Research Institute	National Cancer Center Research Institute	National Cancer Center Research Institute	National Cancer Center Research Institute	National Cancer Center Research Institute	National Cancer Center Research Institute	National Cancer Center Research Institute	National Cancer Center Research Institute	National Cancer Center Research Institute	National Cancer Center Research Institute	National Cancer Center Research Institute	National Cancer Center Research Institute	National Cancer Center Research Institute	National Cancer Center Research Institute	National Cancer Center Research Institute	National Cancer Center Research Institute	National Cancer Center Research Institute	National Cancer Center Research Institute	National Cancer Center Research Institute	National Cancer Center Research Institute	National Cancer Center Research Institute	National Cancer Center Research Institute	National Cancer Center Research Institute	National Cancer Center Research Institute	National Cancer Center Research Institute	National Cancer Center Research Institute	National Cancer Center Research Institute	National Cancer Center Research Institute	National Cancer Center Research Institute	National Cancer Center Research Institute	National Cancer Center Research Institute	National Cancer Center Research Institute	National Cancer Center Research Institute	National Cancer Center Research Institute	National Cancer Center Research Institute	National Cancer Center Research Institute	National Cancer Center Research Institute	National Cancer Center Research Institute	National Cancer Center Research Institute
!Sample_contact_address	5-1-1 Tsukiji	5-1-1 Tsukiji	5-1-1 Tsukiji	5-1-1 Tsukiji	5-1-1 Tsukiji	5-1-1 Tsukiji	5-1-1 Tsukiji	5-1-1 Tsukiji	5-1-1 Tsukiji	5-1-1 Tsukiji	5-1-1 Tsukiji	5-1-1 Tsukiji	5-1-1 Tsukiji	5-1-1 Tsukiji	5-1-1 Tsukiji	5-1-1 Tsukiji	5-1-1 Tsukiji	5-1-1 Tsukiji	5-1-1 Tsukiji	5-1-1 Tsukiji	5-1-1 Tsukiji	5-1-1 Tsukiji	5-1-1 Tsukiji	5-1-1 Tsukiji	5-1-1 Tsukiji	5-1-1 Tsukiji	5-1-1 Tsukiji	5-1-1 Tsukiji	5-1-1 Tsukiji	5-1-1 Tsukiji	5-1-1 Tsukiji	5-1-1 Tsukiji	5-1-1 Tsukiji	5-1-1 Tsukiji	5-1-1 Tsukiji	5-1-1 Tsukiji	5-1-1 Tsukiji	5-1-1 Tsukiji	5-1-1 Tsukiji	5-1-1 Tsukiji	5-1-1 Tsukiji	5-1-1 Tsukiji	5-1-1 Tsukiji	5-1-1 Tsukiji	5-1-1 Tsukiji	5-1-1 Tsukiji	5-1-1 Tsukiji	5-1-1 Tsukiji	5-1-1 Tsukiji
!Sample_contact_city	Chuo-ku	Chuo-ku	Chuo-ku	Chuo-ku	Chuo-ku	Chuo-ku	Chuo-ku	Chuo-ku	Chuo-ku	Chuo-ku	Chuo-ku	Chuo-ku	Chuo-ku	Chuo-ku	Chuo-ku	Chuo-ku	Chuo-ku	Chuo-ku	Chuo-ku	Chuo-ku	Chuo-ku	Chuo-ku	Chuo-ku	Chuo-ku	Chuo-ku	Chuo-ku	Chuo-ku	Chuo-ku	Chuo-ku	Chuo-ku	Chuo-ku	Chuo-ku	Chuo-ku	Chuo-ku	Chuo-ku	Chuo-ku	Chuo-ku	Chuo-ku	Chuo-ku	Chuo-ku	Chuo-ku	Chuo-ku	Chuo-ku	Chuo-ku	Chuo-ku	Chuo-ku	Chuo-ku	Chuo-ku	Chuo-ku
!Sample_contact_zip/postal_code	104-0045	104-0045	104-0045	104-0045	104-0045	104-0045	104-0045	104-0045	104-0045	104-0045	104-0045	104-0045	104-0045	104-0045	104-0045	104-0045	104-0045	104-0045	104-0045	104-0045	104-0045	104-0045	104-0045	104-0045	104-0045	104-0045	104-0045	104-0045	104-0045	104-0045	104-0045	104-0045	104-0045	104-0045	104-0045	104-0045	104-0045	104-0045	104-0045	104-0045	104-0045	104-0045	104-0045	104-0045	104-0045	104-0045	104-0045	104-0045	104-0045
!Sample_contact_country	Japan	Japan	Japan	Japan	Japan	Japan	Japan	Japan	Japan	Japan	Japan	Japan	Japan	Japan	Japan	Japan	Japan	Japan	Japan	Japan	Japan	Japan	Japan	Japan	Japan	Japan	Japan	Japan	Japan	Japan	Japan	Japan	Japan	Japan	Japan	Japan	Japan	Japan	Japan	Japan	Japan	Japan	Japan	Japan	Japan	Japan	Japan	Japan	Japan
!Sample_supplementary_file	ftp://ftp.ncbi.nlm.nih.gov/geo/samples/GSM773nnn/GSM773540/suppl/GSM773540.CEL.gz	ftp://ftp.ncbi.nlm.nih.gov/geo/samples/GSM773nnn/GSM773541/suppl/GSM773541.CEL.gz	ftp://ftp.ncbi.nlm.nih.gov/geo/samples/GSM773nnn/GSM773542/suppl/GSM773542.CEL.gz	ftp://ftp.ncbi.nlm.nih.gov/geo/samples/GSM773nnn/GSM773543/suppl/GSM773543.CEL.gz	ftp://ftp.ncbi.nlm.nih.gov/geo/samples/GSM773nnn/GSM773544/suppl/GSM773544.CEL.gz	ftp://ftp.ncbi.nlm.nih.gov/geo/samples/GSM773nnn/GSM773545/suppl/GSM773545.CEL.gz	ftp://ftp.ncbi.nlm.nih.gov/geo/samples/GSM773nnn/GSM773546/suppl/GSM773546.CEL.gz	ftp://ftp.ncbi.nlm.nih.gov/geo/samples/GSM773nnn/GSM773547/suppl/GSM773547.CEL.gz	ftp://ftp.ncbi.nlm.nih.gov/geo/samples/GSM773nnn/GSM773548/suppl/GSM773548.CEL.gz	ftp://ftp.ncbi.nlm.nih.gov/geo/samples/GSM773nnn/GSM773549/suppl/GSM773549.CEL.gz	ftp://ftp.ncbi.nlm.nih.gov/geo/samples/GSM773nnn/GSM773550/suppl/GSM773550.CEL.gz	ftp://ftp.ncbi.nlm.nih.gov/geo/samples/GSM773nnn/GSM773551/suppl/GSM773551.CEL.gz	ftp://ftp.ncbi.nlm.nih.gov/geo/samples/GSM773nnn/GSM773552/suppl/GSM773552.CEL.gz	ftp://ftp.ncbi.nlm.nih.gov/geo/samples/GSM773nnn/GSM773553/suppl/GSM773553.CEL.gz	ftp://ftp.ncbi.nlm.nih.gov/geo/samples/GSM773nnn/GSM773554/suppl/GSM773554.CEL.gz	ftp://ftp.ncbi.nlm.nih.gov/geo/samples/GSM773nnn/GSM773555/suppl/GSM773555.CEL.gz	ftp://ftp.ncbi.nlm.nih.gov/geo/samples/GSM773nnn/GSM773556/suppl/GSM773556.CEL.gz	ftp://ftp.ncbi.nlm.nih.gov/geo/samples/GSM773nnn/GSM773557/suppl/GSM773557.CEL.gz	ftp://ftp.ncbi.nlm.nih.gov/geo/samples/GSM773nnn/GSM773558/suppl/GSM773558.CEL.gz	ftp://ftp.ncbi.nlm.nih.gov/geo/samples/GSM773nnn/GSM773559/suppl/GSM773559.CEL.gz	ftp://ftp.ncbi.nlm.nih.gov/geo/samples/GSM773nnn/GSM773560/suppl/GSM773560.CEL.gz	ftp://ftp.ncbi.nlm.nih.gov/geo/samples/GSM773nnn/GSM773561/suppl/GSM773561.CEL.gz	ftp://ftp.ncbi.nlm.nih.gov/geo/samples/GSM773nnn/GSM773562/suppl/GSM773562.CEL.gz	ftp://ftp.ncbi.nlm.nih.gov/geo/samples/GSM773nnn/GSM773563/suppl/GSM773563.CEL.gz	ftp://ftp.ncbi.nlm.nih.gov/geo/samples/GSM773nnn/GSM773564/suppl/GSM773564.CEL.gz	ftp://ftp.ncbi.nlm.nih.gov/geo/samples/GSM773nnn/GSM773565/suppl/GSM773565.CEL.gz	ftp://ftp.ncbi.nlm.nih.gov/geo/samples/GSM773nnn/GSM773566/suppl/GSM773566.CEL.gz	ftp://ftp.ncbi.nlm.nih.gov/geo/samples/GSM773nnn/GSM773567/suppl/GSM773567.CEL.gz	ftp://ftp.ncbi.nlm.nih.gov/geo/samples/GSM773nnn/GSM773568/suppl/GSM773568.CEL.gz	ftp://ftp.ncbi.nlm.nih.gov/geo/samples/GSM773nnn/GSM773569/suppl/GSM773569.CEL.gz	ftp://ftp.ncbi.nlm.nih.gov/geo/samples/GSM773nnn/GSM773570/suppl/GSM773570.CEL.gz	ftp://ftp.ncbi.nlm.nih.gov/geo/samples/GSM773nnn/GSM773571/suppl/GSM773571.CEL.gz	ftp://ftp.ncbi.nlm.nih.gov/geo/samples/GSM773nnn/GSM773572/suppl/GSM773572.CEL.gz	ftp://ftp.ncbi.nlm.nih.gov/geo/samples/GSM773nnn/GSM773573/suppl/GSM773573.CEL.gz	ftp://ftp.ncbi.nlm.nih.gov/geo/samples/GSM773nnn/GSM773574/suppl/GSM773574.CEL.gz	ftp://ftp.ncbi.nlm.nih.gov/geo/samples/GSM773nnn/GSM773575/suppl/GSM773575.CEL.gz	ftp://ftp.ncbi.nlm.nih.gov/geo/samples/GSM773nnn/GSM773576/suppl/GSM773576.CEL.gz	ftp://ftp.ncbi.nlm.nih.gov/geo/samples/GSM773nnn/GSM773577/suppl/GSM773577.CEL.gz	ftp://ftp.ncbi.nlm.nih.gov/geo/samples/GSM773nnn/GSM773578/suppl/GSM773578.CEL.gz	ftp://ftp.ncbi.nlm.nih.gov/geo/samples/GSM773nnn/GSM773579/suppl/GSM773579.CEL.gz	ftp://ftp.ncbi.nlm.nih.gov/geo/samples/GSM773nnn/GSM773580/suppl/GSM773580.CEL.gz	ftp://ftp.ncbi.nlm.nih.gov/geo/samples/GSM773nnn/GSM773581/suppl/GSM773581.CEL.gz	ftp://ftp.ncbi.nlm.nih.gov/geo/samples/GSM773nnn/GSM773582/suppl/GSM773582.CEL.gz	ftp://ftp.ncbi.nlm.nih.gov/geo/samples/GSM773nnn/GSM773583/suppl/GSM773583.CEL.gz	ftp://ftp.ncbi.nlm.nih.gov/geo/samples/GSM773nnn/GSM773584/suppl/GSM773584.CEL.gz	ftp://ftp.ncbi.nlm.nih.gov/geo/samples/GSM773nnn/GSM773585/suppl/GSM773585.CEL.gz	ftp://ftp.ncbi.nlm.nih.gov/geo/samples/GSM773nnn/GSM773586/suppl/GSM773586.CEL.gz	ftp://ftp.ncbi.nlm.nih.gov/geo/samples/GSM773nnn/GSM773587/suppl/GSM773587.CEL.gz	ftp://ftp.ncbi.nlm.nih.gov/geo/samples/GSM773nnn/GSM773588/suppl/GSM773588.CEL.gz
!Sample_data_row_count	54675	54675	54675	54675	54675	54675	54675	54675	54675	54675	54675	54675	54675	54675	54675	54675	54675	54675	54675	54675	54675	54675	54675	54675	54675	54675	54675	54675	54675	54675	54675	54675	54675	54675	54675	54675	54675	54675	54675	54675	54675	54675	54675	54675	54675	54675	54675	54675	54675
!series_matrix_table_begin
ID_REF	GSM773540	GSM773541	GSM773542	GSM773543	GSM773544	GSM773545	GSM773546	GSM773547	GSM773548	GSM773549	GSM773550	GSM773551	GSM773552	GSM773553	GSM773554	GSM773555	GSM773556	GSM773557	GSM773558	GSM773559	GSM773560	GSM773561	GSM773562	GSM773563	GSM773564	GSM773565	GSM773566	GSM773567	GSM773568	GSM773569	GSM773570	GSM773571	GSM773572	GSM773573	GSM773574	GSM773575	GSM773576	GSM773577	GSM773578	GSM773579	GSM773580	GSM773581	GSM773582	GSM773583	GSM773584	GSM773585	GSM773586	GSM773587	GSM773588
1007_s_at	2955.72	2278.31	2789.68	2517.98	1659.79	3031.72	3128.15	2055.75	1962.67	2741	1846.62	1892.68	2541.92	4346.45	6752.11	2385.72	3981.7	2382.61	1948.85	1017.62	2252.28	2118.43	1703.57	2472.94	3642.22	1779.39	1966.94	1781.14	2429.56	2713.3	2061.63	1373.88	1445.91	2103.09	2035.9	4311.35	960.183	1363.13	2647.32	2908.63	1256.03	2808.07	2414.7	1847.54	2535.99	2529.79	1461.27	3051.63	1227.09
1053_at	316.621	496.104	460.947	493.378	283.422	378.949	489.952	435.698	361.991	387.057	338.499	293.499	754.73	232.12	421.623	355.351	350.25	320.247	333.877	788.918	772.86	296.081	504.37	620.038	403.517	366.939	306.289	238.439	415.578	345.234	237.537	296.889	373.991	359.675	385.347	263.184	220.968	319.791	190.431	562.819	290.823	1332.51	460.055	293.981	518.614	453.175	656.664	366.836	305.582
117_at	334.935	359.713	289.458	362.904	295.594	199.536	364.206	221.348	225.628	382.45	274.672	285.333	371.953	85.4611	76.8251	414.389	170.858	214.113	320.983	674.208	150.387	412.042	335.154	238.916	182.812	475.175	263.105	237.727	527.952	183.926	271.922	798.813	689.116	335.794	463.152	513.208	207.483	295.194	134.623	399.874	396.872	400.876	229.033	324.692	556.183	427.631	563.817	245.72	347.539
121_at	300.466	697.614	491.832	287.804	197.953	226.259	422.497	336.386	222.987	530.522	264.39	346.734	254.625	300.621	350.568	343.398	201.887	579.754	225.19	566.45	467.065	314.218	515.83	264.328	310.667	329.051	477.157	535.903	282.139	339.825	246.282	515.74	446.362	314.138	392.623	445.454	449.278	288.704	421.95	188.581	371.575	471.969	247.79	374.823	810.333	351.067	915.526	459.671	306.706
1255_g_at	38.1573	6.80399	23.518	7.85302	15.5314	1.44525	26.4209	50.2566	18.0412	14.1434	13.7216	2.37065	409.8	5.87391	19.8299	144.769	43.4936	47.8526	137.226	21.9371	117.933	36.7272	63.9483	62.8871	6.92969	144.324	75.3557	27.7082	41.906	2.49935	6.99608	69.2625	192.796	199.16	34.3097	19.9234	19.3471	36.1444	28.8854	4.10509	47.3087	34.4489	39.4824	76.4215	9.01791	75.8968	95.0301	45.8223	4.62135
1294_at	1260.47	591.059	1203.43	777.8	895.781	1067.08	1134.96	1358.17	1034.79	787.868	1156.82	1161.03	800.615	1229.72	1113.6	949.112	732.666	524.613	310.018	1038.85	656.08	1167.94	1000.91	914.543	866.633	835.9	905.2	755.551	817.593	980.457	843.122	969.635	996.847	421.402	1243.07	1212.19	947.819	1202.23	1085.17	763.176	960.897	668.01	406.282	629.898	792.389	1118.34	524.94	804.372	1118.35
1316_at	240.06	236.703	128.067	156.006	139.512	130.153	179.243	150.599	165.168	217.478	213.859	136.119	130.073	127.395	190.341	144.671	143.901	192.923	199.105	119.906	139.611	352.768	146.948	173.952	129.447	160.967	144.679	257.772	130.178	161.27	163.523	141.356	188.845	93.5799	165.913	161.267	168.851	228.318	204.321	127.457	188.534	131.176	115.554	149.462	200.827	174.05	167.955	225.161	135.926
1320_at	56.5754	46.1613	48.0765	49.8616	36.5396	9.0185	82.7111	57.0317	26.3521	20.8121	40.7399	37.6379	51.1162	58.2841	39.3178	26.7355	7.0727	30.7941	5.80933	62.5255	116.504	33.3137	62.0451	30.683	30.091	45.5402	52.693	43.9411	41.258	7.57014	29.1515	40.9304	28.1326	38.6416	52.1655	46.4723	42.9931	13.7459	45.0498	41.3282	54.5492	8.82778	21.1327	34.584	14.2718	45.7775	57.8961	47.4799	32.9864
1405_i_at	577.627	1150.3	354.95	686.536	463.993	3731.57	548.4	1907.86	905.231	2039.96	512.09	2351.68	2346.26	850.181	610.042	4396.79	997.317	1390.81	231.875	2836.26	894.237	4143.71	2691.85	2898.12	1011.27	2143.92	1562.72	2139.3	725.663	1543.9	2917.03	1288.16	6068.53	1098.73	1500.24	3100.45	4852.08	2420.03	1076.02	944.755	3141.86	1326.54	880.067	3556.78	1108.72	1839.55	1957.04	1021.81	2805.64
1431_at	65.0696	21.3637	4.63179	24.9504	23.7985	69.2796	38.2399	23.3259	35.4582	26.9494	25.3143	95.444	39.2102	26.8554	73.4323	70.2023	19.298	21.1466	29.4479	24.7754	59.5601	48.8281	53.7073	30.0175	37.5703	32.5875	45.5523	42.1157	42.421	53.9974	71.4136	57.4405	27.9911	53.9942	43.0785	167.234	72.9279	52.8848	67.4313	71.1329	82.3954	115.731	36.2097	18.3579	35.5887	22.3945	48.9217	29.073	57.5395
1438_at	104.168	115.095	109.028	64.7957	83.2786	43.3902	163.611	126.375	39.2934	171.373	94.9214	41.0957	59.7407	83.9808	33.8805	94.313	808.351	57.2452	77.963	9.78189	46.9003	51.7427	5.48641	4.77547	99.7594	18.6322	86.5881	93.3168	149.112	54.4405	106.958	44.5553	63.999	60.4929	52.8111	225.917	86.3249	61.8934	71.9	67.9039	106.84	86.025	70.9872	82.5444	45.7508	38.4998	93.6771	78.3116	153.358
1487_at	604.928	665.164	716.041	646.154	414.298	450.887	503.816	413.791	485.465	666.577	481.756	377.72	429.837	589.498	728.263	599.004	416.232	454.205	637.116	566.666	570.31	403.517	650.31	567.388	608.921	754.042	491.909	623.602	461.781	492.564	499.203	411.889	623.011	332.845	402.061	595.014	465.426	492.857	589.481	598.422	484.409	616.835	432.523	476.54	841.668	366.375	426.703	615.861	399.018
1494_f_at	121.139	87.5714	85.8198	73.5926	82.5566	79.5876	78.4056	56.3215	56.266	99.7555	110.184	80.3975	55.3585	72.6092	79.1219	48.1776	85.389	82.4621	91.6264	94.6011	62.2661	136.712	64.417	71.0212	65.8663	66.0323	65.3011	94.2232	74.5105	101.401	72.2908	61.0775	97.34	61.7694	65.7609	95.911	104.892	91.9869	86.4597	70.7563	101.642	112.22	144.006	88.8289	108.168	89.1133	76.3514	112.461	75.2277
1552256_a_at	739.685	640.926	434.814	804.863	293.632	557.99	470.688	420.941	808.364	583.885	437.172	260.186	245.006	355.215	602.465	333.943	759.614	383.569	272.817	453.846	297.411	436.661	766.415	402.183	558.219	558.657	350.039	1308.27	401.917	305.117	366.301	438.221	648.652	2211.29	397.605	1620.99	414.722	514.938	402.927	276.374	613.995	767.104	263.409	843.448	1209.73	419.35	1021.18	702.542	407.379
1552257_a_at	625.401	1083.94	976.554	864.994	483.697	805.641	1029.95	605.062	1008.58	606.613	422.519	599.962	2122.91	2855.5	1930	1102	886.995	471.39	725.148	1569.61	910.479	659.952	2591.11	1068.75	570.36	1826.87	1003.95	729.576	568.199	439.858	1228.32	544.604	1101.92	985.023	979.121	1173.1	535.904	684.373	842.141	649.854	717.129	1791.2	845.913	914.866	1134.45	964.556	1330.15	1266.5	649.635
1552258_at	80.0209	102.908	64.5026	22.746	67.314	92.9891	55.6423	68.906	73.495	33.8929	93.2595	151.872	118.696	35.6047	83.821	132.774	100.323	101.924	100.27	49.1945	66.7863	57.2183	75.271	83.6457	37.6815	82.0505	68.8692	24.3903	61.8613	51.9084	130.692	103.405	87.1194	62.3075	115.01	99.1719	49.5128	106.277	100.194	49.4351	75.2466	85.9672	36.7636	72.548	95.8137	73.2671	54.5659	68.3229	62.9913
1552261_at	766.522	161.291	86.7832	214.637	168.42	123.21	94.9402	241.562	501.513	148.155	279.694	321.988	4.43976	32.6705	77.2248	73.3374	117.099	72.5749	101.036	38.8712	53.1699	78.831	46.7213	71.8265	59.7499	52.2452	99.3584	74.787	138.091	78.3058	142.158	156.477	48.6193	48.2602	147.478	306.251	47.7989	111.969	48.4882	104.85	109.962	42.7174	202.006	55.8394	67.1323	92.0608	114.381	140.121	10.093
1552263_at	480.211	366.055	486.077	256.411	185.312	398.935	336.807	355.732	342.55	394.21	369.868	350.076	384.365	255.749	185.895	365.151	374.737	499.227	187.302	1029.08	348.74	294.535	344.551	374.454	437.045	537.838	421.074	676.057	318.73	456.856	426.046	347.087	485.68	268.552	409.193	416.766	461.289	377.147	360.33	203.829	446.309	442.723	231.329	575.166	624.182	398.123	294.743	292.856	476.405
1552264_a_at	164.605	297.384	341.875	193.953	114.871	259.486	195.642	200.417	171.897	212.121	184.976	198.372	272.186	174.533	171.295	203.388	155.963	374.369	113.484	707.655	233.916	151.463	171.106	179.763	321.015	334.999	269.928	400.68	195.838	276.489	205.336	212.556	214.829	146.643	211.414	266.358	304.704	221.571	299.021	234.381	268.122	313.485	168.761	305.045	302.361	232.11	172.73	273.034	390.572
1552266_at	35.9162	26.7867	14.2077	33.5185	11.1103	32.5472	28.1674	49.7264	2.28175	33.7834	3.27977	13.8735	31.933	4.56381	47.3196	25.0926	76.1411	37.8692	17.0588	16.8991	141.884	58.3981	83.221	7.34128	46.3778	68.6179	52.7282	15.0799	22.2498	23.7402	17.0483	29.4107	32.8802	7.29121	43.7986	199.13	22.5165	89.6412	29.373	6.38987	38.6868	43.0822	47.59	44.8424	22.1998	6.08775	9.8288	32.2612	30.4444
1552269_at	7.68246	33.9534	57.8664	22.8691	35.8241	76.7927	31.029	26.4145	68.3043	29.8329	49.7282	51.5517	36.9675	2.02087	28.7184	3.50807	36.4803	60.3278	60.8292	58.0663	50.1921	246.308	33.3456	27.4137	39.5315	38.5734	92.8844	3.2009	34.2832	31.9361	3.51357	41.1069	30.1281	36.0117	32.6644	5.06035	23.2783	72.7736	82.5173	41.7124	45.016	37.4885	23.6165	28.5218	34.1433	41.1641	50.2526	85.7746	119.876
1552271_at	20.5798	9.61735	17.6446	9.28361	16.7216	23.6262	6.12364	7.44765	12.6124	7.14508	10.6084	7.69605	12.6921	9.05283	10.4175	11.1499	4.69325	6.06254	14.4854	6.60713	14.5047	17.4865	7.09616	26.5431	11.9057	12.7966	15.0212	10.5889	9.04651	13.0322	9.76747	10.0727	21.0431	19.7937	6.49492	12.3671	17.5141	5.43325	15.2553	2.95454	10.7714	26.936	16.3432	9.03281	13.3923	5.83527	12.1251	19.6154	5.07564
1552272_a_at	50.4381	31.2546	53.4466	41.3866	55.7805	54.9116	43.203	43.4538	9.55722	19.542	13.0859	42.4001	17.4259	20.9808	61.8445	61.7026	33.3955	3.51993	43.0786	54.9115	36.6896	24.8168	11.4614	71.7373	6.63819	24.8242	9.97298	91.1411	20.2598	36.2113	11.6362	38.3916	32.4254	27.3713	14.3367	51.1379	11.3298	45.2321	17.3624	55.5486	42.0862	39.2568	68.1461	32.0829	59.4065	39.3317	31.3341	29.3914	49.2513
1552274_at	179.914	99.408	151.576	64.4564	132.391	167.574	109.201	133.268	140.355	79.9041	138.176	167.868	98.6141	113.168	89.3576	124.52	173.346	128.395	78.5439	104.615	110.328	343.368	154.546	115.647	85.6631	160.206	118.883	217.324	147.588	166.882	192.969	150.274	144.274	72.1551	192.377	123.418	185.01	296.854	91.663	105.958	249.855	56.2579	97.5053	187.445	171.481	253.836	123.416	202.359	248.525
1552275_s_at	147.286	147.994	280.202	155.347	181.854	152.784	178.201	212.885	99.5646	127.604	141.93	154.606	118.496	173.294	118.514	115.158	164.927	118.375	56.8298	203.464	167.478	223.764	153.702	176.203	186.266	189.731	113.902	244.725	263.012	292.846	251.093	236.164	233.363	140.602	175.158	196.441	361.861	221.965	118.435	217.653	258.076	97.3434	237.101	238.832	315.223	142.802	212.856	255.224	387.457
1552276_a_at	35.0662	36.444	33.8312	3.53342	43.8272	47.7018	16.9516	45.2562	5.64167	37.9971	40.2366	61.9251	33.2323	12.5183	8.03488	30.8539	28.135	36.4008	80.7918	32.2988	48.0608	31.4477	13.7729	23.5662	10.7452	38.1069	15.2747	23.5404	9.1237	63.4686	2.69217	53.5529	29.5062	5.95236	28.088	3.34303	88.8165	5.48643	60.7378	47.774	52.217	26.6715	35.9034	38.401	33.2682	56.7435	47.1931	17.981	9.90735
1552277_a_at	254.924	349.668	307.402	222.655	341.719	260.262	285.468	342.072	256.341	307.171	337.498	396.255	809.779	325.736	305.886	505.677	455.766	499.729	569.486	418.794	901.542	237.307	375.921	635.706	334.172	498.844	286.664	320.733	534.356	241.294	366.241	457.741	499.091	880.809	471.123	389.248	209.241	333.647	438.257	311.418	516.832	853.12	338.114	547.391	338.96	483.685	522.535	338.159	324.405
1552278_a_at	50.1955	37.4473	56.4269	94.4582	42.0107	71.3572	89.6239	71.6975	86.0345	59.3277	41.8895	40.0902	45.9977	37.7367	66.9217	111.924	62.6926	78.3573	82.0558	114.061	57.7926	59.9651	59.9143	47.7356	61.4451	9.49446	40.1913	78.1999	51.9236	74.4729	36.7235	69.3863	41.8153	45.6584	49.1534	141.303	57.7086	65.0815	84.9886	66.0501	51.8437	75.4229	16.453	66.7646	76.882	65.1944	95.516	77.7593	9.15367
1552279_a_at	217.904	135.534	148.387	194.615	138.184	141.422	120.149	126.247	163.698	202.145	105.021	167.951	116.384	112.9	122.713	130.855	123.379	160.171	157.092	207.453	192.703	152.326	210.456	268.072	96.2942	131.348	115.806	205.115	127.865	166.498	141.767	169.172	183.618	182.81	147.324	139.003	176.593	146.498	150.197	121.47	140.843	150.423	154.232	144.176	155.937	170.016	159.28	148.082	140.6
1552280_at	37.52	48.4935	14.5245	28.1528	30.1793	58.8396	24.2606	22.3376	19.7328	23.8386	9.89289	27.2888	32.4989	17.8019	18.2048	25.4495	9.65	58.733	3.55334	68.9232	43.5483	24.6228	103.294	29.6153	50.9388	167.855	68.1291	119.031	12.2511	81.5204	92.6772	38.0249	78.655	10.6251	44.9481	57.72	229.048	94.1424	35.7539	75.0824	69.8686	21.5237	16.329	48.0686	17.6919	50.9864	55.707	42.3752	146.606
1552281_at	21.9947	27.3446	15.5031	17.8112	18.9991	28.3601	47.3441	54.2811	16.7966	118.848	23.9235	32.9955	39.7324	91.3887	90.3479	58.6443	13.2386	19.3209	51.9177	21.0443	16.8712	59.1557	94.2254	108.799	69.9054	107.174	61.5057	106.438	76.241	109.916	23.0996	63.0213	108.966	128.3	16.2614	94.587	18.1043	86.6991	12.7371	56.3295	41.0378	81.4001	14.4244	67.2411	124.159	52.5869	76.5469	100.598	34.3949
1552283_s_at	1042.64	152.896	214.804	304.997	524.656	619.989	108.363	900.815	1181.48	303.049	408.637	572.623	25.5232	247.101	745.777	870.58	162.931	437.887	979.197	60.8781	59.8933	896.286	345.408	587.452	299.604	460.347	445.761	306.825	157.649	812.511	327.455	381.294	179.01	56.7659	564.776	227.88	198.454	355.056	1748.55	783.443	181.199	228.125	280.643	105.923	216.519	159.268	111.188	840.694	352.526
1552286_at	427.76	332.485	306.713	350.464	257.58	208.462	480.328	262.059	402.868	462.165	262.195	325.852	815.763	219.374	245.097	327.14	430.374	348.156	196.43	392.657	384.604	265.79	681.221	483.039	181.371	173.993	173.382	345.701	302.367	352.957	388.202	403.584	278.847	601.318	418.389	288.226	356.091	352.13	457.326	286.325	180.528	257.531	474.247	270.65	425.157	314.514	225.405	184.398	240.239
1552287_s_at	615.006	546.291	452.335	299.278	720.778	784.777	420.399	535.572	797.531	380.648	561.025	668.784	511.334	309.941	496.497	426.384	1161.04	623.923	552.631	248.588	619.451	854.65	751.54	527.726	776.19	581.712	527.574	479.178	438.688	818.583	827.982	884.399	502.081	446.985	686.711	334.548	517.457	854.668	460.054	669.715	659.356	456.221	204.116	304.978	641.32	309.094	387.769	640.171	620.865
1552288_at	21.7858	22.8018	36.6482	29.7112	35.2459	24.2662	85.3638	2.8409	26.8931	5.66282	40.4065	32.4273	24.4875	1.92153	5.05249	3.92941	16.929	15.5815	30.5396	1.27718	15.6525	1.63954	26.9044	20.5263	38.1034	13.7704	30.1937	25.5198	36.553	17.5671	30.7919	57.7506	36.7829	30.8966	37.7082	32.7319	11.4037	29.3296	30.479	3.47648	89.4204	4.39342	42.6686	20.3649	40.8272	20.4337	65.2979	11.1104	25.5175
1552289_a_at	124.245	155.884	322.429	28.996	354.338	85.4391	831.437	96.368	93.1941	78.4137	207.311	78.6736	109.841	54.2121	54.7007	60.6064	68.5164	158.31	66.545	44.423	84.7538	54.4166	94.7098	150.272	29.3403	74.1555	78.8908	48.2898	306.614	39.2973	44.7954	498.035	213.591	106.85	243.749	89.2435	313.808	142.526	104.666	60.9228	735.397	84.4451	102.561	88.4304	150.051	225.112	554.361	59.5029	364.237
1552291_at	814.641	707.939	638.217	541.449	695.035	578.109	668.072	426.024	1050.4	622.712	759.068	518.089	464.625	425.584	651.741	639.146	745.248	397.293	761.061	434.332	491.503	691.822	655.353	324.386	341.14	605.125	529.837	711.985	395.885	461.782	656.211	524.48	672.433	400.725	434.47	597.403	314.417	492.472	959.181	547.493	439.334	877.166	521.808	587.888	823.819	652.37	759.322	500.852	465.922
1552293_at	52.5355	8.66216	12.3512	8.52043	8.87383	37.9035	7.38957	42.8167	9.70918	5.57179	7.41554	9.69311	55.1655	6.60084	8.99393	10.5245	3.28792	6.64141	6.73097	20.4731	3.96985	2.94071	12.6661	10.9008	4.42697	7.34085	2.5621	13.3826	21.5449	5.25883	9.47053	8.16355	29.1757	6.20168	3.30501	11.5476	13.097	8.11915	9.29075	8.61157	6.26016	47.4811	17.3102	11.2464	16.6178	8.88234	4.38005	5.88468	11.3329
1552295_a_at	235.728	236.458	329.273	330.258	242.432	188.705	309.663	266.913	188.825	248.722	239.462	154.718	312.478	217.828	148.712	251.394	245.475	348.377	252.451	376.664	463.524	153.828	254.414	260.198	339.428	239.838	337.735	164.171	464.543	132.114	163.474	319.221	262.642	359.973	359.66	142.209	209.403	240.592	196.046	186.519	321.752	260.238	275.093	257.541	260.961	225.807	313.927	153.299	270.976
1552296_at	222.669	3.59075	24.94	30.0722	94.5712	67.1331	22.4146	67.8056	211.776	64.9625	115.047	31.5505	15.6555	89.4648	181.264	93.5511	111.525	9.89556	56.8022	11.085	3.68262	255.682	50.8145	32.0987	54.8513	39.9489	63.1538	16.1626	41.9139	65.685	11.0645	83.7693	26.6634	32.5397	21.5396	43.4797	5.06331	111.705	58.2312	54.4423	27.3316	52.014	75.3762	23.9186	168.512	56.8782	35.6868	69.4518	79.974
1552299_at	106.18	88.323	157.595	110.885	93.0002	96.592	84.9748	134.411	89.8619	141.869	53.4226	122.408	49.0083	122.807	159.371	49.5197	239.459	70.937	103.451	45.3612	50.532	113.792	97.7726	73.8356	160.192	44.5958	110.497	80.3357	129.547	163.498	111.049	69.9357	66.5833	51.2753	98.0018	33.4226	78.526	92.6122	138.613	262.138	15.6459	79.0198	95.8005	84.1245	52.2916	109.458	38.7689	226.1	93.6885
1552301_a_at	119.494	58.7407	53.2035	57.0698	70.0525	122.184	94.2744	55.0849	83.6885	94.9941	115.571	88.8577	62.8323	44.1067	72.2296	78.8109	76.9224	77.9697	70.9726	60.9695	118.367	150.132	90.4574	69.0274	60.9303	62.9165	72.9998	98.4841	80.2707	51.7794	96.0271	117.825	175.322	280.582	78.8983	126.998	217.721	133.898	42.3091	50.7152	149.752	118.992	60.3094	45.0451	84.3552	77.0739	70.6794	92.7914	96.8644
1552302_at	498.291	284.916	197.939	235.451	238.795	272.86	275.531	260.476	370.275	340.028	273.24	305.197	323.5	265.878	225.981	595.049	235.453	388.642	291.875	481.759	295.796	494.789	604.959	475.981	306.766	391.593	330.993	561.827	370.142	283.605	374.985	516.889	620.325	312.447	481.219	251.603	502.975	405.782	528.849	296.658	468.886	384.561	144.657	290.632	475.943	308.246	318.749	593.753	504.712
1552303_a_at	280.139	212.836	141.797	208.976	151.603	184.409	133.194	188.255	227.88	239.996	230.659	164.566	200.587	150.616	166.833	251.335	195.222	267.017	187.887	325.759	206.588	234.686	321.675	265.127	197.859	264.316	228.62	286.226	297.887	189.454	288.632	268.709	331.834	128.41	310.286	165.956	293.916	222.884	227.178	185.108	310.255	265.505	148.272	179.515	197.767	177.268	175.53	362.884	325.2
1552304_at	76.2025	153.136	104.388	103.902	93.1315	106.945	127.913	67.6766	39.8133	73.1815	87.5002	126.766	327.427	131.07	174.404	159.242	147.979	164.651	22.359	74.9605	42.6401	81.7123	92.1522	69.5683	54.1023	82.8475	99.3386	90.5862	90.3465	84.7433	89.9736	90.8893	86.6503	91.1218	91.6686	173.075	103.701	63.6641	107.305	238.286	133.312	187.838	53.0887	146.13	108.387	114.305	237.81	140.871	92.7276
1552306_at	137.676	273.037	100.516	189.851	141.476	149.635	147.001	179.907	115.021	179.272	198.46	300.363	381.178	154.377	160.936	238.13	179.018	227.175	37.4498	151.68	128.831	93.8896	138.624	190.354	182.092	155.378	115.527	169.246	134.319	143.137	127.503	115.343	143.521	190.279	118.71	203.991	112.574	104.968	188.222	264.219	112.264	273.029	179.118	132.896	181.612	175.987	386.891	162.57	116.461
1552307_a_at	157.898	274.19	205.983	204.124	160.329	183.528	185.066	194.869	181.752	156.982	229.885	144.658	138.403	222.925	168.793	191.894	200.546	223.194	583.68	284.443	231.343	186.077	489.003	283.698	316.998	116.587	163.942	191.864	206.151	155.373	246.874	187.35	224.938	259.66	159.787	165.09	189.446	190.417	203.365	221.739	197.382	206.662	94.3555	273.013	195.866	160.352	264.564	229.139	223.091
1552309_a_at	186.678	328.671	410.724	224.228	240.435	810.908	866.586	638.65	490.832	368.703	375.031	352.126	1014.91	578.536	309.426	416.968	299.03	928.555	661.836	457.415	645.892	1305.75	664.318	473.882	482.668	865.271	1006.74	741.197	871.219	469.864	758.216	527.82	1429.81	451.742	831.963	428.583	2218.9	1053.84	368.608	682.287	1288.6	676.972	294.758	823.342	456.053	581.495	1409.79	812.202	2906.83
1552310_at	887.621	736.716	713.574	861.433	1029.51	706.785	769.316	848.712	448.303	678.019	711.35	757.053	544.195	1193.69	1257.65	358.068	914.08	646.572	438.962	597.385	607.336	1029.22	574.702	857.314	837.417	591.308	764.44	903.716	662.49	1004.34	880.21	781.564	694.153	586.519	800.768	807.357	917.158	881.971	663.294	979.546	710.3	651.092	575.053	762.483	838.333	736.845	1061.35	1128.94	840.987
1552311_a_at	122.615	90.4593	62.1378	77.2619	108.616	206.743	169.108	156.385	186.624	139.963	92.5892	105.248	226.029	112.491	168.433	73.1305	204.214	192.95	136.364	89.9093	118.32	195.938	226.541	221.485	197.316	141.818	69.5288	162.343	134.458	131.837	127.945	43.5402	168.512	57.619	181.371	188.595	239.757	182.524	105.913	81.6109	168.435	102.777	159.974	63.226	163.56	147.823	211.156	175.391	226.445
1552312_a_at	147.566	310.93	194.76	391.212	283.034	219.549	221.155	272.536	159.112	169.74	215.423	121.803	237.846	383.394	121.66	151.382	206.318	183.942	377.005	202.513	311.646	160.125	231.76	235.855	263.139	252.783	258.934	185.149	234.909	220.97	203.986	172.788	385.783	418.475	212.188	232.644	274.241	176.134	198.066	158.759	295.731	122.198	250.344	330.773	213.053	97.2797	193.137	332.569	245.173
1552314_a_at	78.5633	55.9814	52.2448	57.0087	16.924	58.6022	10.9272	49.7641	26.2362	43.3298	75.1226	53.2512	49.9589	30.3036	45.4282	45.0699	47.6194	45.8422	45.5982	38.0578	98.2964	60.7511	44.5911	109.766	39.8415	90.2271	49.326	46.9001	92.4648	48.0541	37.1188	52.4762	59.3844	74.562	44.4867	49.585	53.7024	34.3088	44.7422	68.9212	70.4622	40.881	79.2877	37.9566	29.8618	49.5718	41.4913	44.0505	34.2826
1552315_at	66.7517	233.334	159.338	191.802	160.402	432.173	266.628	280.043	139.025	380.284	155.866	243.283	263.66	205.771	119.378	166.125	148.468	227.663	71.7508	338.265	262.333	485.365	268.501	281.108	302.88	233.377	348.658	300.543	234.382	323.505	302.412	219.832	477.704	228.547	344.317	330.225	448.175	378.961	154.248	250.223	349.902	239.222	115.236	377.978	161.407	197.898	192.538	261.233	919.453
1552316_a_at	380.161	564.719	477.577	526.051	322.45	1210.64	531.073	755.137	613.768	869.26	387.973	909.039	606.545	500.418	522.162	890.655	360.893	753.728	201.788	844.301	622.933	2147.23	1220.14	865.271	720.891	667.567	768.35	1366.94	596.207	973.069	1155.02	765.332	1583.29	582.033	931.764	926.019	1310.51	1096.64	506.944	753.356	1102.28	740.235	302.054	1585.51	677.341	783.703	513.424	671.222	2653.64
1552318_at	82.7787	186.525	166.091	215.487	147.032	643.793	197.87	398.581	204.592	554.047	189.301	348.591	231.836	225.255	268.237	188.429	147.051	268.843	83.31	190.934	262.051	732.884	527.063	326.153	278.652	107.577	418.732	540.07	269.763	563.568	739.79	304.379	796.086	138.962	405.918	239.536	657.086	392.008	243.745	334.099	482.242	166.508	79.8753	737.165	224.012	209.422	156.241	289.853	1146.72
1552319_a_at	54.4757	24.6755	11.9024	6.77932	5.11843	14.4184	4.92468	10.8517	17.1046	30.8582	14.0838	4.89752	21.3668	26.4522	19.3086	21.7001	18.071	10.9539	1.9989	35.018	8.52578	25.6456	26.6574	16.1518	17.6736	18.225	5.94123	51.7978	13.9595	9.99822	10.0442	18.9564	9.91761	38.5865	22.149	6.7478	61.3893	32.9598	4.83381	8.18568	10.0249	9.54782	23.0204	14.8292	21.9288	11.6785	21.8312	25.6163	15.7223
1552320_a_at	41.2572	38.0802	1.23314	3.665	37.8348	101.797	25.7624	31.8612	20.8024	32.6587	16.0432	99.1235	20.3111	34.4941	10.3941	44.4093	37.8951	39.3511	17.946	29.4423	38.8351	360.464	31.0059	23.8431	34.854	30.0366	210.517	19.0952	25.3902	3.05339	26.934	32.7862	40.9465	16.1581	33.6465	57.9048	106.358	116.156	43.1868	26.5928	25.7533	2.61309	17.8467	43.1805	16.7583	19.3606	34.7982	54.1389	151.08
1552321_a_at	2.05472	2.06485	7.7823	4.86608	0.891333	202.009	5.90041	81.9656	3.87968	7.70262	5.03129	162.738	3.12109	46.8662	7.90794	4.75346	14.2508	5.38057	7.28926	24.1129	11.6831	751.658	9.24389	50.3384	27.152	10.6531	395.416	2.03703	14.5752	13.797	5.07397	8.54165	12.8634	7.31137	39.1637	3.66776	88.2505	219.91	61.1049	2.08248	4.61312	2.41123	27.641	41.4597	8.83841	43.5659	4.35078	100.255	320.209
1552322_at	40.2245	34.7053	29.2082	16.1272	19.7308	29.6192	47.3034	20.5262	17.2234	25.3045	30.2936	29.7537	17.8539	28.4645	25.1191	37.1177	40.903	19.8699	34.571	30.9091	29.4213	28.687	39.8161	29.6691	13.7772	20.5305	17.3858	25.604	40.0754	33.7666	14.0503	42.6247	22.5339	14.8067	35.797	40.8183	42.9823	18.722	57.5954	42.8557	24.6691	57.7589	24.3263	24.2396	23.0715	18.1641	7.11221	33.5623	25.1912
1552323_s_at	233.243	191.495	86.4823	128.726	97.8933	170.577	186.557	126.887	106.737	148.443	151.987	120.329	92.5095	177.523	190.844	141.932	154.488	122.358	146.967	108.776	149.137	190.208	130.281	111.559	85.7098	162.303	110.927	132.871	124.485	145.989	196.501	160.872	144.185	99.8024	192.35	221.128	136.171	169.789	344.505	227.58	89.4222	233.748	71.7631	127.326	105.272	103.869	81.7419	178.117	134.324
1552325_at	23.8198	13.4443	22.7492	18.2461	17.7953	46.3206	9.22635	15.3589	36.1119	30.9953	16.2433	47.5716	15.6417	30.8357	28.8313	22.974	22.8113	27.5322	12.3016	21.3379	22.5542	131.615	41.9294	17.933	39.8397	22.2405	45.0796	10.2391	5.63248	21.3098	18.9616	17.3492	10.7637	18.8177	2.54325	39.0851	23.2304	51.8199	38.7361	29.5908	19.6697	17.5375	31.1765	16.6663	8.57411	5.30543	17.9518	43.3439	40.3929
1552326_a_at	171.861	72.1757	74.3225	38.8595	113.225	318.144	69.1783	206.89	152.58	161.255	52.9592	526.415	62.9606	99.1879	102.908	13.9908	110.646	69.1503	56.4993	34.067	113.342	2054.42	30.6253	89.2341	115.892	14.7547	652.479	123.644	28.016	109.917	124.491	99.4091	17.3031	64.4358	123.141	124.088	225.78	894.732	206.146	70.9144	45.204	65.0454	117.854	114.141	73.2199	136.036	82.2982	360.079	684.197
1552327_at	101.955	37.6392	37.7352	25.9946	132.669	93.9666	31.2532	44.8483	62.3893	63.7629	98.3468	58.4817	41.9782	57.4774	82.0094	54.3984	54.0478	78.1633	45.8825	18.9449	48.6259	147.209	42.9445	41.3461	61.2849	54.5232	94.8465	48.3527	59.4775	43.6844	121.137	83.8341	55.6122	67.9799	58.5425	43.7689	96.6061	73.7025	85.0514	131.049	84.9986	47.4888	29.7357	53.5278	54.8987	49.7288	17.5727	113.709	78.2274
1552329_at	355.711	379.43	248.778	301.641	461.315	430.162	287.334	367.62	414.214	267.56	524.078	377.774	285.87	189.31	224.803	556.797	619.263	296.187	213.252	167.832	175.535	293.335	350.868	214.585	355.999	383.178	316.141	244.928	383.041	269.452	469.471	453.731	376.274	420.578	434.734	632.719	532.667	334.576	265.529	337.565	412.31	148.437	134.872	313.622	292.496	170.493	312.933	649.728	318.267
1552330_at	102.779	305.226	209.078	394.482	376.962	167.194	266.53	128.448	281.435	298.196	328.827	180.659	246.098	197.169	139.44	115.805	212.613	162.482	160.207	191.729	187.455	189.571	220.19	263.404	309.91	105.949	182.41	225.273	159.934	198.76	142.211	349.341	121.329	135.831	172.847	161.585	131.837	168.692	267.378	253.861	159.039	267.707	99.6121	153.641	281.332	202.689	215.5	197.033	170.162
1552332_at	180.699	89.1209	31.1464	188.154	72.4594	141.027	138.014	83.5758	102.478	198.489	31.2245	100.433	135.987	233.018	47.6426	32.5236	107.579	56.23	36.1839	225.549	28.9511	40.5887	254.86	82.7794	41.5891	180.465	188.98	40.0914	29.4275	24.9447	146.992	174.062	31.1577	70.6253	29.7398	59.1219	49.1316	31.4787	123.553	94.8894	83.3605	31.5531	37.2135	66.4454	147.139	43.5003	93.2993	159.886	139.513
1552334_at	232.514	129.52	110.605	79.4581	78.4502	85.3447	124.262	101.304	145.123	92.2961	92.7074	105.856	126.141	126.412	146.161	175.617	292.75	73.3843	77.7942	256.686	155.935	108.752	247.955	78.9052	99.6115	177.026	112.872	98.9989	121.448	118.151	175.617	133.193	52.6106	77.6125	171.508	103.428	145.221	139.506	148.256	93.0031	168.407	102.814	89.5409	92.2483	96.0011	106.25	124.178	122.311	152.53
1552335_at	8.06313	89.9462	59.1217	22.5351	19.8899	88.5213	65.7692	55.7168	10.547	42.3344	92.5625	51.2928	134.712	252.515	171.659	85.4067	5.45873	45.7845	35.9228	167.029	92.2391	53.2692	33.6567	87.7853	31.5295	64.2733	93.2574	52.2646	139.056	59.7047	36.0367	114.266	92.6866	60.1394	79.4179	10.9073	71.5262	66.6775	104	71.2115	12.0052	91.9965	198.764	70.3747	95.1576	143.001	31.3991	9.41584	52.3008
1552337_s_at	5.85364	5.58258	5.0149	2.75961	7.98579	44.4763	4.53874	4.30405	4.28268	18.7569	1.74223	11.4898	13.5619	19.3215	9.96972	14.4104	6.96927	41.5662	9.53344	22.9738	27.467	8.52388	3.98142	20.5808	2.15963	9.41257	10.81	32.2983	6.9787	12.0746	4.08356	22.3586	22.0429	30.5152	3.17643	8.25849	16.4587	25.3161	4.74996	15.6898	23.0138	6.04344	1.90407	23.8531	5.91136	4.9548	7.03187	19.7341	55.1853
1552338_at	2.48231	2.19142	1.76323	8.78831	1.4062	2.44244	2.7116	1.69812	1.72372	2.49627	1.74733	2.79829	2.61284	3.57396	2.05943	3.82893	2.31589	2.35049	2.48482	2.24939	2.11939	6.75998	3.42434	2.10397	2.44309	1.81656	1.6175	1.84131	1.77415	1.72261	2.63802	1.62774	1.97582	2.06125	2.65204	2.21348	2.29266	2.06344	1.95547	1.6634	2.61494	1.76792	2.05406	1.89645	2.93323	2.13259	1.91799	1.83822	1.78138
1552340_at	43.0188	5.57042	19.4975	7.45237	33.9233	30.4062	49.008	6.85302	21.2706	8.36786	7.19576	6.38463	11.1547	47.3041	27.8707	5.36756	42.1707	5.97192	38.2341	14.412	9.21845	16.7461	37.3917	5.44689	4.77317	5.98327	38.2524	18.5454	5.09484	15.3309	43.7876	46.0367	26.8855	57.3811	19.5686	35.8232	7.61024	82.749	7.79128	4.59877	8.41679	8.76335	26.6883	16.6486	49.9237	5.92793	3.08027	3.22499	15.8436
1552343_s_at	246.148	138.574	168.638	151.687	230.423	242.591	181.92	312.152	296.483	146.971	427.646	303.671	153.729	78.6101	90.9201	270.423	254.491	251.124	109.849	89.2461	219.823	321.302	336.403	269.86	147.837	148.793	179.581	134.269	162.474	256.362	298.422	269.063	291.463	233.033	260.622	217.108	263.72	460.632	207.499	164.092	355.913	125.728	83.7529	131.816	172.542	116.341	183.744	219.191	521.007
1552344_s_at	209.885	157.125	304.645	343.251	256.622	240.625	345.307	308.089	259	243.25	251.315	235.896	171.821	145.104	149.073	582.916	292.476	270.095	309.102	180.11	153.57	131.38	208.072	420.661	204.567	202.481	144.109	205.139	138.906	114.973	218.174	167.886	287.005	237.002	246.749	356.494	232.459	177.446	267.486	232.286	230.675	134.086	299.373	300.167	145.741	173.271	252.648	174.366	149.843
1552347_at	620.333	504.712	523.665	453.309	567.438	543.262	528.368	700.216	744.847	482.45	417.733	502.435	356.925	361.588	490.3	277.959	593.682	503.184	500.298	346.854	405.206	737.319	409.08	426.502	471.127	424.446	444.302	461.04	523.853	543.753	569.471	652.074	554.715	751.229	531.851	330.822	615.636	654.779	584.188	402.95	563.092	312.864	408.454	379.57	558.703	366.874	362.481	568.86	571.584
1552348_at	9.05912	8.96018	8.64258	7.84527	29.3891	15.0081	3.19412	13.1505	6.27496	38.7363	9.95529	5.89484	10.6709	28.7443	52.1012	12.3307	31.4509	7.81061	4.33794	42.1136	15.6075	27.1207	10.878	5.85565	6.1791	10.5658	57.4115	456.407	35.1041	10.3493	44.7913	29.7656	9.70683	29.9566	32.0139	140.986	32.8296	15.1905	11.4447	3.93744	42.425	6.06088	2.74831	11.8351	64.7996	8.07094	52.924	9.33854	127.749
1552349_a_at	56.155	31.0762	49.7998	7.22656	28.1196	3.97256	4.35379	32.8665	45.6806	4.30376	23.7731	5.07033	41.5864	5.85181	46.0796	56.179	29.4519	6.68415	51.6022	20.6997	6.44687	34.1454	6.50615	13.7611	56.809	46.6051	33.4153	200.943	17.3475	6.60903	39.4777	23.4086	19.5798	42.6176	43.7923	70.0944	67.495	24.6795	35.195	27.674	9.16339	37.7096	54.8114	38.7569	46.0732	31.4408	6.43584	6.56809	69.8326
1552354_at	5.23168	11.0388	6.99057	8.75671	4.07068	7.39305	7.33157	7.48054	27.7725	15.4753	7.9544	7.0554	6.55226	7.08573	7.11107	12.0415	14.6623	9.84943	8.71285	11.9	9.7263	8.43849	6.55099	8.26941	7.08042	13.6786	5.72201	32.526	8.88451	9.09911	9.97972	11.3438	5.22622	13.0863	12.997	8.68134	12.1719	11.0296	7.06279	4.93704	10.2171	11.1664	12.7519	7.65888	9.58142	13.1206	7.72225	6.95443	11.8469
1552355_s_at	8.51236	23.3709	10.4991	27.0808	6.10937	30.6406	12.4987	48.4086	9.79717	16.2926	26.024	28.0768	17.5296	6.16149	3.86124	42.4128	23.1101	13.1501	20.1547	9.53348	21.882	5.08411	31.7758	6.92883	17.2958	19.2752	5.33259	44.169	30.322	14.9055	43.2162	16.3623	15.8625	44.1181	3.66155	7.45776	8.23433	14.0489	10.2364	26.6222	9.74424	38.9293	8.41622	46.1525	13.2798	30.011	13.1798	24.0698	8.80539
1552359_at	7.28475	21.0853	30.8274	16.2975	19.6326	3.57641	1.07038	18.3801	15.0365	27.9676	9.42453	21.3281	24.0163	19.3999	2.00616	14.2268	34.61	51.1134	18.3067	11.115	37.3859	14.4914	33.1888	19.3093	17.7402	29.9093	8.41268	2.50557	19.508	33.1621	0.896387	16.3518	12.8953	31.9411	15.9169	17.9672	23.1915	28.8829	64.9501	27.5442	18.3813	54.8487	26.6878	11.1135	37.6576	1.84807	12.4394	15.1186	19.676
1552360_a_at	170.556	178.933	301.508	290.192	234.581	111.604	263.02	177.738	138.857	240.184	193.215	159.636	193.192	227.249	256.94	106.585	120.828	257.293	183.171	156.705	138.405	191.177	183.207	121.21	176.639	154.202	203.667	181.702	191.225	195.743	219.43	209.059	174.369	138.437	208.775	136.594	193.2	158.84	169.089	217.044	124.321	131.189	150.474	160.312	177.591	174.525	169.648	192.886	215.439
1552362_a_at	164.026	259.842	194.327	203.581	317.47	318.011	270.319	155.983	297.545	278.524	339.192	129.675	232.344	146.063	125.468	101.892	411.311	174.748	190.629	164.616	157.576	246.169	285.673	77.025	198.017	322.346	290.168	161.616	166.305	202.999	384.576	324.257	229.491	192.195	237.564	200.195	325.512	207.789	202.359	183.805	294.793	116.026	181.471	234.401	167.227	98.0285	118.812	426.036	262.521
1552364_s_at	103.382	457.701	90.0794	270.154	105.473	146.222	141.255	95.1014	72.8482	129.919	157.563	94.9133	99.0944	135.973	112.372	288.913	149.212	197.606	196.327	338.484	129.734	85.6335	169.049	143.934	124.487	186.434	126.762	124.247	69.4631	98.8467	134.895	71.9522	216.89	203.229	135.65	786.916	331.311	140.136	131.178	105.92	103.124	252.841	240.956	167.892	160.889	116.443	333.443	359.165	124.79
1552365_at	4163.93	405.469	2896.16	150.024	313.523	1505.39	1898.03	300.515	256.318	383.911	1055.22	758.098	522.17	4186.67	3258.75	6168.43	126.752	592.34	5768.16	542.977	129.502	967.306	441.522	1773.93	2096.76	4071.28	1375.51	1591.79	1219.84	908.848	1778.97	3506.25	452.48	91.0675	2108.85	233.127	430.351	1010.75	3619.06	1861.61	465.457	467.893	3171.62	902.171	1274.29	2250.77	4044.51	1101.68	337.949
1552367_a_at	424.283	105.311	363.163	44.5362	72.1144	181.527	204.11	65.8785	31.6727	68.0263	113.005	115.651	43.7359	423.947	392.301	562.762	24.6944	65.241	567.512	128.688	53.8905	175.71	22.2071	241.166	237.086	397.485	170.74	114.933	199.209	94.1925	116.877	314.077	85.2834	17.1496	226.643	27.3259	48.3643	108.681	452.203	256.194	77.9501	129.601	558.852	69.5278	169.154	212.807	470.091	206.39	67.8966
1552368_at	47.7037	31.545	12.2027	11.8891	28.4071	19.2299	2.43885	12.6318	14.2765	20.2582	16.1544	32.0556	27.921	4.16814	19.7787	5.12583	4.98138	29.5196	20.0964	4.60898	13.0782	3.55944	3.84746	24.3552	21.1744	1.82021	28.2505	22.4223	6.89351	10.4324	25.1774	24.0931	26.8439	13.1401	16.0736	5.08061	5.85762	31.624	11.8942	6.1359	48.5058	20.1598	4.22527	26.2444	5.03991	34.7678	10.4103	29.2202	10.2589
1552370_at	735.949	193.973	309.662	428.299	341.358	402.515	623.776	295.811	157.23	610.514	234.66	301.014	535.22	422.998	783.537	559.977	205.869	356.726	127.558	164.362	262.129	348.293	333.356	343.341	542.774	506.029	478.577	283.44	336.132	406.411	379.406	303.278	243.161	119.989	319.955	348.116	351.676	282.955	484.545	526.272	166.436	373.987	317.228	321.676	209.398	284.393	116.23	191.272	318.85
1552372_at	1.25754	9.72595	12.6613	9.09937	9.83128	2.98771	7.70823	0.802954	22.0168	15.1854	0.828498	0.986802	10.4253	3.80889	9.75612	3.76402	10.9532	10.5065	3.53427	0.840363	0.553707	7.55018	0.28686	0.76526	6.8518	2.27775	10.5853	4.22916	10.5111	0.836191	1.05273	10.9014	6.15647	11.6728	7.30926	1.35951	4.36221	5.39518	0.415634	9.40204	18.1714	1.13322	1.40796	12.4888	7.44978	5.05047	13.4682	15.9244	5.36799
1552373_s_at	27.7648	15.1266	23.4654	19.8655	35.0611	19.7039	23.1759	2.605	18.2057	49.4763	29.6177	30.6147	21.6945	25.0455	50.1945	23.5067	7.08176	39.8783	21.4534	1.84579	16.5231	29.7252	16.3847	25.7199	20.9283	11.7554	37.923	37.2903	22.5405	43.9868	45.9211	19.2996	22.4686	16.766	31.5309	34.3747	27.1937	62.6103	2.66027	43.7672	17.3743	26.2559	36.3538	13.8633	25.3142	7.33934	2.07308	24.162	42.156
1552375_at	123.673	205.441	142.739	59.7651	125.68	75.7611	220.096	153.949	143.289	154.393	140.359	100.996	122.521	75.612	78.6935	60.4551	53.389	98.0978	100.582	44.2542	42.5348	108.775	139.604	52.1971	70.1796	72.1758	132.606	81.1769	97.3368	69.967	70.1517	117.725	174.736	92.1166	73.8012	48.7417	112.825	111.651	129.948	154.923	130.127	85.2449	80.9457	113.162	121.927	101.958	87.0152	77.1994	104.983
1552377_s_at	337.693	95.419	152.31	142.033	156.581	106.245	124.024	125.273	213.693	111.966	129.923	91.5603	93.0862	88.8083	125.46	126.687	198.736	158.451	130.801	86.1978	101.215	179.972	205.161	150.402	147.485	39.0843	67.9399	109.817	87.0899	105.37	104.852	141.816	144.066	67.5061	102.281	147.924	135.277	241.421	106.585	102.477	200.438	108.239	23.1354	106.106	97.8322	116.198	125.394	127.532	98.1555
1552378_s_at	170.971	422.883	114.57	1261.82	192.056	373.415	351.742	95.7049	55.4839	52.46	121.761	153.401	105.961	565.638	265.021	259.79	167.495	161.173	394.64	188.867	147.105	96.2863	825.882	95.9079	121.284	335.391	212.084	181.24	64.9349	273.073	186.53	190.922	559.975	24.7444	318.116	2722.77	112.083	162.201	126.689	257.833	87.148	68.9346	186.958	261.512	1646.93	279.356	384.466	324.093	44.7692
1552379_at	5.42596	16.0011	6.87054	10.2674	19.327	1.66634	15.9067	4.2364	11.4776	4.84384	15.0228	8.20282	12.186	2.72768	7.83632	2.68089	1.50244	6.54633	15.0822	1.308	2.5035	1.56214	0.974467	1.26732	9.25484	11.3053	0.52539	19.2905	16.5631	10.2406	9.05384	15.63	0.991359	13.1811	14.7651	1.11801	1.43042	1.27841	12.4552	3.22048	2.14176	13.6767	1.45819	12.4451	1.13086	2.03035	1.45193	4.43541	9.35829
1552381_at	33.6507	25.7614	19.2907	51.6186	1.63352	20.4692	28.191	2.96353	23.9728	28.6889	26.3685	7.9912	19.6829	2.13385	16.5445	3.03421	2.56092	17.5995	42.4586	27.5893	2.88134	26.6901	46.6909	17.0894	30.3398	7.23291	16.7328	28.9452	30.8047	23.9466	29.7979	16.2342	43.0437	48.9026	25.2811	54.8571	25.2455	15.8542	56.0983	23.393	20.4842	10.2599	66.9602	40.815	12.0772	2.06309	52.2473	13.7884	14.7589
1552383_at	91.8496	97.5845	53.9198	34.3193	63.0857	39.7848	36.5854	43.0042	103.737	41.2475	79.1436	71.2784	75.5426	24.6036	99.108	67.6438	67.8487	126.695	84.2915	49.7276	83.4226	70.809	111.946	85.3584	103.184	110.259	87.6197	118.553	25.1158	47.2807	71.8359	59.5435	100.132	87.5106	57.3024	52.8452	126.104	73.9243	51.848	56.4278	134.012	59.1191	16.7546	61.0381	79.4286	48.6002	61.103	68.7839	60.9614
1552384_a_at	74.4238	34.9933	49.998	2.57253	32.4726	64.5022	35.5793	60.8481	38.0235	45.4535	55.881	52.4164	28.5474	44.7596	27.8215	60.3289	33.1353	50.9699	44.6827	5.15509	37.844	83.6121	78.611	49.3435	82.8442	41.5931	31.9908	77.8694	24.3406	40.8883	57.9902	70.722	60.8043	14.8843	82.7821	38.684	20.1783	56.8316	27.363	75.2596	66.8107	56.7799	61.3423	40.4841	89.5687	63.3567	28.3908	81.7172	11.7626
1552386_at	40.2819	174.31	375.811	114.161	124.399	132.896	142.754	149.07	38.4763	109.643	109.684	76.9297	50.4033	42.9487	69.9674	63.8324	49.296	102.645	44.4512	153.156	169.626	110.854	118.219	101.586	134.359	103.654	235.03	284.526	71.0723	357.694	331.45	84.648	436.923	24.26	133.063	89.9502	366.971	454.711	70.6415	145.875	209.52	62.1703	36.2319	489.569	60.4586	103.889	42.6277	111.373	442.551
1552388_at	16.951	11.6876	10.9009	41.2723	13.6074	144.975	19.5751	77.0319	16.6539	33.268	16.6232	39.1935	15.0477	11.6445	25.5727	77.7958	8.78372	8.47536	14.9802	6.89917	43.851	355.156	72.4616	52.6003	20.8478	20.7871	74.0648	45.1481	15.8564	32.1868	19.766	17.7777	16.5116	10.5636	8.24805	15.5766	92.2551	22.682	10.4852	130.442	24.3008	13.7335	5.63356	27.4069	10.9966	8.60187	14.1623	22.1825	84.7806
1552389_at	57.9256	25.0384	93.5349	205.969	80.9534	70.1031	57.6185	1.68002	5.24023	31.7874	32.426	46.3073	2.79882	234.11	242.048	16.9766	71.9719	48.5028	106.507	10.8902	13.332	138.423	30.5194	135.099	25.3701	5.59369	119.225	19.3041	13.4436	11.742	43.6147	29.1795	64.739	14.3563	19.7106	77.1771	21.1148	103.054	182.372	51.2539	10.1589	19.1385	105.425	30.2636	1.42886	82.3031	22.7114	193.654	54.4892
1552390_a_at	384.317	128.644	383.543	1230.61	502.748	126.149	328.953	81.9466	26.695	142.344	61.2552	266.261	17.8147	1426.22	1673.73	15.0695	394.989	462.122	553.376	2.19465	47.8551	1053.3	509.607	750.72	62.6081	32.0462	674.869	76.0936	29.1464	21.4045	155.915	17.1987	383.295	67.5658	44.1483	403.169	81.904	700.076	993.698	124.166	27.8043	34.688	443.671	217.19	3.02945	471.924	62.32	1245.48	259.724
1552391_at	44.8548	29.0762	22.6534	14.9655	3.07108	8.37611	25.0309	15.5236	22.5757	15.5357	35.003	30.4599	2.97842	14.3106	35.4184	22.0379	27.7422	12.7156	21.7748	22.234	39.8361	41.602	26.9739	4.70731	28.1907	47.048	5.41284	62.1789	3.04344	21.2997	48.3002	25.6039	32.0525	17.1548	22.3088	1.55726	2.68946	20.1715	11.633	14.3132	31.7347	23.9533	13.1022	2.54497	2.1868	1.79888	1.73267	10.4792	5.22157
1552393_at	33.8465	23.3594	14.9327	10.3473	12.1921	3.19607	3.63775	1.83255	8.56257	32.3824	37.6584	24.1002	30.7906	18.7406	21.3694	15.964	23.4835	39.5747	19.4136	33.6603	9.01044	46.4598	49.435	21.3857	35.9053	22.2992	14.5217	25.9765	26.7921	5.70224	7.80504	56.4837	18.9132	61.4449	10.849	19.7737	29.3633	43.2636	4.99743	13.8967	26.3762	30.1653	44.3767	20.7127	17.4059	27.4161	41.5789	18.14	21.0575
1552394_a_at	5.01131	26.2179	14.2877	18.5582	64.5626	16.0226	28.6707	29.128	3.31438	46.0771	64.3537	2.03419	53.454	14.0105	28.9115	31.9317	29.0087	3.50255	18.9819	32.958	38.878	38.6966	35.8507	73.9311	28.6783	106.6	36.1194	44.6264	44.5991	22.1524	33.0763	222.325	32.816	236.631	27.0854	40.0399	67.1109	3.13135	6.77794	15.1401	28.0427	32.344	46.439	29.4272	117.678	150.431	161.304	22.6354	38.2992
1552395_at	14.8551	29.6329	14.5712	9.98034	12.7685	17.5469	19.4146	11.3685	12.5851	12.1541	11.4499	19.2246	31.6943	19.6177	19.1845	18.5121	21.4261	10.2438	5.23013	23.2015	14.1864	8.3413	19.6415	18.7194	5.93319	11.3266	29.9517	13.0439	8.83803	15.2057	9.86505	45.2779	18.2336	27.6882	12.575	18.0244	67.9352	12.7539	11.5948	19.225	21.167	14.1285	28.1699	12.7244	8.83707	22.0125	20.07	14.3757	12.796
1552396_at	4.89161	7.71312	16.2988	21.2661	7.66037	6.76118	44.5592	5.90911	9.64683	3.96516	21.7619	20.8452	7.47511	7.13929	24.1901	5.69526	8.68458	8.03773	25.726	42.6551	16.6976	40.9973	22.2708	20.8072	10.5467	11.3784	29.1397	34.088	11.7391	1.90542	24.7937	20.952	6.46587	6.19435	18.1425	7.01318	2.95021	28.169	27.5667	6.93348	23.5392	8.98511	21.156	20.3729	5.54268	19.4212	2.93891	5.3972	14.2805
1552398_a_at	100.449	374.082	401.003	61.2687	103.583	216.378	156.633	143.761	97.556	711.546	37.8623	248.86	199.26	292.759	111.756	136.144	135.766	125.327	55.506	706.746	151.233	144.94	150.921	142.252	164.456	353.485	181.576	877.522	223.244	260.961	166.216	209.375	330.376	252.579	357.903	198.625	245.791	102.636	137.972	138.381	129.462	260.476	146.14	359.054	121.048	352.072	114.498	295.741	394.887
1552399_a_at	22.3553	38.0756	29.9726	38.443	14.5793	36.6088	22.3623	22.3386	4.76961	11.2889	5.08567	18.6037	29.9451	31.6702	10.0336	21.2872	42.5997	12.1446	31.3151	4.06416	26.2423	23.4502	32.8162	36.1796	24.9676	45.0547	28.1976	10.7293	14.5354	30.3771	3.7264	14.2884	5.47034	14.5369	19.2455	40.059	3.31327	1.78521	27.787	23.9704	9.75323	27.2579	43.4276	4.71064	27.6035	13.9122	28.0093	28.8236	9.74792
1552400_a_at	70.8318	63.2691	55.44	39.8907	65.4342	88.3665	48.5389	90.969	86.9941	79.5485	45.7268	67.8573	46.5489	128.767	66.4661	99.4677	54.0339	59.7838	44.515	85.3496	140.056	76.6197	108.719	77.96	110.555	76.3212	116.57	110.24	79.8297	125.79	106.994	103.48	176.782	44.5249	69.1684	103.007	140.401	89.9973	62.2678	64.8248	156.305	83.9116	56.1224	105.343	114.509	109.417	51.122	82.547	134.508
1552401_a_at	53.1692	70.7907	12.0093	23.8982	29.6227	34.5892	34.0655	38.5828	27.4683	33.1077	19.5347	33.8462	15.2263	25.602	25.6362	3.84228	44.5132	40.7395	42.8481	41.607	70.2569	39.038	46.5545	50.738	6.18729	40.2542	44.9466	57.5178	41.1213	48.317	62.5806	40.7809	64.8428	36.1809	21.4138	44.5127	58.2552	48.6593	26.6728	37.3298	115.761	29.3438	15.4212	29.0503	54.6172	33.6175	15.9454	27.8211	53.2829
1552402_at	7.14616	3.86111	25.6938	4.88929	18.4465	30.059	5.38565	1.78407	2.73544	5.0884	23.7145	7.28204	18.0556	6.51726	2.71914	3.67885	9.95323	6.87566	39.8219	2.83104	4.26526	6.49861	2.17557	4.89432	7.03503	4.90585	4.38535	29.1804	8.21637	26.3064	8.51348	3.96439	32.6899	40.3386	2.02938	13.0823	9.37387	10.7205	2.74591	1.55713	5.90994	5.69366	6.97512	4.96786	9.59864	14.2306	5.71823	20.6312	20.4197
1552405_at	56.1716	6.88405	2.90274	11.7698	41.8352	8.37499	17.2982	11.6642	16.3653	4.45642	7.25423	5.27565	9.66199	34.04	29.698	11.7635	7.16388	9.85881	12.9031	17.8144	34.5627	22.0487	10.3216	11.8192	6.03944	2.96098	9.53818	29.7143	36.6777	3.79979	2.92702	3.30495	9.19849	26.8666	5.77332	22.4445	10.7711	4.98866	11.0435	4.75331	47.4288	6.11167	20.7039	4.85285	22.1078	11.749	8.68802	8.62371	5.28251
1552408_at	32.8157	24.2951	2.33816	5.02123	22.2045	0.932778	15.5376	22.5992	21.1451	11.5562	4.14716	21.676	37.4557	25.0205	15.3244	7.93952	13.1722	46.9308	44.7824	4.64356	2.24707	20.7311	21.4317	3.97851	28.4439	8.01631	49.3766	14.1596	13.1839	8.20754	32.7126	20.0847	19.715	11.7305	27.179	2.03702	42.5929	5.4705	34.284	19.1293	14.7708	7.37409	15.959	7.5929	26.3419	4.72909	10.134	30.6479	30.8989
1552409_a_at	30.0406	12.9744	7.07105	9.51996	11.5403	14.097	51.1988	22.6705	15.2938	24.1714	39.2685	51.7447	14.5651	12.2276	9.08694	13.5087	25.8778	16.3729	12.2562	11.309	42.4023	21.3518	18.6805	10.1512	14.2072	10.6679	14.1311	16.3566	12.0566	6.98466	10.9775	11.0771	27.7339	10.3635	25.7158	5.56236	80.3524	21.346	10.9499	29.5483	15.6936	16.225	10.0226	10.3619	12.0022	35.1704	13.1873	8.29453	40.7371
1552410_at	16.4024	27.7229	25.7211	43.2663	28.2525	76.2341	36.9714	60.9071	61.938	23.8863	46.1394	140.456	39.652	26.7597	54.1952	20.6544	46.0137	8.86026	37.1894	33.2039	29.2375	81.2641	65.359	34.5212	54.0664	38.9039	60.0899	46.3556	71.7832	55.8072	44.9294	20.5491	43.9732	48.2973	60.4283	69.5487	36.6696	114.105	49.4323	46.0491	48.8006	41.3389	12.9766	38.9746	55.0563	66.3206	43.2366	60.9097	31.1439
1552411_at	30.2814	62.3395	97.123	13.5386	32.8478	67.3454	75.9162	33.3989	27.6165	91.3115	42.5956	52.9787	63.9757	50.8182	88.371	43.553	81.779	41.3676	11.2001	36.6629	7.17004	51.5167	31.5419	57.189	74.456	79.2458	60.9421	73.0359	141.765	51.9797	71.4814	72.6303	107.407	34.8623	101.771	61.1699	112.136	64.2727	48.2677	40.4639	21.7542	41.3939	64.1002	25.7831	33.3544	52.4822	81.0945	78.348	26.9019
1552412_a_at	5.78759	4.45515	19.1855	2.00231	1.93427	3.30475	14.1647	3.6362	2.97299	2.44733	24.4645	16.5249	4.07904	1.4345	3.81483	3.96313	7.00971	21.9674	6.46929	4.02169	21.2897	5.69118	2.93464	25.1564	15.0733	6.9629	1.70784	3.45551	2.12936	3.19789	6.60305	30.761	16.4856	43.9755	17.4547	24.6503	2.2359	7.28787	42.1541	7.3145	6.08474	3.73494	16.5395	30.1465	2.59423	30.7826	3.87284	11.6422	2.46076
1552414_at	68.5182	18.9972	29.1513	31.6469	24.9451	37.5227	27.0256	62.0673	50.8864	69.3038	28.2334	35.2522	38.9179	35.8818	67.8085	79.2889	60.8627	42.3774	37.1432	28.1559	37.8949	26.4917	53.5795	26.1796	37.742	42.7393	28.8469	41.5754	28.2118	39.2633	22.9614	27.5527	35.9943	49.7852	13.8181	35.919	15.5793	20.338	50.5815	39.4402	47.7772	40.2562	29.7337	9.93884	19.6254	42.2701	33.6065	26.4959	41.1449
1552415_a_at	22.5947	60.2409	74.6508	9.0395	80.3836	14.1457	4.73571	36.3448	41.6788	39.7972	79.8588	6.93567	44.2217	38.6772	4.77646	66.2075	5.67317	17.5784	42.3499	41.0517	29.0058	27.8125	4.97655	6.53158	4.3796	37.9101	5.96693	27.0665	4.402	32.6946	16.3055	27.4223	23.507	40.179	59.2248	31.9093	5.10905	26.3852	20.8521	55.6684	69.6827	35.3005	18.5832	47.916	13.0719	6.09003	34.6905	5.4498	4.24078
1552417_a_at	179.844	446.438	228.129	292.59	252.957	480.473	350.959	207.309	324.626	238.519	410.868	270.56	375.194	107.034	287.607	225.782	323.978	241.624	354.713	324.569	549.416	424.157	240.712	623.157	382.413	316.218	223.118	334.428	339.13	248.952	236.034	260.128	346.062	374.517	172.046	230.257	147.351	468.316	252.063	375.036	256.515	459.852	396.93	162.049	313.524	500.956	620.32	313.368	181.096
1552418_at	5.28994	5.69494	4.55698	1.67861	7.03682	3.85299	8.15082	9.04933	4.62049	2.90502	3.87441	4.91687	2.09433	6.96852	2.12305	7.2307	1.72128	6.72769	4.96835	3.43271	4.72418	5.07603	11.235	1.66852	5.88353	7.85397	3.61424	3.4186	7.45869	5.06567	2.61305	2.05894	1.95566	16.1579	28.8536	3.90856	5.53087	6.77157	4.09294	6.47322	4.00718	7.14243	1.78258	3.29841	1.95673	2.25233	8.37606	3.06941	5.95152
1552419_s_at	148.007	77.4316	90.9088	112.984	77.4493	102.417	136.244	133.246	103.744	66.1074	68.6136	57.2	69.7237	104.495	122.286	88.0013	111.977	104.602	61.1484	72.0024	125.656	176.876	142.816	105.135	83.7635	109.564	143.998	115.17	96.4623	80.9408	125.699	122.023	100.048	116.463	108.018	98.6376	164.29	198.876	101.877	72.4082	111.227	81.0927	157.941	75.4796	149.417	88.3347	77.4381	116.612	106.42
1552421_a_at	36.318	20.1793	4.4372	25.8522	6.57749	8.10517	3.35933	6.09226	2.04737	3.973	11.409	3.64884	3.47962	4.99728	9.35285	9.19461	3.23199	24.2094	3.38631	17.2645	6.15281	9.41995	4.48287	8.03645	4.65257	6.987	7.98164	29.7802	3.47415	5.34505	7.48439	8.12886	8.47699	6.10421	4.15321	32.7256	4.24761	16.8058	5.77961	6.26268	10.0154	8.1008	20.1709	2.88876	7.85307	7.50502	2.33386	4.92	8.38218
1552422_at	49.7688	65.6428	15.1489	52.3351	159.752	87.2693	71.0075	84.2916	74.8382	116.487	138.56	11.4021	73.015	69.86	112.179	59.3249	59.8203	11.6561	45.0811	81.3656	61.2364	79.2912	107.502	36.2385	124.653	99.9175	17.3056	100.264	77.4081	111.353	37.4228	107.327	67.6748	77.8324	26.4354	63.3393	106.696	92.9947	98.4482	103.074	47.663	18.9116	49.6188	70.2245	9.91695	49.5481	72.2374	75.1371	144.904
1552423_at	107.296	97.0119	67.2074	88.5518	55.8124	138.995	46.3926	116.481	64.9164	136.372	113.401	120.111	76.8337	89.657	126.854	91.603	117.175	95.3391	71.4874	52.4522	134.206	77.3328	146.011	99.4022	100.822	216.811	95.2952	186.542	121.081	113.382	195.395	113.032	74.9875	89.0583	129.343	291.244	56.7226	124.155	135.934	67.9954	104.356	59.0833	71.3476	67.1217	80.8063	79.9783	75.3243	129.208	99.278
1552424_at	20.1783	13.3202	2.94783	10.329	12.28	1.25738	10.3762	1.17258	0.913429	1.14927	1.77459	1.82073	8.31332	16.7797	11.336	1.52193	1.8227	1.40307	3.4747	1.3753	1.93432	5.58456	1.99547	1.33614	1.42123	2.98843	0.983012	1.37524	3.00267	3.12078	2.02739	1.88028	1.57776	12.9528	0.984205	1.09216	5.56164	3.89075	4.08133	2.50766	14.0927	5.3773	2.86625	0.822748	3.78508	1.14048	1.77579	1.37366	4.21095
1552425_a_at	45.7304	6.67253	15.1275	28.9	26.1426	14.1301	15.1356	16.7353	31.2805	47.5877	25.0654	37.1251	34.1794	38.2796	49.1908	24.0766	32.2811	39.2421	27.1147	46.1147	42.303	36.5865	45.8069	34.9736	40.1985	22.5598	9.48795	26.0517	27.4534	22.6796	30.3931	12.6708	23.2737	29.401	35.3944	28.3017	38.1679	16.3082	11.0064	33.3401	40.5624	24.2053	36.1616	32.6501	27.7912	24.341	27.3944	35.1591	61.4788
1552426_a_at	6559.42	5871.5	6416.11	6770.88	7440.18	4057.23	6550.49	6214.32	3827.04	4042.52	5751.8	5723.4	3683.07	7670.32	8307.66	3600.16	5861.74	3314.06	4102.8	3508.23	3450.79	5016.43	4808.9	4571.71	4947.51	4082.43	4021.99	4342.23	4919.44	4944.1	3991.64	4665	4702.87	6252.05	4745.44	5130.92	2114.5	4544.94	3870.97	4757.95	3438.85	3302.65	3637.07	4135.89	4359.24	5164.3	3477.02	5152.25	4124.63
1552427_at	123.182	113.274	128.779	74.8513	128.72	90.7362	143.26	122.815	367.626	168.683	102.096	44.1777	181.534	100.421	114.817	57.0072	145.04	72.1272	64.5978	89.0403	102.916	94.5806	129.161	73.4965	125.624	119.782	73.5034	120.543	102.077	92.0442	70.3576	73.9668	93.0585	129.614	64.1693	151.216	60.0861	62.2823	153.77	157.416	51.6613	192.134	275.642	81.9743	167.161	92.1265	180.32	71.1825	61.2946
1552430_at	14.2243	30.0949	15.1383	66.3766	17.9288	39.8787	19.6917	26.5005	34.1491	8.85359	34.1491	53.1439	22.3113	11.9191	27.3491	7.57519	68.0114	87.5691	17.4016	17.9529	19.511	43.7608	58.1809	46.1252	27.4493	20.8602	35.4511	48.9192	12.7477	60.7922	40.6058	15.4625	42.9726	32.0768	30.4391	44.9361	26.6704	38.4867	68.6138	14.8666	34.8426	93.9207	5.63735	19.3115	4.73964	29.0962	13.2122	43.1088	45.4953
1552432_at	477.916	28.9685	214.487	286.58	42.2043	5.62114	59.2073	250.127	23.164	376.207	235.727	8.63922	7.86351	55.7952	11.0211	6.09546	212.977	9.77515	3.64397	8.5897	7.37451	21.8237	56.8474	5.2991	183.03	6.70189	19.0149	38.243	19.8477	11.3901	11.6613	17.031	14.9661	2.91375	36.8228	17.1219	11.4223	44.1584	11.4502	31.8985	20.5947	7.22725	128.14	7.17833	7.33365	11.0512	3.30072	26.5071	5.67155
1552436_a_at	83.2292	13.429	53.1983	5.56994	6.00809	4.85219	14.3956	3.61017	35.2136	8.14152	9.60523	2.4857	26.0536	4.17391	10.5905	2.10805	7.0427	8.5228	44.2637	7.11463	5.99693	6.40992	15.3101	7.43437	28.1602	5.9955	7.71624	8.35487	5.39024	2.19438	6.64802	7.37333	6.95953	7.51713	4.45791	10.1799	5.6971	6.69282	3.60325	4.79514	11.7165	7.17788	3.11808	9.6582	12.2264	5.68792	5.24976	4.19391	6.44694
1552438_a_at	48.7082	28.5725	39.5652	25.0874	29.3317	35.7127	26.3958	9.80952	40.0498	26.5675	35.3391	14.7947	47.5116	34.5362	45.9927	62.0933	39.6309	34.4077	49.3994	45.9801	52.7563	29.9012	58.1381	7.51783	18.6354	23.1389	34.209	55.7377	28.3687	38.1094	32.8794	54.2558	23.1251	42.0244	38.5998	37.1033	13.7148	61.8857	29.7989	15.8652	58.9445	41.9569	31.3446	20.7403	41.1967	19.7281	26.7081	67.1415	41.3585
1552439_s_at	293.17	71.065	37.2952	5.80425	40.7997	2.65769	3.65274	317.385	2.9692	119.588	61.2794	3.59479	10.5543	224.499	3.67056	12.0197	10.5209	2.2879	2.53968	0.703902	1.76433	2.22912	6.08641	1.80896	69.0201	179.922	20.615	31.2113	1.58225	22.1818	1.60521	2.7055	26.7366	3.34205	13.5775	32.4271	6.49022	9.15111	2.12197	1.67982	16.5651	2.1191	9.03129	2.85109	1.51158	3.25584	2.45748	2.9276	1.70566
1552440_at	6.76561	37.6771	31.1554	17.6865	6.74352	25.8333	19.7282	24.8973	49.3613	4.76109	28.6396	26.0074	37.5513	38.9854	36.7226	23.8314	41.239	48.0541	41.8391	41.369	83.2657	91.3402	66.7134	35.2962	26.6977	58.079	47.2165	28.6173	20.1228	24.7835	51.9532	38.4103	49.7801	30.2224	16.438	18.0941	83.8328	51.5125	12.1839	40.2007	30.0966	29.0591	19.1664	26.4715	24.51	43.2466	4.10394	45.2476	217.939
1552445_a_at	8.94097	22.9572	27.3533	40.3895	12.0951	18.1527	15.9928	3.05651	3.26683	37.6427	39.8268	12.9166	38.9342	16.8615	8.42779	28.8769	44.985	27.6114	27.8263	33.4413	18.4495	2.59834	28.7313	3.2264	33.7711	18.3694	21.4367	2.13682	12.7988	2.21422	8.46428	9.19051	1.26404	45.7542	8.77683	26.3269	7.54753	27.7394	20.1431	1.98725	3.28478	38.1858	2.31405	7.81068	14.1991	10.9856	118.786	33.7898	30.8101
1552448_a_at	30.5045	3.74919	10.0127	3.57462	7.99998	10.8162	6.88232	5.3209	19.9896	21.4493	1.52929	4.77788	4.9328	21.0829	15.3123	5.8248	8.29857	7.26642	5.45506	1.88566	32.7672	28.5602	16.5075	8.85972	16.1897	5.18504	10.4276	13.1188	3.87135	5.36667	2.24468	1.52313	2.02938	1.76501	11.6214	1.80287	1.09434	2.42689	3.02969	5.85925	4.49291	0.956537	4.6549	5.20778	11.5084	3.43354	9.40895	1.26463	9.88693
1552449_a_at	2.30938	7.92407	3.70299	6.62837	1.3408	2.19415	2.60619	3.29411	1.90792	1.56758	2.23948	28.6555	1.77879	1.79256	1.97477	18.8707	18.607	1.40532	3.12973	7.5066	4.2361	13.6748	5.53286	14.7944	4.78719	25.6486	5.52962	1.93701	2.41249	1.39368	1.34108	3.76192	10.6385	11.983	1.81624	1.60133	24.3775	4.54279	9.22562	1.88411	11.039	2.16582	10.0127	5.51969	5.91137	1.87638	2.14928	5.56724	2.31188
1552450_a_at	19.5379	34.2155	8.21042	4.50231	19.0178	10.9876	55.0393	21.8542	4.70551	34.5499	28.5737	26.5232	2.77765	6.75998	14.3615	26.4492	32.6837	5.01493	6.08386	49.8677	72.9484	9.58277	7.01503	35.2808	22.7256	8.44015	25.1097	29.0383	34.5896	25.9801	12.692	2.66906	9.01396	20.2762	22.2289	11.0113	55.962	33.9387	7.27177	24.5386	37.8023	12.6055	4.3752	8.83554	62.344	10.9334	19.1531	5.91817	21.3169
1552452_at	3.70782	2.91142	16.4556	3.72908	2.52257	5.25678	10.3486	5.01582	18.8704	2.38972	4.29118	8.72672	12.8495	16.2917	12.526	6.29028	3.92441	9.41699	4.22749	3.4625	2.34999	3.81553	6.32739	5.42076	4.84883	29.7013	2.06767	2.4325	2.86051	5.63075	2.41606	1.7164	4.31517	12.3159	7.32108	3.68344	5.8471	4.70548	4.48374	3.96208	7.90203	25.9211	3.79307	22.908	5.63946	7.30192	3.55417	6.01793	8.16698
1552453_a_at	4.70568	1.77418	2.41094	2.14633	2.33764	3.35633	5.41614	3.07243	4.64659	2.39473	2.70045	1.68103	7.04293	1.39365	2.62244	1.20313	4.91399	3.82257	4.22175	2.25253	4.7656	2.686	7.59836	5.65103	2.29926	2.95607	4.00926	5.21975	4.26645	2.2516	2.78008	1.92163	3.84337	2.49953	2.23595	3.21151	3.16921	2.75403	2.10873	4.73686	1.94178	4.99976	2.04982	5.81246	2.50238	7.37901	1.93348	1.63669	1.8746
1552455_at	24.9497	47.0809	33.9317	32.2495	57.3398	70.0882	51.8958	66.4365	83.7148	13.0655	39.3814	52.9226	1.41965	29.5703	36.0864	96.5953	69.5221	30.7926	81.5545	47.1482	46.6275	326.628	63.4706	36.6793	56.2181	48.895	74.4913	65.0669	69.9516	21.6926	53.8399	86.1272	32.5842	32.2657	74.5382	47.3721	102.581	130.954	4.96766	53.1258	74.28	29.6336	118.523	40.9385	61.3723	48.3444	20.5714	65.8424	86.8318
1552456_a_at	6.13596	2.99073	2.50067	6.49981	3.24229	5.87055	3.65751	2.25082	4.21803	5.61568	2.75558	13.3981	2.82675	3.04498	11.2126	6.28792	4.21109	3.09031	3.26801	2.84189	2.8824	8.92931	9.6932	2.964	19.8973	6.36873	5.40405	3.04424	4.49178	5.86296	2.82039	6.46013	2.88556	2.68764	5.83642	3.32132	4.14953	4.04228	25.4368	2.74364	6.49754	2.92193	5.06954	4.1206	3.52383	5.65794	5.80031	4.57705	3.37398
1552457_a_at	27.348	11.2	4.91381	4.24325	7.81902	1.481	3.07055	3.85775	11.3383	9.78499	1.57366	10.3558	2.65935	22.0742	1.7441	7.97314	4.24798	1.98135	15.6421	5.25258	8.18939	25.0431	24.2108	30.1988	2.98783	5.15062	16.3037	18.6723	13.1055	3.72165	8.91893	53.0242	13.1314	74.3349	3.60965	10.4481	1.82432	39.0811	5.63382	2.45656	18.5549	1.91532	1.73707	19.2164	24.2912	33.9569	34.6494	11.2097	35.0059
1552458_at	17.1622	7.41159	24.3793	25.4166	16.3613	1.63062	31.783	29.8545	28.3109	33.6164	34.976	1.82184	3.42072	40.3119	2.11341	23.0718	1.76337	26.2882	28.9945	7.41631	13.0279	24.9185	16.6828	22.0132	2.6271	18.8706	16.8133	4.65576	18.9718	17.7661	3.42594	24.3241	22.993	13.6586	27.5606	0.760245	22.2589	11.2636	23.7366	5.13425	34.4321	16.3048	11.1608	2.51462	34.639	16.5845	5.50994	0.970024	21.0274
1552459_a_at	5.64935	6.54837	1.95611	26.004	4.65796	10.1757	14.9662	28.3406	3.96601	26.5456	7.35918	28.2542	5.45944	13.3851	13.815	5.66603	8.61624	6.95133	25.4112	15.8305	11.176	13.9861	15.7446	10.1824	20.7375	5.08097	2.3304	2.82181	4.64102	4.47361	16.346	12.045	2.27742	19.9152	2.62779	6.15362	5.37354	19.0751	12.1586	18.4865	10.7525	9.26249	1.37876	27.0151	41.776	1.54735	4.933	11.9361	31.0729
1552461_at	24.2068	31.9721	20.5434	1.91656	12.0558	11.7405	11.1448	0.970007	10.9278	2.04679	13.3798	9.79022	1.41363	17.3078	14.4488	15.8374	23.214	3.20989	19.342	15.4982	27.5531	12.3992	22.7618	10.7386	4.37487	20.5755	12.57	10.4953	23.8165	18.8175	25.2296	5.46214	24.1176	12.9495	22.4434	30.0795	21.4255	2.74719	12.1884	13.1784	12.3037	29.7882	30.9963	12.5321	19.8836	15.8534	17.4468	11.6655	4.72759
1552463_at	26.5971	23.2244	16.9496	28.1128	46.8716	12.6479	23.559	24.3366	26.6507	14.1369	25.673	89.3912	18.6708	77.7228	20.9442	1.3679	15.0155	23.8727	32.8702	23.5638	23.4805	68.1425	38.7568	36.3798	20.6669	11.8812	68.7453	29.8674	18.9093	16.3944	63.6112	22.4339	22.3144	21.216	44.2321	25.7465	21.0111	121.153	9.94709	17.5357	29.1146	37.1524	24.6466	29.5534	6.9381	40.5514	30.6727	24.7539	36.2206
1552466_x_at	10.9626	9.72142	3.96091	0.420133	15.8352	14.6549	2.74114	22.9832	1.32406	3.9192	12.734	1.40266	12.9314	4.60034	3.10583	3.68259	2.56929	20.3516	7.48973	12.1419	21.9795	14.2236	15.928	17.4664	3.07929	1.66433	1.71479	19.784	17.0591	5.97582	28.3367	14.4299	13.161	1.45674	3.10536	1.96789	1.56499	11.6344	2.4956	0.672936	4.34099	11.9756	13.4685	5.58747	6.79207	17.08	1.46451	11.3651	8.60148
1552467_at	65.951	18.8001	58.9522	40.3696	47.6261	47.8904	34.2687	11.2443	19.3275	38.3421	131.056	47.712	26.302	23.0791	16.2361	15.5315	7.47982	87.2141	16.0491	42.9212	67.2712	47.1274	49.1524	41.4743	49.8344	31.9117	12.4728	82.3236	48.8426	36.3636	49.7381	71.6278	36.8038	24.8029	54.8718	30.118	45.7335	38.4479	44.3038	52.3033	33.9029	22.9349	31.7267	55.678	90.0633	87.4727	35.246	36.7679	18.2204
1552468_a_at	43.2274	52.5977	47.2433	22.8794	48.0241	16.0086	21.6652	37.9323	61.0337	36.4494	30.1656	80.3188	16.8778	27.0818	8.37345	53.7341	54.4213	69.8108	53.5852	7.9441	36.8327	63.5348	42.7355	6.99711	26.8037	51.3294	27.3241	14.8154	40.0923	27.2595	52.1966	6.17288	28.5211	59.8231	52.9986	24.5077	9.84999	9.13354	82.9351	61.3572	20.5031	17.291	29.7176	25.4492	41.3476	73.2199	9.23808	77.0956	54.1678
1552470_a_at	2.04637	16.4762	1.24058	14.667	2.06048	1.11845	1.59959	1.40429	8.34712	1.56041	2.11322	3.27796	9.89959	1.32132	2.50832	1.45155	1.79253	18.131	1.15466	16.2295	13.6299	2.37747	1.60127	1.26589	0.874147	2.31872	1.14432	3.98419	1.35868	13.5093	9.42389	9.90571	1.55985	5.4398	2.17559	1.97709	5.1388	3.64379	0.800492	2.00106	16.5324	0.991424	1.51036	10.3492	1.76678	15.2163	13.6606	11.9534	4.07298
1552472_a_at	322.628	436.862	361.603	337.887	269.217	355.752	328.283	351.709	331.757	338.66	353.446	377.155	316.578	335.33	384.715	651.747	321.707	459.943	382.07	465.686	323.106	412.917	534.219	297.741	282.996	631.254	361.37	517.273	355.873	316.879	424.192	311.466	643.808	431.209	277.229	741.923	342.339	347.991	255.772	362.625	422.337	579.701	368.91	454.89	491.779	339.196	475.977	521.532	379.836
1552473_at	209.604	40.8868	124.395	161.124	52.9749	236.979	54.8098	28.2897	269.778	190.481	137.987	37.1671	324.936	37.9352	50.0132	56.6829	96.9495	45.4605	29.6067	338.539	292.288	66.7152	217.445	151.521	44.0866	332.155	240.261	164.684	38.1669	34.8628	263.63	46.1774	313.584	117.146	76.7566	174.502	463.282	44.2854	176.661	136.208	176.214	528.585	359.044	676.199	167.014	49.2456	380.228	281.02	398.589
1552474_a_at	202.292	49.7875	96.5952	286.058	121.715	90.828	92.6184	103.266	83.2983	138.647	151.709	106.028	64.1849	29.539	35.9604	66.4727	109.686	42.6793	31.5576	127.561	46.9241	56.3147	95.0222	122.954	48.2442	9.64126	7.82126	76.5786	76.3139	89.1204	34.9883	79.3569	61.1086	111.522	89.7504	9.12883	119.899	76.448	123.26	20.6837	115.637	178.739	199.95	69.4764	112.874	21.2397	59.1687	55.879	46.7107
1552476_s_at	41.848	74.8748	92.4078	91.1281	75.6535	46.3305	75.4253	50.0051	106.179	85.3445	39.8762	75.5982	8.28286	169.63	93.0671	78.3143	73.0892	91.0849	78.7182	89.9748	68.5204	71.6796	95.829	21.6764	131.26	112.131	83.7552	97.9111	55.4483	39.1283	65.7702	87.3538	90.7754	93.2786	66.176	56.2383	123.097	8.55257	77.3771	8.92999	98.0841	80.1111	88.1954	56.5513	92.0206	90.2348	90.4197	131.727	65.5158
1552477_a_at	216.184	315.822	285.915	348.989	225.178	325.937	374.063	293.217	241.357	238.687	275.311	384.808	353.787	662.746	830.037	404.48	318.836	431.681	221.004	45.9082	1214.98	382.421	121.793	613.744	428.414	696.242	499.934	242.494	305.633	229.839	209.392	198.548	330.261	1320.05	268.538	360.813	86.7277	306.891	502.474	591.175	196.462	541.73	456.067	227.291	180.521	601.948	470.562	497.668	161.039
1552478_a_at	1.41586	17.8705	5.59827	9.08633	0.958631	3.95753	3.99941	25.6178	14.4751	6.19712	9.43598	20.524	3.25916	39.8485	7.34525	37.0686	17.2918	6.00681	4.38127	2.76044	16.59	3.16022	18.3693	14.239	1.77316	46.0286	36.0107	8.13975	18.998	15.4272	12.2867	4.6554	1.76023	42.5555	13.3342	23.9535	5.20213	11.4993	1.58977	12.6468	13.731	12.3022	24.536	15.3766	16.28	20.2879	4.99079	2.89851	15.4936
1552480_s_at	66.3744	35.1395	15.6821	31.7111	24.3708	77.8712	36.9513	40.0843	42.2748	27.1478	23.628	110.026	52.4086	17.7525	29.8802	77.8628	31.3649	67.7667	28.8545	50.3511	40.2511	105.639	91.7754	60.8746	38.1504	60.7709	46.0418	98.7987	47.3136	81.4846	92.7823	66.1936	81.3863	37.0907	81.149	44.7238	51.3482	98.9679	54.9653	42.865	88.0206	27.2297	20.6186	49.6293	63.7138	47.3478	37.5155	42.2429	99.2367
1552481_s_at	106.42	356.142	126.548	289.817	147.392	141.124	213.401	156.017	71.7706	241.843	175.202	125.892	188.194	100.599	267.374	104.333	139.746	132.601	191.631	150.466	226.284	190.894	132.15	182.757	224.455	143.424	151.48	145.184	168.598	179.811	135.493	155.389	195.308	112.761	135.704	186.243	260.43	112.86	92.6502	162.648	158.885	155.643	173.48	120.755	140.922	156.961	158.508	267.135	143.748
1552482_at	280.916	114.03	75.6382	79.546	135.353	101.164	182.745	115.968	224.501	97.3201	275.762	196.164	213.66	63.9966	113.776	307.721	121.527	226.072	212.986	68.8175	81.9	250.563	141.136	238.288	116.24	121.523	78.0945	95.7331	111.98	176.204	137.131	344.7	111.45	141.711	208.468	110.903	50.2972	294.321	572.399	270.065	79.0498	210.028	127.968	96.9385	318.588	302.088	69.9364	129.629	126.745
1552484_at	78.3275	4.90019	31.0009	51.7093	28.7126	18.3665	15.4655	41.2678	9.83498	32.1711	35.1996	52.0356	12.3902	6.92774	15.9119	13.2797	39.4197	39.3244	45.7448	11.054	58.5775	15.7237	14.3666	12.1773	6.84577	10.6684	7.74997	18.1205	41.3189	14.9339	18.9697	12.5407	37.1103	28.021	24.8602	28.6423	62.537	18.6212	52.3714	17.1581	14.531	42.3881	42.6081	13.0772	25.3983	48.2486	13.0945	49.2761	33.126
1552485_at	143.333	298.511	162.532	366.949	199.594	168.881	260.776	180.304	139.053	235.318	132.458	189.48	271.824	176.005	166.403	138.954	195.657	261.955	151.047	299.536	253.001	144.387	234.291	283.576	202.254	336.923	228.29	255.843	305.125	234.081	255.921	228.093	235.365	280.152	229.34	398.09	220.441	107.416	214.997	242.557	303.975	191.729	142.51	268.937	195.378	127.748	154.167	249.706	164.57
1552486_s_at	42.4421	174.191	102.031	112.886	80.0362	135.653	142.613	110.495	77.6636	207.735	80.6071	160.15	143.788	211.013	192.835	66.4497	98.4091	165.724	77.4957	239.923	105.076	89.4977	69.1807	169.476	119.051	187.891	165.122	257.76	235.951	138.153	158.868	161.628	140.718	280.996	174.435	251.852	115.314	71.8482	113.854	123.315	170.677	152.535	103.993	293.147	137.16	83.6456	232.109	148.581	172.11
1552487_a_at	11.8549	2.04214	283.723	22.692	3.50445	7.72238	1.29747	10.3986	92.8212	1.30551	50.867	31.327	37.9352	2.63028	8.69331	8.66649	1.17411	3.26264	7.16969	16.2857	927.537	49.2703	26.5537	0.70668	16.1277	21.4008	49.4669	13.4104	1.6145	2.20773	3.01678	2.92269	0.987118	3554.33	16.7995	11.0591	13.2036	5.4856	18.0073	17.4307	57.9035	4.57349	27.1112	20.1111	13.6815	1.45365	9.76561	14.3948	63.2983
1552489_s_at	10.2202	23.9418	26.2507	35.3547	10.4643	14.2924	2.51696	21.2428	5.09726	20.3274	10.2543	13.2134	22.4049	6.25336	35.6071	9.4848	2.22483	22.3165	1.64685	26.037	12.9608	15.6631	8.9656	14.1879	0.707323	2.35783	1.8582	3.44099	13.7949	30.9483	2.19134	27.8692	18.8324	19.8851	1.76719	9.64744	1.73061	40.516	24.9545	2.12008	1.69361	11.654	8.3402	19.7604	8.36402	24.498	27.4954	20.3619	42.5682
1552490_at	145.565	69.9939	50.227	40.3776	70.6176	48.7825	62.2836	121.929	54.6057	62.3827	62.3618	57.2411	30.3742	63.1013	50.1469	89.5389	72.3149	60.1038	49.0719	57.6104	54.8527	61.7025	62.1992	52.8927	71.5199	45.2073	51.0668	83.928	74.3608	79.3478	74.5815	52.1737	68.6943	68.6064	86.2191	62.5163	70.0262	74.1092	66.4999	87.1428	74.4597	65.5952	51.3546	58.2768	114.385	65.6723	54.7334	89.5174	83.5295
1552491_at	16.1838	16.9078	24.8403	4.01255	5.94043	27.6689	14.8164	4.17029	8.97418	5.51402	8.97911	28.2364	6.26621	2.10389	11.2007	27.4689	5.13659	7.07749	5.37182	6.5994	15.7604	10.0409	56.1358	23.6194	21.3765	7.39	3.34721	7.56483	22.2932	7.17831	3.6513	5.7106	6.01515	6.03614	6.18748	10.1833	12.1294	6.82021	7.60686	21.0213	9.47441	5.42957	2.22435	23.2828	8.35208	14.4021	31.1116	23.059	24.6471
1552493_s_at	3.70958	3.70502	3.00253	4.49879	5.42166	7.88514	22.7245	7.474	5.43001	3.54566	7.15984	2.59542	3.25204	15.6334	3.3266	8.5805	3.39304	5.5874	5.39834	8.56283	2.07955	10.9771	14.4417	8.99362	3.53157	3.43203	6.97536	2.03932	3.78059	2.98924	5.83523	8.50016	6.18339	9.23757	15.4277	4.44591	16.0015	4.29793	4.44573	25.064	10.7821	2.83879	5.30139	8.30274	6.1242	8.18047	3.58815	5.87284	13.1462
1552494_at	28.9913	46.2659	10.2636	3.62524	9.75053	11.3706	3.75217	12.7659	30.5628	13.6866	19.1695	3.39804	11.9238	8.40891	7.42571	38.4971	40.288	16.1546	6.49061	17.8643	20.7619	18.1783	12.434	6.2138	1.70875	11.2869	11.8792	21.0985	8.49118	2.92527	2.06185	4.16587	14.4571	1.28234	36.5595	10.2324	6.64147	6.93165	16.3609	25.323	4.23505	1.76812	3.83176	1.61119	34.8874	3.92256	1.95964	16.4488	6.81113
1552496_a_at	152.135	83.3559	86.6523	67.7739	74.97	95.8821	102.34	31.5849	47.6816	73.092	68.6748	68.8403	98.1976	83.0272	124.147	44.5355	26.0429	123.784	49.1078	61.9251	12.9841	81.9213	129.168	80.2793	90.0263	129.609	82.0587	52.714	89.5984	50.6574	80.3908	37.3088	43.2226	151.652	94.9104	69.2558	18.194	24.1778	199.498	75.2917	44.4108	14.7381	45.8225	27.052	63.9885	102.376	96.2556	94.7759	32.2157
1552497_a_at	103.331	80.9267	75.7317	91.8681	74.1103	154.107	77.611	84.7636	67.7146	128.702	41.6128	130.63	95.9747	139.129	110.009	192.318	79.7759	208.028	72.456	105.872	197.835	139.239	128.277	212.159	112.785	270.76	192.297	320.976	97.7181	256.543	326.56	106.528	363.007	78.3735	181.32	255.442	649.642	256.363	105.411	68.3153	218.608	105.278	100.009	339.785	130.704	68.2805	156.866	200.107	258.135
1552498_at	104.534	50.3501	36.4937	56.5938	32.8355	44.2157	69.4164	46.8871	27.7826	94.4029	72.1474	31.7249	69.4154	71.2429	98.152	14.0814	16.2189	40.7395	46.7956	74.4661	48.0833	54.8197	58.7236	42.3684	59.9391	55.3255	23.8091	72.9405	36.9682	32.7662	45.9711	29.9099	67.7037	34.8407	41.5217	60.875	43.5007	64.847	51.6908	43.3396	58.217	56.042	57.0004	29.9079	47.8505	53.8973	28.2911	50.3733	71.3757
1552499_a_at	79.2944	37.0315	64.5047	53.5728	63.5037	74.4603	83.9373	96.7013	59.5929	63.0657	77.8918	51.2326	49.2484	83.1946	134.297	63.6201	45.6998	50.1709	59.4434	31.5456	29.2413	26.6876	83.169	56.5823	52.0148	55.096	51.1445	28.1405	54.3598	61.1402	65.3511	77.6544	50.8856	65.7478	42.5062	33.9729	46.5192	93.5774	46.9171	82.5527	68.6021	37.7403	47.6504	76.4152	61.758	49.311	70.0684	65.8712	55.4533
1552501_a_at	45.7989	67.0186	121.386	12.0081	45.4476	41.4382	6.01428	37.0937	8.81449	79.2807	6.93515	8.57554	11.1135	58.8851	32.5773	6.94453	33.1048	7.33813	7.80589	41.1376	13.1594	8.14506	11.7903	17.0211	12.8928	22.2503	28.9128	78.3923	48.7357	91.2412	8.16011	10.5027	49.9732	5.39831	21.4211	30.0576	9.61662	9.98566	43.8754	43.5775	12.4804	43.7795	13.9371	22.6474	58.5351	66.2956	23.2839	20.6139	72.4884
1552502_s_at	176.585	151.241	121.309	153.9	49.829	97.0555	233.02	167.734	219.521	69.4273	122.085	92.8656	92.8972	363.627	507.289	81.5739	150.642	201.738	69.3114	79.2723	23.4296	70.0573	129.18	228.886	123.741	210.474	60.9462	105.262	89.3892	54.2338	120.486	113.666	32.9086	202.259	148.164	346.458	41.9759	104.581	103.77	84.0768	44.8508	127.928	75.2701	88.7875	98.5414	376.262	166.966	401.342	38.308
1552503_at	12.3707	32.5015	9.30105	5.54603	8.97653	9.32549	13.2016	11.1394	9.58005	5.48947	6.95525	5.37652	5.68838	10.3982	11.7377	4.13226	5.38527	9.21766	34.2363	32.8335	36.4772	5.07636	9.24612	4.83103	32.2675	21.7642	5.2489	5.95721	4.70907	7.15859	2.64583	8.46982	21.7877	11.0463	7.12945	15.898	51.8823	8.99545	34.1925	49.841	12.2559	2.90117	26.5452	8.24926	4.63967	7.68413	8.86762	4.47689	8.79427
1552504_a_at	60.4554	81.8757	35.6007	49.1151	10.6855	41.8014	17.2644	29.1539	77.3086	5.92783	42.0649	21.1679	71.9521	43.7097	13.9786	154.532	36.4599	11.313	37.029	87.8801	60.3153	20.1339	36.718	26.2892	77.7951	143.813	4.35806	47.3827	55.1787	15.52	66.2773	69.8875	78.1216	45.1615	19.1892	104.943	35.0107	67.4887	35.8896	33.4409	34.9971	39.1703	39.6613	45.4055	38.4694	17.337	43.5999	9.34418	50.4276
1552506_at	7.26841	23.6281	15.8372	4.3798	1.70185	2.27598	3.08987	2.00915	3.03395	16.5134	3.4127	4.94675	18.8172	17.3413	28.7675	59.0728	30.8095	8.29586	20.0101	26.1322	3.92924	9.24228	24.6971	6.65922	6.57457	7.50972	6.07366	7.77868	7.15991	3.07874	2.11783	6.16316	9.10789	19.4054	13.0982	32.3917	4.77239	27.5941	27.2631	2.94828	8.97014	3.64014	18.0004	14.8333	28.1224	20.3906	20.4667	22.4776	12.9109
1552507_at	232.699	117.48	266.859	544.632	86.9917	79.3881	151.359	320.015	214.226	120.59	264.369	162.944	181.481	155.694	80.4849	171.834	1287.35	135.828	365.527	131.916	347.353	278.63	196.669	238.177	234.029	307.897	249.768	182.167	209.44	88.014	141.37	309.79	431.893	212.952	202.68	252.227	705.762	230.357	75.7278	92.1386	1022.51	67.6545	260.556	337.48	319.051	153.431	378.314	273.02	411.937
1552508_at	66.5381	63.3905	138.764	150.348	44.2869	18.4676	74.7353	90.9257	85.4531	90.6847	97.4043	74.4048	62.0021	73.5717	33.7219	71.2483	428.786	32.8777	118.791	42.9883	134.74	83.9177	72.9433	48.9641	93.2654	109.375	118.088	53.0964	111.472	13.5592	51.3278	85.5684	143.423	137.06	67.1877	97.0641	215.895	75.2612	20.6441	33.3646	245.754	48.3922	29.7725	107.889	90.7947	54.2206	108.261	55.2294	176.56
1552509_a_at	41.9159	22.8823	6.50511	66.7902	49.0903	372.459	9.82354	83.0745	47.6493	78.1247	29.0445	39.234	7.67343	76.0969	196.234	42.6094	5.72503	38.7401	26.3925	30.7345	25.7409	69.7146	125.622	25.6503	44.1436	28.0045	116.581	203.847	19.2901	181.806	65.3336	30.4429	34.9541	10.6853	37.7211	20.9042	294.24	53.5356	51.6298	42.6299	43.4205	25.1662	17.8811	27.5248	42.7764	35.7189	26.8183	48.4844	351.42
1552510_at	307.769	258.213	201.936	243.165	165.066	235.169	218.483	153.966	135.578	254.291	260.55	198.739	176.501	207.214	255.467	203.588	189.816	118.547	186.936	165.61	125.991	110.247	221.023	255.316	146.227	218.525	190.344	216.348	257.114	211.874	194.653	240.643	167.714	234.628	160.693	163.234	117.279	192.381	194.784	172.983	241.529	163.958	218.074	207.462	241.647	266.56	256.764	234.22	138.84
1552511_a_at	5.16617	5.80238	0.966669	4.65553	2.33883	16.0414	2.88045	2.22965	1.63103	0.860054	1.41852	166.735	19.9629	1015	5.14044	11.3176	23.4931	3.6039	7.73686	2.47499	2.57645	25.3275	2.93796	1.28618	3.75597	16.033	13.091	1.95168	113.17	44.0128	57.7531	2.53376	14.1799	18.5413	0.819932	19.1598	5.8137	26.5606	120.824	136.278	17.036	2.97522	10.031	31.1345	2.45104	1.33884	5.30483	1.009	19.4431
1552514_at	5.86921	58.0632	69.4209	41.7327	144.434	33.7453	55.1139	63.4276	76.5713	83.166	70.0429	33.4929	47.1687	22.6759	13.2079	37.6821	101.743	87.5767	3.62514	123.243	22.9533	30.9172	82.2611	15.6273	43.4501	89.1946	58.1315	101.936	55.7398	69.6423	131.005	109.466	25.3577	73.9677	8.82898	102.266	139.914	49.2155	251.908	89.2723	95.9184	12.9157	40.5597	81.1063	98.6334	19.597	49.3241	63.0141	135.573
1552515_at	29.7739	23.2432	14.5757	11.7947	11.5567	4.50312	22.2329	33.6282	23.8071	35.9872	22.0382	3.51431	42.9194	34.9498	36.8569	15.4304	30.759	25.2994	28.53	26.7169	33.3574	25.3145	15.5019	9.66792	20.3302	13.3452	2.66774	13.0607	27.7791	6.91967	31.3602	8.69566	15.2808	20.8826	12.7975	30.4011	6.04575	55.1124	10.706	37.4276	11.2314	3.68222	3.91799	12.6611	4.49505	31.1854	16.4498	29.4174	30.4196
1552516_a_at	8.06013	91.6454	40.0985	99.1218	49.9712	58.4633	54.9614	103.706	23.9608	41.7636	35.4779	64.5028	24.8244	60.9264	64.0375	33.4077	91.7417	75.5104	51.3591	68.8261	77.2504	94.2939	4.78702	44.0351	71.766	52.4455	131.998	55.0995	27.2174	26.8306	42.9029	45.4624	30.7064	46.9516	88.2408	75.781	94.8334	37.6534	71.4497	99.6215	68.8077	81.1786	71.0829	48.7051	17.2774	49.9372	33.2943	92.7179	60.2054
1552518_s_at	92.2789	120.418	69.3272	65.4317	44.4619	86.5363	71.7431	80.5773	98.6131	83.1886	82.8702	42.4812	118.324	15.3874	70.1337	93.7164	56.3144	45.0713	95.6633	56.6375	107.213	118.054	92.2585	80.3631	60.2657	79.6177	58.6066	99.8093	52.4183	125.459	67.6746	94.1007	98.142	45.47	79.279	93.2612	10.9647	100.758	62.4586	77.2086	65.2013	117.086	56.2447	97.4281	52.16	103.449	45.9457	125.273	86.3952
1552519_at	88.72	74.1677	60.4815	47.0774	43.4534	61.067	52.3153	67.7637	68.177	55.1326	110.744	122.711	154.197	161.969	87.275	116.27	168.306	109.271	118.517	82.9639	131.038	105.571	214.297	389.245	59.1882	182.617	98.6397	94.6368	61.4146	65.1814	155.106	61.7939	167.904	69.3849	94.7438	200.959	305.547	98.6317	39.3342	100.603	125.103	111.433	46.279	74.4666	88.7388	72.7255	101.209	77.9881	95.6826
1552520_at	22.2214	29.3155	23.5524	27.1659	38.9612	49.3572	35.5696	55.057	29.0427	88.5244	36.4588	38.0837	68.7217	29.1499	52.417	70.0937	42.5533	30.506	52.8597	26.2764	27.5561	32.4908	16.9104	40.0305	44.5769	34.4647	19.438	23.4555	42.8912	28.6813	64.1881	76.7806	30.484	17.6747	39.0384	45.1202	61.4323	6.21716	105.339	54.1975	35.2843	155.18	75.4049	35.1158	11.5638	46.8755	41.8985	37.6501	30.6659
1552521_a_at	30.7632	9.26954	16.2925	36.0513	23.1077	18.0405	23.2559	11.4598	37.6739	25.337	27.9763	28.1487	62.251	12.5325	2.35083	40.8625	43.5583	21.3066	75.4993	50.7901	36.7869	63.9089	28.0528	23.3728	36.727	24.0558	36.6429	36.1063	36.4453	11.8895	20.2042	37.4224	32.2813	12.9024	36.0369	49.0749	37.7384	30.4313	69.9057	28.8247	26.5375	86.3512	67.0214	26.5823	27.6179	23.5437	28.9287	35.6632	26.4072
1552522_at	50.6748	32.1529	42.0593	33.9731	38.0682	37.6055	28.6271	28.8347	25.6741	38.6582	29.5952	62.4954	31.2154	22.8525	84.8199	21.3652	38.083	32.3143	32.6292	26.1103	18.3554	51.8955	24.7238	33.842	34.1039	25.3929	65.414	59.2946	30.0837	41.792	65.8412	46.8649	25.8893	13.0807	44.6521	29.8326	22.4908	32.0167	24.0656	39.9647	29.0863	30.9016	29.7261	26.4179	5.86382	18.7671	28.1736	51.6368	28.8576
1552523_a_at	28.8985	46.2885	38.5442	43.09	61.4426	52.3643	64.4053	58.2612	39.7069	45.2954	72.2658	49.5782	44.5128	26.1476	88.475	18.9545	42.8545	47.6879	46.3888	38.9417	44.4088	77.3182	58.417	44.3444	38.0752	66.838	116.096	48.6486	54.8568	56.6137	58.1137	53.0342	14.317	27.9669	12.6478	30.5854	30.5356	40.5949	62.041	85.235	48.5989	44.5804	48.6588	43.5077	49.2507	38.4948	33.8929	59.1889	47.372
1552524_at	13.9835	8.8197	8.29176	14.2852	6.93068	7.31286	12.7784	14.2105	39.0126	6.37386	16.1976	6.45706	19.2203	11.3648	16.9931	16.4923	6.37066	10.2915	6.95926	5.80008	17.0676	12.4351	11.3072	10.2904	5.94637	19.4852	7.43767	13.482	7.51076	11.7399	47.4926	12.589	4.37003	18.5957	20.1041	9.48952	15.9095	43.0592	9.78572	11.2972	11.3257	9.28019	7.79815	20.3862	13.8745	13.9175	3.23516	15.774	9.4048
1552526_at	10.813	22.019	5.5119	4.50986	6.33139	2.09974	1.65119	5.86409	5.05364	2.43291	2.49784	10.6688	3.85668	4.38437	2.4353	6.75603	5.98457	1.99387	2.10904	1.67995	7.48579	4.68317	8.23025	13.7654	9.92688	5.69025	24.1787	2.10581	2.389	1.59217	13.2361	5.56904	3.00475	4.75532	2.74999	6.74547	2.75923	2.00083	17.5158	7.88338	5.42752	1.91173	4.72131	6.43872	2.99227	3.38776	3.73753	5.82443	9.98291
1552528_at	41.5894	10.0723	11.0202	25.9022	23.8342	43.2537	9.70135	22.2849	25.2413	9.91571	10.6278	35.5839	11.66	8.74309	50.2854	48.0758	39.8148	30.6399	7.99423	35.9673	15.7048	8.7729	16.2451	21.1233	4.49089	26.2254	32.7277	42.3274	11.2498	9.44228	28.4178	18.3399	31.5875	12.4992	48.5686	22.9382	150.635	32.358	13.0018	14.2944	9.08377	36.9401	61.2044	39.5951	15.2752	54.8816	13.4499	25.9697	25.0707
1552531_a_at	2.89176	12.9342	2.82668	5.84514	5.75621	39.9149	19.4823	21.8036	32.8598	34.9556	4.48321	21.2988	40.464	8.24768	6.82739	34.1406	7.967	25.4653	11.3886	13.6782	4.09275	5.67025	44.601	33.7779	5.39907	18.2139	18.3818	19.9534	38.4555	6.95216	30.3432	3.14408	28.513	34.8258	5.93006	30.4613	106.321	83.4172	9.61722	80.6095	8.6712	15.011	19.8255	33.341	3.07006	7.0539	20.0437	63.6432	44.4393
1552532_a_at	4.27006	15.4903	19.4241	5.3633	2.69453	53.9983	47.3902	10.5914	5.6765	1.54596	38.65	15.3765	2.62772	2.8834	8.65256	5.40866	35.5611	138.763	74.788	2.52986	11.5101	10.2232	8.515	21.6888	9.91806	17.4016	20.5974	5.7393	7.2763	125.491	13.9386	2.26052	2.72009	3.52818	3.29443	145.843	3.32809	11.8709	19.4034	168.647	8.91572	1.82754	68.0992	4.32197	47.0985	2.11763	12.3801	17.9797	2.35005
1552535_at	79.4893	8.23509	39.8435	14.7112	27.4176	14.4672	25.1515	14.461	37.2683	27.8898	44.5135	14.4831	24.403	48.6762	6.51871	7.19813	41.6492	34.0533	21.1574	5.16776	26.8464	16.6416	37.6444	15.7142	43.796	9.95608	4.85845	26.0773	49.0269	8.94245	33.6233	6.15415	8.12784	40.9808	32.3396	50.3322	7.29886	52.3398	26.2056	53.1127	6.40203	13.928	29.2415	25.0612	24.3355	20.1054	18.6859	14.9996	24.8738
1552536_at	356.849	91.3017	65.9488	68.1203	81.0376	112.748	119.546	104.071	142.812	85.4907	118.617	135.16	112.652	94.3131	204.055	278.756	138.654	188.09	167.168	103.874	163.048	364.454	295.21	157.179	76.6269	156.534	92.3717	234.152	122.142	192.501	249.853	116.599	168.788	161.289	230.459	173.34	156.25	255.601	123.113	87.5285	247.575	143.341	54.5368	144.089	170.228	181.332	83.472	156.222	202.228
1552538_a_at	2.29333	3.98472	2.05601	1.79658	1.71954	26.2582	13.8047	6.84844	4.36553	1.30437	5.82819	35.6096	5.58127	5.00655	3.71392	4.21477	3.96791	5.7286	10.7062	2.18765	10.1706	98.6399	13.768	1.95123	4.20593	4.138	24.8173	13.1837	3.0956	5.34665	6.40501	2.82203	3.88565	32.4143	3.33835	32.3473	33.8537	58.1255	11.7157	10.426	5.34349	3.51267	16.0004	3.22195	4.50089	6.47207	1.20172	17.6623	71.1108
1552540_s_at	100.965	126.454	118.816	85.3552	132.431	307.333	119.252	138.762	108.359	78.3035	151.072	195.803	116.655	158.979	78.5484	105.739	208.378	383.134	298.94	89.6139	99.297	674.111	211.15	135.588	103.301	56.5854	203.73	90.223	98.0031	68.0264	45.1069	137.65	88.7737	39.4355	103.804	173.547	168.467	338.016	338.242	91.203	10.9704	99.5437	206.307	139.705	50.5642	172.07	177.134	157.38	317.841
1552541_at	76.4812	67.9891	46.3391	76.6226	94.3581	69.6478	104.748	79.5079	55.6705	122.749	80.161	80.2582	74.1451	72.0676	107.828	44.9758	54.6883	93.2644	53.2503	69.5619	82.7375	29.9411	85.8482	62.7248	63.3689	49.006	64.1248	71.865	45.583	44.9303	58.2322	118.774	128.712	51.9276	77.0784	48.8598	210.306	85.184	62.7931	50.9006	124.53	72.738	54.7588	99.2347	24.6253	112.989	86.7799	127.629	121.16
1552542_s_at	26.0431	52.2977	52.1811	53.0277	40.2164	66.7621	39.1575	53.1182	55.6534	47.0202	32.3033	83.6295	25.6545	9.21011	33.8074	55.7715	25.8435	101.196	18.7001	86.7563	55.9414	52.2347	68.1562	54.6735	40.3201	148.484	61.8894	51.1159	62.4527	52.8008	93.8142	61.978	235.617	32.583	63.4194	110.663	437.249	57.6503	44.985	26.8911	288.925	42.8936	26.6968	145.793	59.0522	50.7811	79.5109	71.8043	104.837
1552543_a_at	50.691	42.4372	97.6844	79.4794	50.8444	34.8414	55.2418	45.0566	17.516	8.52695	98.5677	33.4091	7.10058	53.8207	57.3932	55.0517	90.3352	41.339	44.4501	44.6812	96.1662	40.0527	57.5729	36.1586	23.3698	37.5598	78.7356	59.3956	54.0741	32.1915	28.9883	35.5388	62.6863	33.7299	72.6667	72.9504	78.2803	125.986	44.5385	16.7308	75.6846	44.7255	22.6778	49.1023	50.5643	58.2729	52.5784	42.5922	116.225
1552544_at	45.8368	49.28	48.8973	28.357	18.2869	31.2798	42.6962	25.5743	30.5099	36.7335	51.1745	32.3813	35.7539	30.3326	26.3289	59.275	29.8914	58.979	37.3188	24.0031	22.7906	27.1909	73.029	22.218	46.8873	30.7667	35.4325	38.1874	41.1344	17.8639	36.6569	34.1973	52.5593	47.8432	26.7663	20.9722	78.0659	25.8733	18.7871	32.3562	36.9421	30.8824	20.0292	24.1461	16.2701	39.1857	16.8814	34.7025	49.702
1552546_a_at	68.9979	29.1112	26.1893	82.6585	28.4535	55.8921	39.4378	20.0382	54.9461	36.0613	46.5645	18.2682	75.3687	101.931	72.6423	4.61325	63.0645	37.9857	29.5946	27.489	367.896	45.0257	121.951	88.4122	36.6562	28.4305	73.3981	32.8522	40.5603	19.1001	52.5197	48.9429	37.4365	71.2647	59.6167	10.7689	51.6719	45.3164	55.0883	21.0313	50.2382	39.6534	74.1651	47.9783	32.4306	94.6802	64.7873	38.9614	39.6012
1552548_at	92.6751	30.1214	5.31193	1.87565	13.3918	18.8056	20.0478	19.2633	43.8738	32.276	38.0466	25.5695	32.1189	24.7998	32.587	16.4401	48.084	1.81211	34.4029	35.4978	39.6358	37.3051	28.1382	26.3569	51.8331	68.3912	32.7673	65.524	29.0017	17.9123	29.806	40.6099	46.7469	5.88183	5.02617	46.3265	2.98938	30.6025	57.7676	4.43784	37.5534	4.95131	24.4091	33.1061	12.1207	30.69	12.3184	20.2516	30.4043
1552549_a_at	82.1559	9.06567	48.4378	11.4073	12.2701	17.8162	10.0061	26.2068	32.0159	13.3612	12.9181	11.1621	4.97008	11.1228	16.264	13.1996	6.45791	7.41543	39.853	31.2228	20.9338	12.1499	47.0234	23.7868	8.13036	12.036	40.5458	14.4647	9.31909	25.217	11.1315	31.9316	36.1576	5.67124	9.79769	10.398	17.3439	17.1308	10.3836	3.96907	8.10708	11.7078	16.6353	36.4789	18.5435	23.2863	9.54865	39.2788	25.25
1552552_s_at	30.4744	19.6894	34.2025	28.2863	25.3534	39.3129	29.1699	44.0913	30.5726	25.2975	15.4573	36.982	36.9594	28.4031	55.9532	59.3063	34.9509	57.2558	24.759	68.9773	64.0941	29.9716	127.333	97.0401	64.469	38.8844	56.6161	67.2308	33.292	9.80622	39.501	13.4979	238.497	23.5303	27.0345	52.9236	68.6878	68.3614	10.0313	35.169	84.4975	58.4864	60.5895	97.3795	17.0359	11.795	30.6694	31.1414	42.3002
1552553_a_at	119.783	468.185	279.022	108.081	68.1929	226.726	148.769	196.629	120.941	477.234	53.0866	204.858	108.127	30.6338	55.3559	94.6877	127.112	131.588	122.819	393.501	175.583	129.659	132.564	198.132	190.061	103.049	156.971	470.588	254.484	233.775	161.987	250.421	176.253	89.2526	241.648	163.388	317.762	167.052	141.401	134.963	197.428	166.044	129.627	257.726	294.511	239.805	93.4416	232.894	151.489
1552554_a_at	3.65286	3.14445	21.9677	5.54817	13.0676	4.01466	1.95755	16.2259	21.0049	4.33724	5.56263	19.6302	2.71665	4.29516	4.4144	27.2401	10.1617	22.4343	3.96616	3.09944	11.6324	2.28801	38.3687	2.31802	3.04741	3.50061	23.2635	1.68202	28.2728	3.81969	4.64773	2.36177	10.9739	2.97718	26.1488	20.4183	33.5668	25.8679	16.5613	11.1239	4.58141	24.3707	10.5465	20.68	12.4041	16.2013	31.2791	29.0509	25.8969
1552555_at	93.6499	61.8426	35.5549	63.1191	60.9014	65.27	104.284	53.4477	67.7871	62.718	55.0813	38.2095	42.3948	91.8971	56.0791	64.3009	44.6024	52.3576	10.6166	48.1464	29.0166	22.0534	110.104	46.3034	44.3221	73.8454	49.1987	73.9978	60.1648	42.3848	95.7117	127.585	30.2473	91.3538	61.9275	74.9069	44.7927	50.3	62.2939	62.8382	85.946	41.2695	25.8321	9.56221	69.5607	38.7165	40.1166	25.5188	27.3427
1552557_a_at	193.03	422.996	361.894	299.751	424.055	177.746	437.343	171.007	193.995	219.831	310.569	69.1512	60.4255	102.245	57.6213	43.2129	128.638	47.8661	91.9052	42.0136	69.4751	158.389	96.8345	137.711	63.1439	89.5093	124.133	103.803	106.419	196.201	122.55	151.065	122.496	62.395	152.454	97.3668	164.833	152.627	660.025	248.46	198.767	417.688	95.3061	113.513	60.4845	254.658	89.3038	83.912	183.546
1552558_a_at	164.539	46.4264	47.2155	158.945	26.1987	107.268	80.3348	84.7933	97.08	93.8044	146.01	99.6249	92.8321	100.203	168.503	182.447	78.3946	125.616	100.049	62.738	78.7138	129.599	75.2267	83.3638	67.3182	119.211	99.5184	57.6251	138.392	54.3558	25.4519	81.0696	140.466	117.019	108.368	87.7987	89.088	110.184	84.3075	23.1484	115.39	73.0982	65.424	49.6592	151.32	130.181	113.683	85.0682	105.263
1552559_a_at	12.5699	8.9297	4.86822	27.2802	6.02917	2.35149	3.28956	4.25582	3.14476	4.66428	5.36128	4.44794	10.6232	8.58639	4.56584	3.11447	9.38043	9.37859	14.6342	14.4711	6.42913	6.56936	6.59806	32.5961	7.62599	4.97672	8.25145	6.47513	2.84264	3.35859	13.6174	6.35887	28.6538	7.17183	5.62505	6.68713	23.4139	8.55624	4.2677	6.75948	10.0239	5.80436	4.50054	10.1006	7.01364	10.6822	8.36254	8.2079	12.6508
1552562_at	91.1125	76.8516	118.783	52.0036	85.0507	117.403	166.343	132.046	72.6382	125.122	87.0189	57.8453	100.288	38.0366	133.243	151.3	80.4273	125.917	116.671	120.11	75.2123	51.3212	86.4347	108.057	79.999	81.7033	99.7365	113.156	92.5289	71.1571	83.6701	140.683	108.971	196.626	88.1136	174.418	175.735	120.482	94.5365	94.3537	136.664	54.242	107.492	105.492	50.6188	133.894	249.682	78.5559	86.4396
1552563_a_at	97.2276	21.1734	42.6578	17.9508	22.9576	52.996	31.1168	57.7706	38.5446	2.60569	98.7533	34.2354	28.9324	23.4577	81.935	89.3961	41.4926	37.8813	18.1092	6.66134	29.6592	82.7574	77.0264	49.2596	4.50253	47.6819	9.5919	81.6742	31.253	38.7411	88.1347	34.2916	57.4228	62.4286	60.3332	29.6516	36.2424	64.003	7.56435	6.22357	43.6751	17.4731	4.11179	33.4006	19.3733	25.0978	22.5172	4.35158	17.638
1552564_at	62.5981	21.0745	13.3382	4.15042	34.3662	29.9342	19.0996	22.0829	31.7093	31.0653	7.88779	29.9462	36.0324	36.167	29.5708	55.9547	31.9283	33.5168	32.6664	18.1857	6.93516	65.6169	91.0337	24.5052	17.3814	31.0559	25.0118	13.2765	17.7908	21.1354	42.9779	49.4106	33.3884	28.5714	42.78	68.5704	70.8213	57.6476	22.5042	44.7728	30.4953	22.5243	13.3323	32.2818	34.5476	16.0294	24.7533	36.447	46.0864
1552566_at	3.6804	1.95574	3.75998	1.41073	1.97743	1.98471	1.32132	1.11482	1.23708	1.412	1.84158	1.94748	1.37855	534.313	265.027	15.2885	1.36828	1.63513	1.45228	1.9621	2.29296	2.00548	5.05697	2.50933	2.74499	6.50283	3.69376	1.71984	2.10768	1.86209	5.41442	2.12501	1.28075	1.57386	1.35266	8.45564	1.37061	1.19454	3.09717	0.93278	1.94842	3.29982	30.2956	1.2827	1.36891	1.40516	9.04624	88.1275	1.78041
1552568_at	17.5007	13.2033	25.0254	33.8825	13.6703	4.65268	19.8875	6.02914	1.86989	35.5777	47.7098	11.2435	10.0879	2.12858	5.79197	16.6508	29.4433	5.62179	29.5677	42.7213	37.8179	49.7094	9.47269	38.0333	53.1347	25.7033	7.57323	86.2542	5.91048	21.9219	49.2917	4.95384	25.8072	32.8063	19.2809	48.6414	59.5378	1.92581	3.74247	14.4468	29.0401	72.8919	40.8817	30.0482	15.6326	20.3949	26.6028	1.96602	15.4534
1552569_a_at	6.74835	19.1568	29.7356	31.9874	5.99623	7.41411	57.6459	6.26621	4.36388	30.9924	33.2398	36.307	23.7966	26.9012	16.9638	43.4626	23.7754	36.7988	5.66311	3.60925	53.1176	46.6601	46.5295	16.2929	8.44051	28.9518	19.709	51.5194	53.3798	24.7876	27.5585	6.45623	3.60028	18.2039	10.3488	20.7545	59.0549	12.9817	12.9764	4.22502	46.8685	54.3875	7.12464	29.8829	52.7207	37.2469	34.5064	5.23266	31.3092
1552570_at	30.3418	38.6937	42.1628	36.8857	31.9824	3.95421	1.234	25.4837	2.50186	44.998	21.9353	25.0912	15.6274	28.4954	49.2031	66.0637	48.2785	43.299	5.31653	42.5499	37.9078	28.6086	63.7344	45.6955	33.6908	62.2925	3.58949	58.6371	31.563	24.742	23.1947	38.561	16.8119	2.55119	26.8716	52.8141	24.6004	31.6727	31.9948	30.983	37.256	42.5895	23.9575	26.332	45.1241	31.9354	23.8039	21.7084	53.4263
1552572_a_at	23.624	61.6139	37.8527	33.2276	26.7681	5.03084	50.5797	33.7116	55.1851	44.627	43.229	23.541	47.1238	27.896	24.2476	48.607	29.3024	35.304	18.2289	33.2766	21.8073	28.7299	12.1257	25.1949	33.7339	17.3668	32.1262	38.4599	49.2822	5.76021	19.4624	23.3474	32.4809	29.9839	38.2082	36.9569	24.9544	33.6058	91.8146	16.4005	21.6618	33.4674	46.0944	23.2733	23.0115	66.4404	62.8037	17.7432	20.6539
1552573_s_at	16.0975	90.0532	45.1778	52.2448	42.4184	34.6193	64.4288	38.2419	18.2228	91.5012	39.1015	49.0896	68.3632	23.8707	21.5236	57.2682	12.1073	23.906	40.8959	34.7649	27.7302	21.1561	18.4814	38.3133	20.1416	18.3688	51.2606	23.9879	110.888	18.9151	25.3743	30.469	64.9058	31.0672	27.9868	55.2898	16.226	16.0101	128.139	33.5684	33.0313	46.6745	62.9778	31.6818	3.61277	33.6358	79.477	35.424	25.5581
1552575_a_at	314.869	323.824	383.613	114.421	267.069	331.741	235.306	24.3677	87.0164	218.637	288.782	129.189	285.042	282.392	461.184	474.081	344.184	333.234	103.993	291.739	373.354	93.455	211.462	105.381	62.0953	218.106	349.213	111.145	111.214	6.05359	146.47	283.063	220.582	65.9193	306.002	285.077	207.192	320.541	356.23	130.193	92.8266	305.659	65.842	77.4005	349.291	229.029	103.848	160.078	294.173
1552576_at	111.662	47.5069	55.5956	63.2469	99.9747	72.8756	94.7272	40.7487	78.9133	65.4892	100.709	32.2124	28.2531	37.7193	53.2171	70.4648	102.73	64.0652	45.282	89.0297	108.556	117.791	122.002	43.7306	37.4457	78.7384	77.7854	74.376	27.2448	90.2066	90.2661	85.6578	38.5494	79.2182	39.6225	62.7621	100.388	101.37	69.541	104.937	74.6602	55.4208	62.9349	48.835	69.689	83.404	91.8808	82.2187	107.867
1552578_a_at	21.9222	15.1775	358.442	438.376	57.9681	92.7387	205.473	63.6887	3.55327	0.746928	170.391	28.4059	139.525	0.714977	2.60788	38.0794	24.5947	38.1221	24.6737	2.20111	43.2562	13.5395	7.40285	96.0689	27.1864	19.7461	29.9915	19.5621	21.0618	29.5411	26.5049	57.0227	2.6072	54.2478	109.385	1.51997	29.1719	65.2908	25.9358	98.0536	1.70405	164.469	5.7288	2.27425	12.1733	30.3467	5.52369	17.39	12.4012
1552579_a_at	5.73091	29.4476	18.9189	14.9522	13.8301	2.56904	2.01419	58.5662	5.23252	1.70625	35.2879	41.3806	10.0384	14.6566	27.7747	26.5529	21.1793	64.937	16.4824	14.1962	28.3189	17.8037	39.4593	14.7971	15.9951	35.958	17.527	39.9116	26.4772	16.962	30.2291	14.9778	30.3113	46.0712	49.6447	69.0705	46.8692	11.3528	5.9196	34.0606	25.5539	25.1259	23.3611	43.9499	7.85806	16.6485	31.5158	25.5576	22.6852
1552580_at	47.0244	8.58675	7.37522	16.8514	19.3566	33.8717	9.28033	12.7135	5.5332	30.7441	15.9331	5.47675	10.3072	2.22153	20.2448	5.14165	19.7662	4.49489	21.4634	4.13671	62.1311	9.96503	8.54936	15.9713	41.1684	4.32654	2.40116	4.22638	2.71788	39.2426	2.72635	1.92729	16.2481	10.7266	30.2247	23.1533	10.5727	32.5089	18.7361	10.0937	3.43085	15.0507	7.77195	27.009	14.4118	8.97663	2.49878	10.454	16.4895
1552582_at	37.1488	66.1039	21.0235	30.0968	31.1974	53.5921	32.1231	55.0565	48.1708	79.6424	27.8642	32.5153	16.7644	23.3122	42.7683	44.9404	22.9882	94.0296	25.6742	6.10666	38.1253	31.1478	52.5939	77.5921	196.942	217.49	24.8185	53.8741	41.4306	60.69	68.1256	53.0245	35.8235	24.8548	41.0967	46.3241	42.3078	72.0586	36.7954	17.5927	35.7286	42.6432	22.3339	15.9764	53.5106	16.491	21.4165	35.3178	45.4204
1552583_s_at	45.9966	42.6356	26.3521	19.936	5.7298	39.7033	34.2563	4.82043	54.7694	34.5509	3.37469	31.6865	3.15921	4.2473	17.0029	5.19276	3.14458	28.5137	12.2881	1.35323	12.3694	39.4894	23.19	27.849	54.3378	89.1971	15.7713	36.604	27.2362	9.12948	20.7462	16.5545	9.21369	3.89948	12.7427	30.584	19.5906	9.47871	27.1857	26.3901	25.3747	46.6431	17.2754	3.88045	17.2282	22.4817	11.4404	22.7396	11.8431
1552584_at	123.32	201.783	183.629	104.317	92.6549	229.066	307.703	221.929	103.174	289.543	114.614	292.718	303.256	88.1852	116.376	282.251	194.176	263.714	57.2474	401.19	378.853	312.928	355.213	246.788	220.004	250.925	343.852	321.71	171.992	249.312	298.609	283.413	435.612	96.8667	369.397	380.036	606.281	452.085	122.239	202.85	381.661	279.139	149.989	472.211	251.034	187.917	199.539	235.102	414.592
1552585_s_at	40.6651	29.5325	25.5247	6.77514	26.5344	37.2112	10.7218	17.4232	3.01321	13.645	2.44425	31.4204	52.0686	19.4708	22.1179	5.39164	13.3787	26.5874	16.2459	40.7947	3.83209	32.3458	11.3087	38.8677	26.3883	34.7766	2.84435	15.5739	34.3975	16.2557	23.3422	20.6715	78.8009	27.4867	68.2684	33.7264	39.5996	47.7949	37.2041	2.96667	33.6661	24.4328	19.3919	37.8307	30.423	35.9688	43.0288	35.333	41.8417
1552586_at	62.9753	45.8458	25.4949	7.06017	29.9801	42.7559	42.0085	55.2765	52.2127	44.5754	54.8656	8.23402	7.72918	34.6604	46.9902	29.5236	10.0083	5.83547	6.66818	53.0881	41.5655	38.9959	20.6412	42.6842	28.2635	44.4714	2.3297	34.7542	6.10808	52.1043	10.9954	23.5608	9.06513	44.4987	23.6716	47.8537	37.9953	44.6165	24.543	6.6288	27.0105	42.3326	13.0674	29.1215	17.7136	34.8097	31.4169	38.2075	36.3248
1552587_at	42.8923	20.4251	35.4447	22.8366	38.1664	28.5032	8.1583	26.5069	27.4963	12.1495	29.8047	41.3418	26.1415	27.1589	35.1905	46.3252	32.1995	13.115	35.0103	28.8591	26.8986	26.1045	34.4926	48.2099	13.1299	33.7248	21.9475	21.1774	28.0979	28.4962	31.6332	35.5045	13.6338	15.2467	43.0857	30.0267	40.179	38.2047	26.4292	14.0732	39.5158	28.5874	39.6356	10.4988	37.268	15.3777	13.1311	20.6897	46.197
1552588_a_at	5.14682	22.052	27.1933	11.6951	23.6799	33.286	1.0111	16.1233	1.42296	8.58159	2.22109	28.0362	1.29534	2.69854	5.5797	21.5843	2.05061	25.244	10.177	17.3901	6.35988	26.3048	26.7728	0.789593	2.43192	37.6252	6.83548	19.2168	12.3714	26.4505	3.75809	18.3236	2.9338	7.42462	8.51755	27.2041	13.654	3.97645	15.825	4.69247	2.02246	13.3047	18.4116	30.1247	29.7625	4.28643	4.33021	4.2204	9.46191
1552590_a_at	6.26394	3.02634	11.8491	22.4223	20.2135	33.1948	18.8726	3.63445	27.217	62.5121	20.9467	16.6567	2.14923	32.7391	8.52164	24.9203	48.8684	6.50912	18.2251	1.27456	3.33169	2.53757	17.8597	15.321	1.72488	2.72578	10.5016	23.9466	12.446	2.64108	26.8503	3.51775	7.72281	5.68775	9.72923	10.8908	17.9407	28.7231	26.8101	18.4976	32.4489	19.1377	3.96089	36.3449	11.6332	26.6334	3.1502	25.1806	22.5034
1552592_at	18.9932	3.36904	2.55884	2.69232	1.99481	4.14135	14.173	13.6813	1.98114	1.82137	9.04779	10.2981	20.297	15.1164	2.84022	20.6799	12.7263	15.7505	14.7665	6.19864	6.18873	1.10606	3.36152	3.68928	4.77728	11.7098	11.9238	3.00162	2.58647	16.6581	20.1903	20.0999	9.20585	3.53345	4.15119	12.8422	19.0262	35.9707	15.9715	22.0709	16.8508	1.57676	9.02024	6.29273	2.5779	3.26685	9.99611	17.0703	4.30614
1552594_at	19.9249	6.68239	8.84952	43.7779	11.5251	151.926	19.7096	109.781	23.2054	10.2278	9.98185	417.673	9.39485	185.102	51.8452	7.96366	39.774	35.3525	39.4762	31.4477	96.8458	2282.34	21.8844	11.9378	47.0236	13.852	518.811	72.7718	14.2442	16.676	51.0659	53.3886	9.41197	36.1954	7.79854	55.1529	234.557	438.439	86.2045	7.43939	12.9047	21.3457	14.035	108.254	47.97	167.341	7.71481	362.15	702.082
1552596_at	97.4649	7.39874	26.9042	8.3534	9.79428	15.5779	11.6737	9.13626	3.23186	11.8987	12.8648	31.3041	5.77206	7.21695	8.10729	49.4948	36.8402	103.789	11.4877	53.1987	9.67283	94.8715	58.9727	53.6831	15.5919	9.22695	91.3551	19.5629	30.4272	12.315	16.0799	9.9468	10.0799	37.569	37.2717	42.0675	105.332	60.4935	47.7016	10.7191	76.743	6.66981	38.9249	12.935	58.0929	8.69283	12.3296	22.2396	50.0257
1552598_at	51.4817	17.2751	6.83498	26.6357	9.11542	29.6876	28.7497	20.0412	4.48444	12.9244	18.2219	11.5746	6.25273	37.3886	6.33117	8.16675	33.981	34.989	3.26152	45.8559	60.1017	41.165	10.323	12.1539	24.0653	7.79447	4.98778	51.7394	5.39948	23.9784	11.0196	59.4306	33.8828	8.40374	39.0232	10.1219	20.392	47.787	45.5112	5.3084	16.9372	34.2496	31.065	23.4644	33.0583	39.2101	8.56715	43.3546	30.2308
1552599_at	36.3662	15.4362	21.8191	15.6235	23.647	41.4399	39.9233	27.0893	3.18003	13.9294	16.2988	20.4081	7.40458	45.7737	20.6585	27.8719	31.2113	19.1094	19.8097	6.05703	49.3064	19.1762	38.0357	32.0929	48.7728	52.0382	1.29067	29.9918	22.9561	27.7092	42.8943	49.2772	31.8256	5.98209	14.2436	19.0188	6.26733	24.1762	13.0227	23.5324	22.2044	31.8514	28.0056	24.4129	23.4863	26.9717	13.0452	12.2996	35.7691
1552602_at	69.7744	69.8789	48.3239	41.0652	37.5033	28.2015	18.0435	61.6077	51.4789	39.8167	74.313	33.3865	49.2486	76.8381	76.8497	77.7314	74.8156	42.3851	59.7134	46.5852	45.6378	69.7657	49.1595	44.6616	50.8857	27.3076	55.7153	29.0793	67.5168	80.5033	80.443	43.9636	46.2449	65.74	64.9597	93.0868	85.695	50.4344	62.6756	37.8837	56.5769	35.9449	52.9402	35.3336	53.9069	65.9911	75.6697	59.7138	59.3515
1552604_at	4.85134	38.5974	20.8991	33.2171	28.1292	5.82439	22.8604	16.1804	24.9923	5.66699	23.5419	26.0843	27.012	8.75998	12.0268	46.4681	7.41554	44.1701	6.212	15.5705	12.3066	12.5176	18.8505	25.2855	48.15	7.18936	22.1487	15.0077	28.319	2.37731	4.1102	4.30966	46.6001	15.6738	14.7633	14.6	35.1138	11.955	26.3738	5.11946	22.3677	2.65839	15.043	37.6094	6.35098	32.167	6.16259	16.6652	43.4175
1552605_s_at	2.5887	12.1148	15.4787	21.2822	8.23266	8.83855	1.83722	16.3026	18.0034	19.3479	6.11384	4.48795	15.1031	30.2748	19.4195	32.7782	8.7709	11.1945	3.51719	11.3932	3.63005	4.78078	12.61	18.3113	1.85869	21.8745	25.4669	1.93536	5.33332	14.551	26.3654	15.3033	20.0836	28.7868	19.2189	14.4904	6.88814	19.1088	4.00105	2.98479	3.51372	2.14786	8.43983	20.0342	23.0771	8.48435	19.3551	11.3659	37.4314
1552607_at	531.007	81.4772	32.5065	34.8651	107.634	114.367	71.6698	102.812	133.603	112.823	82.9794	78.4536	56.3656	74.8076	83.2187	83.8176	83.9547	105.256	94.2592	76.5191	78.086	135.766	110.847	52.9152	66.7136	89.352	93.7258	95.242	89.5183	169.927	195.268	99.1282	104.791	141.418	115.61	73.7909	59.188	133.257	95.3588	71.1017	108.183	49.8937	54.4568	89.5196	94.1293	80.2507	57.2503	103.858	138.309
1552608_at	96.4349	48.5196	3.90155	2.94837	4.64683	32.9942	7.60976	3.56347	12.3564	6.05574	5.63559	18.9292	3.57601	9.49836	3.50606	52.4725	2.43034	8.18442	5.04748	25.5504	4.74206	2.03794	33.103	4.46978	3.5186	4.53909	6.9594	5.2367	11.0298	3.95216	7.53824	44.385	3.33918	4.34692	4.81516	2.37268	2.49565	4.89158	16.2649	1.6033	2.74701	3.15757	3.75192	5.51384	6.65934	5.40654	3.72571	3.9846	8.75534
1552609_s_at	12.4491	37.3322	29.4863	33.2953	1.5611	32.7671	31.5217	16.4333	29.1112	7.05981	26.2155	3.95053	12.3031	50.0268	3.98856	20.1155	21.1165	24.8461	18.1643	2.26892	13.8972	2.54697	28.7444	22.4607	5.10888	7.62852	4.81224	6.73007	17.0061	13.2532	7.48009	19.8723	7.50782	19.0874	16.8006	29.5417	42.4341	24.4495	5.24849	11.0041	10.6234	16.8182	16.4882	25.4862	8.76656	32.7269	17.2164	12.4755	34.3467
1552610_a_at	199.22	531.553	754.317	989.13	528.25	571.649	670.67	802.484	341.187	651.875	520.71	741.399	733.343	1040.83	752.678	439.547	514.908	689.205	497.545	783.099	1100.03	583.38	570.718	545.843	666.823	779.19	851.751	615.967	731.551	676.478	871.336	536.763	865.069	894.234	734.988	908.268	855.114	460.975	549.562	714.692	753.546	677.474	457.519	986.239	370.357	584.654	629.022	837.259	902.271
1552611_a_at	335.36	833.774	882.406	1412.38	550.86	771.075	1071.54	775.956	903.086	546.361	963.684	1277.48	433.567	818.528	997.356	457.748	642.921	713.082	494.788	840.618	1199.42	1008.57	656.39	1044.13	591.277	966.156	522.844	902.088	668.54	778.711	665.264	747.432	1005.28	605.628	584.661	944.511	665.759	998.481	404.511	523.059	1148.12	808.855	446.718	496.768	813.01	876.449	975.334	1458.03	766
1552612_at	159.139	814.62	291.752	687.5	309.852	283.925	229.162	300.578	180.151	270.098	343.442	238.088	394.825	311.409	132.971	334.615	465.302	322.591	195.473	280.281	408.177	167.71	585.664	254.591	178.565	376.87	288.498	330.948	174.05	334.283	402.155	168.186	437.997	239.105	367.561	404.286	433.269	223.503	296.155	199.592	308.09	234.352	182.991	477.53	313.478	253.827	264.188	437.205	358.79
1552613_s_at	212.13	1283.77	470.676	1000.96	593.209	476.803	402.87	491.647	330.796	378.725	681.701	455.152	539.29	404.4	190.484	537.831	639.792	468.157	382.718	459.887	517.117	309.839	1055.4	456.45	313.825	552.267	472.28	466.808	366.021	524.554	618.386	304.746	745.311	336.869	512.573	625.546	648.573	337.689	589.078	360.231	434.798	380.321	364.724	791.806	599.107	300.309	438.663	635.259	568.07
1552615_at	288.737	231.224	129.034	240.934	212.958	211.231	299.563	188.674	272.175	232.542	234.866	202.453	188.327	249.557	400.532	212.461	243.992	222.952	180.147	206.125	263.823	260.869	318.012	231.018	281.367	210.235	219.388	268.853	256.67	191.816	288.828	204.288	238.959	202.814	256.859	250.175	285.707	233.238	198.523	182.392	210.688	199.344	236.641	235.587	384.319	257.423	253.603	192.305	212.035
1552616_a_at	51.8559	59.2694	44.6148	39.5046	57.1919	45.2242	26.015	51.8201	67.13	63.3375	29.0442	61.4755	29.0821	24.7089	64.371	59.3968	51.5127	84.6943	15.965	49.1278	49.876	49.8212	5.03356	54.2163	65.1172	40.0995	70.9508	48.4012	5.61175	66.1861	45.3788	36.8904	84.0105	31.4792	34.8156	65.8195	95.5738	64.6111	31.5087	41.651	58.9709	9.90561	38.9251	35.177	54.5203	79.1025	13.3784	42.0365	69.755
1552617_a_at	275.909	545.96	413.051	436.839	259.26	384.128	400.056	382.121	397.512	560.385	287.858	453.164	491.843	464.581	466.563	338.488	604.42	596.49	411.109	486.502	458.485	274.434	330.545	483.537	440.308	603.008	576.412	536.532	485.729	513.401	412.964	385.82	402.817	425.843	384.242	689.313	394.837	320.252	671.393	559.551	352.873	478.609	599.081	452.04	355.915	366.286	446.49	556.895	432.287
1552618_at	330.079	425.378	599.074	497.16	293.727	298.164	480.369	294.968	381.513	439.03	468.885	511.965	416.223	223.56	217.47	433.796	619.471	405.917	265.969	563.254	635.074	328.786	430.736	560.924	336.783	287.195	295.337	468.96	378.349	355.745	244.329	264.477	416.451	350.312	437.711	777.851	179.386	339.302	420.423	502.811	356.297	468.377	572.133	398.355	631.409	442.325	356.613	282.663	280.889
1552619_a_at	155.985	298.685	215.057	217.901	51.9359	174.15	468.663	100.577	110.45	92.3218	54.4098	145.786	1409.39	105.194	259.704	434.228	213.131	424.657	338.759	1215.19	928.788	66.5243	642.042	840.662	56.938	636.01	197.578	144.873	401.471	127.595	82.4419	160.046	472.58	1591.6	1143.32	361.926	133.073	136.079	801.96	645.239	105.939	1732.89	523.008	238.815	161.503	259.89	674.368	428.831	149.92
1552620_at	198.69	147.522	99.6003	114.145	47.954	63.1667	156.327	114.351	106.755	128.686	103.114	100.991	92.978	138.563	152.486	95.1362	104.012	194.003	101.548	136.663	118.975	195.871	112.593	127.212	104.89	145.394	83.7352	66.6089	92.2751	95.7085	145.066	147.078	79.543	129.595	122.006	92.903	169.51	201.596	91.8047	98.7558	136.785	88.1166	183.591	132.8	75.9739	99.0717	105.016	242.557	126.548
1552621_at	1167.15	1100.23	770.063	739.884	841.194	1981.78	1452.24	1836.68	1591.72	753.388	1487.13	761.189	1551.52	611.846	839.351	1241.14	1019.87	2297.64	1659.08	883.821	1260.64	1097.35	733.543	909.212	1030.3	1107.04	716.064	598.989	1008.96	1435.92	1341.79	1486.32	1169.69	1103.89	981.89	1680.04	1463.71	1519.99	958.024	2241.64	811.844	2464.91	1424.64	326.382	844.778	381.355	656.568	1150.1	1144.92
1552622_s_at	648.477	536.445	401.239	313.304	462.983	920.102	698.229	812.781	851.222	355.108	717.137	392.45	619.574	263.646	369.939	603.264	500.411	1074.1	806.829	389.279	596.522	486.254	383.921	392.999	499.933	631.098	345.1	260.12	441.806	638.023	764.887	732.606	624.877	540.876	583.623	813.766	738.843	704.062	545.871	1020.25	414.503	1081.7	637.279	134.02	305.933	218.071	365.558	579.333	569.45
1552623_at	96.1556	106.655	51.6615	119.198	75.6154	187.241	88.4856	122.43	74.2927	105.172	82.5779	125.126	90.3068	90.1584	110.707	277.591	108.877	161.488	50.5502	60.361	119.139	137.456	204.34	115.264	91.9729	190.011	171.512	138.417	36.3188	241.367	217.464	31.4388	341.02	41.6571	86.8607	163.476	442.676	109.35	118.588	84.2773	215.674	172.878	140.667	139.935	17.3099	13.4807	84.9351	137.987	112.07
1552625_a_at	161.566	137.786	229.428	197.696	269.637	253.453	221.911	190.31	300.039	237.838	215.67	270.041	179.225	201.353	197.55	187.357	238.444	201.979	294.752	284.756	164.518	226.813	231.254	194.082	294.417	318.198	236.723	189.241	296.672	201.793	312.933	207.514	264.81	270.883	302.503	279.992	313.737	212.114	243.017	308.363	279.006	228.437	179.314	220.06	269.442	220.63	224.114	315.299	200.542
1552626_a_at	2336.74	473.302	2105.12	904.735	1081.82	324.236	131.02	628.015	859.721	749.989	630.579	846.521	160.702	804.338	656.902	289.146	830.119	452.152	242.327	403.606	216.649	221.048	310.922	572.821	355.067	1058.01	412.274	744.304	415.596	1289.45	991.492	401.992	375.05	112.39	224.124	346.164	332.112	362.935	428.039	702.729	462.61	167.991	354.832	773.834	397.957	300.244	420.14	213.806	250.789
1552627_a_at	62.1864	174.697	106.281	229.8	146.799	91.171	184.236	143.527	140.026	100.757	145.172	75.4007	125.194	124.712	122.741	142.797	95.2817	103.432	121.517	107.367	98.0354	47.1568	90.6564	103.078	92.0787	71.4402	81.8838	102.028	148.14	93.794	51.4396	44.5671	131.669	117.606	80.0361	160.12	89.28	89.1767	86.4182	75.7313	57.4231	209.493	120.714	58.4101	95.5326	75.3718	170.764	147.941	84.5657
1552628_a_at	931.616	743.753	523.634	569.678	754.518	958.415	910.257	707.102	885.357	865.826	876.665	913.392	873.151	702.351	1136.83	1051.99	609.596	747.076	713.962	905.948	747.118	995.82	675.533	1006.92	846.949	921.064	790.307	849.393	757.118	917.182	861.679	930.849	963.564	1092.71	1033.33	814.081	1049.46	968.324	1054.49	846.486	807.013	1056.92	743.642	717.187	953.913	682.777	956.199	706.93	1158.44
1552629_a_at	5.5729	1.89661	16.8409	7.42346	3.38384	1.69883	2.47709	2.74344	2.17974	1.18247	1.54222	3.02688	3.05277	3.8408	4.5976	1.8357	4.018	1.21181	3.61951	1.12253	2.44116	3.94164	3.96277	2.29639	1.60647	2.14424	1.2671	2.10622	8.01479	5.40602	6.14388	3.93239	3.33102	2.04227	1.85401	1.79227	2.92829	2.9832	1.29154	3.54832	1.58981	1.46188	1.46194	3.92658	1.53309	4.2628	1.23268	3.47986	1.38756
1552630_a_at	16.4969	12.2796	13.4108	7.33288	13.6097	22.6426	15.6088	15.3576	11.3165	16.3435	64.1761	35.7868	40.0311	16.0867	7.76438	111.558	13.5506	53.9937	9.97409	11.9466	33.8052	13.6312	43.3437	39.8652	27.3731	15.7427	40.9306	25.7078	20.9337	14.9694	15.5298	39.5707	62.2176	14.471	15.5381	54.7625	19.1185	8.92528	6.47997	35.1386	25.3423	16.5552	48.0165	32.777	64.3787	32.1363	13.7409	9.88656	29.2768
1552631_a_at	68.2719	135.099	106.838	76.4532	88.1543	54.9247	98.2417	115.262	41.8261	91.9505	93.3708	44.4157	62.6872	70.1924	42.2622	43.2347	38.7769	93.9162	68.7488	47.7738	123.301	69.3087	67.3375	45.6478	71.7952	67.8071	85.8841	62.8481	77.4253	88.8321	75.3387	82.0562	26.9642	109.627	62.3137	82.2419	68.608	62.2775	58.4668	22.1694	78.3645	90.3839	44.3427	95.7023	41.7353	104.049	80.8952	50.7268	76.1243
1552632_a_at	84.9179	91.7952	83.5599	107.359	102.488	70.9405	87.8217	49.7467	136.926	119.686	130.893	62.1186	35.0534	40.4056	35.6596	68.0587	141.381	66.4304	80.4927	75.307	34.7633	75.8427	65.026	73.576	62.5223	63.9268	73.1468	123.9	61.8015	79.7509	130.043	108.472	75.4162	59.9445	63.1893	78.157	155.954	130.502	65.795	69.5766	153.074	47.9067	58.6011	95.4839	143.992	48.7821	101.579	67.0069	109.073
1552633_at	60.1509	168.097	118.956	125.868	165.988	251.216	165.495	145.397	197.398	191.651	131.965	305.022	272.855	106.205	152.942	369.289	155.249	196.393	102.592	180.692	221.299	395.166	321.065	314.578	137.922	189.049	224.336	290.979	162.235	300.834	353.787	211.812	371.676	151.454	229.005	289.652	265.949	412.134	140.93	318.106	409.129	163.47	150.188	253.459	206.982	147.313	145.895	137.381	358.52
1552634_a_at	79.0375	189.573	139.631	196.392	192.68	211.974	137.642	152.918	190.281	184.167	101.5	307.338	239.304	179.501	84.3568	415.882	93.8351	190.664	88.4322	233.422	232.579	270.247	308.392	288.923	178.058	219.457	200.649	230.052	150.586	235.534	306.344	174.165	425.936	201.083	234.625	250.5	310.62	406.205	151.059	264.328	290.829	143.744	177.258	340.553	150.185	180.817	273.41	186.18	285.407
1552637_at	7.12623	4.4284	24.2353	3.22923	22.2921	19.9459	20.6845	16.2516	25.3157	17.3381	19.2083	25.5004	2.63839	27.6885	14.2211	22.9014	23.0005	3.44002	18.5003	9.1136	5.36976	13.5428	34.7496	8.73722	13.2199	25.1665	20.5333	30.8918	24.7152	13.7896	13.1046	32.8955	14.9003	32.6692	34.7004	2.17686	18.7367	14.9434	34.1177	3.76447	18.2655	24.4079	27.3317	6.07556	21.491	33.9637	8.43393	23.3831	13.1458
1552639_at	64.2704	63.4623	54.2534	32.4742	9.02142	87.8299	87.788	38.4957	22.6381	97.8598	95.1184	81.0513	38.3892	54.126	8.50985	88.801	41.1648	40.9033	33.1678	121.788	72.1938	110.605	95.1231	117.554	64.5964	55.2103	122.299	97.9387	76.7777	81.1509	68.3383	88.5908	125.851	67.5643	114.712	541.796	121.549	25.3933	28.5926	88.7439	22.3461	74.2777	85.4205	126.826	90.2497	104.631	112.448	56.4841	52.0775
1552641_s_at	40.7982	37.2397	57.6727	30.0625	64.5701	13.0089	53.2107	13.1717	90.4643	48.9576	75.0316	80.4242	110.528	7.84516	18.7881	50.3792	56.7899	40.9812	17.242	103.475	114.287	30.1123	71.012	20.488	76.9152	17.9425	63.0895	13.6921	83.7828	82.0706	36.9723	24.985	97.5232	107.137	71.935	53.8809	11.8304	9.73427	135.078	114.164	39.2154	204.192	87.4847	11.1498	11.793	66.9816	48.5841	80.0468	70.65
1552643_at	172.855	227.369	89.0382	139.873	78.0526	135.894	235.229	153.288	155.408	240.181	293.435	332.661	422.738	135.969	327.07	258.239	227.582	331.739	213.482	127.648	183.508	195.812	442.859	471.504	156.366	187.122	234.076	155.151	241.876	260.42	261.674	336.904	458.003	149.63	198.917	220.086	359.057	205.786	454.179	302.226	306.685	59.2418	182.062	196.62	254.107	349.057	166.895	190.949	274.811
1552644_a_at	224.483	337.676	170.801	168.143	224.256	199.655	298.864	221.362	227.267	187.753	224.224	237.086	134.957	134.626	243.377	207.028	277.827	179.665	136.192	135.772	143.799	144.189	182.456	190.044	174.318	185.438	190.254	209.369	216.867	163.193	152.663	186.543	237.411	202.404	172.985	315.285	290.088	268.521	191.214	176.983	255.404	191.326	170.57	167.713	256.464	156.042	220.181	228.186	213.79
1552646_at	88.4012	81.0689	59.1438	66.6823	67.7235	65.5697	84.5656	79.6639	54.7381	67.6661	43.3461	50.7461	55.3486	69.2692	103.686	71.7742	76.6066	48.5958	20.867	52.6932	54.7215	90.3555	76.2385	111.532	63.0741	10.2444	60.2965	58.4236	63.3933	36.9547	62.6357	102.323	85.97	91.1595	78.3174	89.6176	71.4579	79.0943	23.2481	55.2791	64.7679	75.1622	64.8318	67.188	73.9976	76.4864	67.3913	64.8754	115.16
1552648_a_at	71.9853	265.133	544.869	446.957	421.64	480.764	349.207	456.782	453.245	268.949	519.538	386.062	292.85	306.922	358.833	235.299	247.267	226.957	337.712	417.991	170.65	169.804	257.297	447.553	342.956	540.552	213.46	280.207	239.105	214.343	257.066	121.068	393.552	191.519	258.814	261.468	201.397	310.932	362.266	59.6948	159.944	172.842	274.833	105.283	169.251	177.469	271.414	261.326	141.605
1552649_a_at	47.3491	47.1315	6.8565	41.6618	25.6183	67.4648	29.397	7.50024	37.2136	42.4106	34.5295	43.8058	39.5613	58.2886	38.9232	35.608	24.5424	54.9378	37.6962	59.7334	35.5074	37.6004	78.6499	32.1566	34.4096	56.5293	23.5973	63.006	31.9527	22.9958	33.1725	28.7282	67.1214	63.9169	36.7524	47.5352	44.9576	47.3378	16.0962	53.9099	31.3159	24.9845	38.3035	38.2815	26.1512	58.7304	40.3018	80.4576	33.7309
1552651_a_at	190.449	194.308	124.22	122.126	61.7083	97.2531	130.249	60.7189	106.591	100.641	138.618	78.7704	172.271	193.368	152.544	191.318	86.081	110.114	143.318	121.878	144.253	68.3852	388.964	184.176	97.6475	223.348	104.277	113.745	132.704	131.425	123.197	140.741	150.083	129.873	138.852	136.248	123.952	90.364	149.211	82.8479	65.0406	141.841	109.836	148.382	166.081	145.28	134.212	236.08	45.7276
1552652_at	264.651	212.461	100.436	223.569	230.441	174.232	241.11	203.633	310.492	231.896	234.9	152.003	246.22	205.858	168.303	156.934	196.704	169.502	159.45	280.114	204.159	190.479	213.882	123.447	202.821	287.787	216.003	191.674	170.148	185.641	217.287	207.417	164.529	124.738	187.157	163.547	147.617	184.343	240.5	185.092	228.887	209.787	110.695	157.396	309.287	160.694	146.606	235.055	161.388
1552656_s_at	59.9239	55.9201	23.0178	77.0481	64.8515	77.5043	44.8531	62.4806	86.3928	65.7163	36.8806	50.5532	53.1843	58.5611	71.5401	106.383	74.1742	115.629	91.9528	69.2316	62.9484	62.351	51.9037	63.1882	50.2142	62.2954	69.6479	52.1191	61.5311	33.2671	38.7055	49.1685	76.4679	71.9277	63.7752	81.1367	38.0052	77.691	96.1202	85.7319	43.0004	59.0851	74.2762	43.1353	66.9253	44.7202	74.2234	88.7292	49.4391
1552657_a_at	2.64149	23.3155	2.71276	11.1559	17.8271	2.65896	26.881	23.9709	2.36647	49.6157	33.1529	24.2564	17.2627	38.4182	7.81355	4.64604	7.11213	1.91312	20.8282	28.0593	66.9563	32.8086	46.8258	17.359	29.5075	47.5817	36.722	26.5463	12.3883	24.1811	74.9192	3.50993	31.9398	13.1428	55.6153	16.2904	15.8522	42.9538	37.8387	24.5212	53.9141	18.7128	3.38265	27.6861	12.4997	20.7758	33.8121	23.0379	49.9846
1552658_a_at	32.6808	47.8322	57.6394	50.1384	56.4912	43.7939	117.481	39.2571	50.7071	57.3426	63.0184	64.5237	117.052	34.3373	36.5741	42.0844	48.9975	108.19	63.5297	33.5566	88.4463	77.6185	80.652	51.5918	33.4629	51.7325	88.9392	63.8081	72.5126	51.8848	94.8912	79.2669	134.491	48.2493	140.83	78.5811	276.209	99.4291	42.1395	66.9259	242.903	51.5976	49.5242	139.227	16.2118	72.0767	111.53	56.3715	340.455
1552660_a_at	58.2421	102.424	79.5796	78.7609	73.2783	94.5419	83.2946	66.8189	83.0798	89.2369	75.8127	42.3212	85.1292	89.5527	34.1003	84.7934	87.5845	62.7062	164.72	282.037	131.475	53.6941	57.4111	69.0002	89.7696	85.3424	90.6366	96.7436	65.1789	80.5921	49.0109	60.8469	63.2775	48.8558	68.8549	111.861	69.7963	31.5597	118.067	159.582	63.2149	192.937	46.3622	93.5043	53.4011	121.344	191.781	123.953	67.6641
1552661_at	3.79895	14.4267	9.59995	7.91042	36.5382	24.4044	4.63752	2.35917	1.55086	0.312148	19.1166	21.1857	4.72066	5.16422	0.483797	1.33237	1.7042	16.68	0.341446	17.6931	2.67889	2.82447	18.7306	12.4106	17.4207	19.6422	7.73296	1.951	8.96272	7.63918	0.784721	19.6587	15.6887	17.9885	12.1441	7.48589	2.71744	8.48256	3.18506	10.9323	2.41805	2.05305	7.69893	1.79843	4.07727	8.93021	24.8208	4.57667	7.65831
1552662_a_at	45.8237	37.1241	33.1913	42.3064	77.0338	32.1911	27.9229	18.7698	24.5706	33.7522	55.0151	30.5225	41.3854	5.71574	25.7768	11.0245	33.3056	53.8236	11.1078	61.4094	12.783	32.6836	42.3272	23.1995	20.3237	44.2562	21.1115	59.7867	60.2145	24.0364	34.7433	30.075	18.296	77.578	40.1026	30.4835	55.4181	44.9019	6.79396	51.8959	56.3332	4.88631	14.3008	12.5528	32.5721	46.8926	28.5729	36.555	31.493
1552663_a_at	177.469	88.6037	110.365	84.8583	43.4571	71.7635	103.091	84.8321	65.9642	86.7822	106.446	65.5417	119.285	105.855	114.707	109.527	89.1146	149.471	117.701	82.5081	78.8271	83.4877	103.672	43.7537	63.0172	129.979	61.4066	12.3561	86.936	53.0897	84.4674	76.478	68.3336	56.0282	89.6542	103.83	130.268	111.288	80.1804	95.5491	148.272	100.161	79.3852	90.313	99.3546	104.024	83.3392	117.967	114.04
1552664_at	572.276	310.116	402.193	289.106	346.371	418.656	307.526	305.293	319.034	289.018	406.378	473.986	468.502	333.074	512.262	271.33	300.933	342.999	243.586	290.2	310.116	491.218	399.425	313.673	318.329	295.191	302.211	501.881	306.464	461.781	360.713	463.711	416.833	327.008	189.498	330.713	330.192	608.017	332.039	220.154	365.353	318.659	299.502	391.475	364.945	330.13	300.587	347.399	490.492
1552665_at	141.429	114.494	132.727	89.6456	81.1865	64.0703	105.863	82.6122	122.04	100.527	102.675	193.123	252.416	86.4987	125.071	113.178	65.1558	167.46	83.6562	173.487	116.44	69.1925	93.7597	130.156	109.526	98.9801	95.3909	106.031	96.0182	66.851	86.3957	69.9303	47.4716	127.5	72.5657	75.1054	84.3337	148.186	127.682	151.519	114.939	163.389	141.109	69.3538	121.375	103.879	141.583	68.1463	144.713
1552666_a_at	10.7379	21.8518	1.66341	2.70452	1.64094	2.54157	8.22758	2.55883	1.92904	0.893562	11.1055	9.54288	2.22478	17.8687	31.3289	24.2925	7.47837	0.817317	3.46044	26.9221	26.9419	4.0869	6.77149	20.0258	3.60912	18.2081	1.90181	4.68139	1.33743	1.29376	3.17912	6.1237	29.2824	5.60604	28.7085	1.73486	21.309	1.76236	31.8693	2.99101	3.43184	23.5046	3.9974	2.06346	1.5286	8.29082	2.22175	1.42581	41.6424
1552667_a_at	47.1947	68.2103	91.8516	132.791	61.0077	213.823	93.982	212.876	60.3249	164.687	32.1466	63.6175	76.3965	135.885	151.213	80.9162	38.9469	124.614	92.9104	72.7235	235.765	125.318	129.65	26.4623	122.538	97.9265	176.495	158.359	103.426	101.934	163.291	121.217	157.266	22.3505	106.045	102.101	254.614	116.964	129.23	150.326	198.389	53.8974	13.3065	132.361	93.018	75.4205	63.4241	93.1077	303.243
1552669_at	52.1772	3.13679	42.0497	26.4633	15.4455	31.6095	36.8194	56.2081	12.2884	26.5011	15.4929	15.5969	10.6143	6.53206	41.8651	51.5506	19.7665	4.28486	21.9585	49.9197	10.1719	3.2915	50.1322	35.5792	37.1318	13.3659	13.1692	7.98065	10.0329	1.41335	8.20193	39.8354	26.5282	51.8233	4.50767	35.1265	28.0992	8.91612	23.0272	2.38404	14.4196	4.33945	47.2542	8.23733	40.2271	9.40614	42.6081	1.08858	31.867
1552670_a_at	106.916	70.7388	76.7953	123.694	131.375	103.068	131.035	173.394	71.3766	124.019	107.331	111.374	76.1468	144.698	114.788	234.651	128.529	101.774	261.978	56.8584	71.3152	83.4095	91.013	91.3723	270.844	170.633	124.568	71.215	114.808	64.5924	117.307	124.558	97.3411	217.867	96.8773	93.8674	161.974	105.163	221.974	160.334	133.934	40.664	196.706	62.1922	51.512	50.2058	158.12	86.4848	84.3723
1552671_a_at	8.00161	88.9586	102.36	147.244	74.5238	45.303	87.443	106.328	42.3136	23.5179	28.576	60.8929	61.721	6.24066	32.4075	36.0957	61.7954	10.5536	74.5142	210.357	99.7317	16.5381	26.5059	70.9942	64.5403	11.4537	40.1713	22.9243	33.5168	24.5447	24.1031	179.938	110.232	82.4536	63.2514	31.8897	73.2629	46.1317	72.5194	48.2145	37.9048	109.461	55.1718	39.3895	29.3741	38.4546	84.0978	68.0841	6.02292
1552672_a_at	23.6968	79.2631	58.5296	77.2811	10.868	11.3637	76.0473	64.9053	9.10198	13.3276	17.9593	16.5538	60.4171	84.1477	4.71799	14.4155	47.8203	14.3789	16.3379	2.6499	57.5673	12.5012	11.774	38.9705	15.6551	54.7142	34.1206	10.3391	58.4357	2.93749	33.3648	30.2533	11.225	10.9475	6.61818	9.92758	11.8176	14.6183	8.7027	34.4023	19.8442	73.5087	37.7227	9.72717	11.6143	5.81871	14.624	9.13761	7.84535
1552673_at	2.86086	8.88508	3.22742	2.16322	2.84687	23.2524	1.29815	1.57628	29.7914	20.2253	25.4627	2.92574	2.66167	26.2646	7.21306	23.8113	3.16342	31.7073	53.7513	8.64328	2.1089	19.611	3.9435	26.0995	16.5236	1.87912	31.5048	45.6248	4.81782	2.79255	32.5914	20.0642	1.41435	8.01065	20.0368	23.6962	19.8796	12.2604	13.9533	10.8721	14.172	0.709303	3.441	3.46756	8.87375	26.0547	3.54427	6.32866	4.24859
1552674_at	32.7022	9.45663	0.978966	1.37404	8.10232	4.68029	22.1136	17.7019	32.5671	4.69066	27.3622	19.296	6.64749	17.6744	4.14653	8.46178	2.87041	53.1769	17.8919	14.9089	35.9413	14.6067	32.6796	4.17005	11.5721	22.837	1.75353	22.6886	6.57186	14.1668	21.5028	17.6733	41.2751	37.6127	11.2636	25.4771	28.1056	7.6464	12.1587	8.08418	43.1865	18.6682	7.907	4.82225	10.4855	23.0008	7.34504	11.3137	30.1197
1552675_at	3.39305	7.60327	16.7354	2.27961	7.82999	20.9881	6.24844	5.41	23.1773	21.5744	13.7961	10.6091	22.3301	7.38227	24.7112	15.0046	6.57107	28.2481	10.6498	17.4982	2.22539	1.82466	20.6603	1.45978	20.0216	5.23725	25.4932	26.8948	4.50939	26.8895	21.8383	3.43078	24.8454	15.7288	1.37417	11.407	4.22012	16.4202	17.778	15.3899	10.1505	10.2229	2.21366	2.11116	10.1954	1.39213	12.1386	23.718	14.1284
1552676_at	123.686	26.3345	23.329	35.7841	55.8257	42.9468	51.9651	58.2501	58.5165	65.0736	69.0814	68.1556	38.6883	6.45948	46.4229	4.38709	10.5219	11.5082	27.8503	54.2436	27.678	60.2372	63.2871	69.2173	54.5122	81.0754	45.0141	103.28	77.6313	57.9024	36.707	71.9564	39.098	65.3137	41.8028	47.6749	79.0478	65.5989	53.7188	11.6932	43.6557	58.8282	9.51554	35.8296	35.35	48.4259	40.3049	26.6507	70.8823
1552677_a_at	142.246	124.431	39.0986	120.574	91.5908	123.828	135.358	154.645	182.258	120.942	77.1934	180.924	72.1927	117.698	109.147	114.067	185.713	119.458	112.88	83.5486	101.723	157.579	113.375	159.979	102.453	130.815	120.528	113.749	96.3347	115.405	115.31	155.526	160.008	133.548	115.061	64.004	26.0924	110.808	157.906	93.4284	18.2806	135.118	116.329	61.8347	97.9312	66.0514	62.4867	154.989	175.572
1552678_a_at	199.144	149.999	232.915	261.079	178.78	146.639	224.003	220.243	147.01	199.032	186.031	144.48	133.761	116.218	139.3	182.08	183.741	244.719	169.238	178.064	181.837	245.952	313.637	188.756	273.108	162.126	154.195	134.756	193.421	249.65	170.13	187.029	218.29	167.836	189.52	322.115	196.902	149.153	139.29	198.368	193.42	224.754	188.986	140.637	183.214	155.866	138.364	197.294	161.97
1552680_a_at	79.626	81.8157	55.7993	75.5772	52.8456	73.3307	100.337	84.0222	92.8861	52.1204	57.7971	97.257	109.582	52.0829	96.2469	171.778	115.697	85.5835	92.6044	126.473	154.442	85.1234	133.189	268.851	66.3667	193.168	37.767	102.783	85.2608	85.2688	60.7587	61.0476	124.72	90.8371	106.85	89.0416	105.546	97.0021	89.1496	98.1869	93.8375	162.762	127.137	75.4594	82.1907	128.423	146.233	109.723	74.4724
1552682_a_at	9.86718	68.0924	6.50712	15.6149	34.7828	34.1322	26.4008	11.5028	23.2894	18.6025	13.9181	29.7697	60.4219	12.7413	50.0592	61.8959	30.499	30.4509	33.0039	91.1906	99.8425	21.6719	84.7792	61.2903	14.688	89.6142	19.9755	14.2806	28.7629	35.9442	35.677	45.1498	68.5115	52.485	50.2088	3.96366	70.3516	39.4039	49.9225	31.2476	33.4687	59.8156	39.029	45.8435	30.3919	31.6658	59.2755	43.4478	39.5834
1552684_a_at	53.5126	65.2212	65.7864	113.948	53.8359	61.8532	73.1356	49.5866	24.6297	73.6579	39.172	54.0484	46.8565	89.9486	83.0888	71.8769	111.707	74.5849	36.3755	64.902	50.1584	76.6585	27.2216	77.2245	73.9664	37.2112	54.6884	55.2636	48.4362	29.1185	63.0947	64.0336	42.8863	36.758	79.9277	66.6649	70.9848	60.1742	70.4514	62.0628	42.6951	30.0386	90.2865	22.0452	48.6124	55.7741	73.5404	56.9228	69.1734
1552685_a_at	24.1299	51.751	40.1434	83.2738	48.57	69.0968	136.945	77.726	69.7685	85.6963	52.3047	90.4129	81.3494	74.396	107.253	86.5005	48.7372	100.424	31.642	48.7629	36.8028	35.2322	63.4783	33.301	55.0936	58.8818	67.0724	48.1213	56.9308	121.138	25.8177	51.8096	25.9652	65.13	91.3244	100.858	76.783	74.0944	69.9142	79.6832	61.2011	58.2834	94.9633	35.6517	42.8839	73.9529	94.218	100.394	10.1253
1552686_at	48.8399	36.3116	14.2473	20.4129	20.2197	4.82113	44.408	30.9814	6.94473	48.1935	39.0223	4.90769	10.6592	16.3837	30.4774	10.3975	45.4934	26.2768	34.5867	5.18868	19.3283	41.7018	7.54137	36.5644	110.829	42.6763	38.1017	56.8605	47.8323	13.2986	16.6288	14.8559	5.80903	55.9926	30.6733	59.0918	19.7524	9.98455	6.07358	38.4906	31.882	4.37713	46.7777	4.90399	49.5986	31.1388	4.18906	26.5376	47.0993
1552687_a_at	32.2406	21.8665	17.6088	49.9726	3.05465	37.5461	15.2064	40.3097	12.4524	13.5038	46.1219	13.0568	11.3417	32.0604	42.9786	8.52331	6.70953	34.3782	41.8285	32.2053	35.6917	25.2342	23.8899	26.6086	528.727	15.0435	34.7234	38.8006	33.3234	28.1859	47.4102	27.7911	2.84633	40.0231	14.5547	35.3195	60.2785	6.3645	14.512	20.2208	22.9148	8.36964	18.4695	28.2898	7.11754	32.4477	16.429	47.463	49.0954
1552689_at	199.203	30.1306	15.0326	47.6213	31.5176	38.8739	108.485	31.9728	157.168	21.0546	49.9706	14.5739	95.2584	16.7265	67.6076	90.956	340.195	19.0655	131.26	19.075	90.7786	14.2968	19.623	26.3241	34.6306	66.2798	8.96739	18.1539	48.4094	16.6679	88.5357	67.6257	15.1029	81.3937	82.5543	108.021	9.30559	84.1819	18.605	57.1012	12.2988	93.7978	80.9138	47.1269	52.5108	30.5459	41.7131	9.67739	71.012
1552690_a_at	49.3784	42.839	37.1067	13.5575	17.4969	35.8814	37.9697	53.8919	29.73	35.7439	22.9403	26.8576	33.1671	22.3242	34.139	54.1995	31.3009	37.2079	26.2618	10.0632	5.83031	63.3929	81.4643	22.662	44.0198	40.2431	40.7627	52.2615	47.8099	36.9244	47.2607	56.9841	34.1002	41.6487	32.7212	48.3676	55.9656	43.2968	37.1091	39.0734	24.9946	25.3546	29.0345	16.8081	66.1359	38.4622	35.5586	34.8098	73.5965
1552691_at	105.622	69.6128	29.8611	20.1504	77.8678	38.7611	36.1575	18.6312	20.0214	74.4526	44.5088	81.3319	15.6664	25.4694	35.9153	53.7067	44.6067	46.6329	23.8664	81.5981	57.6675	61.9652	66.5022	55.6414	40.5751	41.9489	68.8583	145.814	70.7704	78.8091	45.1277	66.5863	71.0544	91.882	49.1198	106.563	47.0941	36.1139	68.8542	46.7982	49.0778	119.73	31.0908	92.9108	44.9566	24.7571	20.9001	135.717	55.7937
1552693_at	26.7294	1.84315	13.5967	2.80424	3.77002	1.51049	11.0115	12.4652	8.74093	30.9408	2.06026	12.7239	3.01896	16.765	2.10497	4.46617	9.57029	8.19235	5.04555	1.83273	14.4009	2.70582	8.22083	5.02902	2.25063	20.1493	2.35206	21.7901	2.61894	23.6193	15.3145	6.15004	28.6996	6.55868	2.48629	18.8704	3.95592	13.4776	2.29382	11.1473	8.20845	2.67909	6.1559	9.58099	3.13423	26.1343	16.8204	21.0583	12.1589
1552694_at	43.6311	49.1025	36.7361	58.1921	39.708	45.5807	25.2149	43.0293	34.8597	61.0801	62.5451	88.9481	21.1416	105.401	39.5684	93.4291	24.1775	29.7026	21.0583	48.1647	42.9475	53.4487	55.0346	41.9349	31.8395	110.507	52.0209	52.7743	38.0832	93.2062	59.6209	55.6964	47.3704	27.0203	57.5637	72.6551	88.2592	23.0221	32.4263	25.6855	34.4196	44.1512	41.5843	37.4477	90.0208	39.2163	57.9922	85.8896	24.0206
1552695_a_at	179.345	171.934	110.315	141.546	167.224	159.531	156.799	167.759	117.535	218.091	200.568	221.757	67.4457	417.619	136.526	177.535	103.645	118.152	80.4167	161.972	140.205	251.438	226.297	174.801	112.872	339.192	194.515	271.256	96.4283	336.684	128.227	241.571	152.867	89.3859	170.985	320.936	211.65	103.509	127.291	119.344	150.06	119.148	180.549	137.596	327.597	149.471	188.881	348.23	129.781
1552696_at	54.4309	88.0546	66.443	112.427	84.8033	55.2126	86.1868	57.3602	40.922	42.0196	45.9569	76.5278	72.0531	102.784	92.1458	30.8179	101.23	82.6677	115.994	84.8733	55.7811	32.5182	70.6883	74.62	108.781	120.796	109.497	52.8108	66.6376	48.5501	65.6867	64.9488	109.148	59.0132	54.7785	107.401	59.8521	47.3737	64.5063	79.6482	55.9762	89.0943	52.6532	60.7674	52.0055	37.0464	53.9057	145.843	68.882
1552698_at	17.034	41.3255	43.7046	3.76217	31.847	123.977	16.8264	71.6682	42.0161	27.1868	11.0964	52.7927	25.3074	10.6194	83.0826	32.9534	29.2865	29.7932	14.1802	37.828	98.4237	57.9899	45.0995	27.0091	33.9001	5.02486	105.208	91.1681	24.4664	26.0413	68.2277	64.3872	41.7323	42.5482	25.1817	107.254	113.718	48.8414	11.237	52.442	75.4294	38.3702	26.7814	42.0166	9.01023	64.1431	46.2081	73.0858	66.903
1552701_a_at	2017.07	2093.39	2851.24	1559.09	1140.41	2144.98	2053.53	1495.09	1006.83	1962.76	1722.48	2114.53	1008.15	2067.63	1247.59	1322.38	595.587	834.14	420.031	1957.25	1258.77	1343.14	2036.79	1455.46	1375.86	1992.97	1106.33	3020.72	1070.04	1833.82	1350.6	1537.47	2439.05	1034.8	1981.66	1808.97	2259.17	1676.08	2451.9	1256.84	1909.71	1578.06	529.815	2794.28	1230.99	2307.82	1107.28	1411.53	1824.39
1552703_s_at	854.697	1251.42	1747.85	996.218	541.694	992.38	1039.21	879.113	491.526	1261.26	1111.89	1093.05	454.957	1205.13	484.592	569.933	509.983	676.277	214.889	1076.45	704.491	703.73	1103.73	827.928	889.573	1048.13	740.302	1516.25	605.888	798.736	790.485	853.235	1356.79	480.752	745.704	893.93	1128.83	729.502	1197.33	716.444	847.076	676.468	399.841	1479.84	645.989	985.41	687.032	805.603	1073.09
1552705_at	102.838	48.4359	58.7467	61.0066	65.5547	94.4639	69.3401	72.8583	73.7318	87.6939	135.311	86.3101	60.8702	102.115	127.145	22.3305	3.49864	59.1603	33.8963	29.6676	45.1837	222.127	71.5765	79.3777	55.8154	34.9736	161.229	85.6064	47.288	67.2378	113.717	83.99	91.4056	44.0268	28.3349	76.4224	92.0993	144.085	52.8766	69.5437	59.2974	35.9695	39.6427	100.059	36.7338	73.9077	51.1019	110.74	102.837
1552708_a_at	40.6634	30.6843	37.1104	90.2478	29.8819	40.3636	44.6478	35.5567	25.4127	28.4883	30.745	33.2465	32.3645	46.5204	51.7086	10.6282	31.3466	27.3278	23.7087	23.9246	24.5391	75.4768	62.9705	20.9532	31.8418	58.3192	46.4637	33.8109	15.008	18.2633	36.8055	28.2026	25.1856	39.3757	19.0228	12.2756	51.0959	44.6062	39.2417	64.0988	3.12209	35.6379	26.8836	26.7897	39.376	18.891	34.6265	44.6466	68.3896
1552711_a_at	1127.76	429.293	814.793	593.615	1050.8	668.161	560.2	1642.11	602.074	855.572	603.097	320.633	554.054	449.694	215.418	542.139	1031.82	398.99	305.425	249.524	326.844	1555.18	391.555	234.882	508.043	171.182	1010.56	632.745	653.146	729.697	309.101	445.662	421.699	439.463	421.869	273.287	693.272	754.422	361.911	321.854	403.563	341.147	394.973	286.387	267.686	259.822	669.757	615.823	661.054
1552712_a_at	57.2302	127.811	66.4328	309.687	94.2064	184.607	75.7355	77.3906	96.3781	35.0563	51.2811	128.514	109.894	109.121	168.614	987.7	66.6857	508.172	80.0734	486.03	100.831	117.79	113.876	1097.03	220.433	101.815	104.829	107.103	448.407	99.1997	81.4086	183.508	101.007	85.7832	389.561	104.27	201.412	167.672	1229.12	112.288	78.5224	147.296	505.734	121.863	50.0593	456.398	170.358	71.3841	101.351
1552713_a_at	16.4642	33.3997	28.1688	49.9338	22.1584	49.9091	15.264	28.9567	4.30097	26.252	14.8113	12.1461	35.4296	37.01	40.0081	26.7381	9.97417	29.4649	42.0114	26.3568	35.9374	35.2381	30.172	34.3911	10.1463	16.0949	6.88044	38.6165	11.3508	17.3135	41.1261	24.8898	23.1159	5.10667	16.2433	6.48325	57.2027	24.9795	26.9422	48.7503	49.5614	29.0688	44.3505	36.5963	46.2832	23.4327	15.3457	10.8669	31.3281
1552714_at	31.7893	2.77944	26.8155	30.1848	17.7928	3.28705	49.7383	10.0735	23.2635	27.8988	21.2521	6.82782	3.62142	30.9949	84.0756	2.77276	36.6076	31.6867	20.9182	4.0897	24.3841	5.4714	36.598	38.7212	24.2729	31.0876	4.29305	20.6972	28.7842	3.1035	19.7999	7.70221	45.3739	24.5678	26.2435	22.8677	2.97213	5.77575	10.2975	12.7561	3.09798	9.31018	20.8616	20.2972	27.4349	21.3355	40.3486	14.064	24.0362
1552715_a_at	43.557	27.4812	22.6697	50.0406	17.9032	81.8552	24.0691	62.4501	6.34327	29.868	19.9709	39.8115	9.42296	24.4648	41.972	27.9369	1.88492	23.7674	2.90448	18.9042	34.5331	26.7785	46.7147	49.7341	64.2421	21.2913	40.586	52.5381	21.8183	52.5226	21.9464	11.6368	28.7594	598.193	14.5018	22.59	19.3424	17.5913	55.8195	19.7582	17.4604	13.2734	9.25403	38.1436	29.6276	24.176	2.56581	31.8958	45.1362
1552716_at	283.808	230.136	308.225	158.861	262.535	227.247	270.002	342.677	378.502	133.566	223.87	141.304	94.1457	76.6199	154.947	184.629	288.691	271.278	107.475	41.8208	177.797	325.841	336.992	181.318	142.546	140.662	285.71	218.641	248.068	134.255	196.68	216.168	178.365	412.854	155.092	341.272	187.638	354.633	222	212.571	201.839	214.574	62.6135	228.619	69.1736	201.968	167.34	344.087	355.67
1552717_s_at	15.9609	32.1564	38.159	10.5543	41.1376	41.4221	18.1997	47.6719	14.3244	37.4359	9.71281	6.45614	28.167	22.7884	10.5475	36.5061	4.12586	65.498	13.3928	57.3965	10.3276	12.5349	22.5627	48.9746	42.1878	42.366	35.9982	20.4742	42.5484	68.3343	6.65111	9.25738	21.0909	52.2282	5.62289	33.7837	32.0384	43.5627	25.5825	4.60723	48.6843	6.75129	54.9115	37.9638	22.0917	27.49	48.6865	26.1217	10.6645
1552718_at	92.8868	75.12	78.8995	118.33	46.569	59.7117	80.5367	87.9149	87.2682	80.5576	87.3627	66.816	71.9536	147.186	108.477	60.5625	187.542	47.2109	26.1239	61.1771	26.6068	85.0301	44.5062	34.5779	144.928	82.9956	110.106	93.9785	98.7207	88.9641	72.73	91.2927	81.3662	37.6078	39.1499	66.2651	114.521	25.455	81.2156	71.5217	93.5246	62.0591	71.3789	60.999	107.908	85.7744	65.5745	55.5346	65.7021
1552719_at	532.055	298.64	433.308	290.905	452.157	387.272	294.72	470.602	290.671	219.805	452.463	415.362	261.046	490.42	278.15	334.643	724.842	386.69	295.597	141.645	225.139	389.63	316.154	223.587	294.281	396.966	311.954	216.034	241.901	394.56	690.494	358.269	372.257	412.109	405.018	265.382	364.444	685.198	226.678	285.081	369.957	204.907	173.921	237.847	218.686	154.491	206.277	463.421	425.171
1552721_a_at	40.4491	32.8918	55.5876	29.3082	59.1632	54.5899	122.508	42.0603	56.0318	31.0481	49.4348	27.879	66.898	23.104	22.2813	36.9755	35.911	32.1166	76.2812	39.6212	166.381	11.92	42.343	53.2233	37.4256	26.9586	77.2225	51.8089	78.7101	15.1692	13.8123	153.518	57.2976	189.983	109.92	31.3371	34.5164	27.5185	47.8357	4.75493	42.4107	39.6181	22.6092	35.2303	81.1093	70.0022	157.366	25.6037	38.5329
1552722_at	3.78695	11.3339	1.74622	10.5447	17.609	21.2554	32.4169	8.04435	13.3882	1.43067	12.3757	15.2145	11.2344	7.78948	13.3763	2.30625	19.7448	4.74085	6.78476	10.2603	32.2163	19.5377	24.941	12.2926	12.8415	11.8991	3.39616	10.6716	8.09251	8.69812	10.4423	16.0988	13.0102	15.2397	16.0477	14.4326	25.0386	31.4274	9.24508	8.41459	6.92877	1.58725	18.52	11.5127	24.167	23.0757	1.94602	4.44191	26.938
1552724_at	45.7152	75.2694	34.7572	37.7065	49.507	84.4645	42.1055	30.5032	49.6772	63.486	54.4023	76.1657	38.5933	40.916	84.3692	56.5802	59.5385	82.4716	54.9481	42.4591	29.0352	67.8899	69.563	79.9631	68.8475	65.3662	89.1849	72.0331	49.6858	37.972	116.213	70.6265	66.9621	62.5548	84.6205	107.765	110.214	111.07	49.4667	64.9513	71.7199	75.0623	36.4691	67.6908	32.1513	61.6775	42.7529	53.3511	72.5653
1552725_s_at	6.37761	37.466	36.769	4.59407	6.02655	22.7198	22.0753	12.4236	14.9627	42.6118	30.2142	45.4791	1.77996	38.4872	39.6799	6.91738	14.9459	28.4432	26.6491	26.8122	5.53674	46.0883	46.5684	20.3676	24.2646	44.7363	40.3424	20.6755	32.2867	38.4159	7.27189	8.95935	14.952	33.4757	23.6577	46.2233	5.09588	24.0608	18.519	21.8938	15.8207	30.3947	23.0845	31.8795	28.4642	31.5186	16.1026	18.1726	44.0759
1552726_at	12.2506	10.009	81.7268	33.9339	87.8754	53.5904	31.3968	6.13317	68.6787	47.7841	34.1061	53.2015	42.9451	76.3621	44.1597	8.05485	52.5037	68.7876	11.8811	39.4034	9.65794	65.647	41.6602	35.8294	31.5595	13.4963	62.5573	18.4428	91.861	7.56418	49.2064	30.3264	38.1011	29.9371	83.9435	163.998	131.491	49.0367	4.62001	75.78	16.3623	40.4782	19.1267	52.3796	5.49519	33.5429	57.2825	114.134	60.3299
1552727_s_at	412.25	153.25	279.701	122.084	254.371	99.9467	165.894	98.2863	264.515	216.088	195.404	180.984	63.2911	242.7	153.134	37.3413	193.129	153.14	55.5645	84.9528	95.3575	253.831	103.284	77.2054	122.725	133.624	136.993	145.594	267.915	100.758	99.001	186.262	95.1244	111.646	202.779	404.194	308.808	203.534	82.9241	144.542	132.671	64.1467	59.8833	87.7556	135.778	110.747	99.4378	375.887	333.942
1552729_at	164.276	132.936	98.4093	111.436	138.393	164.512	121.337	136.377	206.052	163.671	159.327	55.7962	117.074	105.61	126.256	258.643	158.837	97.0223	121.082	70.0436	143.127	139.939	199.044	129.041	155.883	91.7277	45.9085	80.9529	188.183	211.213	110.689	111.866	138.374	98.2217	169.738	192.324	83.2891	79.0899	146.125	74.5034	149.787	127.146	143.927	54.2496	172.414	88.406	110.724	87.9536	100.466
1552730_at	45.6168	5.6994	8.28821	2.57917	1.71045	26.8681	9.11524	7.42232	29.8819	23.5502	4.29334	24.4332	7.85117	19.3121	11.0589	17.0591	45.9076	7.41269	18.3515	30.1728	4.48149	11.9499	56.498	19.9533	16.1304	55.6728	13.2826	43.0627	35.1353	6.35433	23.841	6.97574	43.2276	21.6846	32.8115	26.912	1.88086	33.309	2.76254	26.8096	31.3861	14.0664	25.431	7.77673	13.1267	25.1308	16.2734	32.4923	35.997
1552731_at	1.28631	2.96795	3.77032	5.97683	1.05415	3.68944	7.34853	4.62707	1.92809	3.38148	6.65775	4.7031	2.92837	5.27557	1.6384	17.1429	3.19603	1.24164	9.51722	0.476423	3.28188	3.8379	1.92125	0.986714	14.7554	3.77368	5.17782	7.35318	7.21953	2.23267	3.62176	1.76219	2.89086	3.28125	9.57277	5.2241	6.44118	20.1921	1.06482	3.68841	23.4415	5.20198	13.8997	2.94176	1.52937	5.33861	0.964181	2.46576	3.88587
1552732_at	9.87038	31.6848	18.7232	6.01666	4.68385	10.9858	20.0811	26.1193	24.8631	15.1218	14.9587	6.86873	6.47113	7.4437	20.9596	25.3699	23.3574	12.0191	15.0753	20.8591	19.0912	34.693	16.4622	12.8262	15.8122	1.0827	14.4522	11.5896	18.681	27.2643	23.0464	21.9522	20.5048	6.33704	38.1618	22.3722	23.5766	17.5061	27.1395	17.5558	19.4725	1.72423	22.7776	10.6157	15.0953	7.88021	15.972	29.7737	17.2442
1552733_at	966.386	450.368	388.513	265.435	656.426	561.068	480.914	837.217	566.874	471.92	473.15	419.455	268.879	396.824	383.994	251.741	611.211	361.322	374.11	148.798	363.968	770.568	428.552	213.903	547.881	358.978	636.173	527.36	397.762	600.514	812.692	612.505	512.838	258.491	582.492	310.934	957.772	643.128	788.342	325.402	706.966	176.632	263.586	367.635	356.168	293.257	358.576	391.906	848.299
1552734_at	93.9448	85.2013	32.4478	62.2621	71.6433	95.6402	74.1325	59.2132	68.9937	88.7769	82.0651	72.679	68.1233	57.3005	91.3004	59.7001	109.185	68.1638	143.405	119.265	84.6659	48.8372	65.8573	78.0563	89.9176	103.929	71.1998	67.4127	120.713	108.742	121.902	109.349	106.019	112.575	65.6156	146.814	81.3619	70.5041	114.243	82.6703	111.901	132.762	75.3231	87.9533	65.5955	101.077	187.51	81.6168	72.8095
1552735_at	187.971	116.981	139.137	281.047	2109.07	345.641	486.919	268.371	386.242	132.312	60.2917	183.207	113.285	53.8746	247.982	226.079	103.314	213.696	978.67	83.5606	386.986	287.225	185.774	267.781	131.113	132.199	139.55	161.613	107.63	65.698	164.155	261.865	134.739	481.935	558.443	498.656	112.27	205.199	551.171	211.685	128.917	134.957	138.791	63.5461	158.771	352.474	226.299	100.506	216.17
1552736_a_at	30.1818	126.645	61.4377	18.0695	41.5014	22.4727	122.712	26.7941	15.9084	63.3363	13.8714	40.2852	245.51	37.2035	18.7919	146.957	56.3935	188.644	51.8032	45.3023	356.295	58.1637	25.2266	168.104	3.41821	169.828	129.63	3.42363	1074.18	5.4147	72.9701	433.609	237.355	222.799	246.495	22.8232	20.2658	60.2338	31.6946	11.2485	68.1638	162.54	88.5902	103.939	205.113	395.698	386.675	27.6445	38.5874
1552737_s_at	3.46477	36.5347	4.75863	6.79435	36.0675	51.5267	35.6921	3.69576	5.22051	63.0428	30.2756	10.7537	8.13015	47.1392	33.358	38.6254	26.2725	18.1864	6.2481	5.08866	24.328	29.9087	3.61185	16.4889	59.1486	38.1448	82.1767	4.56706	50.2332	32.6123	9.52276	52.5521	29.2877	14.9817	22.604	34.3983	9.5842	6.3123	67.6808	35.2999	4.244	24.1063	21.6032	2.37161	18.4828	5.84785	47.7776	30.3346	40.8616
1552738_a_at	189.532	289.141	101.459	309.696	183.342	99.0047	156.085	139.288	151.211	108.066	293.898	129.147	196.072	93.7477	126.89	98.6338	273.457	106.543	166.765	209.379	324.501	102.807	134.096	80.8115	186.947	155.46	181.462	97.1531	107.62	70.8158	113.809	143.936	153.918	110.243	189.407	265.718	275.845	132.581	179.848	149.409	226.838	148.438	66.0265	99.0956	127.741	140.934	111.989	186.331	144.793
1552739_s_at	197.125	469.953	200.986	405.02	291.272	199.387	232.122	193.14	177.466	211.619	368.135	198.482	263.979	201.201	147.98	52.7061	395.863	119.133	214.824	257.263	581.855	234.465	193.276	153.311	309.101	297.767	299.486	173.934	185.799	165.35	237.085	206.655	260.343	179.173	211.394	316.706	370.333	231.99	386.839	257.43	274.851	329.474	130.131	195.437	222.136	248.732	192.56	264.59	232.261
1552740_at	88.7065	48.1061	48.3279	61.0167	66.3934	81.524	57.6168	27.4281	51.7517	32.8	55.713	88.6782	29.5405	44.8108	76.1259	52.5275	38.5777	24.9148	73.5745	19.8384	19.2201	33.8514	50.6714	65.5987	42.3436	37.1069	40.727	46.3103	49.6401	61.9677	54.3007	61.6261	7.59647	29.3645	37.7446	23.9645	7.61806	87.8679	45.9007	98.5485	13.0085	18.2086	71.4471	62.1383	7.30532	48.3737	29.3289	43.8296	39.73
1552742_at	10.5108	20.1967	14.9478	32.4543	96.3438	22.5108	8.9022	68.1958	43.3011	9.17332	113.676	43.8754	159.9	164.632	124.057	28.6396	57.0687	44.8465	81.0797	27.5857	65.8713	72.4085	69.349	18.1564	52.5102	173.867	78.4284	68.9306	90.1321	42.5323	120.414	47.4862	36.2041	29.1761	18.7759	22.5797	73.1282	112.358	35.8239	49.216	65.7448	2.67565	3.95237	28.7072	13.7195	70.9848	3.63122	38.8872	28.2233
1552743_at	12.2896	12.0532	62.6861	33.0165	8.4431	3.37494	3.27114	6.44559	30.9351	28.88	9.908	9.39901	50.0383	8.64789	13.2775	16.1387	9.38184	16.7285	38.1866	40.7067	30.7206	40.6701	11.3458	7.45535	3.76906	4.82832	9.47427	7.38353	6.01748	25.0673	10.225	5.85128	10.0661	6.66998	33.8153	6.19514	42.481	9.18121	14.6427	7.07248	8.70322	4.55411	4.56546	14.5549	14.4376	42.6883	13.1979	18.5568	11.6696
1552745_at	28.1046	14.7656	14.7444	14.3006	16.0829	24.0003	5.34173	27.5917	26.7072	7.0727	5.92651	15.3809	1.10369	4.58266	11.5689	33.3686	16.3047	5.03698	355.243	0.949963	19.5054	1.59617	39.1261	1.67985	3.41807	20.7244	3.83923	14.4393	99.6827	3.82791	21.1014	3.98488	31.4779	9.92438	1.3143	73.1422	25.0723	11.0721	2.53797	2.25022	5.38971	19.9395	15.976	13.1104	5.21872	13.3811	6.29772	28.2367	1.56486
1552747_a_at	27.4209	10.2339	21.2317	18.3219	29.5297	23.7666	20.2122	3.78962	15.4743	8.5839	9.27792	27.606	8.64171	17.5592	11.233	30.1963	15.2093	9.9413	34.8539	26.1071	21.0146	30.4773	51.0509	11.2411	19.1603	10.6646	18.4158	11.2593	32.3317	11.3567	27.2545	42.1891	13.4465	19.5388	28.113	35.8093	22.3308	21.7774	17.7169	23.1652	31.1195	22.815	14.7564	11.7308	7.32789	17.3327	11.9207	29.9241	24.9889
1552749_a_at	83.7953	33.686	104.643	87.0883	87.4845	72.1547	155.066	69.5761	125.923	112.007	93.3794	101.588	87.4195	32.2436	148.045	122.64	99.7015	14.5778	144.352	84.9622	63.9204	128.735	62.2696	87.5567	73.8965	58.5968	53.1929	50.8772	115.462	47.7942	81.0524	98.7143	24.4439	65.1227	106.445	152.198	196.786	94.2059	82.3981	95.2888	71.609	64.9733	72.9953	28.2655	51.1173	152.975	135.85	106.399	26.6003
1552750_at	1.01297	1.84868	2.84745	6.86742	1.18283	0.719477	2.69487	1.83019	1.70438	12.1066	8.44112	2.86106	22.9472	2.46879	1.11109	5.03521	2.29896	3.02841	4.33041	2.38042	1.91584	0.770481	1.69529	1.55286	1.08312	1.138	1.41637	0.853983	3.30722	12.3744	2.62452	4.82423	1.40367	8.53952	23.1995	2.00347	5.44124	6.64581	6.22392	16.875	2.48552	3.31899	3.42426	5.08313	4.73473	1.47679	1.82067	1.39591	4.2732
1552751_a_at	18.5062	39.6353	50.3301	15.6109	16.4437	14.1931	35.7528	15.7944	39.6115	38.1101	27.7065	55.0116	27.6785	14.0871	18.77	100.459	16.5126	56.224	13.6894	10.6442	26.9772	14.5566	22.6199	11.3931	79.42	28.2303	21.874	19.3969	13.6488	49.7279	36.1201	58.7098	24.0078	38.1666	13.3606	13.6544	19.242	19.03	30.4541	11.8978	20.5586	20.4527	50.2353	42.5302	16.3278	69.0217	33.1634	12.7912	38.9053
1552752_a_at	3.3138	44.2938	38.1172	18.3616	29.9164	21.2502	25.3283	16.8499	29.278	62.3907	50.4312	23.6122	42.9636	41.7423	25.587	14.846	54.6763	40.1695	33.3087	39.6175	19.7465	27.7006	27.3822	13.2471	30.5973	32.2878	39.2186	33.9475	21.1717	21.4573	34.5225	37.0365	37.9372	30.5431	15.3103	37.3571	22.9458	19.332	19.3708	42.5183	1.63923	37.1373	41.0602	25.5688	33.5127	31.4281	18.4563	30.5002	34.7396
1552754_a_at	38.6272	0.632117	12.1462	13.3457	10.3906	47.131	70.7585	14.2872	58.664	110.954	17.871	12.9147	9.41014	1.48735	12.5397	2.90045	176.831	1.77889	11.8607	17.8818	9.54259	33.8997	15.806	0.531448	16.7053	17.9182	24.1459	6.71147	0.985169	14.887	4.05046	2.37445	13.0941	27.0222	0.639927	3.18764	3.60755	37.2593	2.38343	108.515	5.76957	46.0396	10.0726	8.1049	12.5087	17.4869	1.33631	1.95236	19.284
1552755_at	69.3066	3.92017	117.778	41.0694	69.6823	54.0607	74.4268	31.9591	32.9969	57.9452	4.4388	62.8656	5.32831	22.9686	72.05	7.29863	32.1671	12.1819	13.2928	38.7062	28.5447	114.998	83.0835	3.29705	105.719	6.17486	48.4354	94.0561	22.9226	26.0056	9.20354	14.7464	26.8006	5.90838	6.8825	40.1821	8.41073	78.5372	68.5437	119.06	7.16969	8.41222	16.9686	22.9384	77.9684	127.243	6.7523	72.3392	36.125
1552757_s_at	41.3079	7.71208	45.641	19.4707	32.7558	27.0847	53.119	12.0942	5.09119	6.49672	33.9628	35.5621	5.54433	34.355	67.1677	15.8594	8.77687	19.1345	13.4118	2.04394	29.4171	67.5452	50.8731	1.79336	61.0101	23.7477	57.0733	38.6559	24.3462	4.48403	59.2419	3.75241	14.9695	12.7663	20.2184	34.787	6.39595	29.7885	1.6871	19.8851	34.1227	18.983	22.6717	24.8339	35.7915	39.8984	27.607	11.4951	40.5421
1552758_at	7.76305	51.0807	52.3662	22.7386	11.1347	7.57139	33.4004	9.60817	26.5869	18.3037	30.8364	19.3397	11.1349	39.6071	44.5556	34.4606	4.92812	36.892	29.3772	2.47143	44.6029	46.3919	35.9686	2.6446	21.2462	32.0681	23.2986	40.583	4.98961	30.4868	53.2105	11.4478	45.0484	44.174	38.4404	39.2417	31.8489	60.3361	10.0771	6.99697	9.6396	12.853	31.5383	5.62626	40.3993	5.2606	32.6859	30.8815	35.1436
1552760_at	3.43054	27.8138	6.85113	7.3805	10.4027	20.3679	39.9512	20.7763	3.19105	37.7615	28.9844	44.0126	35.8433	26.0933	79.2573	8.02536	29.2319	18.7171	26.3107	31.8777	133.7	64.2401	32.8009	16.8751	36.7559	11.0935	73.0301	43.3189	39.4781	42.3684	54.2764	31.996	34.566	7.14619	24.4725	50.2862	65.576	109.27	13.3462	12.0706	41.4324	39.8299	14.9181	26.2021	26.9993	62.9138	1.40309	43.3379	80.862
1552761_at	145.645	59.7008	67.1837	177.283	135.102	116.971	65.5775	118.4	91.1746	112.468	86.6698	82.0583	66.3243	60.3087	87.9617	71.1202	123.365	75.4398	51.1459	28.863	66.2023	138.47	75.1787	59.7659	144.815	41.9424	95.1119	98.567	81.9423	170.932	56.9543	82.7367	59.2124	87.5502	89.7625	56.4304	151.442	140.358	52.4596	61.4231	146.631	73.0145	96.5784	83.4883	79.1649	44.055	84.6211	36.0544	96.0154
1552763_at	33.0064	15.198	4.71158	15.5744	1.6589	2.45169	13.662	23.7575	22.0988	26.7248	25.6734	27.1115	24.4333	1.30092	27.8393	14.7173	21.4534	23.4181	37.6419	2.46493	18.5888	27.3001	33.6836	24.7117	12.6509	3.46208	14.6076	8.23091	18.5298	43.9912	18.1545	28.4975	1.99127	4.75007	6.2844	4.90386	27.1921	5.31547	11.2532	11.3314	5.61073	23.8033	2.49454	14.9438	1.14066	1.4641	10.732	7.45453	17.4371
1552765_x_at	29.9894	18.414	29.8091	46.4141	38.5407	59.2042	34.4904	60.8493	20.0965	48.8262	36.7573	55.1546	30.7587	43.3414	75.3035	4.05221	26.6278	64.1857	54.6532	17.7059	15.6329	73.8911	46.8198	17.0541	51.352	35.0678	51.5926	51.0165	52.6807	52.8642	43.4232	3.06433	29.7146	40.4347	41.9785	38.0664	40.7544	20.5182	44.5504	47.3304	35.1627	33.1851	51.1645	31.8718	32.7953	39.2489	26.8856	10.8928	31.2841
1552766_at	421.967	189.027	62.6688	88.3739	107.384	29.1801	97.0092	98.3229	61.3716	261.197	29.8933	56.5874	46.8902	23.1165	19.6576	180.575	33.6047	47.2557	25.1633	204.54	20.3573	9.14856	5.72581	38.8259	151.761	14.1154	13.7576	25.2886	95.8239	78.9374	15.102	68.115	49.2032	1.60868	62.7705	6.82935	4.18023	31.2528	186.101	93.3321	4.09531	161.389	157.587	12.0897	19.7873	46.5299	44.9306	25.7613	15.1351
1552767_a_at	24828.2	7163.77	4212.28	4849.02	8754.44	2772.99	7876.65	5199.58	12664.9	10820.5	3508.18	6158.24	4250.37	302.808	200.716	11499.3	1118.26	3267.3	2883.45	10056.4	473.227	853.188	1492.18	4376.98	7126.42	233.573	939.492	1162.2	5407.1	5131.26	646.836	6469.99	3753.05	1034.21	4186.46	961.637	820.182	3422.07	11700.9	4315.72	775.034	10439.5	6609.37	1016.71	647.157	5371.48	2617.18	361.885	602.506
1552768_at	63.8823	9.89026	4.44594	69.0381	16.7503	14.6752	55.131	38.4553	44.9143	8.14649	25.6527	54.1123	83.5956	8.65805	107.506	43.2762	35.3886	14.4805	32.5688	39.4199	12.143	9.75465	13.6462	27.3961	9.16846	12.1826	7.82294	18.7861	7.35976	25.8195	26.0104	11.4384	34.5481	52.6284	11.6969	45.0764	16.0832	66.9138	6.4616	4.65826	46.335	5.13543	7.8874	52.0857	23.1528	39.5721	53.1373	31.8843	35.726
1552769_at	46.039	60.1751	40.2188	72.3405	79.8354	98.1378	128.052	69.4998	99.1728	61.0343	82.9412	71.8521	46.9575	45.0487	79.8165	89.8002	57.7753	43.8523	52.5812	30.417	69.1285	56.8602	88.8957	60.3608	48.1272	28.2852	61.8209	77.7925	42.339	96.3622	65.853	89.4514	80.3096	40.0044	61.342	46.5384	119.735	71.3892	95.2177	75.3974	75.0895	79.954	44.3422	45.4185	68.9469	99.1038	49.9923	44.1155	72.775
1552770_s_at	105.44	28.7711	27.915	42.0797	105.434	63.006	66.0928	117.073	107.915	98.7427	37.4423	43.2329	35.9493	50.6974	50.5452	153.823	53.0677	71.4345	23.0283	28.1368	31.7486	60.1792	30.9299	32.4949	46.9678	37.2879	51.8185	60.0317	59.8605	50.7383	88.4649	32.8524	82.3428	12.6918	49.105	40.8649	95.1253	89.7811	57.2572	47.3082	61.6658	23.1617	41.7388	39.8456	52.7293	28.5701	31.8676	59.3999	86.4797
1552771_a_at	6.14021	18.8908	7.07491	11.1212	2.00305	23.1934	8.81367	11.6006	1.27639	30.163	4.93735	18.068	13.3924	1.67891	6.29383	48.8338	10.8387	6.75821	10.3422	4.62176	1.55387	6.50754	6.05115	4.33855	5.20021	24.6376	19.3992	25.042	5.2094	5.03855	15.0697	22.1977	17.0666	7.14578	38.603	9.62388	8.86494	24.7941	10.4972	24.5249	17.8345	2.81343	7.37104	5.15118	7.22696	11.4031	1.91645	26.2801	9.93174
1552772_at	52.2357	17.507	7.95822	9.43987	8.06405	12.0401	28.1984	22.2644	48.5224	25.1345	15.9304	28.0761	27.3788	22.0457	12.9819	34.7413	26.6517	25.9994	7.28619	88.6468	16.2873	42.1214	29.7031	20.7093	53.7724	86.3488	8.66236	7.18538	36.4757	41.1833	21.2792	16.7498	44.2418	16.2647	26.0408	85.7853	59.6268	31.367	33.4201	25.378	47.8346	29.2849	20.3967	212.258	33.3466	47.9739	38.771	39.2125	35.7998
1552773_at	26.8081	38.4277	60.4462	45.2144	22.7723	33.6334	39.9888	32.0314	28.4923	56.5738	32.9213	48.3881	63.0629	36.7262	44.6887	66.0146	43.447	45.1198	63.2346	184.262	44.4691	62.5506	49.6473	45.9396	19.7501	87.0821	51.8973	68.5471	64.6122	37.609	61.3252	33.5116	68.7049	25.4221	65.7642	42.8599	65.6967	45.8119	29.2784	48.8976	68.8878	55.4686	55.6105	246.212	56.1993	64.7794	44.5155	41.3737	21.5383
1552774_a_at	45.4152	32.2224	3.5473	55.8845	44.4222	77.295	21.2627	73.7871	31.046	46.8725	47.1924	101.856	21.2781	30.4378	23.2373	32.0742	74.1476	51.0536	61.2733	12.7349	55.6438	102.952	10.3346	40.2803	64.4349	25.4047	71.5327	35.5343	51.5408	86.7562	69.9246	53.1991	45.2627	86.3552	39.4873	83.0334	89.3846	88.2747	57.6385	82.0764	103.44	3.89875	12.3394	34.8942	30.4453	5.71708	46.9647	133.052	104.753
1552775_at	16.9748	7.35741	68.3648	42.6653	29.4459	48.0783	4.14183	35.4285	44.4652	9.45797	39.6472	35.4696	17.8537	40.7944	11.2091	70.3322	7.89806	50.3436	4.98559	19.1438	43.2799	28.9712	38.7139	5.45999	41.3614	35.0318	3.58676	6.68938	13.378	13.0841	30.1722	5.42439	37.9014	18.005	19.7493	5.40967	10.3878	13.9495	43.6408	11.2673	41.217	33.1833	31.7635	4.35048	31.3311	21.7415	16.2711	36.1019	44.8118
1552777_a_at	55.1958	43.9769	2.37072	31.316	19.9984	22.7051	47.41	19.6325	12.6229	4.54439	48.9615	9.02588	3.93624	11.8604	31.8294	36.7702	11.4888	7.50292	20.2971	34.7745	40.7796	41.2856	30.4707	20.2705	17.226	21.5132	20.374	16.7527	18.6929	19.4511	20.6608	13.3629	16.8134	69.9917	17.5329	23.8626	5.71665	10.6162	8.75601	26.4092	7.52162	31.0404	13.9312	27.3067	25.0958	41.8316	9.60004	18.5593	20.396
1552779_a_at	33.3456	2.52018	36.701	70.7412	14.4107	1.25411	25.0086	22.3994	5.97732	4.80021	2.56876	10.7558	27.5187	12.2064	38.18	35.4212	100.22	42.9964	57.654	22.5203	34.7544	14.6625	79.3099	6.31449	39.512	20.1278	3.27871	2.9524	27.8047	2.97369	20.5512	6.03969	10.5429	26.6837	10.652	50.0705	1.35696	20.7755	18.5768	84.3802	26.3056	23.987	12.4126	7.91501	10.9102	2.3834	39.0644	25.3645	26.3419
1552782_at	29.2979	17.2541	9.74462	50.8561	21.2816	15.3538	18.7232	1.83782	42.996	21.8342	19.7379	15.7531	41.7019	32.5508	39.4803	40.0976	199.122	142.586	119.908	2.9016	65.5087	16.9564	68.5808	16.838	28.3192	21.9585	23.4144	16.6481	18.5408	14.3254	37.1789	13.7662	4.693	28.101	34.5769	100.8	43.8236	16.0154	6.32417	81.3304	20.5544	34.3506	25.5549	19.1077	8.93793	21.1324	22.111	18.9578	43.6399
1552783_at	19.0963	33.6284	29.2315	26.731	22.0629	37.6045	42.1208	29.6926	19.4132	33.4798	14.8584	35.1523	8.49517	18.1113	16.6088	23.331	32.1617	17.6933	30.2006	11.097	27.1621	28.6791	18.3784	32.7542	28.8228	35.6709	38.3928	24.1206	20.5038	3.99499	16.2801	34.4304	31.4054	8.30304	12.4507	20.1718	20.3251	63.3727	31.7619	22.161	18.1626	18.2815	31.2408	15.706	35.9474	6.3655	53.6328	16.0015	28.2012
1552785_at	39.062	38.4747	32.5959	28.4597	25.8118	63.3586	39.8783	29.338	40.1261	43.5205	38.735	22.7376	23.9552	50.6706	54.1115	52.0626	50.3969	42.6489	30.8238	17.442	52.6413	77.9024	50.1041	38.5823	41.2813	28.7463	46.2458	54.8161	25.9054	49.0321	55.9658	37.7725	44.8875	22.8087	44.5624	23.8355	89.6644	101.227	49.1674	45.9424	38.9686	50.5297	28.8951	43.5839	40.7234	44.5002	28.9859	55.6648	107.264
1552787_at	84.2456	99.1929	27.2863	76.5978	56.009	33.9001	46.9268	56.8025	69.4455	45.8744	27.0484	64.419	106.592	155.137	37.8296	52.155	56.7341	56.0664	80.1708	67.2128	138.206	175.623	78.796	63.5508	124.024	36.5198	29.753	71.0562	47.573	189.055	125.477	396.074	202.555	102.895	177.026	406.319	161.137	1.11483	29.4481	23.7587	53.844	31.8593	51.6251	113.709	60.9139	83.5238	192.543	79.6604	104.897
1552788_a_at	35.9041	141.454	74.0372	78.7601	112.058	110.197	75.1854	98.3556	79.4111	178.227	122.053	107.609	101.231	133.351	67.948	130.974	114.101	108.001	68.852	99.5059	105.614	149.12	112.314	156.367	127.257	120.076	79.047	83.8692	128.055	143.696	167.554	230.569	203.761	146.939	155.033	270.326	209.764	201.874	93.1839	93.9656	136.563	122.836	100.699	173.177	59.1959	112.525	167.982	111.693	165.1
1552789_at	498.661	376.127	479.337	479.236	616.098	599.3	890.037	387.242	865.519	1332.47	397.879	557.503	176.927	487.287	1151.48	250.035	659.19	570.29	448.409	380.546	279.401	733.243	255.143	485.663	858.255	236.718	838.927	822.384	943.934	503.405	789.638	401.402	581.352	331.249	459.562	407.621	1065.42	535.393	538.108	420.173	628.242	278.097	1006.21	754.23	272.634	486.743	646.934	432.028	877.872
1552790_a_at	2279.97	1853.79	1825.51	1845.86	2319.26	2390.41	3104.64	2168.99	2933.25	4404.46	1406.85	2007.44	969.872	2363.35	3658.67	1378.87	2568.91	2430.97	2124.11	1674.97	1383.01	2477.65	850.724	1299.64	2477.2	1100.68	2435.71	2441.76	3120.96	1841.13	2645.34	1647.51	2202.33	1216.62	1755.47	1722.85	4302.18	2146.76	1803.26	1797.56	2610.43	1061.18	3366.32	2983.78	1746.56	2659.09	2389.83	1514.68	3174.73
1552791_a_at	26.9476	15.8759	8.90923	2.06333	0.538724	2.8067	7.66587	13.3995	9.5036	16.2204	9.43255	2.87694	3.85338	24.3389	2.48572	2.95344	0.948302	5.68934	26.2564	14.107	4.30881	12.4516	6.27719	12.2384	10.5364	9.53308	8.47126	9.41741	17.7516	1.01624	16.2395	2.35725	0.457742	0.518693	6.33577	27.3153	3.43079	0.974885	28.394	5.59279	26.7167	5.45866	2.07116	1.1189	0.836272	1.98673	9.20778	10.8982	20.2439
1552792_at	72.9375	52.0841	43.9678	78.0736	63.8703	40.7074	57.24	52.1505	34.7389	62.605	66.1177	60.5181	57.1224	93.3171	21.8266	99.1263	51.3132	54.7007	71.3053	54.4777	53.3198	46.3818	119.38	51.961	59.9451	78.2668	37.3735	62.7126	27.5057	38.5585	45.9388	44.1937	76.6709	61.4713	77.8311	114.857	27.0298	42.9525	52.9342	33.4614	65.1231	56.2162	54.7396	95.794	37.9542	19.3374	54.1985	26.9526	58.2487
1552793_at	50.7193	51.6232	47.6936	53.7722	76.0202	63.7371	90.0495	35.9395	42.6888	34.3082	92.6973	9.32996	50.2637	41.3448	56.886	81.5753	62.9955	65.213	47.0858	50.6076	54.4835	69.2855	17.107	64.8591	40.3964	10.1842	9.26959	17.3866	32.9247	77.7613	26.892	84.9512	98.5554	47.6852	74.8938	63.8527	21.3358	86.9746	8.68106	135.824	44.0883	47.1893	62.5942	33.6228	102.955	39.3641	99.0701	77.4945	66.3234
1552794_a_at	64.5665	83.5818	116.293	54.7391	84.1676	87.5352	104.632	102.031	143.451	121.092	94.6628	102.308	79.1023	75.5978	73.4244	60.2793	56.4218	101.8	61.9439	56.691	95.9938	128.619	86.0173	62.5465	99.0844	34.3793	53.8507	108.495	50.8517	166.752	140.976	91.5606	96.9561	46.2251	118.187	36.5006	107.957	77.2633	113.332	103.173	55.8091	57.7458	29.464	100.678	91.4206	89.6625	42.938	96.5475	95.5955
1552796_a_at	11.0486	42.9807	1.34198	18.5318	34.082	24.737	17.2025	27.1742	4.95446	16.923	28.867	20.3993	13.1888	8.10035	30.9291	10.3381	25.8431	30.6222	23.5935	8.54312	9.51303	28.4584	27.1834	25.2112	14.6967	34.206	12.6956	8.94298	20.905	11.1149	25.2106	30.7956	25.2521	12.8848	24.5281	10.6495	41.901	6.73277	1.33989	4.7345	27.9251	42.2269	13.7226	27.9306	47.5045	10.6599	31.2157	2.41404	30.9669
1552797_s_at	11835.7	8751.94	12011.4	10529.4	7343.42	5202.39	13330.5	6854.21	13850.5	3138.61	10099.7	220.899	4413.02	5868.92	6643.89	1497.58	8110.49	2031.29	1867.85	98.0693	2225.69	1367.41	779.797	423.139	853.098	3267.78	2574.75	1517.27	2278.55	755.834	5280.2	833.897	819.931	9964.81	1991.62	2344.84	672.659	1620.4	2420.78	2299.22	407.805	3512.06	4114.12	3374.08	1554.63	3242.56	262.984	3647.47	246.717
1552798_a_at	36.5106	179.334	70.8788	105.594	61.5121	190.025	102.021	150.972	86.0237	72.4347	77.4824	116.25	140.986	52.4617	63.0584	68.9159	111.133	105.777	67.6967	263.836	157.688	34.4275	187.897	100.276	148.607	291.004	180.619	342.974	285.35	124.878	120.201	208.878	356.996	205.659	178.734	135.136	235.051	106.332	82.5603	125.621	229.472	99.9415	41.8309	359.045	146.826	109.468	220.89	178.147	362.779
1552799_at	19.6501	20.7925	53.6479	5.63434	5.33356	5.99058	11.3746	4.31489	13.2838	6.04361	10.6315	6.64995	11.4156	17.1179	9.07661	46.3966	11.9611	30.9243	19.3978	6.3379	23.6846	21.9298	38.5122	6.26958	5.62034	10.402	19.9687	22.5334	10.7952	9.59187	8.34157	10.4302	9.53731	9.67541	10.8172	10.4281	12.1324	10.7152	5.61845	9.41828	14.1117	21.635	15.6179	13.0692	12.307	29.6273	21.157	6.1462	11.604
1552800_at	29.5748	62.353	29.801	21.1219	19.4907	13.2982	14.6399	31.3908	46.4964	18.4115	97.9016	55.7492	73.8401	9.35393	14.975	80.8724	54.774	34.6526	69.4525	15.469	25.3721	19.1185	19.2384	16.1528	16.9267	64.0239	13.5774	103.824	16.1753	19.9568	13.5371	16.7386	35.9418	19.1285	79.2993	69.9425	40.9352	44.8099	79.9093	13.4638	18.0224	19.3594	28.8189	112.992	43.0824	14.8848	56.1764	43.2047	50.9079
1552801_at	38.6896	19.1636	21.9637	33.5147	11.9706	24.0041	61.5145	23.5001	40.0911	66.4107	29.192	11.0411	2.00301	14.0136	6.56519	4.51163	16.8411	2.50909	4.13359	4.51111	5.05416	42.5232	8.63688	17.1996	7.8671	6.7404	19.1013	13.6643	6.97408	4.9968	25.8305	23.9008	28.0858	2.65171	6.82354	54.4318	26.3396	15.2462	22.4786	10.0287	7.40788	17.9103	7.94344	5.32275	9.08368	3.31791	4.88392	4.41222	36.6393
1552803_a_at	4.04089	23.1945	7.29787	6.46091	47.6984	13.4659	55.2617	5.37549	5.64895	3.40397	13.2292	9.59527	62.1409	16.3411	5.96845	24.2243	52.9295	51.6886	2.29913	5.03036	40.1564	6.33178	66.1506	31.588	3.4044	31.2007	19.1394	45.4919	23.7376	21.7076	42.2738	40.7189	34.7403	43.971	44.045	50.3511	49.1166	25.4294	7.5504	38.4304	6.04381	42.2412	27.9933	16.4697	4.38009	25.0811	37.7742	7.03306	38.7344
1552804_a_at	40.7741	49.986	5.75422	61.8425	39.8003	34.0886	15.2319	25.1229	6.18523	27.7225	21.7014	53.5411	5.2348	13.9827	43.7439	59.6065	9.64296	32.6046	7.7492	26.7017	50.606	27.4554	8.92631	4.24587	74.7333	63.5081	33.1082	40.8924	21.9845	35.9111	38.4726	4.62827	58.9804	29.8142	20.5705	12.8882	66.6766	4.77522	3.37394	31.7857	4.39407	35.4146	50.5575	23.9654	13.3556	6.0423	29.3929	27.1629	19.5636
1552806_a_at	36.7681	62.615	13.4635	40.5882	18.8902	44.1086	23.0402	32.1495	43.4974	47.1148	42.3199	36.3295	31.0134	27.9164	22.8318	41.0523	35.3296	30.9304	24.3143	58.9547	73.7381	10.2101	50.0482	61.2554	32.9393	74.5781	55.1498	19.565	16.8214	37.2239	62.0353	23.4193	45.3558	24.6704	13.5799	61.3606	26.9899	64.6324	38.6305	12.4705	27.6423	59.8304	27.7281	117.977	27.555	50.6713	49.3413	38.8742	41.4151
1552807_a_at	195.523	552.415	337.428	124.296	328.967	316.884	238.408	344.356	331.3	323.293	630.827	665.065	486.137	100.421	164.282	565.944	230.401	406.168	206.448	719.045	934.708	394.618	985.443	563.737	359.795	1782.03	372.449	425.557	221.099	379.587	1060.34	348.657	944.56	284.949	789.829	603.206	348.978	747.165	217.363	233.258	822.129	181.458	118.064	4136.59	331.616	399.534	521.122	247.631	576.559
1552808_at	33.2159	6.88612	5.25337	29.3208	3.93721	6.95362	18.9235	4.46176	22.8973	9.15828	9.21667	12.0713	22.0253	20.0748	26.1085	20.5933	18.2855	28.5755	22.1447	7.87786	28.5192	12.4229	10.3391	21.993	16.7632	2.11219	20.3415	16.6167	19.3158	14.8395	17.8188	31.7319	31.3156	31.0393	19.3712	26.0206	2.03566	25.2681	17.448	28.0489	13.287	23.5472	9.15886	9.4189	29.4091	15.6085	3.88596	18.7722	21.1318
1552809_at	50.5167	5.84869	6.9096	4.49122	6.39152	13.5271	3.21085	28.6066	34.5932	19.5324	21.511	16.0525	16.9946	12.5361	5.92065	48.7584	45.146	22.4488	24.4428	46.9006	47.0312	48.0961	55.4546	17.4329	17.4211	33.614	2.07472	61.9967	33.6937	27.1691	19.9353	34.4734	33.033	38.8396	29.7562	4.3934	18.3157	68.1965	24.1623	33.7406	21.8677	5.75579	24.2069	5.86595	39.7186	35.4665	39.4847	22.3554	9.39202
1552811_at	54.4005	21.3789	34.7556	18.907	115.806	16.3073	19.3076	12.0391	62.6726	43.0455	11.4675	56.4751	6.55979	5.81161	8.65321	12.8598	19.3754	12.3807	13.7875	8.27917	12.9432	19.2981	20.3244	34.6087	17.0269	8.36005	6.02448	16.3983	62.3878	38.5408	46.0245	63.5062	28.7608	19.1059	36.4118	33.8134	19.1248	15.5799	17.8995	51.9863	6.9086	40.297	69.0841	14.2083	21.0721	29.6973	56.4506	10.808	10.8363
1552812_a_at	62.034	71.3129	57.2286	60.9729	47.8031	56.1747	65.7508	60.8082	29.8781	41.2269	71.1762	74.2789	82.3679	67.8429	64.3996	83.5014	88.6341	59.6781	92.1678	65.9272	126.705	45.5328	76.7826	63	45.8279	54.5355	49.9345	46.4224	52.4882	66.7864	67.5462	59.616	62.6059	68.7231	75.9481	109.43	88.3785	72.6345	69.1963	69.699	78.0925	51.4733	82.7867	93.9596	44.8542	58.874	97.1501	73.1134	75.9665
1552813_at	10.1992	8.26395	2.83396	4.77328	21.9055	3.29583	3.91315	8.3224	6.28367	11.5503	7.26052	21.7282	52.1187	23.2012	10.3572	10.688	5.50904	33.4738	3.81531	5.32002	4.70018	10.1185	6.8252	23.5469	8.22539	45.9834	4.68299	9.36558	7.64292	14.0959	14.8171	19.3838	25.4379	28.891	6.09929	5.92544	111.301	9.69784	7.54953	7.92783	18.8324	18.5535	12.9261	9.22339	6.92153	14.5394	34.748	35.4272	32.2159
1552814_a_at	7.72649	10.8918	5.84919	2.91012	5.1793	7.52658	4.1767	2.94323	2.57636	14.1757	6.22689	45.3507	6.93951	15.9513	10.1003	3.51909	11.2078	15.0556	6.5419	4.48927	11.013	9.27402	5.06418	4.2221	8.19541	20.8235	5.72508	2.37823	4.3907	7.20738	10.3713	12.654	12.9976	5.56652	21.2958	5.72457	4.43915	8.90289	5.13322	4.40864	7.80337	5.67881	54.4823	40.8944	15.4752	10.2894	4.56237	3.77712	5.35086
1552816_at	37.4126	22.0348	29.1493	24.3896	23.6513	24.4859	21.1532	19.1431	29.5543	25.6995	36.4727	31.0702	21.8588	29.6385	9.98905	12.0943	24.9294	22.1551	17.6327	12.7301	4.315	22.4964	21.8856	20.2954	22.6878	20.154	18.112	45.9561	16.7447	13.4046	25.4388	18.2089	28.6687	21.1711	15.5547	34.6549	25.8201	21.3378	23.6803	35.5971	25.8884	34.3259	17.5841	14.2561	23.073	23.7644	13.6812	32.1715	31.504
1552818_a_at	23.3156	27.0784	2.05661	3.01602	1.79154	1.20204	13.226	2.10879	1.30205	1.77538	2.19421	3.92488	3.62911	6.16116	2.13277	2.36102	2.13109	14.8684	26.4279	6.45872	2.0815	2.98783	2.64348	2.62924	5.38197	3.97656	2.9399	1.66728	1.20849	4.69905	12.315	1.19928	3.20665	2.67168	4.63333	8.56896	5.24894	2.64965	19.6013	1.13983	6.18712	5.84784	1.88699	3.88062	11.1882	3.04331	4.65502	4.50888	3.42029
1552819_at	63.4945	44.2839	57.7815	42.247	20.483	47.7619	44.2786	50.8817	43.2679	21.3255	29.3648	50.2888	50.7035	35.278	39.5051	49.5412	44.8122	86.8833	45.5765	47.0399	32.847	52.5176	60.1016	30.9036	35.4161	41.8765	50.4975	36.4971	42.7868	47.0074	55.1381	59.7743	21.8316	39.079	19.8507	32.1901	31.3163	39.4852	1.13414	43.1109	26.6677	46.9471	36.0248	4.03897	31.6603	48.9804	26.1221	50.8176	71.269
1552822_at	65.1222	89.4857	45.2108	91.7224	51.9616	141.519	71.5116	148.243	117.966	39.8754	98.5283	65.955	54.4316	50.526	81.4948	48.7978	112.837	131.435	98.1081	59.9326	94.4867	75.8369	151.115	152.61	90.2812	81.4147	117.773	54.7696	119.831	63.9549	126.584	133.78	152.062	82.078	67.7266	89.0262	123.562	82.0972	90.9654	54.0199	194.577	52.178	80.7336	67.2319	46.8929	66.2995	70.4572	89.0735	54.9711
1552825_at	54.2966	65.2315	100.354	66.0525	106.052	111.546	135.071	148.988	101.042	76.1246	146.791	110.282	36.0487	101.186	141.786	47.228	74.7314	80.1859	34.8597	35.4226	48.4808	221.639	82.1584	50.5807	130.177	39.0883	123.309	135.529	81.2882	123.301	114.947	67.456	44.816	36.0356	108.459	47.0604	52.6124	156.891	104.537	97.9079	44.904	55.1239	122.758	64.2891	55.0278	102.29	61.3937	126.138	128.071
1552826_at	13.5593	8.50389	1.98932	1.02497	19.3925	1.53292	2.99477	5.61501	1.23559	1.33924	6.92965	12.9478	14.449	25.1591	4.03668	4.72672	0.570574	1.55814	13.2958	16.7862	13.0682	6.86221	1.89061	18.0644	0.88696	13.873	1.62544	8.70333	7.6322	0.356327	0.868051	1.66426	25.9538	1.93526	21.7283	18.7543	11.1894	21.4999	1.43023	1.50086	2.31401	6.83706	18.9221	0.407103	6.33401	1.65376	0.998058	0.406598	4.68967
1552827_s_at	41.2665	18.7685	26.3755	27.7089	21.7605	20.0312	37.8446	4.98879	41.5968	29.2574	42.8524	23.2044	18.9359	35.5968	16.4441	6.9316	37.9949	30.7764	36.1366	48.7015	16.9742	47.6752	15.7227	24.5519	36.122	27.886	14.5398	29.4371	22.0343	40.2188	14.8483	11.5098	26.8316	54.1707	9.70578	34.8451	31.4795	27.2556	39.9759	20.694	34.9232	4.53783	31.3775	21.6255	23.9963	18.6409	39.8364	31.4737	38.4635
1552828_at	51.5901	59.4263	62.6944	66.7085	78.3718	59.3098	63.3177	76.8591	63.316	75.7891	83.4335	34.0249	50.128	46.4593	50.277	35.6133	69.4478	73.7991	53.5716	24.9056	63.8313	33.2014	35.5662	35.0071	12.4673	59.6806	29.4143	59.3115	81.9853	50.9007	29.4216	64.4544	40.456	72.4803	52.6881	67.0224	53.4057	51.534	36.5823	22.3277	46.2676	47.0944	32.7515	43.4148	44.3083	70.9964	52.365	46.0315	61.9415
1552829_at	226.411	174.368	155.067	121.557	227.931	395.786	261.082	158.921	223.302	127.647	121.89	421.394	192.239	131.984	165.725	456.125	203.272	251.01	93.6088	65.1296	132.676	608.5	350.226	335.477	84.8845	189.817	92.1963	256.261	130.403	403.979	209.502	173.437	131.181	150.004	371.749	181.407	115.996	568.475	374.895	91.3456	183.555	300.812	243.402	154.595	140.279	336.346	76.7211	177.367	186.785
1552830_at	4.65394	2.7655	45.0807	21.5842	17.3995	14.4294	29.3209	5.05482	10.6055	31.9732	4.12629	25.3277	20.8052	4.49205	12	40.766	49.8531	4.09926	49.8536	11.6075	45.7028	4.47123	6.16124	20.7446	29.197	44.8509	9.86291	16.5656	32.9782	3.13924	26.6289	32.8388	29.9923	39.853	39.0901	29.6855	22.8041	38.8187	5.10016	14.035	27.1354	18.2926	46.0479	27.7017	20.3356	8.84006	24.1458	19.9693	4.81572
1552833_at	12.0731	26.2542	11.8568	2.54146	71.5036	12.34	102.772	84.5882	7.56717	9.95296	12.0156	6.18977	8.82747	226.264	5.11587	13.7577	4.85239	9.26022	22.0376	126.192	5.88963	9.30516	10.0827	7.57692	37.9114	9.39058	26.8504	8.67123	3.75326	6.86623	3.41221	42.2034	9.49534	5.19787	73.139	6.60717	7.3989	27.6138	32.097	5.48046	9.87272	40.136	78.161	9.13511	15.0372	82.8209	65.844	7.92546	9.67837
1552834_at	40.6762	116.092	419.907	24.2011	1629.67	370.902	1379.27	1213.72	554.676	406.175	294.608	103.703	42.8224	4876.28	150.375	555.75	21.2126	69.669	830.298	2067.04	48.9462	110.377	89.5333	137.188	589.738	54.4219	836.488	90.2712	90.3256	28.1717	90.8457	808.529	136.945	52.5376	702.41	10.5852	10.883	61.5215	870.193	56.0579	32.5257	644.609	959.43	145.191	120.285	1027.13	404.81	95.5635	66.9068
1552835_at	282.257	105.677	74.4386	91.5492	57.7251	69.6966	58.7996	122.768	113.71	45.0211	96.3794	44.9473	28.5284	37.0303	62.4976	74.8591	84.5364	112.739	40.8612	31.4597	39.4786	6.30116	57.4997	129.766	54.4034	43.1679	35.0783	14.7703	39.9642	26.5632	63.444	95.6279	64.3201	77.1759	79.9491	66.6996	102.475	86.3781	141.351	71.4438	74.3452	32.4752	47.7292	46.2963	41.2887	43.6562	50.0235	52.0718	21.2178
1552836_at	60.4673	99.3644	86.4402	90.3059	127.435	101.544	83.7607	108.768	89.2603	74.4587	112.075	54.1286	71.985	79.6065	71.1154	63.0122	96.0944	120.144	80.6078	66.4405	98.4876	80.4611	67.868	73.0832	79.9378	80.8541	18.1469	53.8318	100.179	98.757	49.8907	99.2585	68.4679	78.7096	82.7782	85.2958	108.701	131.963	90.2835	124.854	92.1918	107.569	77.1433	87.6266	89.968	89.5427	129.658	118.707	63.9836
1552837_at	1.09401	5.40914	12.9209	23.071	15.2045	0.665378	17.1775	1.08793	0.893054	2.30929	2.02343	6.99953	0.831929	10.5267	5.43746	9.39477	11.2702	1.19942	4.78834	9.68512	10.4941	12.8724	4.74581	9.44033	14.2824	6.18749	0.900464	16.2105	1.22261	1.31963	32.8305	8.37253	18.7576	7.09023	4.55941	14.5155	26.9713	20.1204	1.21053	14.4397	11.6359	7.94916	5.99261	1.00117	7.8629	0.638697	15.5943	12.5129	11.5278
1552839_at	46.7363	38.8157	1.11213	10.9959	11.2129	40.5642	43.8689	30.9296	5.52583	1.321	18.4416	28.0722	21.3294	0.729823	34.4285	42.0069	13.4234	0.899328	33.9323	22.6122	38.1198	41.5821	36.7363	24.6175	36.8833	47.8994	23.4712	39.8021	35.6676	51.7676	17.3755	51.4126	38.866	27.6154	20.2176	20.4946	14.4549	76.0818	26.5398	4.01306	24.1659	19.7686	14.995	19.9758	36.6093	55.0884	10.5476	26.1965	30.9365
1552841_s_at	10.1373	3.84819	5.9909	6.34534	4.03759	1.33813	2.94315	10.5975	2.56966	4.04274	17.1377	8.76249	14.9064	5.04888	5.68831	13.5296	6.22013	13.8321	19.6842	6.16348	4.37273	2.25896	25.5741	10.471	1.02062	2.20484	3.77698	1.62488	9.60449	5.8798	2.07854	3.20738	2.50084	18.9402	5.92742	4.59253	2.40877	19.1702	1.55597	3.38128	5.96381	10.3056	18.3092	1.24048	1.52207	44.0447	7.89195	20.2505	11.1818
1552842_at	33.8567	19.1143	33.4562	5.08773	21.5591	15.8617	25.9955	7.26778	32.4231	6.82081	17.3741	10.8302	17.2038	6.8312	24.5435	13.3677	9.59223	6.12462	10.7782	3.52482	5.79933	32.5844	25.01	11.4429	20.3329	6.6608	29.7646	21.3576	12.3907	31.7965	19.7271	21.9159	6.73179	24.8721	11.2154	27.3393	16.5646	2.1128	11.5199	13.2123	6.55189	11.0438	14.5682	5.95702	37.5239	17.7774	13.1806	6.90558	8.66055
1552843_at	18.4758	5.0053	4.12302	2.10688	15.2874	21.5516	7.33416	22.4816	6.2109	4.40429	4.30933	3.0224	1.9628	4.28081	4.19606	22.8222	24.865	17.5716	6.85241	4.33886	5.27197	2.78937	2.46782	22.4482	24.0865	2.41536	1.40961	5.17216	2.94237	18.0467	8.28599	3.15691	10.5039	2.80978	9.23555	7.91364	7.07765	15.8385	8.01131	18.5406	24.1322	4.75801	28.1818	3.01959	10.2218	4.36064	5.69681	6.21491	2.86823
1552845_at	110.626	47.5552	23.2745	21.2533	55.358	14.8332	49.2385	83.1984	27.6209	34.7927	21.9129	53.872	79.1985	7.39881	17.6751	91.2015	29.9293	53.9696	59.2195	16.6955	59.6709	58.0289	71.9397	31.3089	39.5651	587.28	63.361	24.6178	48.4865	65.9927	66.0034	73.672	81.9421	15.3023	89.4306	38.4911	69.6591	84.0489	37.3098	27.4268	50.4165	51.4078	56.2493	27.1324	17.7293	18.0861	83.2913	24.3064	104.123
1552846_s_at	200.423	371.047	207.911	333.654	142.997	325.651	227.832	242.865	144.544	336.631	191.075	171.871	206.126	144.786	167.717	178.301	237.502	193.441	99.3678	330.202	174.202	221.23	634.937	257.938	375.172	209.346	245.558	814.041	310.548	161.95	157.871	379.85	254.889	392.903	340.565	327.861	204.147	300.33	154.074	349.201	424.281	252.083	313.912	450.333	673.093	312.865	239.482	461.622	366.783
1552848_a_at	58.8976	51.3382	47.8531	59.5559	201.999	132.035	71.0457	107.091	54.7284	182.137	65.7588	227.582	39.9906	61.4096	36.3594	24.0526	41.9446	38.1276	55.7201	41.6522	67.6085	164.863	80.5977	12.2681	162.897	71.1699	143.206	116.128	59.2056	70.7735	71.641	61.1208	70.1649	29.3901	32.9704	223.211	92.9093	128.419	286.418	81.0593	76.531	36.1751	29.1167	76.2376	75.7257	44.7333	27.479	63.3024	77.7056
1552849_at	4.23887	15.8468	13.2355	2.86311	26.8918	10.4687	9.64101	10.5118	3.59406	3.72783	2.54091	33.4389	17.9855	2.86493	5.31526	3.05881	15.3982	5.51286	2.217	8.77781	21.6048	5.733	3.75615	19.5965	17.789	6.13115	1.22317	15.9111	4.93552	5.18709	14.1014	24.1056	2.1836	16.3276	4.69365	1.18378	28.2062	26.5973	2.02164	12.2267	23.8032	59.7893	32.464	17.5099	2.50475	4.88382	1.30427	14.5127	18.9259
1552851_at	61.9919	18.9304	8.57438	17.0548	271.151	29.0936	7.94443	13.5762	6.87426	25.8017	196.726	31.4084	8.79599	100.856	41.1399	34.0701	21.0526	9.62165	17.6987	1.72653	30.1687	46.9795	5.0647	21.0265	24.6566	10.8207	23.8489	33.9779	3.06721	34.7301	18.8852	41.5502	4.80317	19.4407	14.2553	15.0776	20.0595	31.5839	18.1822	59.2308	3.4232	3.22977	2.49177	22.5396	34.9219	8.33079	26.5036	6.69306	35.1432
1552852_a_at	44.2371	21.4162	57.0032	25.6544	333.192	5.87442	3.58138	4.88483	9.29389	25.9374	293.162	40.1024	29.1944	79.1458	40.9827	37.2624	3.39743	8.68761	18.5291	18.3098	28.6474	6.02007	9.42084	19.033	13.8345	4.48928	13.9701	18.3386	9.2083	22.9573	3.78059	34.8138	22.5562	2.93579	22.3015	1.41242	30.4124	9.34998	29.5039	58.7437	3.18524	4.13234	21.3912	8.53014	48.7302	3.01915	5.50084	16.8905	29.4784
1552853_at	8.21257	5.38347	4.5471	4.5937	16.7232	4.24067	29.5413	30.6825	11.4226	15.2073	2.47166	20.1858	5.33539	2.59279	14.5702	6.15181	20.8207	4.73684	26.4021	4.27145	38.4678	14.0373	3.39875	13.9181	5.79755	3.05296	11.2277	26.3242	3.38732	5.02189	12.9226	10.7218	5.35077	1.65978	35.8356	12.5182	5.91959	8.74061	4.24015	6.79705	9.89815	5.32908	26.3255	21.5617	23.0658	30.1993	17.9467	25.5048	4.66605
1552854_a_at	2.11628	2.93822	5.40637	2.91367	1.70217	3.66444	3.50509	1.65443	1.52365	7.1763	1.92686	2.12996	1.42125	2.72577	25.5789	3.48194	3.106	3.10128	3.7918	1.50961	2.15378	3.32089	4.69228	1.96118	4.62954	3.0873	3.20756	3.68162	4.20444	2.67427	3.19267	3.5873	2.10858	2.01562	12.1175	1.40045	6.25067	5.89913	2.58493	1.60496	3.08333	2.56492	2.95303	2.42681	4.0113	40.731	1.78983	2.4688	3.63295
1552856_at	8.9779	25.0449	27.9591	49.2137	29.3453	5.98685	26.199	20.9843	39.2482	36.4228	24.9245	24.762	36.1802	25.8917	33.1217	48.188	16.3714	18.5532	21.56	34.5146	25.5225	38.0065	2.17808	19.5486	32.169	21.4275	11.6473	38.2077	9.77957	20.9807	3.72879	19.9171	20.3826	27.3088	7.34544	29.0853	21.9686	45.3918	37.2663	27.8952	11.4848	33.6291	35.1429	5.38801	24.0854	37.3153	32.1145	22.2075	5.89571
1552857_a_at	6.89461	8.02397	6.40893	22.9788	2.72233	3.0675	10.2901	2.91684	8.6571	4.29758	2.92768	5.76764	1.60096	2.25744	9.64094	9.98916	2.91773	2.14464	2.92761	2.82366	4.22186	7.754	7.71457	5.53793	5.82721	4.42491	14.2161	21.6841	2.57649	4.82353	8.84671	15.7533	4.54197	4.26869	4.92239	5.02228	24.0962	9.61111	5.63587	7.36765	20.2582	21.2454	11.8614	1.08144	2.15559	1.51446	2.48442	8.51208	3.59114
1552858_at	2.08259	1.14528	2.22981	11.471	20.9957	9.11577	12.5872	1.41352	11.8039	11.8334	2.29868	2.11582	1.28358	11.4582	10.1613	28.7273	9.37576	0.383338	1.77238	6.04296	1.45033	4.62109	4.21223	21.103	6.62999	2.18819	17.7817	16.5502	25.4368	11.3979	1.10227	1.72635	4.54294	7.42457	5.93682	13.1227	1.5289	13.5747	18.6314	14.6353	8.68468	6.17877	12.2339	9.33913	11.9327	14.0952	12.6663	16.7609	10.6888
1552860_at	27.458	16.2823	3.60195	14.0094	5.38032	10.0525	14.9802	2.24128	11.5178	4.84191	15.7176	6.8732	17.063	2.56049	4.96616	8.63807	6.25379	41.2917	3.70145	5.16774	3.89325	5.08171	3.97386	4.35687	5.29486	32.3604	6.44958	5.5272	2.94552	3.96466	26.2546	1.28857	4.23971	10.7195	5.62711	4.99738	11.8088	4.42027	2.97422	3.52428	4.04548	3.45993	4.56982	12.3376	4.50841	6.37541	8.3884	3.75843	7.71053
1552862_at	109.673	50.2743	37.5444	75.3144	96.2438	108.647	32.7916	55.3127	51.4376	46.6267	15.2957	67.6647	51.6118	23.692	102.068	44.0818	175.422	127.171	70.8625	43.9562	66.6483	29.4003	119.51	47.985	48.6878	85.505	75.4551	63.4838	61.1803	100.55	67.9888	76.042	41.4473	39.4342	84.7577	23.2127	91.0874	45.6041	102.185	73.754	61.395	62.3824	88.193	31.9652	59.6295	36.2874	64.7498	77.9336	89.9993
1552863_a_at	219.554	165.162	124.581	150.809	134.881	106.108	215.208	153.261	161.77	163.557	201.783	129.731	129.074	182.561	199.093	194.646	169.022	160.777	137.989	116.663	123.534	167.829	145.024	146.73	197.725	93.1278	137.326	150.263	179.168	125.088	146.534	192.211	128.702	152.123	131.104	158.671	291.354	177.665	138.442	100.788	224.83	89.4892	212.695	167.559	171.743	209.25	143.408	210.674	107.128
1552865_a_at	54.6952	41.538	53.8652	56.7107	44.2457	27.4889	46.5965	33.7963	55.8996	77.7363	71.6771	27.0342	21.4466	44.1896	56.9197	47.3685	54.2403	23.5112	79.0106	28.8361	31.8919	81.49	30.2206	47.9512	62.9579	67.9792	44.087	74.4113	39.8057	42.1598	66.8209	72.5117	57.3615	43.1484	43.1536	48.8606	17.2337	75.1461	18.9291	12.7787	64.5489	34.5752	5.53373	32.4478	53.9399	32.0877	51.7428	63.4917	40.5386
1552867_at	324.524	154.981	124.901	92.4791	150.215	242.762	105.511	141.842	304.372	117.042	207.841	130.671	115.165	95.0365	156.728	203.095	334.216	178.449	130.936	66.8748	139.776	264.227	171.116	95.7112	171.015	177.298	148.415	120.776	133.339	210.607	210.802	214.558	205.435	140.94	100.412	164.656	131.878	350.565	101.679	90.0235	233.251	148.44	115.044	131.028	159.695	129.232	128.739	149.088	194.029
1552868_at	70.1285	86.8387	7.35571	32.6735	57.7693	21.8517	11.6192	53.6812	8.45691	41.1893	83.9793	38.5943	35.9921	16.2946	48.6664	46.2471	87.1553	74.6284	12.3128	54.2915	73.0782	47.4587	107.31	42.0363	44.5469	55.8724	46.0986	78.1332	60.2801	47.0492	39.5172	33.353	52.0991	14.8992	67.8356	45.5363	150.294	12.1584	18.5384	35.2731	92.934	44.3467	67.0059	78.0108	86.2096	36.5593	51.5482	40.2639	58.102
1552870_s_at	20.8802	19.2765	19.7558	22.9586	31.8412	9.26939	18.7619	21.3019	22.0392	30.0637	23.2707	20.7205	11.8079	107.078	485.172	15.7807	70.0644	0.624287	28.3739	13.9755	19.4499	111.759	43.3203	30.6481	27.7842	9.39683	21.7386	21.6873	24.2049	8.27587	90.7768	22.1725	9.93852	21.1166	18.6755	19.8916	40.5849	56.0265	11.3044	18.0909	42.0348	15.7608	10.6787	21.4922	25.0153	2.09389	15.4392	116.577	28.6331
1552872_at	72.7726	8.90297	22.8422	13.8203	31.6332	14.2191	15.7028	8.91684	17.7889	11.0344	37.0218	19.8051	21.0465	12.601	41.6646	9.05494	12.2454	8.48964	8.40594	46.1299	10.84	26.75	31.5354	13.6085	17.7006	20.3858	13.1726	11.5883	10.8086	11.1868	21.3491	43.2181	7.59621	30.0386	22.9085	14.6171	15.441	17.8958	9.9361	3.03849	19.2252	16.8652	8.65667	12.5259	27.9602	21.6948	3.84718	26.0533	41.0709
1552873_s_at	71.8634	79.8421	39.6259	112.841	62.7699	53.9298	92.3552	72.4355	139.863	86.1047	62.2781	73.9086	67.163	48.409	66.5531	42.3387	78.8844	38.5775	46.0667	101.407	70.304	154.616	73.3816	65.7714	69.1348	89.7038	38.9472	136.601	73.8082	89.2013	38.3389	106.799	70.3393	80.0326	65.3888	57.7495	111.799	68.2383	72.433	55.5481	116.178	58.8162	51.2971	95.8575	101.223	17.2565	97.4369	60.5414	88.5817
1552875_a_at	37.6037	38.4965	18.3042	9.07135	6.89243	4.25204	21.454	3.03929	11.2101	2.27283	23.2877	2.00248	26.2641	16.8278	20.0839	20.0455	7.21113	4.39809	2.96836	16.3825	3.67919	11.4492	7.84949	14.5814	19.2673	10.4074	26.7724	10.922	3.20878	4.16163	20.7627	30.7436	23.8041	2.05436	18.4324	16.4173	5.7127	62.8558	30.4488	4.06275	6.64054	4.53395	17.7862	13.752	15.0879	10.4015	8.62418	23.6504	12.7654
1552876_at	6.17709	10.6923	6.78447	26.3789	1.38752	11.1095	26.0267	9.63432	22.7962	11.0717	16.0859	15.3063	4.8914	32.7475	28.876	1.47093	1.97704	15.1954	1.49539	28.2083	17.2819	25.5275	24.2353	8.86004	14.6357	19.106	2.14645	25.2144	2.40388	5.79511	12.7876	8.41485	22.4006	26.6552	13.1944	21.5738	17.7368	15.9976	12.9185	37.694	18.1827	12.3067	21.0031	17.1677	18.3172	4.33996	5.77808	24.8292	22.6972
1552877_s_at	51.2512	32.2612	4.64611	18.8689	31.9218	34.2442	14.9268	8.85424	12.5206	16.4718	31.7793	31.8546	21.6087	67.3151	37.1693	22.6113	16.126	22.0534	18.2205	9.52099	9.22366	25.8858	38.0305	14.0287	6.30614	37.4893	19.6016	37.6648	25.7765	8.57519	76.1212	29.9877	47.9946	48.3598	35.1952	22.9543	29.7083	13.0609	16.4818	19.2783	52.5458	54.0427	29.8726	11.334	6.80717	34.0102	44.3932	47.5233	47.5884
1552878_at	32.1176	6.88511	9.60961	28.7135	5.24527	3.33111	10.5456	4.64425	7.78701	4.67103	17.9678	11.3569	8.6468	10.5628	11.4948	6.33488	12.3369	7.07797	12.5411	11.7071	7.97264	12.823	8.56774	1.24456	1.11573	9.98596	5.35391	0.826633	11.0252	8.31634	24.8381	16.193	18.3148	2.06256	16.2736	0.378055	17.3473	24.5951	11.3945	28.7451	1.27878	12.806	17.2302	11.4631	7.36614	16.6439	0.883935	12.4378	20.8426
1552879_a_at	55.3679	9.68555	49.2771	1.85388	8.41012	4.06266	4.26197	43.9795	37.5822	17.808	2.17067	5.57737	14.7887	12.8115	13.5583	7.77982	21.0641	57.7544	45.4612	36.9341	8.78559	59.8262	13.6606	52.8519	16.2797	57.7366	26.8078	30.2468	24.4212	23.7502	67.5691	49.688	17.8755	17.7992	7.02042	19.0223	17.4542	8.73131	5.78023	48.8786	33.8665	19.6166	7.07937	41.822	31.1903	17.4813	36.9926	85.3005	20.9719
1552880_at	1.15674	9.60976	39.2027	15.1906	39.1635	6.92057	14.9401	22.1792	36.9765	4.31803	23.9013	26.4956	49.0517	25.7454	10.7973	25.6608	14.7274	41.5862	37.4358	12.4408	31.9652	24.1566	56.6602	13.3008	20.9238	48.642	23.6631	31.8525	21.9345	19.4415	54.0755	19.5476	28.1278	30.4849	29.9625	48.2267	9.46885	4.01271	21.8517	30.3864	41.3978	30.7018	19.8411	17.1702	1.83162	19.0333	3.10505	33.8894	35.2555
1552882_a_at	32.7235	20.2527	2.23061	24.9171	4.52334	29.7846	37.447	8.63292	6.53498	11.4857	44.8405	6.65476	14.7771	17.4843	13.4712	11.5161	3.45085	26.5461	3.42883	25.7987	9.90997	4.33319	3.46764	12.8973	38.4894	6.61735	7.60934	42.8829	26.6225	36.1785	5.29441	20.7725	29.8084	3.82451	47.2843	17.1019	48.2332	2.85269	6.23609	42.1476	46.2729	24.972	23.5717	25.5393	31.3005	25.9996	7.14126	5.19625	42.9035
1552884_at	87.7507	36.9901	76.6322	40.6805	36.722	34.7654	39.157	7.08522	9.05283	26.6186	22.9363	10.8691	28.991	10.4201	67.0506	41.9051	14.5287	12.86	9.87603	37.6237	24.792	44.265	32.0734	17.0562	27.6368	5.96806	18.1501	35.9411	10.2623	44.102	44.1424	53.3987	41.6637	36.725	85.2076	54.4019	85.7533	8.62552	27.7972	39.1384	36.2805	48.5744	57.1744	48.0067	23.3516	52.1343	45.2554	64.955	16.2095
1552885_a_at	72.2191	24.548	25.0597	50.1509	46.3424	53.6815	98.1593	33.5899	81.8921	20.5182	147.049	109.66	21.3084	72.916	100.936	35.8624	30.2932	111.226	25.2886	54.1344	43.5465	127.941	111.61	72.0366	43.4588	107.29	84.0221	87.4363	92.2385	31.0784	20.7092	91.3361	95.3859	121.629	142.847	116.559	143.205	127.571	59.1901	68.1826	93.8577	101.136	65.9978	104.696	140.06	106.586	13.0225	128.629	110.326
1552887_at	65.9098	49.7553	91.1026	57.4286	59.7998	46.7405	44.5479	59.2273	75.3139	81.0325	52.949	35.6179	48.8869	67.7155	85.5361	58.0268	63.7457	71.5429	52.5742	60.8986	46.7149	47.0629	59.2637	39.823	65.467	59.1819	33.7854	57.1185	69.5329	14.8638	63.6935	39.8261	15.7703	32.364	70.3435	43.6241	123.378	48.4668	34.3601	7.2192	62.6815	58.0401	53.5243	49.5351	40.2735	91.116	62.7446	36.4362	49.5126
1552889_a_at	339.939	235.601	157.663	205.314	149.059	238.265	197.812	223.313	354.492	104.307	321.602	250.107	169.727	190.991	298.935	343.434	199.287	221.702	294.29	152.914	176.252	292.705	322.516	297.272	339.611	256.101	223.998	257.15	134.409	194.868	308.793	275.6	273.653	150.477	272.871	251.562	433.519	287.788	224.424	176.767	244.003	167.483	211.058	220.855	311.428	181.468	254.325	248.251	249.576
1552890_a_at	8.58055	5.75971	17.3062	3.01291	14.2114	5.6424	42.0558	6.71408	20.6997	7.55033	7.37973	6.56755	16.5924	8.17816	57.8732	16.8966	19.9571	6.77236	6.17764	28.7263	2.27419	40.5823	4.59914	8.11817	9.69756	6.59669	25.2739	9.78482	6.02854	10.2437	13.9579	10.9493	6.38479	6.45403	22.1577	8.44717	45.9587	33.8445	19.9859	7.28801	40.3546	5.20121	10.7126	41.3212	11.5558	3.57527	6.70178	4.1791	3.07114
1552892_at	41.9448	19.0336	8.88359	17.6578	37.7019	19.2796	9.95173	5.02153	15.0042	10.7256	9.86481	15.414	15.5591	56.6548	45.5213	36.9648	9.032	15.0115	9.03311	15.958	6.34943	20.8929	22.5046	26.232	16.0069	19.1051	15.8664	22.0052	13.8	64.6686	69.3977	17.2149	29.4154	8.74973	5.25827	14.4667	99.3041	62.1755	16.1465	13.6233	9.13447	7.79244	12.9478	7.7745	16.8105	10.1506	6.23636	20.1345	22.5603
1552893_at	58.3983	35.3236	56.0287	63.7153	56.2114	74.649	55.7842	55.629	50.7299	41.3935	86.6976	78.5671	48.4242	64.1325	72.765	90.1355	75.8627	72.6024	54.7911	63.6677	40.6168	33.8799	92.1159	48.894	53.9074	94.2961	37.2185	50.2332	31.7769	71.9859	60.2377	69.5081	45.8749	80.3463	67.071	64.7857	88.9125	72.7682	62.5757	55.2048	50.1193	71.9692	109.373	71.4659	46.9343	79.9729	54.0775	63.3251	71.4527
1552895_a_at	6.23456	37.3642	18.0986	12.297	16.4631	9.62901	24.6862	15.2361	8.38618	21.9189	24.3667	28.6669	19.948	24.48	22.8198	28.5596	27.253	33.8538	21.9133	0.781835	18.1531	5.23899	30.3121	15.8059	19.5889	40.0082	5.95882	31.7343	33.9325	22.5095	15.9747	9.20613	21.7334	31.04	13.5451	38.5657	5.1913	18.7619	11.5805	11.362	52.3416	22.5569	40.0296	11.5067	20.3221	51.7573	28.4477	13.0626	22.8951
1552897_a_at	14.8696	27.4859	4.05891	211.473	32.9063	17.7442	11.6377	27.1559	10.3047	24.3855	20.7138	70.1846	19.9682	35.9995	34.4637	72.4729	50.673	163.919	84.6635	39.1264	2.2883	33.446	60.7477	55.5274	39.1721	23.1695	13.439	32.1	34.5879	187.496	20.1035	28.3414	12.826	21.1566	20.136	47.9603	4.02661	22.4707	49.5904	31.3118	16.1719	114.755	57.2701	27.8262	33.5583	40.0926	285.954	27.3884	27.6631
1552898_a_at	25.6506	3.24351	8.52857	26.3665	11.9854	27.1962	22.3975	4.53931	1.43238	28.61	8.1418	7.66756	4.44679	20.7135	9.62144	3.23808	18.1462	12.3323	7.68668	27.838	12.0936	19.266	2.63522	11.8657	6.26817	8.36932	7.56643	3.15359	4.65825	12.4257	21.103	1.21662	8.10422	4.70182	7.44781	20.0192	52.063	21.6884	31.7007	14.3072	10.7663	15.8359	11.6432	28.0322	2.50688	12.7911	7.34104	5.24655	8.23095
1552899_at	54.3302	33.2374	10.9401	48.3505	19.6328	67.4483	56.4499	31.3333	56.0161	88.0136	59.5047	33.4218	71.1639	69.3516	44.6514	28.3451	55.8589	20.8142	47.2545	79.6732	49.6979	43.563	84.443	83.9267	73.2967	52.7355	45.0679	87.5095	85.187	55.676	51.7894	57.0168	26.484	26.3558	50.4453	123.5	53.0233	50.0721	54.5684	73.4936	56.5779	109.126	115.22	36.0085	68.2367	86.3704	24.8377	110.97	44.965
1552900_a_at	27.0018	8.98009	15.1294	12.3632	21.8006	25.8625	25.6958	17.7574	9.40558	20.8815	2.29152	14.5133	13.1657	8.243	19.1607	10.0261	29.6392	15.399	16.688	21.3867	31.5317	10.1744	17.8903	2.4596	13.4598	9.49332	17.7797	15.9704	34.4314	35.7375	10.2851	27.0273	17.5234	18.9442	1.09126	22.4561	31.3932	16.3928	7.00493	4.19095	18.404	19.9252	19.5309	10.8364	25.4043	15.7927	24.2795	25.5414	15.474
1552902_a_at	4.91871	4.94489	4.30834	4.51394	4.6542	32.9883	11.2337	2.60169	4.21792	5.01393	5.11209	24.7461	7.43719	3.40199	4.87403	25.5325	3.77122	3.3679	10.6284	13.6981	4.95918	20.548	10.1165	4.40465	19.8273	4.94134	38.3075	3.35203	4.8837	4.18606	6.26581	27.8177	8.21628	2.75495	8.27655	10.6543	5.67663	4.18166	8.87814	2.18043	5.56581	21.978	9.16647	4.33819	2.72464	8.47466	7.59914	3.72926	11.9073
1552903_at	52.1801	42.4423	79.6686	41.8244	14.6347	8.17252	29.3721	41.6198	23.448	8.14791	61.8231	7.83003	49.1928	8.2188	37.4504	56.8599	13.9312	2.85416	45.2863	24.57	45.8857	19.5575	52.2099	52.0011	4.3872	39.416	46.5163	43.8382	7.96408	17.7581	3.18368	49.3828	23.6374	34.9809	17.5012	28.6048	35.3035	35.4135	23.0678	4.30848	60.419	26.6224	33.0729	6.3334	18.9943	34.186	6.89746	6.94605	7.70078
1552904_at	1.35619	9.70265	0.507319	2.0421	7.84589	1.23338	18.7062	12.1913	26.2195	10.8785	16.2045	1.09916	19.7027	7.95985	19.6963	0.605475	3.07354	17.9105	6.71972	18.0674	15.5533	20.332	20.1975	11.3457	17.7027	12.7512	7.94744	18.5493	43.9263	20.3507	3.27183	29.1808	1.95586	20.8271	29.2796	40.0859	0.572033	0.436616	18.0664	13.33	16.7225	3.56181	3.45395	12.0198	1.79585	38.8599	12.9058	12.6144	15.6439
1552906_at	22.0083	14.2491	8.77829	13.6456	26.0861	26.185	10.2259	27.4407	15.8433	16.2237	8.29536	16.642	1.15822	22.2827	14.4295	1.52235	3.33602	4.71667	15.7607	19.5225	20.4434	20.0522	8.76881	15.7297	21.8024	11.9839	9.45355	10.2281	7.46926	8.91267	6.4097	13.0826	15.815	17.3399	14.0517	21.8347	20.8437	17.5708	5.8501	9.92859	3.21088	7.87978	11.8182	13.748	0.509898	2.99843	20.0704	12.629	8.54907
1552908_at	24.577	38.3888	26.0602	22.3206	19.5579	24.3719	8.84718	13.5339	33.6331	18.3115	18.6622	20.9699	2.12487	15.2655	10.4879	15.1492	9.99994	24.6992	2.22965	38.1156	17.6013	40.2651	36.6766	1.68282	6.6153	24.0226	35.4575	28.1705	25.2141	15.9672	29.466	25.6457	33.841	18.661	20.7535	24.5275	25.3371	17.5617	20.9136	32.0547	38.6511	2.36023	8.52575	25.467	22.7678	27.6984	2.98797	36.9407	61.3689
1552910_at	93.6946	213.042	129.651	47.9179	152.599	88.2328	60.1088	69.7829	52.6266	174.269	101.503	79.1762	43.254	6.62595	41.8143	48.7999	49.6845	35.2394	14.0854	216.642	21.5654	87.7146	85.5686	112.94	79.169	8.39274	67.1063	220.185	174.281	113.69	9.38663	134.559	71.2392	84.5244	142.17	65.2636	132.839	119.59	65.33	146.737	56.2876	72.1596	74.7833	50.2515	128.553	82.7175	44.3231	66.8872	83.8487
1552911_at	6.00802	55.4453	53.0531	24.2608	15.5497	15.9433	30.8293	37.9719	37.9709	33.7874	65.7087	35.8813	31.7425	29.7063	2.50265	21.3309	11.1015	4.52723	2.25391	63.4668	4.57482	8.4223	3.57472	2.96598	44.8073	51.6935	10.3479	30.6165	48.2425	53.4983	37.136	13.4008	9.09105	11.809	43.1015	9.14237	24.5433	4.95309	39.9848	39.9172	19.3135	10.2439	30.3401	33.7073	42.9684	15.2585	27.121	4.55112	45.0589
1552912_a_at	25.852	12.5848	15.3229	2.93837	1.51851	1.01002	15.1006	1.60629	23.8836	2.17934	14.1572	31.7976	6.41298	33.2104	45.506	5.11538	22.5226	21.197	9.26312	12.9321	16.4891	43.2532	1.63794	19.7039	4.70404	39.5833	22.0725	37.0518	19.553	24.7142	62.6671	1.30415	30.2522	18.0862	9.50967	5.15627	29.9222	29.3562	11.6562	4.17892	36.6585	12.2595	4.21187	45.16	20.9352	11.8695	3.8545	4.36913	16.6942
1552913_at	14.7797	1.18239	0.386653	1.38564	9.83349	0.569398	4.77739	2.44987	0.693208	15.5217	1.79887	3.02903	13.4678	25.1425	10.5565	1.08718	1.95367	0.852724	1.18095	3.12138	1.85688	11.293	5.70935	11.4583	1.29222	2.80945	9.22749	13.3233	0.5016	11.0202	1.56088	0.887929	16.8375	8.42831	21.7362	14.9388	4.33756	13.56	10.3957	3.82096	1.35889	2.44741	19.817	20.1457	1.08568	2.2973	0.35494	13.153	2.96397
1552914_a_at	3.54473	7.30557	18.7254	9.81213	7.13924	13.9749	7.76609	2.65624	5.12538	4.20947	10.5914	15.5753	19.7391	13.0713	9.62305	4.80936	6.01987	8.85544	5.23018	11.2055	28.1483	8.17756	5.78059	5.01241	9.41173	12.3607	12.9012	9.70068	15.2772	3.10894	7.58651	10.2517	8.45204	8.27831	7.34789	3.99494	14.9315	12.8483	10.4085	6.55558	10.281	10.0053	16.8841	6.99266	9.82338	7.97057	9.4263	12.5032	12.5847
1552915_at	38.0968	26.4772	67.5016	26.4566	4.90204	42.6065	39.8045	24.2952	35.404	46.2516	44.8839	27.6454	59.4582	29.7873	36.5345	62.899	35.3975	43.8345	33.7539	37.9729	50.9448	36.116	36.1854	28.7847	16.414	32.4797	34.9655	51.9156	36.2905	35.8656	42.0188	22.0895	40.4752	41.3314	62.3757	45.3022	122.949	37.1556	27.1803	43.7224	72.6826	31.0248	48.6093	35.2822	5.3109	58.8038	47.8183	34.1558	84.8819
1552917_at	8.04535	52.0399	64.5065	31.0756	27.7977	41.5908	41.7934	31.4922	2.39152	38.7815	47.4354	36.4275	39.2134	9.03219	42.0196	34.8776	4.75974	66.1877	56.8021	27.8179	53.4925	62.3073	28.5877	29.0272	7.74207	41.3106	47.3405	70.825	12.7181	81.2117	55.1682	21.2341	24.8322	20.033	11.375	39.4246	56.3772	9.16599	45.1978	11.4788	31.1439	9.1146	6.87998	36.3949	25.8014	12.3441	21.3066	29.9382	3.72379
1552919_at	2.54031	13.6695	18.4621	32.6221	28.9932	31.5206	27.0189	13.647	16.9626	16.4539	3.06241	13.0566	18.6112	40.1515	13.6872	23.7014	3.6524	14.812	30.7531	28.8265	4.9379	20.3301	19.5594	17.2697	19.721	16.9516	11.9095	25.1662	15.0675	4.44723	37.7618	27.1227	17.4861	3.93212	19.9842	31.9987	24.2739	41.5743	1.19017	4.92378	4.9023	20.312	16.1641	10.8365	16.4301	26.8891	27.7493	17.1054	8.27108
1552921_a_at	297.766	139.786	141.588	109.721	73.8203	103.97	124.943	80.7565	82.5338	137.34	97.4401	92.9361	208.082	82.4161	69.0198	152.834	77.1985	162.53	150.615	214.952	156.266	67.6733	111.11	108.587	59.7866	66.0437	95.6129	56.1125	120.014	88.1737	79.277	141.912	176.273	126.268	200.792	158.23	151.161	103.341	157.627	126.556	100.416	221.83	134.386	90.0775	54.6833	56.2854	218.915	99.8824	104.568
1552922_at	4.19957	4.58532	4.31265	2.40425	2.27673	98.8021	34.9319	9.39587	20.2871	1.90209	1.65693	25.9985	2.07715	1.52163	3.83655	23.3888	1.66247	10.874	16.243	4.11407	3.71104	53.2101	17.2358	18.8276	3.81641	1.71199	2.71363	24.6616	2.86966	1.03537	2.29815	2.50278	16.7659	1.38859	8.30779	24.351	0.737966	13.7423	3.7602	18.1509	4.04762	21.1202	15.2881	3.03292	14.3605	2.85382	34.0522	6.663	3.01665
1552923_a_at	4.73214	32.1876	3.43634	28.5904	3.12909	32.3171	7.40068	21.6937	17.612	4.03439	28.4475	26.2855	4.53665	20.2109	23.7926	8.26679	9.95802	23.7527	17.3865	35.9581	15.4146	44.6325	11.8731	25.0574	14.717	11.9429	8.17993	10.9047	30.8974	23.9321	5.69725	3.6229	9.9798	35.3744	11.425	49.6632	12.0265	5.93217	23.8297	48.3955	19.8773	22.3351	4.52992	9.32707	23.764	24.5748	8.08294	6.31147	3.95703
1552924_a_at	20.056	19.2813	20.0232	30.5831	25.3391	94.7285	13.2996	52.1413	54.8951	20.3157	21.3214	60.0569	83.0261	19.4765	15.8337	15.4164	19.9904	18.1731	50.9005	42.7648	67.5584	35.2747	80.5216	15.4796	32.4515	10.0046	42.6153	51.1784	20.0299	79.1231	7.048	54.81	87.2301	129.504	7.97431	43.3202	5.80043	15.1281	31.0556	47.77	19.063	56.3512	82.8591	13.2373	17.309	8.40225	62.0771	34.6513	24.437
1552925_at	32.8899	8.57671	4.24587	6.31591	2.63905	6.10847	2.04711	4.32542	32.2151	3.13231	47.8734	3.95172	13.2365	27.1219	31.2799	2.43979	3.54436	10.2518	7.52782	1.98501	4.85268	5.79945	28.1099	11.0576	6.88714	1.92025	6.33416	13.3213	7.16685	21.3718	7.66464	17.8546	36.9412	7.95044	2.42573	71.0202	8.23821	26.4582	8.11757	14.8505	23.8771	21.2834	4.99936	5.08617	8.58009	3.9765	2.57232	24.2711	4.03116
1552927_at	16.6581	59.0603	36.9994	48.523	53.9705	68.5869	67.6982	17.8367	54.1339	46.0946	36.1963	41.7606	97.2607	27.7587	34.2923	37.4323	39.4656	108.295	67.785	58.8678	50.6109	15.9365	65.533	90.2781	65.1535	63.255	32.8268	70.2609	59.7002	77.2939	30.5815	76.1744	60.7722	136.057	43.8918	68.6366	65.1822	31.4899	60.2608	84.7677	48.7332	40.6521	46.3393	41.9885	44.6515	47.5784	65.1061	52.5213	74.1778
1552928_s_at	51.4037	63.3089	32.7916	38.9434	63.5564	59.6375	38.3976	52.1707	41.682	23.694	15.5625	56.0149	114.232	12.05	51.4072	84.2546	43.9413	154.404	52.4032	52.1653	79.7998	39.1119	65.9113	136.846	61.3705	68.9671	29.0749	51.6497	94.5792	64.1598	41.2932	133.181	84.7972	194.876	71.0005	96.419	42.3006	82.8353	72.6961	99.8097	50.5425	56.0077	61.1371	57.7095	84.3526	125.912	107.742	70.1038	54.2778
1552929_at	3.59602	3.68264	3.67198	9.25849	1.99225	1.6252	2.78708	1.07521	17.413	14.8882	6.05539	2.3708	21.8334	3.88651	11.6864	21.7566	20.1759	1.13659	2.09546	10.8973	13.9943	25.3681	5.59731	8.46262	25.0793	0.848707	18.1129	18.1999	1.62667	12.5096	4.99139	2.65604	20.545	1.6235	5.51461	13.0084	6.36257	43.4118	2.26368	1.28857	25.7129	1.13313	1.91952	1.20955	3.7751	6.2884	11.1452	20.354	4.56096
1552930_at	214.643	250.263	190.497	423.038	100.065	125.616	199.448	86.4357	343.529	116.061	113.845	111.385	83.1042	358.23	471.823	110.715	362.988	99.0102	257.325	123.759	123.284	181.419	165.792	127.182	138.649	135.457	252.353	295.728	116.955	131.352	140.549	242.37	182.353	105.44	113.677	443.074	162.959	162.364	385.817	223.592	150.299	104.677	249.064	182.208	198.721	231.997	164.485	431.149	109.302
1552931_a_at	75.8686	78.2574	93.1381	113.578	132.925	105.49	95.4155	258.922	61.0475	126.575	62.7309	86.0528	104.415	182.211	119.033	81.3701	94.5923	126.4	125.284	75.9241	172.565	99.4546	150.06	71.3345	224.4	121.874	131.062	147.324	183.06	110.987	140.198	116.929	193.044	116.259	159.884	376.128	105.77	111.205	90.7455	104.897	103.814	74.165	158.02	123.293	117.321	72.5716	85.7301	247.472	148.048
1552932_at	5.11301	3.61098	21.0974	20.0939	3.61167	1.82749	4.17149	1.51287	3.49875	4.45501	5.2504	9.03366	23.4343	3.08724	2.06248	2.53773	8.65695	2.1581	2.16928	15.9442	27.047	27.5275	43.7495	6.36293	11.9519	29.2828	5.6208	26.1459	2.60757	8.11502	15.8	18.2352	32.6765	11.7878	5.51389	11.3337	9.68444	9.2556	4.19892	4.14344	27.3086	2.78996	3.03578	28.0472	15.1696	2.29651	15.0288	18.7388	1.65341
1552933_at	34.4018	2.95966	3.88417	9.60765	19.792	20.3304	28.144	21.3366	23.6333	47.2041	14.4531	3.95085	4.19807	38.4459	13.9464	4.72776	4.12887	4.03162	33.8065	3.14456	2.45496	46.8996	19.0744	22.2251	40.8968	4.65135	2.37129	33.3842	1.80117	3.89603	8.94983	27.6897	9.4111	39.1235	36.8681	13.7548	46.1048	3.79769	25.5998	26.4147	4.60684	30.4916	25.1264	13.7323	27.1532	23.5539	3.15067	36.2421	36.0471
1552935_at	51.1938	105.263	72.1191	87.9387	91.4375	87.4117	47.9309	64.3351	69.1294	94.6292	70.6679	50.0939	58.6999	92.1923	88.5686	97.4956	51.4689	58.9951	50.7111	41.6068	100.378	85.3317	30.3472	46.9655	76.5316	121.903	70.974	91.9405	141.101	67.9261	69.486	96.588	72.0272	60.7898	87.7666	108.582	35.3432	101.268	60.7412	71.9759	62.0941	66.3467	54.1571	37.5614	74.6188	120.241	108.341	90.485	104.581
1552937_s_at	123.217	148.876	170.16	125.69	141.944	229.46	247.783	160.286	187.727	147.308	166.191	186.054	210.357	123.072	187.106	168.273	176.035	195.901	143.742	227.333	200.343	130.752	148.957	197.21	156.272	149.174	165.517	122.461	221.528	139.924	162.839	170.432	216.787	140.417	160.739	181.798	133.99	211.25	193.412	142.094	164.548	188.334	215.354	157.303	159.948	220.864	239.166	202.703	171.396
1552938_at	20.0935	64.0858	8.56202	35.1891	44.3159	19.8192	40.1483	28.7645	32.1944	43.536	23.6493	7.50736	38.6651	30.1151	39.851	39.0164	58.893	36.4553	48.0437	26.0357	53.365	75.2955	61.9269	54.5169	28.1285	50.1846	51.1485	40.5676	22.3274	54.4878	21.9668	29.2152	53.802	36.1803	55.1383	77.9562	65.4822	29.3193	21.2913	35.2741	45.2156	43.8824	60.2081	52.5719	31.2691	55.5021	71.2879	66.5236	54.4762
1552939_at	29.0558	18.3224	8.495	16.3585	3.01723	24.7032	26.7119	22.2244	15.7501	13.4335	31.7732	9.03578	16.0761	33.6616	3.23688	16.0221	28.0897	12.678	32.1654	9.87151	13.6054	20.3377	27.7728	17.1082	14.2506	15.0868	29.8209	39.9188	16.2744	12.4403	11.9894	27.5421	27.0185	15.7884	2.99069	12.3719	23.3393	35.7031	19.256	4.31925	33.3802	29.9513	21.0234	14.3988	8.71141	26.0837	4.13141	24.0894	19.0107
1552940_at	11.7025	13.659	23.3501	32.4452	19.6178	24.5527	22.5469	4.74124	43.3832	33.6432	24.8018	28.3925	16.8578	23.097	30.2018	26.9834	32.7968	17.5188	44.2771	28.5599	11.6777	17.6915	41.6813	25.5682	24.1311	26.5338	4.12122	23.3375	21.1635	34.1415	22.9029	19.1701	18.635	33.0721	30.9477	2.14562	18.159	24.0115	20.9836	3.52686	3.02416	49.3954	16.9267	9.47537	31.2928	46.683	14.8829	32.3621	29.6967
1552942_at	131.072	29.1065	72.341	68.4343	41.9849	50.1697	65.1274	82.6241	85.3113	78.3924	63.9982	62.8811	61.4086	78.5999	77.4427	75.3082	59.0905	60.0898	71.6347	31.059	68.0079	65.1578	103.027	51.9888	53.714	69.1369	63.0636	117.249	80.1974	71.1754	74.2089	106.032	41.6599	86.4699	67.6259	47.5654	60.6914	97.6208	84.4203	69.0953	69.4177	64.1614	70.6967	63.4367	95.3528	62.6419	46.9941	54.6633	68.3159
1552943_at	3.13807	1.83464	12.0205	4.87031	31.2905	10.927	12.7138	8.42321	2.12589	1.62264	29.9646	27.4549	1.45755	15.9752	1.05051	6.07985	1.62937	2.09784	2.67635	5.32482	16.2725	16.969	14.0048	10.1663	20.7554	3.04412	10.3814	15.0574	10.0302	16.3521	10.2059	1.49472	11.7759	9.47376	23.2734	19.3551	11.3728	5.46476	3.66493	9.44204	14.294	3.22551	1.62647	22.5546	18.0091	2.94774	1.78707	10.9329	4.5309
1552944_a_at	60.8793	42.5734	14.2747	30.3366	13.8603	14.5712	15.1624	23.1146	19.4462	18.0363	13.947	25.3653	77.5454	14.8607	73.0155	27.0715	31.6129	13.76	25.6769	20.3688	12.3806	16.463	12.0704	11.8154	18.7529	15.0548	18.222	19.3536	20.6364	16.2241	17.7248	14.0728	23.9589	15.8831	11.2889	15.0377	33.6396	45.1745	39.437	12.9832	13.4539	11.3451	23.7819	12.7439	23.9926	18.2561	32.8541	12.9473	11.0194
1552946_at	240.756	37.1129	89.4878	87.2625	156.802	15.7067	21.0825	17.0666	93.9597	38.3257	96.8432	110.295	225.007	3.5403	47.5284	48.2404	14.4207	111.291	3.35262	10.521	34.2446	18.4403	122.601	166.613	29.2077	49.2049	20.3391	42.1207	15.1457	113.299	9.67617	49.7431	363.574	6.83927	16.2985	1.37408	28.2056	53.9356	30.9862	106.559	53.8665	73.8987	39.6547	19.4223	301.719	37.1944	3.50309	27.2896	28.4888
1552947_x_at	130.59	23.1531	51.597	71.3337	115.013	32.9075	30.0066	32.2554	105.003	34.8556	147.4	102.661	189.162	31.1113	18.8761	2.33813	26.2213	95.3475	11.2526	8.7152	43.3932	47.4203	109.284	139.95	32.6628	32.8157	22.9284	54.6606	40.3866	76.4949	22.6909	53.0689	243.542	34.6585	33.6377	13.6521	58.7403	43.216	54.526	105.27	55.4234	38.6378	56.3887	39.2845	236.488	66.9722	33.3486	15.3872	48.1769
1552948_at	32.785	9.78219	22.8688	22.956	19.836	7.27511	12.5162	2.56499	2.88337	4.01723	66.9853	7.37466	6.30288	5.67376	7.54578	3.01935	29.9385	7.58467	12.0036	13.1759	4.18803	13.3074	5.45153	10.4188	4.82748	5.41166	2.26986	4.93195	3.50592	4.01143	8.546	14.0494	2.97905	4.81806	31.5529	32.2256	37.8259	23.0618	4.45203	3.4198	2.52856	29.7382	17.2095	7.28529	3.88358	4.97486	2.34031	2.3367	9.28954
1552950_at	9.28827	4.93547	0.840172	1.66519	1.77897	34.9781	4.84075	15.6108	10.7783	16.73	4.21695	49.8518	13.6564	4.77029	6.82422	5.21866	3.30663	19.7416	3.82105	13.8232	33.015	312.134	2.24341	15.7114	11.955	1.12889	106.184	27.0441	0.924602	17.45	3.35148	4.09369	6.26158	3.46443	1.29611	14.8739	44.1255	42.6698	31.2876	1.06989	27.6805	1.8938	3.98965	6.75528	16.8367	19.5001	3.1306	58.227	109.766
1552952_at	64.3208	20.3049	18.9357	18.6865	26.5046	26.019	25.879	29.9229	28.5541	19.4559	23.1086	23.3161	24.2097	21.7867	20.9609	25.5852	30.5896	31.0034	30.8629	22.8059	35.2826	20.8917	13.6639	32.4958	31.2581	34.6865	22.4051	37.5945	34.4694	24.0669	19.1938	22.5513	6.48474	34.8946	24.8146	45.9536	17.2934	15.7637	39.5533	5.17449	30.5218	16.6097	52.5119	26.6347	39.9736	29.6359	26.2687	33.5517	22.2156
1552953_a_at	46.27	19.7567	50.0052	75.0769	44.8537	79.9029	55.666	33.5952	66.585	69.2041	60.1384	46.0765	70.4523	44.8941	77.1754	51.0185	67.5323	47.0304	41.1221	46.898	43.3498	65.9514	101.081	60.0579	44.6637	47.2343	56.2874	60.8416	69.5063	43.0436	85.8981	64.3087	41.8516	42.0954	82.1227	73.7368	37.3245	52.9115	48.2924	67.5542	83.555	63.2113	72.9162	35.8387	90.7511	54.3657	52.205	64.9124	54.8212
1552954_at	26.72	987.6	41.9752	40.2533	30.8194	31.5109	20.2571	32.0417	43.2569	10.2092	36.1803	13.2948	311.256	49.9204	60.2137	29.1364	5.19956	7.00975	682.807	26.3642	361.478	32.7748	18.5064	4.65681	45.9067	31.2615	29.4926	19.0434	201.18	36.2428	40.4354	7.74543	51.2134	41.1092	23.7175	8.28295	35.1172	6.37945	41.6572	4.63116	40.8323	21.2717	19.3748	32.7204	8.12142	28.2535	26.1419	22.1845	51.8575
1552955_at	71.9047	21.4907	52.4002	21.5491	54.2226	40.7789	41.8689	45.0414	45.85	10.2613	35.3294	31.3951	32.9078	59.9457	41.1159	38.2851	49.085	46.123	63.7886	9.3815	36.9266	46.9044	35.6389	44.7022	59.9501	49.7645	21.0085	28.6645	29.8866	39.1964	58.3283	22.1592	45.4956	39.2526	7.31391	41.2535	40.9107	28.6284	9.2505	38.0674	22.0612	14.881	65.2434	33.9295	47.0456	72.7132	44.7177	31.2726	17.9047
1552957_at	72.7181	8.89811	15.8939	11.1337	16.3287	69.7649	10.0129	27.5135	29.3752	31.3873	37.3574	99.824	19.8741	39.5467	37.0129	3.60385	8.57236	107.829	10.3344	15.9648	23.5102	222.607	31.0094	33.0467	45.6383	19.4296	171.11	42.1019	25.5214	19.2306	33.6131	6.54648	17.9792	17.9931	23.9675	48.9983	60.1279	83.3409	50.0691	30.4261	46.2044	13.0921	26.8865	38.7151	23.1634	15.8801	31.4299	61.8624	126.405
1552960_at	5.62926	25.2246	5.37639	14.243	7.36812	17.7776	2.71766	7.21966	2.98666	2.94866	26.7143	15.258	1.9687	29.6881	18.3672	6.54772	7.38701	41.1922	1.45057	3.94427	1.90447	41.9131	26.7335	43.566	34.0652	6.47135	4.94719	4.41975	3.68662	30.7774	46.7618	7.69805	11.4491	6.50605	3.16195	31.1538	37.8429	5.1336	3.85595	9.31952	19.8525	9.05871	31.6295	26.0441	25.2374	25.9581	21.3391	19.5581	4.00882
1552961_at	26.6284	3.34254	4.80096	12.9372	2.37287	25.7584	4.69687	9.19536	1.98295	21.7102	18.5526	21.2837	7.0237	1.73472	5.16213	2.32083	10.2647	20.1663	24.9703	3.95404	23.1717	35.4276	17.4902	11.6498	28.5913	1.4009	4.70054	3.20481	33.4411	2.4005	18.9501	7.00782	16.1977	13.6794	2.74942	19.8509	3.10107	7.54949	29.5482	13.1592	21.5171	6.39471	3.6761	4.35477	16.1445	28.2394	8.48836	29.3861	16.9537
1552964_at	5.70284	5.37992	10.0966	3.31409	2.95618	13.1857	3.83388	3.21667	6.12808	3.87174	4.34891	6.25145	4.25305	5.5261	14.4571	9.27023	4.41184	5.86819	4.19498	4.25831	9.69751	5.14992	4.3035	3.28828	4.15175	7.96936	24.9174	5.82282	3.57274	3.88121	7.71752	3.76023	3.35278	4.41684	3.99304	3.573	5.45019	9.28781	4.4986	3.042	3.97936	5.31048	10.0162	4.65208	6.08632	6.35707	3.14659	3.63863	3.33702
1552965_a_at	60.6169	5.95556	2.20344	26.1764	2.41965	10.5436	4.39868	39.6033	29.9082	27.1976	5.75944	13.8096	2.91284	27.5272	19.9622	34.3053	38.9944	37.7284	14.3725	5.8345	22.8132	24.717	51.7175	8.27344	18.0995	48.5359	3.94014	22.9923	29.8293	38.9833	4.16694	11.3855	22.6862	9.7443	34.1942	7.64542	62.3959	20.1959	22.3022	21.9374	54.1274	34.2809	35.1833	9.29686	35.2781	15.0783	30.4867	43.7804	35.6838
1552967_at	54.7418	36.0659	44.0977	25.7214	33.4843	61.827	28.9109	29.1059	37.338	21.7328	43.2511	40.7439	13.8788	19.8312	53.8092	17.6966	31.93	30.8391	17.8826	29.6181	30.6368	53.6163	28.1711	42.6311	38.3234	42.0606	18.15	56.6251	37.4059	34.4017	39.3458	42.4817	28.7276	43.1306	20.3407	46.9529	62.6146	41.4859	31.889	28.5034	63.2314	28.9495	46.0804	29.4097	35.2222	32.66	50.1466	43.2705	29.7037
1552969_a_at	74.0139	38.9342	42.7957	60.8897	21.0425	15.3689	16.757	25.8082	39.9874	22.837	22.0998	18.898	30.1294	41.9379	15.9047	45.5671	46.5237	38.6061	17.7484	22.5522	41.5048	10.2969	62.0175	37.5507	56.8522	46.0082	51.4671	24.3311	17.6986	43.5423	14.1881	36.1627	27.8494	18.8413	39.7962	21.5777	32.6124	16.089	48.5256	46.8402	40.5432	10.1172	26.7796	37.3603	29.722	46.0181	32.706	32.2562	30.1446
1552970_s_at	61.8849	32.9306	26.8581	70.4621	61.305	48.8132	45.598	52.5506	41.7006	48.0524	28.3075	57.4759	51.6669	31.3524	42.0202	48.4773	70.8154	25.1442	21.4492	41.5209	37.2856	38.0174	35.8143	35.381	49.5973	57.1829	32.1838	39.9726	37.2663	40.7467	24.9436	19.1087	30.4925	54.6988	48.4172	22.4899	32.3404	28.3903	35.8811	37.5582	19.1243	31.1533	22.345	48.0897	41.9498	11.1047	46.0992	45.3156	51.981
1552971_at	10.2122	3.66932	1.18855	1.18894	3.70228	1.03285	20.5489	18.0262	4.26489	1.64174	1.65025	12.0087	26.164	2.42368	11.7924	35.9268	5.66043	2.74683	13.5386	28.4145	1.11528	0.988039	2.75505	12.5466	1.35902	4.2231	0.877973	0.998721	26.8308	18.8793	1.04462	0.998912	7.44221	1.29198	13.232	1.62282	3.69014	2.60598	5.68954	14.851	17.9774	3.49075	0.763873	0.898811	11.5422	8.28552	9.39918	17.1128	0.875151
1552972_at	15.0592	5.38222	15.1719	1.08271	1.63337	6.75226	10.8494	1.05123	1.73657	1.30508	14.144	7.66472	110.183	16.0092	12.1994	38.9408	1.19321	0.385608	2.14406	18.3197	22.4205	9.80896	5.89535	1.82957	19.3896	17.9232	6.6158	1.27687	1.81354	0.0818945	2.08784	16.7082	10.0874	42.791	2.04514	17.874	4.28382	24.7848	4.51401	11.4825	23.2209	22.8552	7.05975	6.97765	5.98922	8.09514	14.6182	10.7964	4.0786
1552973_at	10.1567	11.9366	6.55066	34.9337	5.4896	7.02128	7.07694	11.5479	8.02162	10.0304	23.6077	5.99781	11.5239	15.8385	14.4281	6.49921	5.7971	12.4411	4.53545	38.9349	4.92169	9.65529	9.28215	14.2507	45.8744	11.2816	6.53374	40.134	18.701	13.9714	34.1769	8.49937	7.44717	17.5635	10.3034	10.6358	36.6577	11.2249	19.2315	4.92013	29.7938	6.08705	12.2372	22.4163	6.13696	30.455	26.1548	5.19139	11.3938
1552974_at	11.6844	6.56967	12.337	9.99712	5.89023	29.7375	2.08352	3.54364	1.17963	2.22327	14.0778	1.74017	1.49603	1.17055	2.27806	23.9514	0.660725	9.00839	0.538276	2.79954	2.24797	3.09641	15.408	2.08972	3.95543	9.03497	12.9174	2.68192	17.6425	3.06505	2.96782	1.32797	7.71802	1.93866	1.6273	19.6395	8.87609	0.699717	6.10081	1.69816	4.34596	2.14437	20.4253	5.48932	0.329744	2.56973	1.63776	0.285111	2.81947
1552975_x_at	53.8334	3.91929	2.85109	39.3435	27.3913	14.0543	4.22707	12.9437	4.75146	18.3615	30.8783	36.424	25.0961	14.3341	17.9114	40.001	31.2265	48.6549	34.5508	40.3213	28.4213	42.3202	30.5883	49.2253	23.6714	18.4539	24.9227	24.1605	37.1811	22.7454	7.10951	44.976	27.9596	26.6075	23.6793	32.1997	2.15409	43.0862	22.9683	18.8116	45.3524	31.541	35.9569	15.1516	28.6811	26.1274	3.42004	20.3671	0.488786
1552976_at	111.166	82.942	73.8861	106.27	89.6291	19.3904	81.843	75.7729	77.9085	68.9836	99.4304	126.879	78.8949	85.7777	84.7244	145.858	51.9205	103.537	69.0897	101.194	116.173	65.7821	100.731	37.1301	113.413	167.221	86.0071	78.0495	130.124	67.9028	36.1456	140.879	57.2085	133.353	60.3458	145.282	127.865	119.384	53.8549	70.4134	111.86	41.8909	84.6698	70.0351	104.249	86.6749	77.6311	96.8448	99.1737
1552977_a_at	136.559	182.619	162.97	129.63	144.766	138.192	131.863	130.504	67.3519	185.926	101.154	168.159	156.02	155.71	260.396	130.445	138.601	143.259	174.603	158.779	138.724	128.406	127.377	178.182	244.773	149.486	182.375	168.523	206.701	146.348	137.058	157.044	152.408	207.873	145.18	228.627	281.707	107.901	218.123	244.447	194.145	166.302	149.417	147.057	86.9301	218.512	208.527	226.764	177.481
1552978_a_at	238.312	798.622	495.583	838.736	474.192	337.723	490.462	509.633	421.289	684.883	439.498	382.447	366.271	775.209	333.694	458.251	512.227	374.526	794.456	648.574	501.984	247.223	330.976	205.643	632.06	463.892	480.08	471.487	718.148	345.678	349.093	457.849	411.969	566.503	363.703	611.587	586.667	294.918	355.61	388.68	335.662	281.045	774.496	275.435	280.175	369.679	561.114	335.185	379.686
1552979_at	12.3374	20.0461	17.8555	28.8559	3.4499	2.29298	19.9152	10.2714	32.6672	29.5523	4.7868	3.27295	22.8812	2.55605	17.1253	14.4009	31.3645	42.1263	74.944	46.0797	30.4639	29.8226	4.60012	45.0584	2.77369	1.20317	4.02564	21.6964	18.6193	18.3597	21.5421	2.19098	13.4122	1.06918	14.6455	35.4708	6.97445	37.9867	5.0641	5.39081	4.85078	37.0582	3.49809	2.36897	7.70806	5.75191	1.85199	3.23564	5.24192
1552980_at	56.0651	24.2031	12.2887	42.6734	41.984	28.5709	34.0446	18.4742	21.4569	52.6589	29.6942	8.5994	53.9351	40.1494	45.7955	19.5528	27.4827	8.36283	4.95841	27.3128	9.64973	27.555	26.8704	28.4706	47.8216	25.4927	29.1812	12.799	30.5068	12.7035	15.1692	11.0602	2.30734	20.1235	45.1758	20.7106	40.8938	4.51122	49.5816	27.4366	3.22763	39.7471	35.057	11.0132	39.3232	7.95792	20.404	32.0803	30.9055
1552982_a_at	31.1074	6.87943	7.73406	3.95137	3.43724	10.1403	31.7888	4.94804	42.1822	5.82562	4.97272	5.82976	20.4431	8.83093	15.0714	22.0557	4.94899	11.4396	4.75954	28.9958	28.7805	5.48839	6.92813	10.6914	4.90315	6.43828	5.59403	7.26711	20.6522	9.28816	4.51185	21.1085	1.59713	7.24836	5.11299	3.83504	7.36938	9.99828	2.99083	3.16375	5.9589	4.47995	7.50323	16.9515	7.76343	27.6704	6.55436	4.99723	2.59657
1552985_at	17.9025	14.1055	45.7963	26.4872	40.16	32.6045	28.1582	22.0933	20.4283	33.8406	71.1653	33.9433	27.618	45.2666	48.4369	70.7249	23.4805	22.6884	47.58	35.9617	32.0182	27.3403	61.4206	39.2846	49.5581	32.3009	23.5968	46.2256	58.9695	35.138	34.0338	36.4447	28.9816	49.7203	37.0589	55.3113	28.1987	29.2426	35.0644	22.1984	50.0511	44.8407	40.7739	18.0481	57.142	42.5977	39.5127	37.8004	58.5402
1552986_at	142.099	34.6183	83.4166	37.9622	78.5463	110.279	47.5612	116.445	81.1417	52.9963	46.3401	156.62	94.5169	54.6322	69.4535	133.724	189.522	153.376	27.689	32.2058	99.6406	174.369	126.465	97.2771	25.9189	91.7267	88.3525	77.8829	88.8594	108.299	134.018	98.2581	110.374	47.4971	130.6	104.214	99.0605	127.761	159.043	107.107	122.182	135.694	39.5389	85.919	84.335	37.0594	79.4889	133.231	112.443
1552987_a_at	6.13442	5.82966	10.1999	4.18079	4.04945	3.55575	1.02833	0.823441	15.8689	1.2236	1.4557	14.2354	12.3173	10.5715	1.70155	16.2314	2.67158	1.93662	6.40082	9.64834	1.9043	1.23063	2.58491	8.06389	0.741282	9.38386	16.0271	0.791564	8.75622	0.639873	10.0955	1.20618	2.18202	17.4223	5.12118	10.2436	1.40134	1.44728	1.29763	0.391368	11.4625	5.20933	23.046	6.49352	0.861173	13.9228	14.0902	11.8475	13.5673
1552988_at	32.0515	19.5767	58.6683	73.0295	46.3703	1.74214	18.0173	73.6576	29.0284	48.836	36.6724	22.7578	42.6501	3.15202	42.216	41.3305	25.6272	30.9239	26.1795	15.8769	5.02609	60.7727	48.5752	41.0129	27.4732	11.5127	30.2509	35.6251	31.9521	32.3629	17.6526	18.1548	9.64034	23.8146	31.2104	24.9806	16.6961	90.7386	40.5129	37.8167	11.3696	26.4229	22.5292	26.5677	57.6953	31.7305	22.9506	26.9673	34.211
1552990_at	6.91335	4.5629	3.48536	4.97403	1.21802	4.19121	2.2016	3.83005	2.13792	2.31676	6.10132	5.61997	2.65039	3.5166	3.35577	6.49348	2.77105	4.56535	2.56719	3.88844	1.39943	2.75494	6.37093	1.22469	4.10436	2.81067	1.46625	3.55182	2.82959	2.55598	1.54342	4.94485	1.30026	2.47885	1.51859	3.82347	1.8769	6.13489	3.72367	3.2051	3.12462	3.07364	1.67785	3.20098	1.58891	1.50779	7.83016	2.32427	4.95872
1552991_at	53.3451	28.4007	35.9474	6.91346	30.8042	38.7386	21.2788	29.0163	4.42822	31.4813	26.0854	21.413	17.568	10.7129	32.3733	8.0307	27.3646	5.89444	45.9996	2.98849	55.1052	54.4317	36.2734	5.31001	5.25013	24.8617	8.57024	36.9483	24.1568	21.9016	9.97785	44.7349	18.8654	34.7499	30.2297	5.35609	7.37565	4.28961	25.8606	29.4905	50.1568	19.2896	32.9582	16.4406	3.84853	5.79255	19.0414	25.7027	31.6701
1552993_at	19.4322	0.897811	1.02913	1.69396	0.69212	46.8088	1.1457	8.26784	1.66757	9.8354	13.311	73.7408	1.46656	3.84316	3.64952	0.982758	16.372	2.48716	2.3168	2.43415	1.60018	190.271	2.57804	13.0683	11.2349	2.60453	111.782	14.6929	1.07241	17.0191	3.46652	2.28834	0.994952	24.0768	12.7375	1.50403	27.0361	91.3601	30.7359	1.95933	2.53156	1.24405	1.29265	16.4668	1.1443	1.40282	3.35359	36.5053	83.0259
1552995_at	23.144	4.26796	10.3818	7.91243	3.28541	6.76613	7.88979	3.7736	4.96403	3.38356	5.36478	6.85605	3.48552	8.18151	4.0301	7.71483	6.90324	6.6431	3.86337	3.30012	5.41071	8.36827	6.42456	3.39168	4.39088	5.37957	3.28847	7.11336	3.74862	12.5322	3.79422	3.71122	11.8614	4.66578	5.56353	5.40331	5.69489	4.59624	4.0525	9.66368	10.8862	3.0383	3.97225	3.15352	5.14704	5.18678	4.12625	4.83458	8.06422
1552997_a_at	15.6501	6.7065	8.184	20.4595	35.3385	25.744	54.8421	7.80886	6.77362	28.7752	22.9144	52.8602	30.0968	56.5357	8.27713	12.0969	39.4076	26.7421	39.6059	20.9699	6.12893	29.2057	46.5969	23.7802	11.4348	45.5651	7.40271	6.65894	29.278	28.6217	5.10936	4.00273	28.4036	5.08534	60.2812	13.8502	13.8678	6.61069	44.9915	35.8311	24.4421	30.256	32.4749	38.3278	8.61411	18.4446	27.8987	11.3359	4.43991
1552998_at	2.16584	2.31267	2.62986	2.29506	1.39424	2.91377	2.42566	1.86417	2.7117	3.51107	1.36071	1.51746	2.24239	1.16759	5.17141	15.1006	3.42339	1.59887	7.53825	1.43227	1.84172	2.59307	5.7294	4.053	5.01432	3.70287	7.36385	4.33987	3.2843	1.43623	10.0376	1.50532	6.35826	2.50153	1.94068	2.70957	2.37164	6.29732	1.10176	1.30909	2.83096	1.24552	4.37498	2.25247	4.01309	5.25203	1.65221	3.02217	2.68447
1552999_a_at	163.061	83.4965	5.67199	36.2356	78.9562	41.1909	5.82111	40.3558	84.4174	66.033	23.2029	55.4975	39.0866	4.93607	11.0216	154.681	4.52638	3.83287	50.785	110.674	28.2971	18.3122	52.3889	67.4737	3.72636	23.9785	43.2377	55.4874	62.7177	29.7711	24.4041	181.788	46.7158	70.4689	67.6249	31.8841	4.37113	34.6034	155.068	17.7369	58.0979	61.1613	120.418	36.116	73.3001	101.881	35.8029	44.6022	29.5288
1553002_at	13.4716	9.30494	11.3464	23.2406	3.94587	11.3585	18.4777	13.349	10.153	19.7878	35.9419	39.5875	9.48317	12.7081	3.59678	22.7571	1.03728	20.2846	9.68249	43.7732	15.713	29.2997	14.2956	17.0276	17.9121	35.0057	8.44372	21.5995	26.2603	27.2239	6.28411	13.7434	17.5394	32.6748	3.86723	27.8453	5.65673	36.9109	6.70785	17.5158	2.80686	27.8798	16.9689	4.00001	8.98644	1.20749	16.5901	1.47504	16.6358
1553003_at	44.6066	29.6485	66.9037	29.3924	43.6749	42.5217	28.4315	52.8746	28.8529	56.6262	52.288	52.6732	64.888	65.136	50.1435	24.3337	40.8088	51.0715	43.0681	38.3736	35.4451	53.228	57.5435	40.8978	46.9527	49.7411	58.3397	63.2614	17.9248	12.7255	67.7876	48.1177	47.8472	26.2406	53.1289	3.14484	43.172	43.2064	45.2971	46.5243	56.6184	47.1509	71.8305	37.7978	35.694	6.42317	23.4073	68.9746	28.2164
1553004_at	29.1915	21.7912	24.1392	10.621	12.2232	32.4585	10.5055	28.7124	10.0813	5.31326	19.7909	23.6433	3.9474	26.5291	4.46271	14.6781	17.2943	36.7189	14.2822	24.7984	16.026	31.2919	22.9462	23.2464	12.4536	14.1827	16.0519	36.814	17.8696	11.4626	17.0006	9.87057	16.9433	16.0797	4.54752	24.313	25.8983	25.8381	23.1274	20.3424	3.88746	4.30732	10.1346	2.21143	39.628	9.70536	26.2783	24.8354	22.1814
1553006_at	6.70201	2.90886	1.78949	3.32412	2.09533	4.9912	3.89508	5.19925	4.74805	4.30862	3.50022	9.82124	20.4278	7.03828	5.31931	3.24694	17.6791	2.29721	1.99975	2.72692	7.8352	69.7669	5.59165	26.2423	4.14419	2.32147	3.69956	2.89258	6.74421	2.51939	4.96709	4.07104	7.67863	8.78069	14.7075	28.3763	2.96272	5.71555	17.0665	1.81242	8.86037	11.4828	5.76135	2.2804	7.02317	3.8516	1.98411	5.74063	14.8915
1553007_a_at	3.43689	1.95578	26.0756	4.15532	1.2422	5.67406	17.7084	4.22693	13.2567	6.58399	3.53079	5.7903	2.91359	32.9518	8.08484	2.71901	14.3672	4.5686	6.2251	4.98855	36.9839	11.3023	4.51715	1.2711	4.05264	5.75076	2.96007	21.3405	7.92522	16.1518	22.7586	1.35359	1.28128	3.56151	17.0915	3.13193	2.84011	3.81749	4.09977	5.25422	4.68713	7.8556	5.24673	2.71102	12.0036	3.59404	4.17684	1.63782	2.57686
1553009_s_at	2.40455	3.28939	1.26664	1.47371	1.56073	1.81622	1.86766	1.84958	2.23666	1.95891	1.61525	1.72761	1.5007	3.90107	1.57582	3.38842	1.67884	2.51818	1.58383	1.97143	2.18137	1.73508	2.97372	1.77689	2.55057	1.56221	1.81112	1.35753	1.61726	1.61926	1.72416	1.64199	2.73237	1.66698	1.62398	1.814	2.02564	2.67403	1.54988	1.21742	2.02602	1.43218	1.70142	1.76467	2.00927	1.89359	1.53951	1.74026	7.8933
1553011_at	64.3023	57.6483	13.6224	35.6273	9.99387	40.082	64.7452	48.8313	69.8171	17.9634	56.7214	27.4499	8.3672	24.302	36.8142	53.4211	17.2464	23.9588	54.7137	23.5401	9.54087	54.5635	66.7941	42.3132	18.4517	15.9851	38.7748	33.3311	56.4689	21.3798	19.7061	10.7598	27.5124	62.3294	9.51932	44.9601	27.183	28.4217	23.0119	33.4861	29.2842	27.9527	52.0653	21.6413	30.7607	4.19256	30.4224	14.1183	31.4638
1553013_at	60.4926	33.5577	6.43136	21.2388	2.57864	30.9476	17.4752	30.1671	16.4411	27.8441	15.6159	40.1533	17.4922	40.3034	16.6627	59.1632	37.5357	52.6411	37.8188	23.7055	6.48494	25.4392	35.787	3.69237	2.83197	40.9887	33.8291	28.2841	10.4983	24.149	20.6374	29.7033	24.3096	32.3625	30.8103	6.86991	20.1861	40.91	30.0789	33.8381	23.6773	1.4711	17.373	5.62468	2.85041	27.5385	16.1402	48.9693	5.42986
1553015_a_at	203.505	116.484	108.897	124.506	69.5654	162.388	121.861	106.461	188.351	126.416	135.548	78.063	624.072	122.488	193.196	380.601	154.705	166.457	185.502	379.339	300.812	123.711	228.498	282.407	142.808	129.695	64.7048	152.194	154.169	108.829	94.8218	107.147	309.096	177.973	277.394	372.483	95.736	156.232	292.246	321.927	79.013	811.731	325.794	50.2435	154.555	214.95	177.148	167.712	129.349
1553016_at	26.293	29.5846	23.6065	22.3976	24.4861	27.8369	7.7929	33.3975	3.53952	21.7578	23.9878	1.85879	20.3935	30.6945	68.8976	31.2147	44.3292	14.0479	22.1727	30.3935	20.5718	35.2653	37.3432	22.1236	6.70171	29.2306	22.9442	8.03124	44.2474	26.714	24.0168	4.80699	12.927	36.8423	29.6716	18.865	30.2204	5.9675	32.9959	2.52198	4.32542	2.82826	1.60205	33.7333	32.9458	9.10395	18.8863	21.36	16.0722
1553019_at	10.2636	22.9101	44.7643	66.5654	26.9856	12.0989	48.6555	7.73218	8.15095	48.3687	10.797	24.9316	38.275	8.77039	90.2397	9.17816	33.713	16.4414	81.2322	36.5055	11.6497	14.6145	26.4247	31.3507	47.1182	38.5434	13.2985	22.5106	39.4933	26.6717	5.40766	52.8414	8.98163	52.3324	52.6606	63.4978	44.3387	10.5987	40.8811	10.2988	61.5936	38.2973	16.7827	45.2488	67.4121	38.9311	13.1973	59.7911	34.5536
1553020_at	41.1233	28.1064	40.3561	40.4494	28.3803	23.2933	39.3938	20.4522	29.2657	38.3229	14.9318	36.66	20.7708	32.319	39.8199	21.4148	31.3882	22.3173	28.4722	28.7903	33.2158	30.0822	53.9386	29.5324	3.10593	31.673	27.1113	30.4707	10.2581	5.67291	17.4472	24.5318	30.9644	44.5307	15.2123	37.471	24.7274	30.6946	17.0399	5.47225	31.7052	26.8601	12.1769	3.5829	34.9829	22.4855	16.6669	31.0545	24.158
1553021_s_at	8.49536	56.8359	68.3904	28.5005	53.7982	38.0058	42.3044	39.1624	42.2577	95.4561	22.3863	55.4762	69.263	47.6334	23.0409	63.9845	40.516	66.3313	7.28604	49.163	95.2855	49.6109	27.3013	59.7394	98.2164	37.8574	68.9485	57.822	77.6814	53.6538	45.7601	25.4696	49.1986	38.1683	42.0569	46.9612	48.7822	9.79122	44.5153	55.2339	35.2243	48.6926	72.3826	48.333	68.6908	9.50219	48.2657	61.4984	4.00824
1553022_at	31.7583	5.15985	15.7243	1.68662	27.7057	13.2078	13.4535	1.42563	30.0915	1.29751	28.4064	2.24988	10.4601	30.8294	15.238	11.798	31.326	5.18742	7.9562	4.75256	3.90132	27.0942	20.1723	6.30657	2.45309	0.846859	25.6333	10.6687	0.689123	9.85196	19.1612	20.2435	1.88477	22.0392	2.79034	9.08848	0.824674	13.4612	9.36439	0.49725	1.75988	10.3704	27.2597	10.846	2.51654	2.7612	1.24424	2.48173	1.29439
1553023_a_at	45.9496	20.9459	27.6202	32.2253	37.8314	22.6136	32.8066	32.513	38.8832	34.094	30.7042	64.8174	69.3879	29.1134	64.0476	18.7509	49.9213	31.5399	42.9381	40.0691	28.7928	47.2953	54.6751	39.3437	30.5643	35.5589	27.3652	53.1677	15.1933	47.0265	33.3227	53.5579	36.2506	35.8713	43.4821	34.714	40.0765	23.4224	35.895	30.9661	43.6484	23.667	42.9631	25.9617	33.0962	14.5438	31.0498	48.4966	46.3628
1553024_at	34.4203	10.4916	22.0763	12.8025	0.623341	10.5423	11.1201	10.1732	2.75165	8.35994	0.841775	15.4217	16.5858	1.35604	2.74946	27.0692	1.47222	11.6191	20.7017	18.688	10.6622	11.903	16.1261	19.0309	11.8366	2.02479	1.49819	10.6134	12.263	9.68876	19.8457	15.5726	2.56708	10.4341	1.73678	18.9408	17.763	1.18207	1.02653	13.3039	14.1697	3.57488	8.16974	1.96819	18.7144	10.0237	10.6261	10.0906	0.783053
1553025_at	4.43412	15.3273	5.0543	19.0354	27.554	24.6601	4.96875	5.42206	20.0764	30.1158	12.507	1.30263	39.6196	3.73909	2.12682	44.3053	8.54075	16.7092	17.9245	50.1141	57.785	44.5341	41.7552	25.9417	31.9191	30.3329	6.67372	30.5969	36.6298	14.9358	39.9985	20.7667	5.93902	32.5579	48.0362	38.6054	40.2423	35.9879	6.8907	11.5263	9.00383	4.26272	24.0774	29.7967	49.6399	17.9067	5.71071	27.3545	4.48723
1553027_a_at	8.09503	3.02985	13.6573	9.91783	30.9354	20.615	12.9243	9.27926	32.862	8.82057	31.6237	31.5332	47.0583	6.04205	9.90509	49.9757	2.26287	30.6903	53.6815	9.26179	189.8	21.1965	35.5256	32.7175	28.2353	4.17523	74.3619	58.8288	12.8341	33.512	44.2204	16.9264	49.8454	22.4236	5.67031	46.6899	65.3481	34.3866	5.2602	39.6613	68.4025	61.7775	17.3543	67.456	6.3877	28.4399	42.7385	13.6329	122.968
1553028_at	2.75521	34.7464	3.76413	24.0984	1.77073	30.3858	18.2871	34.7315	8.41706	40.3544	23.0842	15.6234	29.5319	33.8271	8.80533	21.8407	4.07151	18.354	12.5384	13.0584	20.9132	27.9703	5.18284	5.50084	8.85769	32.8712	4.98194	10.5671	17.6509	7.39069	5.48777	2.20544	5.70367	17.0392	22.0804	10.1567	23.9094	7.35309	20.9206	5.16753	4.99538	23.7299	30.233	6.3801	59.3856	5.15183	5.30936	34.9803	5.0317
1553030_a_at	223.968	240.357	158.322	147.958	122.679	189.051	167.546	202.636	94.1389	145.537	127.251	140.754	140.64	121.213	96.8812	192.791	241.675	152.952	111.592	65.2688	132.586	152.079	125.906	94.0291	179.318	109.84	171.978	113.642	125.716	146.393	131.402	119.358	162.066	86.2383	150.885	217.351	201.626	121.347	212.889	153.352	134.926	102.342	123.454	116.051	99.9752	148.323	130.702	113.673	141.194
1553031_at	19.2017	14.0407	23.8886	13.5937	7.36944	12.5284	42.803	36.6355	30.6298	40.5049	37.6521	17.1382	26.0379	39.2846	38.1326	11.4233	33.152	42.5093	21.3283	27.6494	48.9504	12.3194	58.8036	30.2601	6.17087	23.6424	46.3792	16.7953	40.6757	6.7032	9.38329	44.2059	34.0174	64.0702	51.7383	39.9246	46.55	18.2612	18.1273	31.5064	28.61	60.7411	51.1078	39.0275	34.1561	39.7786	27.838	43.371	5.51488
1553032_at	8.4929	2.95311	6.4272	7.80727	4.91781	6.11973	2.59044	12.1376	6.34858	7.51196	2.13894	3.57583	50.7932	7.53905	4.9641	7.88141	8.08142	10.9185	1.8193	6.44579	11.4601	3.00643	3.50897	3.51064	6.78835	2.83475	5.35387	7.24258	11.5212	4.30361	3.04122	23.8509	25.3495	5.75107	11.7178	2.24647	3.48207	54.3343	6.62046	7.26544	29.3712	124.308	8.87342	26.3736	19.7803	4.61799	21.8223	7.10378	8.67191
1553033_at	19.3288	9.99886	1.24162	1.38607	3.9656	2.76782	21.5473	1.5179	1.56194	9.75136	11.4031	2.58388	2.96585	54.6344	16.76	9.9334	5.56577	2.08346	14.7479	2.09636	3.78427	1.23108	2.98877	2.42076	7.24217	3.06729	9.71246	5.24293	2.32893	1.77901	13.0662	13.1094	1.81496	1.5304	3.05929	2.01319	4.7975	11.018	3.89714	1.2482	2.271	12.3786	1.33923	9.08874	2.88301	4.7777	2.06957	1.79701	2.02305
1553034_at	143.743	210.318	248.178	198.284	139.488	134.986	129.262	176.714	235.459	206.677	135.25	170.298	111.871	60.6523	158.599	98.6397	192.929	166.077	72.1168	406.784	295.234	260.476	178.959	318.968	152.45	129.033	149.219	204.912	196.918	284.452	125.044	171.996	226.871	213.188	111.893	139.021	228.005	274.743	205.261	249.451	142.097	220.964	476.16	139.807	288.152	176.67	183.513	172.272	225.606
1553036_at	33.0202	3.56005	2.54575	15.1368	5.32299	20.7274	8.00528	5.82764	18.8014	2.5284	2.4299	10.7937	17.6373	21.3194	28.7837	5.1319	3.89627	5.80537	23.4004	2.90365	2.42889	2.41699	57.079	11.0959	2.44448	1.59361	10.9942	23.3715	10.8469	2.99859	6.08035	11.0758	11.1246	3.4029	1.26382	3.4125	24.5542	23.9658	7.12431	20.0951	15.465	2.18099	4.14726	2.17177	19.0227	1.58931	6.07418	16.5145	5.81433
1553037_a_at	43.3804	6.0604	11.0591	1.27674	2.01906	20.2812	4.0658	15.5644	3.12942	22.8987	12.1105	1.03695	10.9226	12.9368	22.7105	14.1425	4.55515	2.67614	3.19723	1.87378	20.1559	39.1184	3.85881	3.97005	21.2149	16.6302	15.7752	4.89358	10.4212	6.04202	20.1948	23.9769	20.5291	5.04113	15.3292	11.2276	4.91707	2.30931	2.874	0.74629	1.68191	8.76636	5.83133	7.70615	24.6147	1.08455	3.04245	15.6295	15.4463
1553039_a_at	34.9359	13.7809	7.32846	11.3091	5.44184	25.5013	7.79777	10.8682	5.76722	16.0635	18.1022	9.32903	7.07585	16.6767	11.9981	14.4832	15.3501	16.4328	14.5609	11.4744	11.941	16.9177	8.86268	6.76155	6.80056	12.5811	13.784	27.5212	6.83723	14.6109	14.5862	9.43363	25.7092	13.1348	13.0404	19.8854	38.1099	17.4161	13.2902	15.2505	10.4619	13.3329	34.2242	22.233	14.9766	9.05851	30.7867	14.8605	29.462
1553041_at	6.63964	7.43615	4.61568	10.6481	4.65959	8.12684	5.01077	2.3853	3.50359	5.83488	3.95951	8.8224	3.21413	9.07738	12.6903	5.37064	7.32548	7.84596	6.03262	7.96886	3.42547	4.77621	12.3304	7.19689	6.58796	2.84889	8.66835	8.19814	4.50634	2.63623	8.657	9.47983	4.83797	4.8325	8.3511	3.63925	12.7802	2.68863	6.00897	3.53594	3.58055	4.18945	3.02534	18.3749	2.90293	8.72564	9.36448	7.24311	3.59249
1553042_a_at	12.4973	51.6093	19.6392	8.96636	35.3837	37.0114	10.3538	41.3522	14.4206	44.8188	50.435	82.6352	47.8488	22.6071	43.0661	31.4777	44.8674	24.0607	18.4867	20.6975	60.1282	24.2049	16.5664	36.0357	95.8774	66.2747	21.6554	35.3617	48.6356	37.5214	44.2259	34.7282	11.5889	11.4152	63.5362	9.97829	20.5138	9.20411	24.8235	52.1028	24.3321	27.3879	38.2288	45.2458	64.8384	4.14945	12.2375	34.4692	30.7647
1553043_a_at	1043.92	1538.09	1331.33	312.353	302.811	687.199	335.87	438.318	338.812	1555.72	414.06	657.308	420.279	146.493	449.854	346.083	446.229	340.679	188.369	1449.74	554.355	418.268	447.347	459.173	599.669	713.173	663.201	2069.39	1055.33	886.551	429.515	654.024	947.121	277.973	986.058	677.112	327.111	736.753	467.23	443.863	558.701	629.84	349.987	1333.74	899.69	659.04	265.479	1035.08	328.809
1553044_at	36.7454	13.5611	45.5581	24.92	6.49641	50.0792	7.27793	22.6527	41.2018	5.92411	9.17726	10.7927	8.63834	31.1811	11.7252	43.5762	28.4344	38.9435	4.89449	7.99756	6.7249	46.8082	32.9935	7.79941	20.012	35.8616	35.7387	81.905	5.97442	7.22424	37.9677	29.5263	25.4231	21.9124	8.34246	16.1109	35.652	49.1024	31.7212	30.4942	49.3068	28.5982	12.8876	27.3243	30.9866	46.6733	8.42233	4.81768	73.8089
1553045_at	7.88619	3.68418	14.4733	31.7516	5.55595	12.9478	22.2295	7.10518	4.75281	22.2932	12.5232	13.7268	19.9903	8.22889	8.12172	19.707	5.98455	35.9336	6.79688	6.80907	8.84487	9.58942	13.992	5.06662	27.1735	6.86004	10.0453	25.0765	36.724	6.58891	7.50254	8.4453	8.01444	3.21201	3.02999	8.97854	5.60213	4.35888	3.24655	23.7999	28.1671	5.23687	19.4939	14.9839	2.89773	22.0658	40.5337	5.66421	33.6806
1553046_s_at	15.5319	9.83727	12.8849	52.5263	6.18333	32.6709	24.4369	15.0224	36.539	51.8444	19.6991	7.15635	74.6605	9.29001	94.7422	10.1069	112.66	68.4744	172.004	11.3445	99.7425	11.5738	133.846	23.9845	55.5376	40.0492	81.8086	24.885	38.6572	10.2722	99.7478	17.3459	79.3201	61.1654	11.828	136.711	21.7091	54.2113	8.59902	14.4796	35.8441	15.7834	11.6464	73.1293	110.945	25.7564	52.1503	65.8382	16.8125
1553047_at	97.2367	75.8627	90.7302	104.001	59.3265	81.054	92.376	78.364	100.655	93.4457	117.883	84.863	88.5781	55.4372	109.645	91.5658	72.3652	66.2499	96.5159	78.3138	78.3644	138.231	91.071	103.765	94.2644	87.411	68.9902	86.2837	98.1648	87.2767	101.199	78.3775	83.4913	96.7362	74.7092	97.0521	85.8275	105.027	63.4769	95.2634	93.9723	34.2912	64.172	104.154	100.697	69.064	123.697	94.4717	33.4054
1553048_a_at	54.7997	80.5222	50.3488	68.7438	46.4117	67.3079	68.1089	86.2503	64.7089	64.3789	57.1219	57.693	60.857	68.007	72.7672	71.9265	71.3276	122.407	85.0363	68.4916	99.2681	70.9448	58.1725	84.5629	80.8011	79.2045	53.1439	49.9014	54.2916	67.9009	62.8165	82.9693	35.7838	83.8726	67.871	60.1391	61.1635	48.7663	47.9924	96.7976	54.8255	61.4827	102.191	81.2407	57.358	75.4064	146.81	89.4959	70.1716
1553051_s_at	13.122	34.8356	5.92596	3.5836	1.74052	4.13902	10.7058	19.4366	9.33507	19.7496	11.7752	18.1164	23.1035	2.51348	9.18095	6.62672	7.44725	43.9639	22.5023	1.94382	23.4166	7.47683	7.26661	2.91893	14.3991	22.3069	15.7454	15.549	28.5302	3.23913	1.98382	2.75206	3.6771	22.8848	46.6975	6.45751	10.4534	17.3715	18.1547	22.8931	3.82176	8.01577	27.0231	1.3801	16.3504	42.6953	7.35981	13.6485	28.5193
1553052_at	25.8111	2.62113	3.04589	2.49688	2.57301	8.29972	6.12565	30.362	2.57659	5.64952	5.61817	10.4178	4.15327	3.95425	33.5716	5.73146	21.2165	3.71795	24.9916	5.17823	6.54326	6.93259	5.21366	3.76644	2.96528	5.09896	2.94874	2.96378	13.0611	3.78038	4.61139	5.11415	3.666	4.95823	4.42036	4.16794	4.0997	3.77449	2.93399	2.59701	30.605	3.76157	12.8024	6.12615	19.6183	3.4698	1.40897	1.46176	5.41995
1553053_at	3.0366	4.2192	23.4922	10.9108	31.8296	7.93076	8.33848	6.61919	6.40197	9.70266	6.98883	31.2639	32.51	7.24891	2.68133	13.1825	4.24714	7.34842	32.1143	29.8912	5.53677	29.6825	6.76077	22.975	5.27298	6.20328	1.42078	3.03483	43.2169	6.01426	3.20664	7.29721	15.8458	9.93496	4.10708	15.2256	6.23565	30.5237	4.46086	6.51954	39.4446	5.17798	8.27342	26.422	3.46642	23.3775	24.7393	11.3119	34.368
1553055_a_at	115.759	215.433	160.848	207.111	169.525	218.395	173.645	178.289	155.675	243.961	141.465	248.809	122.563	64.7213	25.8215	337.491	142.429	89.6	147.953	141.537	146.746	180.651	144.694	164.702	75.3437	88.2804	111.327	118.08	123.715	87.4648	116.01	154.761	133.597	88.119	245.732	92.4242	108.132	134.886	185.416	63.8314	102.993	125.2	289.22	88.4816	104.296	126.777	181.848	159.309	147.974
1553057_at	6.0559	2.25344	5.63401	2.0974	1.69103	10.9517	2.24654	5.10381	3.86597	28.9904	8.8408	20.6523	7.26812	4.80522	11.7727	9.00534	26.6011	6.6266	9.14559	2.58911	8.27989	4.71675	6.32884	27.4392	9.11388	3.83415	7.57064	7.2999	15.7027	3.80568	4.27552	3.52237	13.4329	21.7079	46.5359	2.37828	11.2052	7.16811	2.62334	6.10838	14.2507	4.88245	8.35904	31.6523	4.16751	3.08038	30.6039	35.5599	19.61
1553058_at	14.7755	4.85059	11.654	15.0724	7.06893	14.1061	25.0962	7.03299	8.78429	6.61798	9.22047	31.0126	11.0218	9.56107	9.09302	1.96703	40.6319	25.6796	1.77689	8.94651	8.99723	12.3153	10.7656	9.24286	26.5533	13.0573	26.2687	9.70812	2.82325	12.911	50.5995	12.8426	10.3678	3.84885	18.1472	34.9248	24.2641	9.87479	22.5046	9.61368	11.2119	19.5149	29.0783	9.50379	6.55384	13.2704	6.63034	18.5391	35.5958
1553059_at	3.62788	26.5472	5.26319	5.66979	11.2141	26.7904	3.50348	9.19735	2.20762	7.15858	5.02946	5.22798	5.35891	6.7276	6.51042	2.10704	5.78292	1.41841	7.67184	4.59565	5.72564	2.791	7.7433	5.12057	21.2904	5.43648	1.95272	27.5744	4.27515	5.00779	3.48307	7.2935	17.2698	18.9074	6.33909	4.10132	8.76415	3.6697	13.7362	3.49029	16.3417	7.22348	8.26279	5.16261	8.72454	8.28429	4.17218	4.71921	8.30045
1553060_at	55.8674	6.51628	33.1167	63.1929	41.1365	21.172	27.1403	28.504	6.48403	19.6864	41.7534	33.7509	47.4484	19.5672	7.16946	62.2862	41.2042	55.5817	62.1929	77.7355	39.9578	52.0061	59.0701	4.07359	61.1526	47.9082	16.3487	41.0112	20.6418	57.599	30.1672	43.3856	57.1255	76.3766	61.966	28.6856	42.3893	12.115	8.5272	3.3783	15.0418	32.5751	17.8032	60.2533	38.3635	46.845	11.5808	44.6967	32.9423
1553061_at	39.711	6.46412	1.82803	2.35445	1.71002	3.26054	1.67921	3.28845	12.6224	5.33561	1.91283	2.56428	2.47843	2.01769	2.42792	2.55215	2.41844	4.80302	2.10184	6.5771	5.44534	1.8882	5.74667	2.7929	2.67209	2.59037	3.69532	6.54766	3.64729	2.85332	8.63789	5.03126	1.47172	7.14051	2.41065	2.06611	3.91974	2.88979	2.34949	1.92095	2.40631	2.33659	4.03871	16.563	2.61901	2.60817	2.4639	3.4868	2.41404
1553062_at	54.2759	63.4539	21.9223	35.7194	30.3306	38.9101	45.2882	58.0503	35.206	39.0162	41.9877	49.2804	34.7121	8.30511	89.8635	53.0193	4.87018	44.1178	41.3383	25.5789	11.7048	66.8037	855.855	23.1858	18.1653	38.1482	24.6105	40.589	37.3248	30.4245	67.0387	10.5279	26.8303	40.093	30.6048	363.495	6.60441	32.112	13.5445	30.3939	16.6703	15.7054	36.3251	23.4888	30.5711	32.2651	27.5374	257.588	32.8453
1553063_at	44.0241	21.6742	29.4138	8.48346	2.09403	64.7629	55.7627	46.7707	37.8141	45.3161	2.90464	40.692	43.58	52.8337	43.6553	42.9136	24.3901	46.9164	48.6185	21.1064	51.8356	33.9043	17.7434	6.19833	27.1396	67.7215	41.6396	53.6565	30.7129	28.605	49.3609	50.8616	52.3425	29.4242	18.0099	27.1345	40.1989	54.4614	49.4422	27.5461	20.226	22.3701	33.763	74.7811	29.9861	26.2585	46.0135	42.5517	26.4665
1553064_at	35.8432	3.60525	8.78628	10.2038	10.1843	7.54257	47.2694	26.5998	16.8754	36.2786	39.6741	46.3165	17.8804	7.42443	2.09189	7.42678	36.1151	1.74137	41.6382	32.9135	23.9467	47.6961	33.9284	13.9628	39.5833	42.3219	6.31917	55.1559	58.0046	14.1003	25.1083	4.82411	25.6705	18.8978	8.05079	4.65481	8.45906	19.966	2.22134	29.7093	7.7951	23.0897	17.9224	34.0109	48.4105	45.4943	35.0285	31.4071	46.5596
1553066_at	20.6256	5.63357	21.8244	18.9317	27.7784	20.3975	20.372	13.9072	1.85531	20.749	19.0285	4.72939	18.4657	8.38033	10.38	30.9101	47.1452	26.3298	15.6628	33.9947	8.26921	25.9308	19.2749	2.77527	12.5006	7.05972	25.5032	4.75519	28.8963	26.6972	25.7593	23.2627	7.97412	16.5912	6.59745	17.5792	53.5541	18.2754	18.7645	29.3963	45.7136	21.8292	20.0257	42.04	10.5279	5.01193	19.9505	10.598	4.27439
1553067_a_at	17.3944	48.4875	52.2153	9.72402	56.7494	27.5328	30.7404	7.6043	28.4023	23.6325	18.2411	17.667	37.0585	20.1496	43.4465	11.6601	148.171	14.4857	12.7877	29.5127	10.5398	30.826	47.2186	25.9245	20.9532	14.3378	11.0508	20.3545	13.6113	30.0407	19.366	24.1297	12.3241	23.8421	13.8738	15.6282	44.9827	18.4191	52.5028	23.8574	15.009	9.34208	49.9072	12.8015	16.036	17.3217	20.8356	7.18616	14.8283
1553069_at	4.93227	15.2902	5.54165	3.74532	26.1399	4.44747	2.68129	2.90298	2.7436	2.54976	3.17108	3.15546	4.82151	4.63459	5.5298	2.02195	4.19295	24.4993	7.69028	24.8448	5.59978	7.50875	3.74736	4.61608	3.62554	6.04308	2.24999	26.1788	3.34554	2.75062	5.05125	2.30746	3.43227	24.9473	6.47417	6.33363	3.07524	4.85856	6.0786	3.17394	4.44952	5.36624	6.66734	3.68798	15.6769	13.7116	11.2513	4.44305	3.79248
1553070_a_at	58.2308	30.5059	53.6983	11.401	1.93125	29.0725	5.88236	38.1816	5.68762	9.63194	10.5231	23.9807	33.562	37.2426	24.5357	35.1479	26.0562	27.589	35.2201	25.0162	45.8823	25.0525	55.0333	56.9101	6.87577	5.70822	1.68312	30.8226	27.041	4.29032	8.18357	38.5943	9.09567	6.32497	26.3239	52.0294	8.62418	6.51047	37.5475	13.0799	13.7371	28.9997	8.30134	5.2248	23.8378	6.07252	14.5031	8.24066	10.343
1553071_a_at	5.63509	6.66117	36.5249	2.06952	37.1184	5.26454	2.48375	43.1761	31.0502	9.03079	13.4059	3.16523	3.47945	3.18681	11.2351	11.5806	46.5657	9.96221	9.30192	3.60014	31.1496	8.83298	3.70172	9.71221	5.76428	2.40418	8.99669	6.46206	6.36732	12.5079	26.3729	2.92998	21.1283	5.35528	17.0548	7.93655	23.4981	10.5873	2.9009	3.8281	80.691	3.07098	9.69879	11.4534	7.239	4.24774	15.4601	10.9995	4.73928
1553072_at	65.2073	14.6245	26.8475	6.49478	19.1232	54.7257	7.28105	52.4845	7.52091	16.7451	4.49988	4.24724	9.64549	5.88523	6.44699	7.83426	38.7454	10.5564	3.74979	2.22875	2.20986	5.41883	3.29228	2.63993	15.5494	6.3319	33.4529	38.4893	9.81869	23.0771	5.64219	2.17115	4.44003	2.10126	14.5358	103.319	4.77578	5.04648	31.3724	50.9089	3.99727	27.7559	27.572	2.25493	36.8263	7.04852	23.2297	24.3531	5.55474
1553074_at	2.585	3.87076	5.34643	42.6962	25.754	32.6861	1.35768	1.05506	6.92589	2.26562	5.293	1.65344	3.23323	20.0433	28.9394	33.1017	23.0972	1.20569	9.38762	1.09359	8.95737	21.5125	2.05626	13.9486	3.26287	1.32861	1.26352	23.8508	11.0411	27.2171	2.38864	7.43361	12.7846	4.21313	3.37997	13.6561	1.46751	1.59179	39.3795	11.7521	0.984352	4.99729	2.08055	2.72458	3.05538	9.5335	7.93655	19.6764	0.893271
1553075_a_at	9.75933	1.78038	1.32811	1.05166	1.52063	1.62477	2.092	21.359	23.4843	10.162	16.7316	0.675868	11.9039	1.98792	7.71036	6.37043	0.93217	11.9015	18.0664	18.0465	1.88268	18.5219	10.6646	11.342	2.03495	1.12513	15.6854	1.25267	1.11079	4.45171	22.0072	1.80956	5.58487	1.77688	1.59844	10.9566	18.6943	12.4438	14.5282	19.1921	28.7057	7.19327	7.07859	1.69797	13.7083	17.1476	12.7845	1.20454	20.2918
1553076_at	2.09292	11.6246	1.6957	18.0621	26.9037	1.02585	11.8498	10.2209	1.61097	0.746872	15.5977	20.6939	4.15119	10.0298	2.32748	5.31658	3.10866	11.6031	3.82552	0.960306	4.14165	2.03928	33.4777	9.00278	6.80401	1.33929	3.46552	1.60882	2.37532	2.33815	2.3724	26.336	2.47448	3.20353	6.32939	0.757382	2.54245	4.95578	8.70585	16.2618	1.75706	2.07531	10.1587	6.17568	3.36977	2.1957	4.65741	15.372	4.95166
1553077_at	4.9645	21.9231	21.8687	1.87717	31.7222	1.97438	16.191	2.56541	5.48047	5.63168	6.34443	5.03944	3.66831	1.5734	3.28671	7.33128	4.12244	2.51091	1.29381	1.00616	23.4602	42.7617	5.32953	4.34796	3.55072	4.43415	6.00715	4.77226	5.92732	3.59025	26.068	1.80983	42.3159	5.50287	6.33215	6.02223	5.94022	18.3473	1.94185	5.3254	15.3767	5.39858	4.84409	4.07853	5.31474	2.83827	2.54491	5.79946	5.11743
1553078_at	47.0069	8.8576	4.39862	7.48635	3.35726	32.3003	6.46081	8.08481	2.85842	36.6071	31.9764	28.2882	3.14592	5.23839	18.3983	12.5937	8.80378	7.68219	29.5665	14.5787	40.1757	30.6081	31.2116	6.73049	19.7175	9.61058	12.219	9.72542	12.7182	20.6503	10.8413	9.15011	28.7491	4.27975	3.0968	8.22773	8.30734	12.4327	7.13806	3.7763	10.4289	8.5691	9.63645	3.91696	44.8468	6.782	2.34842	3.16872	14.9527
1553079_at	29.0837	8.9336	27.7403	8.89975	2.12472	16.7903	24.753	7.24306	1.7885	14.5367	28.9379	21.0981	22.0022	38.5716	18.0633	24.2933	1.41354	3.90244	13.1722	23.6272	46.2804	16.0099	6.97668	20.0725	33.0658	14.9182	9.64194	1.46971	5.13389	29.9473	14.4529	9.09381	6.22654	24.4366	2.44536	28.8749	3.77782	6.63669	3.98378	2.22725	14.5043	11.0479	2.53149	8.21102	26.6179	5.1148	7.41757	23.3413	20.598
1553080_at	31.522	20.1957	40.6569	21.5863	38.6872	32.6776	46.6917	38.7658	23.0515	18.8865	20.705	24.2491	33.6912	31.1424	45.5666	24.0843	19.0367	56.2362	41.7394	46.3774	39.5699	23.0949	19.2007	34.0684	13.8496	4.93354	35.2604	20.4001	35.6738	43.0712	34.9446	46.554	23.9679	33.228	50.911	23.1601	14.3086	76.5348	10.5854	15.4364	33.4977	39.6062	41.0929	25.5859	36.1644	16.3957	30.8753	49.6301	11.311
1553081_at	4.83299	21.7534	7.43024	46.1598	6.24103	4.17458	11.6816	8.11069	8.27775	27.482	50.2693	13.4177	4.29981	40.2835	10.5474	33.967	13.2836	12.9734	7.75763	21.8014	28.3105	9.9638	28.3347	17.6405	28.175	16.6571	43.769	15.359	12.683	71.3651	17.9354	7.35284	49.1529	33.8763	22.0692	20.8694	44.8668	4.95073	7.66174	102.653	34.4353	54.4799	21.4751	22.5082	30.5015	3.77899	46.1557	58.3208	26.1476
1553082_at	8.7962	27.6301	29.0276	27.3929	36.2961	8.60349	9.87263	4.63955	29.3906	2.01644	17.7143	42.8984	9.44709	3.39842	34.1108	20.3815	2.88845	8.82729	60.4539	6.18515	20.244	30.0384	12.1935	118.05	27.5871	4.7384	23.7751	32.0365	11.8118	2.38631	8.27935	118.777	8.52668	34.8893	3.87567	5.69357	52.7914	65.0085	21.7098	9.67408	12.942	18.5527	49.5101	30.6518	10.7851	25.2	76.0553	8.60501	22.1268
1553083_at	4.02731	12.3829	3.41069	13.4366	26.2224	6.27496	53.1597	28.1816	40.6055	47.7756	24.2627	20.9626	29.2444	20.8442	11.0784	48.7991	41.4211	42.8461	36.1122	16.8849	3.60006	15.3369	40.6933	37.1066	3.82403	62.6003	20.6692	51.7004	45.6488	25.6631	31.323	14.6599	9.5131	10.9421	33.3189	28.344	9.21114	7.66492	19.7266	12.4211	23.0088	12.7666	32.2567	29.2796	43.299	2.37815	41.8953	32.7411	6.68128
1553084_at	19.9944	3.25711	35.7693	5.71656	34.3351	5.63625	5.87997	35.029	31.3507	2.22631	28.4968	30.8906	40.6023	18.1233	23.5862	5.39052	18.6586	31.3505	5.97147	6.45059	4.13307	19.4024	66.5142	31.0177	23.0774	41.5481	31.4992	19.8627	16.9264	28.0896	19.1277	5.02268	43.6466	24.3737	6.39386	13.1852	18.695	15.3106	30.4119	4.20703	32.4753	2.71481	23.5325	27.8358	14.6483	19.1895	23.5679	8.75504	18.6114
1553086_at	24.7097	20.1862	3.74848	1.80815	17.6424	1.03765	3.0166	1.49528	2.30279	1.69191	28.8475	14.0682	6.044	2.70973	13.0981	4.74501	1.90217	7.12786	10.7575	2.0134	20.5651	16.7778	19.5518	2.79116	16.4094	2.57423	1.22606	11.0259	7.66389	3.17506	1.33841	3.73864	3.86442	3.73499	11.0357	15.2609	15.2088	2.62144	1.91637	13.9069	14.6582	11.784	19.2662	8.71475	1.40251	23.495	22.4378	0.936553	4.54301
1553087_at	50.0735	30.8598	13.6804	20.2391	1.41038	6.8822	26.2364	33.998	31.6396	34.4377	6.13701	6.44197	10.1594	22.1417	10.594	29.4849	7.66258	32.1206	46.7496	16.1699	6.89736	26.0413	49.8288	20.1764	14.849	32.2491	23.3042	32.0376	38.3677	34.9667	23.498	8.41551	16.1963	19.9995	6.04402	27.3087	6.25736	14.1407	22.7024	25.9089	17.0648	27.409	22.9702	14.6872	29.1894	49.5077	27.2485	37.7746	8.04739
1553088_a_at	157.293	88.4934	63.4225	98.9361	113.175	89.9514	88.7129	74.4303	90.2537	90.5374	147.632	86.9132	79.7385	53.9372	106.162	95.3561	119.738	97.5764	84.0303	99.7155	97.2479	93.3976	162.482	96.6082	89.7902	106.916	82.846	92.3402	109.267	98.1213	114.901	91.3775	117.79	85.3597	102.357	101.098	106.567	120.366	56.0581	71.6569	130.194	50.9104	84.5517	124.479	81.0204	111.706	68.4905	103.793	85.4318
1553089_a_at	484.23	104.314	51.2778	118.039	119.975	100.885	61.6795	155.863	186.892	106.507	193.772	203.895	30.0912	32.2152	38.4297	70.3704	100.548	56.6881	103.514	1.68515	30.2985	72.6601	26.8317	57.6159	65.9635	3.1789	66.1274	46.3405	112.503	54.175	119.009	77.1515	51.6697	15.6947	78.7242	156.519	34.8805	26.6514	55.331	59.0753	92.0022	55.3724	146.851	27.3991	63.9308	52.1615	69.4365	132.256	54.5643
1553093_a_at	2.97286	3.98695	29.6465	11.352	4.2066	7.23309	1.25158	18.0767	3.01746	4.51264	12.8875	25.283	5.78465	5.06571	2.68728	3.88712	31.2275	1.97286	10.0427	3.87462	1.16672	4.32183	11.7274	3.53704	4.64362	2.35438	1.39127	2.69862	3.09868	7.32041	1.98129	2.86837	21.3991	12.4878	1.20358	1.47571	15.9676	16.0737	3.40119	1.91773	7.08231	17.1906	8.68322	11.307	23.1632	2.43407	2.47763	2.55386	1.49731
1553094_at	23.8026	34.6612	4.89453	6.32489	9.01509	3.44979	23.8357	2.40408	24.7103	23.8559	5.48498	6.07315	49.7355	11.0361	10.594	3.4126	24.2349	4.13788	54.8345	3.06413	6.40334	4.35339	6.43648	27.7632	45.9891	10.7994	9.96676	4.34558	30.7154	18.3272	43.2565	8.47227	10.952	10.9518	3.02726	10.255	4.6492	16.5999	2.79985	2.2342	9.46251	9.38731	3.66189	2.81227	7.18271	3.75988	29.3187	6.25307	15.7372
1553096_s_at	304.09	286.573	349.622	227.752	256.751	266.743	322.793	265.993	175.101	221.193	365.148	408.733	278.619	212.336	273.397	276.898	104.203	232.146	309.17	372.052	275.815	332.933	405.593	381.792	306.409	380.671	344.223	363.872	410.028	199.236	306.057	295.088	434.348	440.483	232.021	582.623	756.939	288.552	258.26	227.871	639.153	350.768	377.431	412.652	234.534	268.074	473.158	313.412	305.277
1553099_at	373.901	166.544	207.947	362.19	382.211	191.357	172.504	222.008	230.953	169.858	246.46	178.006	152.85	168.759	405.938	323.533	222.114	333.145	547.104	148.685	170.285	264.193	387.646	223.688	332.921	199.387	127.023	129.289	166.47	169.097	186.955	221.722	156.067	242.697	230.197	418.818	273.842	305.134	456.706	471.308	219.223	169.521	198.692	158.463	153.99	189.344	164.337	255.021	123.393
1553101_a_at	243.046	278.435	246.825	346.179	130.032	194.321	266.614	245.328	161.841	255.405	194.374	209.907	251.59	239.306	291.315	143.075	265.499	171.203	207.342	188.219	205.708	212.693	166.321	180.132	240.293	225.7	252.636	243.335	266.747	255.024	233.578	175.448	191.04	187.069	183.288	275.41	311.55	127.616	162.54	164.688	240.484	158.761	209.578	224.227	246.382	142.093	222.829	184.926	257.56
1553102_a_at	398.807	269.797	285.465	122.269	299.419	255.517	123.333	177.473	122.319	174.958	95.4036	184.471	37.9599	108.4	30.5926	215.529	155.707	211.078	44.4352	104.799	234.654	382.604	192.451	190.093	409.983	106.933	245.546	328.815	99.1437	506.278	323.549	317.242	327.024	50.8988	148.146	156.499	440.18	210.074	116.367	119.081	371.425	125.737	73.4012	319.996	296.165	122.903	105.486	187.178	291.857
1553103_at	611.13	779.508	1003.8	821.792	1040.28	1194.84	641.871	1048.72	1225.49	730.693	1102.7	1241.49	890.711	1163.14	930.516	1895.51	1675.4	942.714	1130	1309.36	1125.1	1531.47	1124.36	959.521	1500.85	825.963	841.726	1224.87	1255.54	1464.24	827.457	835.324	918.916	1266.79	1209.98	2100.37	942.632	1343.71	663.68	922.671	1142.28	1307.57	1136.28	1123.07	1185.18	915.113	1110.93	1068.11	1081.72
1553105_s_at	69.5901	401.8	281.607	193.56	287.701	187.195	291.395	223.779	67.1769	142.916	167.905	180.463	475.235	1098.45	881.079	76.5498	47.5445	319.132	150.83	236.282	507.737	116.729	112.417	224.198	158.992	304.312	258.204	118.23	510.82	145.151	194.198	186.933	244.871	1000.7	402.931	196.233	33.0025	119.228	398.366	131.398	90.4162	985.9	309.794	168.387	39.0424	228.024	482.447	358.889	53.546
1553106_at	440.408	1526.51	887.069	1234.3	998.639	1121.36	838.568	1082.83	1341.19	700.758	1175.93	747.551	615.868	687.093	672.538	608.478	1295.53	820.637	1633.94	649.889	1169.47	658.63	1026.91	658.068	1002.71	800.113	854.722	953.636	1124.23	1011.46	783.545	918.936	908.361	667.411	571.799	625.396	548.07	614.924	400.66	885.576	738.474	504.972	852.237	517.364	1180.33	586.285	762.488	1027.09	661.355
1553107_s_at	351.567	666.354	394.823	494.212	472.594	546.787	334.272	413.952	696.018	287.267	505.784	443.789	374.464	351.556	245.009	606.077	514.426	296.348	970.765	345.326	495.493	618.382	616.202	323.178	411.993	333.127	283.346	515.883	482.959	352.99	351.198	554.79	394.956	281.488	467.614	275.128	345.354	709.04	366.015	341.205	442.317	273.305	301.697	335.882	455.977	689.394	399.243	509.547	357.81
1553108_at	62.8106	209.67	111.902	315.955	201.196	238.601	136.115	105.183	176.699	101.82	223.684	133.879	144.545	98.0325	70.1156	182.519	162.883	115.395	358.405	134.888	237.055	108.246	184.271	163.726	160.542	91.6398	104.453	130.756	227.231	219.036	131.943	138.615	127.975	113.728	122.295	112.754	86.4299	90.684	73.2592	122.981	110.627	99.8485	213.037	111.946	261.784	80.8162	179.815	264.959	69.2128
1553111_a_at	92.8813	90.1609	75.9121	166.758	131.047	95.6228	132.745	51.2048	119.371	107.726	94.1201	66.9506	57.4956	59.6327	113.446	97.0785	67.3277	81.6941	128.03	50.6449	75.3824	92.0781	87.3229	36.58	65.0132	67.1039	91.1544	132.428	68.4042	107.197	101.768	92.3081	85.5411	90.8615	106.677	134.473	90.5684	62.6841	45.9155	91.3607	107.462	66.9053	106.707	72.8074	47.6951	63.2044	76.9457	76.1953	87.9152
1553112_s_at	105.235	86.7009	132.125	187.881	127.533	106.338	104.546	82.4891	61.6055	179.829	95.0195	126.761	150.436	136.686	106.809	115.308	105.65	150.366	126.622	91.9082	184.829	104.223	67.0441	119.913	231.42	175.986	126.846	91.1847	140.027	152.117	132.456	76.7896	141.596	148.453	119.063	219.818	172.19	64.9507	74.6822	160.902	107.246	153.045	215.753	145.856	74.031	33.0671	114.467	197.348	155.887
1553113_s_at	769.096	497.437	489.668	856.426	558.899	498.348	552.847	348.567	748.702	903.311	564.042	710.377	658.091	787.163	703.405	659.446	570.242	752.263	1073.79	419.266	864.138	652.178	496.859	686.942	1107.9	1381.48	697.069	714.682	745.97	887.622	892.566	563.143	729.55	644.921	575.338	1299.97	247.133	541.216	569.958	719.759	591.035	982.273	1297.65	940.184	771.612	490.428	678.32	1077.23	638.284
1553114_a_at	752.696	200.246	403.681	230.429	234.035	251.314	446.431	450.369	756.635	357.447	315.007	134.879	418.903	384.35	675.451	279.311	447.578	249.653	65.8452	230.386	308.181	142.583	394.81	404.205	480.298	594.905	285.863	327.041	243.231	366.544	343.585	191.465	197.353	449.045	318.164	317.95	97.1841	120.428	405.933	137.841	62.1295	184.547	378.643	315.225	569.458	380.764	241.723	384.892	42.9932
1553115_at	89.8306	16.1822	17.6343	10.9936	3.67227	12.386	9.19649	9.59772	23.9879	23.3533	11.5925	17.0662	10.5731	8.94582	16.6799	10.2611	8.46522	37.6715	13.8308	11.7541	10.8474	22.2456	16.4244	27.4952	12.2839	11.3251	7.29922	24.66	12.7766	33.3613	16.0033	19.3389	13.2792	22.4094	18.7374	15.2346	11.5901	16.1911	14.4263	14.0004	57.7501	10.7433	12.1097	17.4848	20.7492	7.24413	11.0503	12.0294	12.9154
1553117_a_at	117.945	197.082	159.955	124.905	143.757	325.185	284.477	191.582	70.7963	243.363	71.4536	182.128	269.898	336.75	326.481	253.718	204.397	191.04	164.844	139.957	248.094	178.42	171.623	146.418	275.296	179.177	244.74	180.016	208.717	184.743	186.397	129.208	214.239	262.311	271.726	287.972	153.756	193.971	215.707	363.104	159.235	265.798	76.0932	271.996	89.2088	131.363	183.919	315.336	168.343
1553118_at	264.781	142.879	134.963	117.103	146.738	162.674	148.605	159.795	229.356	216.49	85.3641	168.843	187.137	86.6518	235.203	241.411	286.198	220.213	198.164	146.145	346.379	211.942	309.457	250.244	151.709	190.31	104.337	252.641	193.64	251.556	230.044	248.998	196.857	284.948	187.098	164.427	173.271	278.088	147.64	214.854	204.639	353.94	217.341	71.3762	157.242	80.0678	245.808	197.772	125.357
1553120_at	49.3538	21.605	12.3335	15.8926	23.6811	19.6009	31.4353	21.7905	27.6331	35.9371	39.8414	28.807	25.1159	11.624	29.5098	19.5675	34.769	27.3295	30.6502	44.2179	43.8658	10.233	38.4352	27.4333	17.8499	33.8045	35.6153	32.2142	15.4571	29.5903	26.8088	20.7736	25.8009	17.0405	25.0091	19.6778	26.4244	24.6503	26.4144	23.8045	12.8566	45.2067	31.1239	17.5927	32.8938	32.5295	27.5905	27.0304	5.95468
1553122_s_at	326.344	328.513	236.643	309.592	185.312	244.699	487.276	276.547	350.104	253.16	286.539	255.036	147.312	125.711	305.502	320.05	477.327	187.286	239.448	183.915	288.315	160.068	216.104	309.304	238.486	249.444	154.186	322.135	239.808	296.042	187.468	216.87	208.792	270.008	288.745	233.902	128.099	199.393	158.388	242.995	237.398	292.745	364.18	94.7584	174.812	263.29	178.34	215.208	110.904
1553123_at	20.3819	41.0729	20.3935	34.2937	28.3934	69.2112	38.2099	18.1115	35.4449	49.9198	39.9229	15.6285	28.6934	40.2246	77.7114	51.5902	36.0733	24.8359	12.7975	40.066	13.5443	53.5339	41.8308	46.9925	49.5685	53.8164	11.7748	59.1203	15.4672	19.8324	54.9935	30.1484	47.3081	47.789	59.1966	38.4476	60.2296	21.4181	41.2762	37.1194	58.3104	17.28	44.1913	32.1801	30.7741	38.3838	40.5623	29.2062	18.1195
1553125_x_at	46.7404	25.9236	8.84426	32.6068	33.4542	13.4887	42.2406	47.0284	52.4462	34.178	50.5784	3.80099	42.2392	38.7707	13.8808	16.8813	38.1603	38.3792	24.2313	15.5082	27.9269	14.0802	39.9318	41.5967	13.2598	33.1156	18.1325	25.2237	20.6201	9.35772	34.9265	19.1888	43.7507	49.8897	23.8709	43.1602	36.8834	29.1082	27.7169	34.0221	19.6785	32.4131	40.4099	28.7843	34.0685	35.2513	23.8193	25.4613	28.1938
1553126_a_at	30.1102	23.9797	2.79466	5.91144	10.5293	28.7145	12.2767	37.1537	18.0731	26.9803	11.8211	14.7092	3.50446	7.59286	10.4122	15.543	17.024	26.2259	25.1289	31.7638	13.7634	42.5363	33.3102	12.9463	31.8499	18.5043	20.301	15.9217	22.2438	17.9973	36.2195	11.8062	21.8275	2.29073	19.4251	16.5013	43.8414	35.2763	16.5976	18.3972	33.5659	35.3244	5.00667	19.5339	33.1279	7.62804	19.9083	33.8859	22.945
1553127_a_at	14.9143	30.5845	22.1785	31.0938	44.3932	22.1359	20.5181	29.8736	51.8911	29.6996	42.5648	4.84562	27.3884	27.7879	30.7029	3.15586	4.78273	5.58058	40.3387	15.4997	53.2377	47.1077	18.6277	22.4296	52.6344	34.1957	7.96991	22.3453	16.3837	27.1758	36.661	22.8665	33.5801	25.8441	19.124	29.3281	24.6114	46.6926	28.3133	35.5302	21.6175	19.721	36.291	19.6038	23.06	4.01647	29.0051	20.9429	28.1127
1553129_at	43.1046	4.0881	0.902609	28.6552	41.2769	58.532	38.9987	35.8842	39.3501	26.8475	26.9644	31.7545	19.6873	34.0572	31.1276	9.23234	12.7969	22.588	15.3318	4.07202	29.5441	65.0554	47.1765	15.5511	23.5819	22.0973	60.6548	29.1216	68.9485	54.0216	54.4319	54.7248	41.57	52.1341	23.9282	3.95882	80.3019	72.7555	17.3669	22.0665	54.4798	32.7032	4.86397	15.9661	45.8649	18.4312	32.8205	32.1606	408.501
1553130_at	30.5879	59.289	18.4134	19.1184	54.7075	20.057	14.3455	21.824	19.2299	20.393	10.7338	22.6019	43.9252	22.0666	55.5123	19.9645	58.4093	71.205	41.9575	22.0021	22.946	22.2503	30.2639	29.1334	9.41611	15.6391	24.076	20.2417	28.1006	24.8647	27.0069	22.3666	43.5005	57.4665	36.0082	20.9822	7.05593	25.9338	30.1941	40.4803	28.6928	32.9557	9.71277	23.6206	13.2296	31.9225	25.603	12.4878	12.4768
1553131_a_at	31.2097	44.1064	8.43482	13.3161	7.59115	11.1577	20.2877	74.5744	11.7005	9.47019	14.8498	49.9141	29.5643	14.7016	9.87441	18.3777	67.8539	13.0558	16.5983	8.15803	10.8219	6.8735	54.7591	12.7203	11.4109	7.84967	25.7416	25.6603	38.587	22.0464	13.209	25.6573	12.0222	2.62246	10.1366	11.5693	16.799	46.5784	54.9659	23.7258	54.8596	10.896	40.4001	40.211	10.3357	29.3529	22.3816	80.1627	13.5193
1553132_a_at	1025.55	552.008	823.926	2194.44	1057.04	683.604	1931.37	3059.34	784.501	1441.77	1319.71	798.929	168.666	975.393	998.06	280.307	1055.45	286.507	1387.37	360.861	236.603	561.752	2756.4	290.16	1159.64	830.815	708.677	491.068	161.336	238.541	532.33	217.708	338.961	139.689	1145.67	962.231	386.118	410.348	515.792	343.185	337.155	199.944	759.059	1133.12	325.35	814.57	493.946	911.413	261.369
1553133_at	39.7143	299.547	141.669	140.182	127.383	135.496	64.2013	150.101	157.472	202.202	149.245	466.958	156.49	64.8653	160.754	288.157	149.541	92.2689	209.418	898.356	365.166	433.867	302.162	157.012	193.419	468.855	740.261	696.572	493.562	182.179	247.985	208.078	464.394	610.739	294.801	366.702	571.406	380.652	202.47	141.018	644.065	324.709	165.389	528.607	326.843	320.492	172.869	247.137	427.083
1553134_s_at	39.8291	59.7796	22.5413	20.2048	4.32797	47.5453	12.1926	30.8525	21.0171	23.0043	69.9429	66.1158	30.2565	27.8817	41.3907	50.4751	28.7933	11.1636	45.1521	84.0402	38.4507	52.6637	55.3839	33.5119	35.6063	55.1871	98.3347	69.7446	72.3597	34.8289	19.2615	61.03	37.8945	95.0111	36.0934	24.0904	84.8015	25.0088	31.1041	48.1673	57.475	12.473	58.0334	66.7294	55.5855	21.2459	31.0091	40.1849	77.1426
1553136_at	124.645	73.571	55.7952	117.365	102.562	58.0444	28.2732	92.8605	52.0904	87.2271	67.3775	39.2955	82.8805	88.0787	104.355	81.5367	93.1964	124.058	98.8121	91.6809	84.2349	93.4539	94.9157	107.451	112.768	113.942	105.329	110.374	59.104	77.9983	54.6951	87.8467	83.6173	68.4373	119.922	77.6387	189.934	128.43	79.5963	101.397	101.536	40.8884	93.1799	87.5019	67.0377	116.085	142.701	84.2519	73.5303
1553137_s_at	57.6144	36.8817	50.6894	19.3482	32.7056	23.1637	26.2206	40.5748	46.3274	43.5112	51.6356	23.1844	45.0079	11.0997	9.14731	42.0843	54.1995	60.9348	3.83234	21.796	22.267	46.4194	53.1567	26.9262	42.3742	46.8435	37.7707	44.2563	49.0046	16.6876	48.0136	41.3692	52.4113	36.4808	69.3936	41.3721	27.178	59.2194	49.1888	41.3958	15.8457	47.7754	52.4014	33.7008	70.4532	54.146	42.946	66.6695	63.0767
1553138_a_at	24.844	3.02189	4.02847	7.15401	3.35312	2.03094	18.8767	38.7101	5.70442	4.45818	4.85696	6.92851	3.71623	1.95689	4.36094	12.9085	25.7351	27.0363	6.5182	2.72602	24.0056	3.61274	2.51939	5.05096	6.07069	2.80927	2.07953	3.37858	5.33218	41.3216	28.9838	14.3072	32.8791	43.6299	3.31399	11.1808	5.25927	21.2944	5.31344	19.9969	14.7048	45.261	4.8383	15.0604	5.05448	9.07034	2.0157	3.61087	8.85474
1553139_s_at	64.5189	23.6348	40.4184	3.47202	29.927	14.338	4.39847	34.9473	6.80397	21.649	30.1719	22.8726	23.8176	37.0369	19.9517	36.8963	43.4618	20.3081	7.79374	56.3539	23.0876	23.8517	35.9598	68.3153	23.3367	2.43858	14.2993	21.6469	29.1092	4.03756	24.1774	35.1662	8.14558	17.4834	36.6269	8.27559	38.8033	7.23154	21.636	32.4775	15.7747	39.4878	36.7522	28.1828	25.2624	7.50588	21.3533	22.836	24.5244
1553140_at	98.1447	74.3143	103.235	77.6815	206.207	63.4901	126.936	81.7573	82.4012	69.9002	80.6324	100.84	102.575	97.9949	85.129	138.401	29.5002	66.4585	133.306	67.4609	70.3571	99.1808	91.4132	90.6139	66.2004	46.6208	63.9612	51.2177	43.0227	59.5474	88.8179	102.844	47.3525	42.811	87.2729	65.4126	63.0388	127.838	71.3786	89.546	53.1348	86.931	131.532	56.3937	65.8154	97.8071	62.702	69.8844	86.0675
1553141_at	40.8029	49.237	72.4585	74.2361	34.705	61.4389	75.777	40.7583	63.0757	71.9125	74.5069	33.3081	99.514	27.7303	93.516	77.5543	19.3579	61.3892	41.5114	54.4079	127.723	74.0068	92.1071	51.4246	49.2017	99.1779	61.3618	76.9835	72.7823	42.7286	84.012	77.7078	64.8744	94.0036	56.9695	70.3592	73.6934	78.7283	59.1002	44.0438	47.8502	59.1704	66.4601	99.3561	76.4447	62.4146	95.7791	75.9227	106.296
1553142_at	55.8232	43.4574	54.2574	66.3494	51.6007	73.2183	93.1023	32.1283	50.2707	82.5323	58.1222	46.8004	57.5055	41.9059	111.96	46.6388	38.4594	49.2682	30.8398	23.9765	93.508	87.5622	52.4652	73.6239	58.0534	62.4283	89.4456	103.397	56.948	34.0007	75.4647	47.4694	40.5173	79.9203	20.7553	58.2904	72.7003	63.573	46.7388	39.516	75.1531	49.2218	31.2697	66.4385	45.7846	63.8958	54.6116	50.0721	69.498
1553145_at	613.7	154.87	122.835	215.107	219.855	233.762	200.656	203.977	226.6	291.217	228.759	145.793	120.905	123.552	265.589	257.546	331.026	217.14	145.516	123.58	98.5576	247.963	210.943	202.38	147.433	135.944	198.918	162.913	142.844	332.232	287.797	272.352	173.364	100.598	311.728	287.685	228.551	211.505	842.213	258.634	180.419	204.452	149.994	146.271	154.61	113.476	183.116	255.054	252.18
1553146_at	68.1254	34.7408	11.2383	6.40489	28.4956	34.5076	36.1951	4.7894	24.7752	38.6487	34.0665	32.2499	23.0985	20.4935	28.6816	11.5647	29.0248	15.7343	58.8145	4.73344	6.58102	38.2973	22.5833	14.2285	27.0981	1.31996	29.115	6.10423	47.417	7.74225	14.4625	11.7944	22.0935	6.33719	34.7954	84.7065	52.0613	51.5359	24.7396	28.4346	37.5554	34.2324	17.3859	38.2323	35.6122	9.16917	25.7902	22.5851	3.23207
1553147_at	0.947052	2.76738	1.01138	1.25402	21.9061	5.33858	7.18363	5.96425	6.13288	15.9685	13.6622	1.18922	2.72142	7.00636	4.44758	5.7239	2.06068	3.03109	2.91704	3.68038	9.09767	2.69927	8.89708	2.34797	3.60405	3.41616	2.70852	27.2991	3.26671	4.61962	4.32706	27.5457	0.789453	28.9861	26.1873	9.93828	23.8701	4.20464	1.5737	8.60598	3.20274	1.46827	0.858799	9.3514	2.11987	12.8158	34.5373	1.58421	19.3515
1553148_a_at	72.0991	93.0303	93.4044	84.9711	98.9187	125.474	143.949	163.639	68.5193	213.207	76.3077	106.775	69.4333	150.943	196.079	80.7182	135.164	159.89	126.073	57.2271	101.725	90.5186	71.1196	52.7833	108.428	119.818	147.21	97.858	86.1764	109.809	97.6422	93.0375	108.102	79.1289	181.552	81.9545	146.615	62.9083	201.509	124.885	102.386	101.877	144.89	101.81	46.2371	55.4904	94.2939	83.3198	190.501
1553150_at	44.0824	5.20825	43.2168	19.6638	18.5467	3.86255	24.7535	33.3817	8.11473	39.4329	23.0182	25.9793	29.8779	24.5364	31.0596	29.6217	16.2074	17.7039	22.5671	5.20907	30.2218	26.9909	20.0621	49.8407	35.1127	34.0911	31.7225	21.4549	27.4735	22.9443	6.51044	19.8558	8.60312	44.4126	40.0244	16.7182	22.9915	29.2363	1.4792	8.33687	16.0803	53.2121	28.3229	15.7691	42.3613	2.85645	25.4113	29.5509	32.6031
1553151_at	22.1449	99.7286	29.0114	28.2396	16.7102	83.3063	32.4341	22.0058	9.00573	177.435	4.91208	19.6344	32.5247	28.0063	46.2151	2.62119	27.1688	25.7186	6.3371	52.0479	4.65093	34.0154	31.1739	44.9613	174.742	44.4117	58.3712	349.234	105.752	28.0765	19.2793	164.077	496.853	46.298	93.4628	59.5958	36.0704	55.0186	31.6883	25.2733	39.4966	22.656	55.7948	61.2373	224.963	161.299	17.8737	146.435	40.602
1553153_at	68.4733	296.63	56.2203	101.748	140.34	332.273	84.073	152.39	67.4439	773.672	98.2588	125.585	127.112	160.547	256.854	69.5559	137.241	96.9971	42.114	146.432	37.1516	148.931	109.662	163.683	921.991	144.819	345.394	2031.35	520.598	123.309	96.2671	360.835	833.064	157.168	309.433	210.971	141.909	295.257	95.6114	120.347	171.214	248.963	295.379	311.819	986.25	364.571	68.1261	648.77	109.794
1553155_x_at	78.7064	209.966	81.3917	88.4012	65.0021	201.812	74.1647	65.3286	73.925	586.019	63.1146	83.7901	78.7318	107.277	156.988	71.4447	98.9145	75.1411	52.201	120.389	65.4178	88.4937	89.7673	123.823	668.913	95.2519	179.887	1680.48	385.301	99.5616	59.9992	264.038	559.145	63.8674	245.638	106.16	118.273	216.102	85.7956	100.824	100.064	120.117	182.256	237.116	733.047	257.252	37.2271	451.116	65.7484
1553156_at	8.05362	26.9249	10.4497	8.55302	5.37735	6.59611	7.02703	10.9047	8.51811	20.9551	10.4768	7.38154	6.60052	21.4991	8.48404	9.98376	11.2825	11.2253	11.7429	32.5169	10.9599	8.70315	10.8043	7.39979	7.62946	9.9746	17.6419	9.25527	6.1913	5.64519	6.05131	8.29303	7.87554	5.63564	28.137	31.6889	7.28714	16.5877	8.82394	5.54839	6.3558	5.87244	7.13823	12.0348	27.3853	4.56585	7.41336	8.51266	58.3474
1553157_at	42.7404	23.6272	26.2154	18.7737	41.4103	7.65395	34.465	24.0501	38.0174	31.1686	27.8049	20.0229	19.4392	37.5766	20.2652	21.8524	19.1069	33.5358	9.91262	18.3222	29.3555	14.7747	37.4289	31.9675	24.499	29.3903	23.6544	25.9493	25.7912	49.5016	34.6293	24.8189	21.0717	35.9252	26.6121	44.3867	46.244	44.3324	29.1532	8.38741	29.8773	26.7137	31.5835	23.8573	37.978	41.5824	22.3281	40.7979	9.01477
1553158_at	54.9998	55.5607	38.0203	61.1559	66.2027	62.8373	16.8288	25.1818	18.2054	35.8082	11.9054	18.9328	23.2589	11.7022	6.51022	47.8895	24.6492	64.8566	58.0751	11.2986	43.9906	70.6175	9.47786	21.0676	12.0888	26.059	61.6821	30.7714	8.30049	52.767	21.8287	54.5979	48.7944	18.7434	59.1896	63.8865	9.17721	39.971	55.9265	35.755	38.6782	66.526	5.37169	30.6922	25.5787	84.9728	52.5329	25.1685	76.885
1553159_at	266.265	8.33476	136.532	193.972	389.256	145.951	68.4433	160.332	388.504	177.357	117.333	186.115	24.0029	33.0523	16.0236	61.6185	93.5814	110.175	200.018	200.07	56.9267	209.363	92.7098	66.8058	47.5721	6.77156	208.13	51.4135	99.2335	31.6258	76.0704	74.7957	36.0153	36.6873	170.352	47.2995	98.4246	149.863	67.2747	48.2977	12.2192	80.5669	315.067	9.75664	73.6338	16.9371	4.23626	149.331	113.33
1553162_x_at	160.701	123.111	123.065	84.0044	108.208	111.132	152.832	109.689	131.244	94.949	163.464	140.871	125.362	117.202	135.646	185.243	144.438	126.018	253.177	90.5116	94.6568	184.557	68.8071	139.806	134.338	138.208	98.4575	114.511	67.2519	113.449	99.8988	138.11	152.145	200.192	90.8114	202.073	150.656	182.582	119.846	79.8694	133.494	143.979	172.981	95.3971	104.148	167.606	231.8	134.428	73.5658
1553163_at	54.8873	13.5365	42.0143	34.73	54.3249	58.9865	55.728	40.7849	46.1288	55.3101	45.9018	46.0177	53.5644	28.103	68.553	79.7811	46.5903	62.0211	66.8099	25.8776	53.6611	69.7217	56.1269	61.7623	57.2423	59.6165	61.2889	14.1341	17.259	51.4963	29.6016	48.0688	13.3011	47.374	30.0826	36.2582	54.1107	95.549	34.2923	61.5214	38.908	63.2964	53.6145	34.5067	48.2039	63.4845	23.4177	66.6157	42.9089
1553165_at	133.4	32.919	50.2039	46.8371	75.8817	95.2217	45.6831	67.1799	73.2762	65.9141	48.1673	64.2533	57.5474	41.5168	35.0952	65.2134	88.8028	74.0593	54.4098	38.3625	54.6658	77.6802	62.2992	64.5094	47.2252	28.0055	39.1649	74.6642	49.5513	95.9292	95.594	56.2657	82.2524	56.8909	80.5962	72.9621	112.137	120.294	76.1031	43.1986	124.362	42.3738	42.1425	65.8659	25.8639	38.5857	36.7042	81.1108	81.1982
1553166_at	23.2902	34.6058	46.4114	51.6386	42.0889	16.2603	75.6478	41.6297	30.9888	13.876	25.7665	33.9891	68.5541	45.1909	16.8992	102.482	46.9229	52.0625	246.138	406.631	57.6155	11.1829	97.1408	13.3016	7.71482	46.3327	49.6632	7.75853	40.7896	53.5036	65.0855	79.5393	83.6874	62.0183	29.8718	187.831	12.1304	63.2088	45.0672	73.7577	17.4077	108.597	32.5576	59.5565	29.7908	80.7326	33.0515	30.2201	14.1353
1553167_a_at	247.674	310.811	229.003	370.834	176.154	240.069	163.625	160.861	133.856	234.435	182.563	170.954	272.997	537.107	467.933	180.697	292.813	360.218	165.097	267.356	296.844	208.583	223.757	359.358	257.243	396.192	323.14	226.117	179.473	343.66	302.71	182.408	215.519	194.397	241.237	264.369	228.867	223.404	448.929	266.737	229.428	413.145	138.766	228.137	249.35	141.261	271.164	270.804	187.033
1553168_at	66.907	5.37826	21.1779	9.11207	16.9696	29.6482	8.48025	5.63703	5.84466	17.5843	11.1376	13.8963	4.46427	3.93331	16.6409	54.5393	10.4139	30.2133	25.3956	20.9851	6.47204	36.8529	9.89143	24.0115	4.30646	5.75503	9.7051	26.3774	5.8483	9.36857	4.91213	12.1082	8.25213	10.4913	9.62555	8.86487	39.3315	7.20389	8.17294	17.4302	52.4923	4.85929	50.468	12.6216	2.72495	8.9408	10.873	20.5953	9.6831
1553169_at	838.607	282.292	191.071	153.364	90.6075	266.64	51.7878	154.216	120.924	181.095	136.845	236.057	1095.35	81.8086	109.066	622.996	83.6138	131.927	2.85823	28.7563	153.953	31.0311	142.773	1639.44	372.128	7.643	83.5287	157.762	308.53	255.14	96.0445	93.3785	189.656	10.4811	501.163	32.242	8.98506	107.988	2478.77	308.644	96.4468	265.464	825.631	149.192	307.644	94.0331	54.0492	43.7136	63.4773
1553171_x_at	896.68	237.717	219.54	161.187	97.9139	262.816	81.2689	182.704	164.237	198.933	132.042	227.796	1241.77	113.136	129.871	692.5	77.1049	106.347	10.2259	59.3943	132.849	40.2937	134.573	1827.69	480.494	49.9465	87.9411	159.698	394.692	354.159	34.2443	129.57	229.593	46.7909	588.52	83.3363	53.0188	140.013	2927.01	410.363	112.463	320.287	970.548	185.768	266.464	96.522	84.3844	40.9191	43.7938
1553172_at	407.732	328.974	311.352	406.502	384.512	304.662	346.75	371.013	422.526	335.284	516.597	304.227	367.125	213.025	231.012	278.553	358.906	262.522	305.11	289.476	274.406	439.856	398.429	248.506	371.993	279.927	370.021	310.831	407.532	327.443	327.709	465.409	457.474	450.677	312.303	517.53	280.988	290.846	667.006	306.75	280.229	505.315	225.649	407.38	431.568	314.712	341.361	334.265	285.883
1553174_at	13.6985	8.39235	12.5522	9.2388	17.9992	24.4829	17.3564	11.1621	19.9972	18.3667	43.9389	10.5942	12.5547	6.86178	6.43546	20.7539	34.3037	38.94	13.5982	13.1146	11.5926	35.4468	6.78995	13.6844	12.3509	9.85037	23.7486	19.5261	10.5777	31.8042	25.2417	5.95587	31.4733	9.13072	6.47278	10.9789	16.8196	13.5553	7.27485	5.80511	66.8482	13.7541	51.6804	39.8692	13.3525	37.9059	11.6104	31.701	9.6225
1553175_s_at	38.9876	82.4427	49.5446	81.2121	66.2272	115.365	86.3659	97.7859	90.6747	35.7648	110.878	82.5076	103.191	109.326	129.105	53.9057	70.4397	66.8433	76.4068	133.974	102.289	165.044	140.602	93.0451	95.104	96.1897	149.731	136.293	50.7972	42.6039	181.654	165.434	98.1294	52.1163	84.3867	46.4306	147.481	110.853	65.3585	74.1593	135.098	94.7349	37.3975	79.2607	104.432	115.061	112.078	147.107	231.791
1553176_at	43.361	13.0588	13.8738	54.0974	20.6518	19.4715	36.5947	3.17455	30.2361	23.4993	34.8517	20.8489	17.8658	33.4778	31.3339	6.6546	11.5303	42.3221	16.811	25.1896	38.5867	44.6953	45.5074	33.7943	20.0354	30.8667	10.3482	13.5358	23.5933	30.5052	20.4851	30.1631	6.52025	28.6868	34.8479	20.4477	28.2819	23.6249	36.4949	27.1303	36.8661	21.0905	13.9851	24.0346	16.7139	21.6911	30.7958	29.9808	45.0464
1553177_at	38.9156	37.3656	38.5929	46.0816	37.6598	137.429	30.7154	35.4702	7.56772	110.03	29.5994	57.7373	124.139	176.04	53.0276	96.726	43.1847	48.3221	14.3536	18.4179	62.1093	105.334	198.683	38.8051	72.0083	76.756	132.977	66.3153	43.2304	47.2038	68.9369	42.4836	214.876	50.705	66.0449	95.8248	345.146	73.7941	65.058	12.879	54.4342	23.1348	7.03216	75.2124	58.1745	55.658	48.0134	43.8688	104.889
1553178_a_at	56.7954	109.967	85.0398	66.3123	81.8556	29.7925	79.2654	51.7532	60.6081	60.2607	57.3389	70.6355	64.4157	54.1306	96.2796	38.9385	85.4823	39.5496	73.9517	62.3131	74.1631	88.1767	180.94	85.7797	116.093	66.9117	74.9402	78.6358	76.2597	85.4955	59.983	44.4419	80.0622	91.0805	65.6923	71.9179	86.1732	95.6619	49.4563	47.716	134.057	59.8935	94.4254	94.8611	116.388	65.5458	94.3024	54.1436	64.9353
1553179_at	8.43101	17.0116	2.98946	1.42527	3.32611	2.54914	2.43068	1.55353	2.07811	14.9482	8.41176	6.56587	27.1602	1.82746	6.73137	2.52387	349.606	3.56423	1.70131	4.67867	3.50747	4.37468	3.21875	4.12764	9.62341	2.60432	3.73682	68.15	2.76103	2.49529	18.7751	2.64518	2.93396	3.53132	6.94273	8.3151	4.46863	22.0489	2.256	16.3874	5.03451	6.98599	12.0039	6.29194	5.34855	1.38646	1.32399	24.1112	30.3712
1553180_at	5.38205	5.55632	16.6145	22.2607	13.9912	19.7139	0.592669	11.8249	1.96691	17.1131	17.9632	11.4595	2.59796	13.3838	23.9954	4.96836	168.82	0.751609	13.0985	8.69232	15.7657	10.6744	1.30744	6.30021	4.09698	22.8363	5.47843	34.6183	10.5048	6.4901	24.3808	2.14253	21.2651	12.5184	1.61512	29.5487	14.6332	21.0974	0.836631	14.4881	20.416	9.07968	16.6458	1.61303	4.76278	10.5451	12.0684	10.2759	15.7388
1553181_at	90.9227	60.1019	57.0702	39.3608	35.6525	60.7574	50.0391	69.101	74.7983	63.1756	41.8818	74.4896	40.0714	62.507	71.0094	41.3809	42.5705	40.7271	44.1592	42.0887	43.193	59.1852	73.6256	30.2821	54.7813	55.1105	71.8118	60.4652	36.04	38.8292	49.5756	44.4022	47.3437	28.7233	66.1088	53.9247	85.9016	47.135	41.616	46.6315	74.5471	50.2546	64.3947	54.3236	52.9525	89.6302	51.831	78.6307	51.4914
1553183_at	20.9541	57.8637	4.99003	40.741	26.7759	30.2427	37.59	21.5707	20.0031	24.4104	192.509	3.18454	44.4065	19.3656	8.38441	154.342	320.909	82.2759	690.419	27.0678	13.6143	5.84749	5.8395	118.271	48.9322	1.7965	15.3752	23.2432	4.64593	1.63095	22.4255	168.17	9.44211	2.60541	81.8391	4.39621	3.76338	2.90877	236.215	6.33944	1.84716	254.779	448.169	3.1449	81.9154	22.8434	30.1255	3.19129	15.6064
1553185_at	9151.45	3978.8	3392.28	2813.44	6058.01	5941.4	4802.57	4056	5927.08	2542.29	3640.51	6237.97	3360.32	4401.5	4637.16	7263.29	13665.7	6103.5	10672.1	2367.46	5766.39	7908.42	8388.36	3215.59	5040.3	4125.79	3484.88	4688.49	4301.42	4574.51	5315.16	6405.32	4460.04	4354.85	4485.17	13999.4	3764.3	12173.2	5049.49	5075.82	6201.51	3098.49	1865.84	2113.91	2765.3	3227.45	3813.34	4429.11	5640.12
1553186_x_at	5584.99	2140.48	1212.09	1905.72	2740.4	2395.24	2350.01	1547.19	2922.83	1973.48	1632.79	2696.35	1748.56	1759.76	2335.28	3263.6	6356.77	2690.91	5586.5	1624.36	2089.89	4357.26	4416.16	1693.53	2741.42	1654.26	1701.31	3210.46	1839.68	2588.33	2310.76	2473.51	2084.59	1561.65	1679.8	7322.53	1691.64	8027.5	2985.08	2154.55	2683.9	1701.87	951.507	1097.6	1128.7	2005.93	1616.06	2139.06	2373.25
1553188_s_at	2.49662	3.49352	4.20445	26.6727	2.77868	4.07653	5.27289	2.55691	28.1879	1.98825	3.13136	9.57795	6.26047	3.60502	9.09812	5.13561	9.06546	10.3934	1.71842	7.6574	3.14667	4.61911	5.30497	3.1766	4.65029	4.87184	3.66003	6.9662	3.81524	2.8726	3.17109	3.17774	2.98055	7.04308	8.64906	35.8908	6.03506	5.32793	1.47508	3.5269	4.83989	1.8697	6.36041	2.41376	3.10828	2.76678	20.5848	6.92878	27.4162
1553190_s_at	33.9267	47.0822	44.7456	68.008	74.5258	99.3367	76.2139	63.7928	52.0988	70.4011	60.5874	59.4625	59.9129	81.6544	93.4698	93.7252	57.5896	125.263	53.6793	38.788	38.0829	45.371	54.7821	70.3252	101.004	73.39	54.8652	105.319	82.0267	59.3508	55.3002	59.0039	69.2527	57.3589	46.3368	56.8335	64.306	73.7331	33.2235	78.5474	97.732	51.0625	90.3849	76.4967	116.697	56.628	51.3156	62.5987	27.2846
1553191_at	19.1112	7.45089	21.7213	17.9541	27.009	32.884	43.4849	10.8198	3.70962	18.1879	22.1775	23.5816	7.24858	22.3725	19.9996	4.55403	3.97547	33.8189	18.473	3.31965	17.4959	76.4572	55.4104	39.7492	16.5725	9.57806	29.8502	39.9382	17.6719	9.64397	13.0342	44.7797	43.5392	45.7903	30.0056	7.29425	28.2512	64.5205	14.4359	40.0545	47.3141	9.04411	15.2561	18.768	16.4069	18.7021	13.2666	64.7098	59.8375
1553192_at	98.8475	80.8999	78.316	94.7781	88.1554	70.4159	113.029	136.572	61.5007	101.072	53.5042	51.5832	45.824	50.0304	17.1288	70.2932	66.0163	45.3809	20.1217	35.9241	48.8281	58.4513	47.3439	54.1147	58.8853	61.3187	54.2955	64.89	64.6364	112.989	99.6707	52.6506	98.7147	21.6161	73.3044	35.4263	61.5256	89.5865	49.8062	68.2854	71.0324	50.9354	90.3233	53.0305	35.6726	38.8997	66.5945	75.8981	65.0338
1553193_at	46.6303	85.0422	46.2765	58.2641	53.6676	100.638	82.9377	46.6398	74.2371	86.2907	52.3325	63.4216	36.8405	50.8071	32.9248	34.9365	48.0677	38.3998	32.903	78.0367	55.825	119.78	100.87	101.849	85.1188	70.2283	60.3053	113.671	59.0128	56.5518	82.7222	66.063	82.7055	36.4662	35.6487	49.3264	54.7474	65.3618	76.1638	50.2208	63.4255	38.9115	96.28	100.774	62.6345	57.5752	38.1865	58.5623	96.2458
1553194_at	14.345	4.68415	26.9482	28.2934	49.3869	27.2998	160.302	58.0711	14.3225	23.165	148.639	40.6219	17.8205	42.6455	85.4854	45.7322	54.0857	61.6584	11.136	31.431	53.6712	105.751	38.95	16.4307	107.537	7.31431	122.68	21.9423	64.8826	46.3743	43.1723	74.2704	23.9828	70.3076	56.7215	59.4803	46.6733	46.7294	22.5604	50.8545	44.3054	0.868203	17.7328	29.7009	41.3862	53.0556	39.8848	27.754	204.203
1553196_a_at	5.09147	9.17084	2.85831	5.77472	5.23121	9.44298	5.86052	6.18836	2.80857	2.29319	8.6286	6.57827	3.35283	5.55772	5.32079	8.19558	6.96893	4.20949	1.19281	7.61231	3.08162	11.8198	9.94168	6.4308	5.76641	3.08886	5.152	4.04214	6.05194	33.4084	6.7697	5.65711	9.64729	5.99902	7.17795	11.8902	10.2201	10.0229	9.30524	3.34099	6.25228	10.0951	5.20642	8.11796	2.47918	3.33755	2.38493	6.17966	12.3817
1553197_at	32.0638	34.9177	9.90237	50.2485	21.5707	30.2407	39.7719	9.38575	33.9612	35.3312	34.2284	41.5836	11.8782	23.3313	16.3077	58.8524	31.063	24.3336	17.1258	21.4519	4.06448	28.3489	30.5371	28.1033	28.4802	50.9866	37.4844	22.4434	28.7329	23.3324	36.4964	20.9909	20.8208	41.5182	15.3758	28.3209	23.6909	31.4233	8.26666	4.07884	5.02194	39.532	34.7202	17.748	40.6335	8.08121	17.9276	35.332	12.4107
1553199_at	19.0994	15.0876	9.18418	7.41346	2.66707	6.31708	2.90171	3.23121	14.5743	11.3785	17.7446	20.254	21.6247	3.5837	21.8022	29.0575	2.2402	1.61747	27.8865	3.04809	0.832995	7.34095	6.77216	4.15881	3.82748	4.93586	1.43433	10.149	10.5542	1.26289	15.6724	18.8957	5.34087	9.79549	3.01069	24.4926	22.2264	3.03798	20.1034	6.03668	6.30265	16.1194	10.158	4.73022	25.3183	2.61582	10.4045	5.37383	21.9855
1553202_at	29.2093	35.555	6.20051	33.303	20.2276	58.8643	29.7515	62.8629	2.29143	5.14055	20.3872	109.452	1.57579	10.4093	57.4614	32.6946	120.565	88.604	38.8594	16.7306	7.32947	220.425	37.3136	76.3945	61.4613	13.8585	97.2028	8.8076	37.9617	2.69109	15.5471	41.246	3.04853	2.38737	13.5702	10.5358	40.9426	69.5787	99.1627	159.144	3.5694	59.0368	67.0778	16.3541	12.9107	36.6173	70.5391	47.0965	60.0692
1553204_at	24.9336	26.4719	55.4151	35.5907	32.4817	44.7207	40.0074	28.7714	37.2895	33.7849	76.297	40.1993	64.3969	42.6909	24.7663	64.4668	4.12326	45.2	17.1573	10.2199	13.9538	93.9165	58.4014	23.8995	15.892	51.7496	22.3486	84.1109	21.1398	42.6365	48.9764	19.3297	36.0257	45.2445	19.0878	77.5667	78.4583	42.9814	22.5618	58.0696	26.4722	33.1735	52.2665	41.6051	6.01759	12.308	36.9061	7.32097	60.9331
1553205_at	177.411	64.3165	36.4964	121.79	86.1016	167.493	133.532	97.349	105.777	55.8611	109.374	57.4534	43.8635	159.587	74.4375	53.8346	101.845	114.172	38.8688	97.1384	132.485	135.181	131.362	57.4389	103.912	106.726	105.328	153.572	127.155	121.417	115.454	105.29	54.5478	78.3157	112.908	91.092	53.635	160.207	60.4003	89.3174	140.898	82.4026	64.6123	92.5538	143.463	115.643	95.1039	45.3514	87.7024
1553207_at	38.5818	56.7221	49.052	19.4722	24.762	9.61022	38.9447	10.8428	62.0241	12.2616	5.64955	48.7308	33.7315	34.1857	52.7693	42.418	14.0843	35.5689	58.3939	41.9401	57.4439	82.7968	12.3618	26.6493	17.1944	86.5924	26.7516	11.7096	45.3065	59.995	23.0444	40.1815	28.9922	86.7715	60.8441	28.6943	11.0588	6.96048	89.501	31.245	27.5242	8.92976	49.147	36.8731	46.9757	85.7763	75.8045	36.4831	58.3097
1553208_s_at	53.5446	62.4243	14.5258	27.93	67.2045	27.0541	62.0661	88.3476	39.9358	66.6706	57.1538	38.243	48.0007	43.7093	65.7976	28.3555	8.36491	77.241	67.3652	20.4453	35.7419	44.4596	59.7663	34.4661	56.635	32.9537	27.2224	46.0211	44.5752	71.4146	62.1808	45.7072	21.0997	57.2295	28.2559	53.7628	81.9778	53.4306	54.4536	53.3913	43.0478	34.6976	63.1956	39.4459	37.8003	23.2237	47.3362	64.8778	61.9168
1553209_at	12.8662	40.9722	9.31255	36.7602	21.6767	34.4971	28.9785	29.3163	19.193	30.0658	65.2917	52.9172	52.7316	44.4887	12.4078	54.276	54.2627	34.1315	50.0938	1.32579	48.068	21.6768	33.7387	46.1832	12.0252	26.9877	7.60695	23.4269	30.7959	30.5255	43.4605	31.0529	2.51149	51.9774	35.5563	16.4894	27.8633	40.8879	4.52667	41.7591	36.4073	21.4721	48.3395	32.2217	45.985	52.6453	33.0474	24.8299	89.3618
1553211_at	116.943	78.2571	69.3215	113.584	134.236	101.665	188.191	6.18095	39.0245	49.7167	33.2056	59.3207	3.06079	70.0232	255.67	53.2027	19.468	42.9533	16.268	11.2442	2.86682	202.133	8.15542	2.20329	23.9555	1.2964	96.56	24.0846	28.9413	18.0697	53.9089	81.2352	2.70339	2.53906	75.6321	131.571	17.6289	74.2514	134.552	3.70138	5.14629	23.113	36.2513	60.6522	10.5818	86.5367	19.6737	38.5153	30.4703
1553212_at	61.6084	45.0063	21.2245	48.7859	44.2141	35.5064	34.2257	39.0905	19.0701	31.7786	53.016	54.8042	50.9914	53.1153	27.2426	49.2792	15.8864	54.152	25.0546	37.7505	30.1932	23.578	45.2202	45.9789	31.1007	11.7433	21.6863	37.2122	39.6465	40.1566	20.9836	48.7156	41.9987	47.0179	36.0814	55.3432	43.4039	55.2422	41.7162	23.6301	57.1087	20.6549	34.2691	19.4177	38.5254	28.1547	21.6005	39.051	17.7446
1553213_a_at	4.81943	3.6764	2.5545	2.05107	3.57896	5.13015	3.88637	4.07722	5.07494	3.7323	8.30675	1.44836	6.26544	1.57322	1.33986	20.2214	1.77222	4.10676	3.43537	3.40624	6.04365	2.23912	3.23481	6.78278	3.24072	1.27532	2.04278	14.1153	16.1613	3.44802	2.05103	4.8197	1.66027	1.78638	1.38952	1.9972	12.7823	1.65771	5.02194	1.98054	4.69429	1.31778	10.486	1.8149	1.87462	5.12747	2.52376	2.2756	2.42931
1553214_a_at	100.3	35.3369	19.2786	22.5996	39.4558	33.698	39.9326	28.459	29.6566	13.8521	9.2217	32.5354	21.8916	13.7266	31.3589	9.45917	36.4278	45.476	17.4245	15.0452	15.4436	115.93	34.0904	13.1138	29.9742	22.8575	34.136	58.1669	32.9368	37.9846	24.2979	49.4103	34.5386	30.4467	41.2548	30.6297	20.4706	34.7083	15.3756	27.7237	60.928	15.6416	24.7793	20.9402	31.969	37.8369	26.6865	34.6798	18.821
1553215_s_at	149.608	73.2161	49.9495	44.9092	55.9012	88.8123	135.81	68.0489	67.6721	17.7412	48.1737	91.7533	9.94641	17.4772	48.332	83.6513	50.5645	122.889	46.0206	11.4446	41.9053	216.774	54.6663	56.8118	57.7526	33.3761	61.6884	109.642	76.7375	59.1721	87.7915	83.6021	122.222	85.8344	48.0569	69.6906	57.0712	157.829	55.7879	43.9694	101.963	26.1698	107.48	30.965	90.2551	9.26332	99.8355	122.938	62.6749
1553216_at	35.8527	39.3381	75.387	41.3733	58.6933	51.8006	50.1842	55.2455	45.8723	51.8176	49.7054	47.285	29.1371	61.6987	56.9674	60.7095	47.1489	59.3176	73.8468	39.3603	53.103	59.4776	72.2428	16.5033	52.1265	26.4656	63.7923	26.1252	35.5725	18.7171	51.6268	64.5876	55.5679	6.52405	43.1634	52.4348	39.6325	68.1549	65.4861	71.0944	47.0147	35.4152	65.346	61.0619	23.3165	19.0218	52.8889	47.751	52.2585
1553217_s_at	52.099	59.966	59.0999	69.7186	72.3512	80.6605	63.9295	53.2974	84.1156	63.3395	60.6251	64.3568	71.1441	65.4559	48.7613	92.3583	86.8704	57.5917	77.4962	65.8695	22.8992	53.454	73.8435	48.879	53.9502	46.4724	90.465	68.1667	61.6326	43.6486	59.5247	77.1014	81.4188	48.5171	52.8164	86.6319	62.4041	68.7353	75.0206	72.9277	73.0974	40.878	55.44	74.781	62.2374	31.9936	27.0561	63.106	86.4792
1553218_a_at	289.35	303.113	598.994	827.797	425.184	484.607	757.78	468.853	319.611	686.629	287.402	472.824	656.026	417.014	539.699	280.874	405.692	801.016	515.283	432.45	388.255	479.791	293.288	506.255	653.814	385.716	609.665	327.795	601.176	435.671	505.314	466.074	412.612	321.492	448.072	539.874	550.164	415.478	404.291	449.506	439.35	355.951	443.433	375.598	182.204	343.437	472.05	581.6	572.104
1553219_a_at	11.1996	22.6391	7.69132	9.67869	1.48823	24.6128	4.95773	4.84516	14.3971	7.0498	7.89881	12.9243	4.181	5.11273	6.19467	28.1264	40.1724	52.6179	16.6663	6.62322	30.9155	5.29775	22.1049	5.40385	5.17953	3.91082	3.09101	9.52302	18.4182	15.0887	2.94645	2.81943	8.00641	4.43009	5.23572	5.59924	22.7036	5.77651	26.3356	4.45342	5.67109	38.0208	4.43371	16.5942	5.19079	2.4862	5.7505	35.1283	35.8893
1553220_at	257.938	252.335	84.296	100.385	95.1873	112.831	101.81	162.293	156.289	127.782	105.899	129.849	88.0563	163.692	113.685	98.0981	212.277	109.718	248.244	91.2765	116.991	134.155	161.944	93.7416	123.823	122.531	112.258	195.758	95.7358	183.306	143.89	89.9057	141.329	77.5005	125.548	389.759	115.755	146.855	127.304	142.606	95.2099	163.11	121.813	140.521	94.2825	148.377	143.953	140.841	93.6447
1553221_at	66.3801	147.369	111.591	85.4826	116.301	93.0127	193.948	96.4021	61.1849	119.405	169.927	84.9557	109.717	43.1535	95.1591	139.862	125.034	116.199	46.2443	64.69	143.859	108.72	111.736	90.6022	134.451	69.5725	57.1368	102.176	98.9943	110.778	53.9691	149.726	65.9884	25.3279	101.977	70.1706	164.651	92.3924	116.752	85.1656	112.949	89.2709	88.3345	122.423	105.913	62.3545	106.035	90.0954	108.495
1553222_at	91.3137	133.904	72.4183	199.949	145.443	38.0075	123.099	61.0367	32.8167	160.728	105.064	136.205	108.433	70.7931	168.987	99.2021	139.626	143.435	169.993	21.7008	127.941	155.158	122.348	59.7997	183.208	127.089	60.4027	126.715	176.557	90.1133	143.631	128.33	88.065	215.756	102.105	82.6261	251.174	185.686	21.3565	94.2234	213.076	164.012	108.126	134.816	134.268	180.499	123.39	170.063	137.683
1553224_at	64.837	29.7815	40.9469	31.4447	33.6751	48.2115	37.2818	57.8388	74.2889	33.1249	55.6187	43.6917	81.006	49.3854	33.1513	66.8079	44.3535	38.6109	23.4765	22.5697	85.9916	43.5561	36.1392	31.7566	36.1402	80.3235	43.3286	56.0344	55.2976	52.21	50.2758	66.6184	59.4121	39.1914	83.1783	40.8616	55.7714	26.6512	46.2097	44.2596	42.0093	28.535	5.18262	28.1551	43.1767	29.6429	44.5385	51.4624	51.5607
1553225_s_at	271.413	155.476	80.6115	122.555	183.455	142.59	203.971	128.357	141.233	152.276	134.221	122.581	44.9568	123.714	92.999	189.086	231.729	152.384	105.785	53.5153	183.913	127.665	188.372	143.605	184.357	127.386	123.586	97.2833	44.0324	120.419	162.409	143.519	157.032	60.1248	154.013	128.194	138.011	95.1459	159.031	163.787	158.46	136.735	71.5743	114.169	81.9029	105.86	62.557	143.14	135.6
1553226_at	32.7471	11.2794	28.6698	4.66681	26.6527	37.7625	11.8578	2.11501	25.6274	21.5291	8.86697	5.16058	47.2248	1.98108	36.1357	55.5753	6.45384	7.64006	12.9518	37.7056	9.76648	2.88773	32.7707	20.7976	7.08194	29.7519	31.7113	3.2696	22.2338	19.4863	16.7694	7.94425	21.5034	17.6465	45.0418	49.3709	5.47166	26.263	40.916	39.6415	8.30093	5.248	19.4265	35.2765	6.11538	35.8333	25.983	44.6538	25.6026
1553227_s_at	315.41	543.454	267.828	364.075	433.983	352.82	318.775	544.607	610.716	557.439	312.389	303.985	225.719	305.91	479.318	178.131	526.176	338.576	475.666	154.588	446.187	361.99	203.088	284.413	538.233	276.096	399.063	289.454	306.798	366.324	401.118	277.99	293.652	329.427	356.46	240.3	348.893	406.055	236.122	272.198	381.718	314.227	423.571	397.345	271.2	341.272	145	296.659	392.179
1553228_at	6.96102	29.4105	34.1681	25.2816	30.435	41.0547	97.6129	40.0087	57.9251	35.8552	78.2641	50.7667	47.8999	48.9533	22.237	34.9534	26.5331	25.851	73.3144	52.6966	55.5491	392.428	31.7647	43.4411	52.4964	43.9704	89.9618	28.9745	58.924	38.7253	33.3421	34.7812	53.3405	9.80885	78.2144	59.2809	39.9132	63.8181	58.4698	93.788	50.487	10.3548	28.9104	37.6536	38.7911	50.9681	28.9701	64.6317	174.714
1553229_at	9.2176	155.272	115.359	42.6842	168.34	183.802	90.5447	54.6015	155.181	178.659	84.5935	71.148	49.6536	76.0449	168.624	68.6564	124.118	83.7296	164.952	59.184	98.103	150.878	17.4321	43.8168	147.547	92.2658	97.8683	100.627	107.503	140.64	159.932	113.878	103.922	90.3743	129.781	95.258	179.461	72.3069	215.216	154.395	81.703	133.585	168.462	115.075	105.139	102.413	82.5018	195.671	165.486
1553232_at	65.8545	49.0318	2.7827	33.684	36.0637	31.0293	45.7821	27.9511	48.3772	40.6416	43.4474	37.897	13.926	64.7531	101.516	40.0195	49.3935	58.8488	78.3856	17.3167	34.87	79.7164	69.8315	44.6134	56.4999	38.3051	69.0143	70.1952	37.9917	56.0355	93.5811	37.709	83.4328	26.2805	59.6848	10.8684	9.47841	27.4385	35.4447	3.20915	60.1461	50.027	43.0998	53.6219	54.8288	40.2137	38.75	51.1272	41.1699
1553234_at	71.3406	65.3689	56.0519	71.8102	37.7795	53.1441	45.3049	55.0887	55.2768	40.7614	46.4381	50.478	48.361	51.2042	40.3351	64.7767	88.6531	59.052	41.0879	19.3048	37.3688	32.2171	40.6093	33.9883	29.2745	55.4048	55.4645	49.5862	55.666	57.9136	26.8125	48.0716	44.3125	44.3516	26.6647	52.2338	63.9484	62.1143	13.0902	16.5339	80.6247	9.90906	44.6067	40.7384	23.8341	36.0715	33.866	28.3655	81.3416
1553235_at	5.46258	73.1649	10.5505	119.293	36.9516	33.8686	74.5021	7.28749	96.1179	7.19023	65.3354	32.7027	30.5988	10.8462	14.1782	10.7377	6.0771	71.1322	44.9137	50.5835	35.0632	8.11301	71.7773	37.1047	72.1873	3.89281	4.2518	61.1164	22.9547	105.842	37.8334	5.93713	5.87741	9.57583	43.4229	9.20817	36.5851	8.722	42.0782	42.5522	53.5661	13.458	16.6136	51.973	4.13325	3.31553	42.1393	28.7463	6.22767
1553237_x_at	2.68416	142.602	74.446	118.146	69.1425	78.8724	75.3532	66.0095	74.516	37.5284	75.0413	82.7515	36.4514	42.9941	51.5644	74.259	84.3709	105.238	138.868	84.9908	21.7557	22.0663	119.918	50.2324	89.8208	30.5325	53.7158	90.8727	21.154	83.6642	38.9259	35.4815	71.6319	4.26134	34.5744	62.7503	67.4081	58.5527	70.0157	73.3149	113.364	55.9982	34.0451	63.2184	23.1389	36.7681	57.0459	109.491	74.6249
1553238_a_at	16.6917	114.292	77.0759	121.374	75.8021	83.1414	75.853	16.5238	77.7264	85.955	80.5466	121.032	111.225	95.9585	84.1385	121.415	73.0221	62.6891	74.5183	96.2473	111.43	114.305	108.632	65.8708	94.2989	107.85	61.4636	84.6535	45.9001	99.4434	50.0146	70.3052	64.6953	55.3992	86.1291	85.7671	57.1904	94.0791	61.7332	42.262	100.194	93.0667	77.7884	37.7038	108.094	130.503	55.4068	26.6998	102.203
1553239_at	51.7005	55.4878	47.2171	56.947	68.2822	58.3399	52.8247	64.4572	47.2495	73.6034	66.144	93.2102	56.1311	68.3527	94.7969	36.7976	43.3879	80.5301	82.2052	17.0155	60.1712	91.7988	110.912	52.1523	31.3273	42.2231	82.2975	31.1295	57.8621	64.577	65.6539	18.0388	11.5608	69.452	24.7044	79.5958	116.496	112.592	49.3345	38.3816	91.5573	62.9738	86.9641	56.7852	47.7867	39.4004	63.9373	29.5078	83.1989
1553241_at	66.4479	26.1628	32.6279	32.5323	34.815	53.5158	46.7434	22.7077	49.304	31.8799	52.3068	54.4581	74.6423	32.3622	45.4601	32.3819	49.9046	47.4095	21.5895	26.0312	61.6379	39.2794	6.51559	26.9736	45.8805	35.388	37.1944	50.7055	39.8627	49.4898	36.3166	36.1006	25.6463	8.62475	46.2086	30.8833	10.416	16.3845	43.5132	48.0507	42.7221	41.2978	39.7114	30.7645	34.609	44.8018	38.661	12.5415	47.1767
1553243_at	28.8587	133.476	126.873	53.9793	69.8877	142.029	146.646	154.147	78.8919	109.045	201.469	76.709	29.3891	131.393	158.207	109.558	93.2581	142.772	60.2541	44.3083	84.8004	252.662	175.829	57.5501	416.429	59.1807	131.893	357.957	95.6595	157.033	193.184	66.4883	112.215	38.5474	45.3083	56.0481	475.965	202.339	81.2265	114.543	88.1476	48.3098	37.8909	125.117	49.4839	119.465	46.0217	277.677	799.092
1553244_at	33.1822	46.3287	28.8455	31.8326	23.0599	51.1397	48.0195	28.8609	56.5466	4.76457	60.7323	40.5701	46.3385	25.4364	24.508	96.9499	26.9934	19.6755	27.6601	51.6108	55.8975	32.7454	115.212	77.775	6.90028	54.225	21.9884	8.06947	45.4812	31.0397	49.4534	51.7754	76.6154	28.8074	46.67	71.6696	18.4116	24.503	84.2279	49.7514	59.2083	93.9478	74.5726	88.6359	56.9012	39.3982	49.3249	53.8524	38.198
1553246_a_at	52.8563	68.9639	76.2456	38.1757	47.9503	48.9548	6.36163	68.0549	44.1766	17.9647	75.8739	29.6962	51.5235	43.757	44.801	49.0904	21.9848	71.6058	39.6252	24.4951	63.8864	29.7105	71.95	12.1327	21.1757	27.3529	36.6307	58.0749	26.7941	40.4266	31.98	5.09583	14.9736	49.0932	25.4457	47.1748	7.38067	31.1659	29.3782	37.2402	39.5286	39.5169	26.7406	26.353	48.6131	53.5808	47.9807	62.2362	19.7654
1553247_a_at	69.6921	59.5394	55.4036	60.6649	89.0011	75.4379	87.5283	112.218	93.1812	79.0762	80.1041	68.7358	29.0054	66.4156	56.2392	51.4674	48.9946	39.8636	51.1361	23.5044	49.2677	89.4463	43.6286	63.6442	72.1746	24.6646	84.4137	72.2651	58.5857	83.9957	60.2629	70.4971	36.8831	29.1599	59.8187	42.6983	113.251	56.3032	58.2659	70.845	67.8264	27.9887	106.485	100.445	31.7186	69.0735	27.2858	32.6279	82.8514
1553248_at	154.789	65.8565	76.3273	31.4732	77.8553	120.701	45.9612	134.298	54.4461	80.2435	109.735	98.6616	114.921	60.9093	80.7883	193.785	167.814	118.207	147.755	46.1751	92.4638	107.558	175.665	83.5156	160.973	51.5643	106.331	55.8156	59.4664	119.538	106.635	94.769	77.8684	50.6206	147.762	72.5356	92.3136	132.03	115.689	75.6224	117.857	99.9513	47.0147	45.0697	7.68209	71.9105	127.43	152.036	75.5379
1553249_at	58.8192	30.7714	2.18182	3.49415	5.16845	19.9511	27.4067	5.12075	38.1867	3.36222	3.70301	25.1514	28.3105	5.96688	16.0393	39.0114	19.1011	17.8957	34.7592	12.189	6.34845	4.48323	7.51844	10.4163	14.2502	9.30743	10.1679	20.4657	11.9123	10.1254	2.81112	28.2697	8.30099	43.2361	8.0736	26.2483	4.23807	11.7736	27.2856	10.7091	12.5562	12.7126	7.34367	10.0543	18.3274	39.2735	3.00687	14.7069	16.0814
1553252_a_at	467.689	609.151	279.727	446.928	460.597	437.767	525.18	358.323	434.834	445.266	523.045	476.503	239.117	267.338	403.687	302.997	297.027	510.463	445.491	271.943	443.95	470.522	282.008	493.94	235.334	561.112	315.79	471.608	363.907	426.005	348.884	367.158	427.412	274.037	417.172	316.7	266.547	610.296	369.804	400.597	266.819	744.317	580.891	353.249	190.695	525.526	288.442	492.799	311.558
1553253_at	144.117	115.204	177.79	108.76	97.5823	146.575	137.349	125.561	100.113	140.562	68.4718	60.867	131.529	95.7891	122.375	130.912	82.2374	69.061	98.3501	92.1732	124.747	74.9229	93.4917	77.1184	99.0438	133.482	113.647	137.096	163.88	16.3195	95.0771	173.509	101.838	107.998	100.203	101.706	122.375	104.864	76.2794	82.6798	115.413	104.427	79.9422	134.257	112.246	92.1672	141.9	131.457	83.0217
1553254_at	47.572	33.3817	61.0299	7.42179	86.0787	0.95958	29.7236	29.0945	86.3997	29.5526	59.704	2.64183	1.97683	14.3518	1.45298	18.0354	47.2577	6.93109	13.2123	18.0552	25.9539	31.6744	34.2623	8.29223	34.3288	2.32597	20.9541	16.9556	5.39053	18.7824	2.44668	12.7072	27.2887	0.632492	4.54786	32.5133	7.33501	39.0474	84.0195	33.7573	10.8085	74.4558	21.8981	31.2893	27.8915	40.1502	11.9823	13.0795	22.2725
1553255_at	30.6099	38.1251	8.04931	11.3989	16.7415	14.0791	9.35072	10.0164	10.1418	15.7198	28.9087	11.379	33.4161	25.7524	34.5586	9.77702	3.36798	6.80141	17.9596	7.41215	13.2659	14.5289	32.2348	15.1335	25.5104	7.5395	7.72528	15.4053	20.9371	11.9098	17.4836	45.4246	9.6576	9.54268	2.58106	8.69645	36.0232	27.6107	32.8525	20.6872	8.79093	5.57533	11.0731	6.79916	5.38909	14.8139	6.31311	8.7841	15.1912
1553257_at	7.12637	11.7873	11.8947	5.73578	4.47653	10.0156	7.31199	10.0838	10.0411	11.4081	8.42369	26.7148	7.13281	60.9517	12.474	7.29035	12.3497	8.28405	6.69568	6.19755	5.47565	5.2169	49.0454	9.00054	15.0897	5.88954	4.62957	13.092	6.97391	13.9372	3.79605	4.67266	10.9616	16.9514	11.403	8.94298	19.7341	10.6235	8.53827	6.10931	5.83433	9.94316	14.3475	17.8561	5.50947	13.3939	8.64998	35.6503	6.35345
1553258_at	6.20456	14.0963	7.81896	6.7386	8.79555	8.27432	6.57867	8.27391	19.6584	10.9385	14.5913	14.4109	2.51096	5.06323	4.95368	7.822	6.39757	26.7408	22.0991	8.42341	31.4043	6.56656	47.3242	4.97948	9.29614	6.23141	3.68722	5.03576	19.1106	9.22779	2.01233	13.7743	4.5266	49.8823	4.35403	8.8013	5.3151	4.92492	5.87993	7.47373	14.6169	2.33768	11.3586	3.69694	10.2381	35.0202	6.35647	4.666	7.40925
1553260_s_at	284.703	22.3835	19.9373	24.8003	111.196	28.2744	58.5017	59.4002	110.267	105.865	50.6943	10.0389	7.46498	29.2393	21.3704	58.8004	40.0593	543.311	177.995	18.7099	36.7901	67.3932	10.5266	240.408	13.6723	14.8256	56.4194	35.59	27.5411	35.7297	47.4738	132.361	55.8157	38.1122	63.3182	125.047	18.667	33.7535	279.538	259.698	68.0629	44.9078	107.891	20.2238	44.3987	25.6046	71.2674	61.8277	81.5693
1553261_x_at	16.2308	4.26854	9.29363	7.57527	18.3292	8.71377	0.393128	7.37005	9.01356	22.921	21.8237	1.97517	1.60274	5.94535	15.2215	32.5742	32.8373	30.7824	28.3271	17.35	23.0094	6.62006	16.9065	23.1396	2.06356	21.4905	2.77389	2.39031	5.16074	6.12365	20.0644	17.0071	23.9637	16.581	22.0001	2.75101	31.1364	11.6387	12.8852	25.1847	2.02063	12.8415	37.4689	13.2725	1.30975	1.33501	23.5206	26.0653	15.1017
1553262_a_at	79.1627	70.6067	99.5375	45.0478	45.6245	63.7795	75.9275	40.8592	13.759	76.8103	46.9058	63.3383	46.4837	65.0956	22.6672	32.6935	20.3218	84.2499	29.3756	57.2952	72.0137	10.3265	6.45469	64.7882	72.9657	23.2235	7.35765	137.507	23.5437	47.2652	44.7955	74.7109	91.663	29.7626	85.9454	97.4005	47.2426	5.90138	21.4378	40.8978	210.703	15.7313	115.42	154.039	27.6451	72.86	90.2569	81.2851	21.8482
1553263_at	63.7024	116.719	125.839	77.3185	73.5514	77.4904	96.2633	65.7083	105.299	44.4033	129.85	80.7861	92.0382	71.5138	60.8594	130.614	73.9637	43.2698	57.4621	98.5269	89.1328	97.2619	118.913	131.279	124.503	133.249	94.6329	133.744	66.9604	83.742	80.5293	126.941	112.644	36.8015	60.3867	45.3399	100.084	76.2071	96.1735	114.113	79.2333	121.522	169.562	66.1332	45.9873	131.034	178.168	128.217	119.046
1553264_a_at	46.5676	26.0032	10.1348	20.2651	22.515	46.6262	12.6154	63.0174	16.1939	42.6595	41.38	49.6578	13.5727	34.3759	70.8363	13.1129	31.329	11.9636	43.8466	6.17354	36.178	44.9977	36.8702	6.46729	37.471	16.8069	72.0233	68.6501	9.01869	49.1879	46.1215	13.8715	19.8091	54.8695	14.5709	14.2419	83.8601	53.2333	32.5536	37.6952	12.0934	13.3757	40.721	16.0761	7.63525	4.34693	76.9975	33.4753	6.85688
1553265_at	44.2099	24.2809	25.6793	1.74122	31.2171	24.1445	17.7888	18.7622	65.7872	33.0715	32.3267	47.7758	19.7136	2.85396	31.9135	21.2052	19.0698	37.859	16.7155	8.4563	17.7082	60.361	3.83661	32.9102	8.57264	32.0799	16.9874	8.18993	31.7234	11.3488	43.6902	25.3392	12.5843	34.6815	19.0799	28.9173	5.66717	2.97883	18.263	17.5278	26.73	29.862	25.8345	20.6267	20.6291	7.30658	22.3601	28.7384	12.7852
1553266_at	19.4772	1.09712	2.66224	3.35645	9.92933	14.8409	1.1116	3.70166	8.72707	3.07302	13.0057	19.2884	2.06324	6.14808	9.9972	18.4927	17.1846	8.59326	26.3384	13.0691	17.9971	19.0179	19.2177	8.97327	17.8953	1.77666	0.725509	7.89707	0.561967	17.1922	9.57924	5.55395	8.81879	3.39258	14.3311	12.1323	2.0018	5.61512	5.40834	1.12299	2.90211	6.36609	3.82137	13.0962	2.19215	8.23759	0.818276	30.071	9.0379
1553267_a_at	22.9581	16.7888	24.5088	5.63996	1.81248	23.6073	22.3115	11.8843	4.85191	1.95028	0.779082	7.58877	17.0616	20.6464	17.6707	2.19747	28.0506	31.87	16.7585	10.2586	15.1031	29.227	43.0927	2.47415	29.6401	32.0653	15.8793	21.6939	1.05404	21.8828	3.61569	9.02985	16.0255	1.72133	11.8896	21.4427	38.984	14.8854	19.447	14.125	2.10191	32.6149	31.4407	1.98629	24.9344	2.6298	6.03386	6.73173	34.5945
1553268_at	38.829	21.8861	20.9996	17.4312	41.8857	21.2219	35.0141	6.64165	18.9806	40.8814	6.1955	5.23983	16.182	21.7203	3.31379	7.55361	74.9204	29.6709	6.15744	32.3203	4.30001	43.6293	36.9605	1.1055	48.7203	32.7615	6.63396	11.9123	8.54966	8.86381	11.6741	10.3535	37.4672	53.6505	4.42267	55.9421	38.9796	19.4337	36.7956	29.246	33.6112	22.2166	67.8107	8.00175	39.6805	6.59384	34.6811	16.1923	32.0475
1553269_at	64.1547	343.865	162.293	144.521	90.6636	121.004	99.1716	52.7707	173.698	58.2289	219.742	86.808	85.9463	74.3819	522.723	128.305	104.001	156.971	107.394	59.2874	109.309	55.1744	111.362	363.481	222.918	67.3788	67.3513	106.054	191.418	76.9484	95.843	50.12	108.992	57.9632	156.909	95.318	86.491	62.4335	293.67	219.265	107.227	135.564	102.017	161.132	47.3831	33.8855	272.19	78.9597	97.9555
1553271_at	107.912	57.9301	47.2446	18.1035	38.4746	109.888	67.8316	96.3657	71.6292	42.2108	63.2841	56.2829	68.1221	57.2507	76.2102	127.273	162.806	133.836	52.5872	35.5136	102.673	112.414	139.076	66.0187	68.269	246.646	130.68	103.018	98.9273	109.653	256.897	251.326	77.6567	241.167	134.66	183.293	109.975	141.863	71.6598	39.7627	190.395	31.1749	24.6536	114.863	49.0233	59.6776	47.9525	71.7117	107.168
1553272_at	66.6297	51.2033	44.2468	13.4817	32.4338	79.6395	72.2803	9.31704	42.6363	44.9502	99.4281	30.8566	54.0851	33.6309	44.5573	12.1104	72.0651	47.653	29.479	55.3103	37.5826	72.4065	48.9696	85.8353	8.31536	54.4211	51.5076	56.6852	59.4578	38.9323	50.1841	69.9325	35.0985	60.5641	74.4726	52.0695	44.1503	7.32684	49.0153	54.1438	80.9809	48.6807	19.387	56.5247	42.7143	72.4505	44.119	76.3167	49.4443
1553274_a_at	612.239	421.053	288.473	257.25	223.553	425.558	281.468	351.436	384.3	322.807	305.199	352.687	418.132	317.552	438.946	422.463	600.917	375.936	447.74	405.437	403.021	562.854	404.967	434.218	419.332	388.81	276.535	419.456	356.259	379.341	349.79	405.856	462.81	703.293	419.951	538.042	394.637	468.16	434.902	378.137	378.738	480.947	328.402	427.508	554.371	363.688	579.521	490.069	456.418
1553275_s_at	107.84	42.5132	30.9276	31.064	117.231	37.607	131.561	74.5317	151.47	38.1186	89.1906	67.5837	175.587	48.4564	27.3048	171.047	61.9205	70.5683	87.3531	25.0439	289.937	246.137	201.117	77.168	27.0537	227.032	113.004	72.0076	154.712	45.6452	279.319	331.709	151.452	210.833	322.381	96.8588	74.3193	200.105	86.7783	69.8885	346.667	80.7267	36.7137	114.173	156.631	119.335	123.94	73.2438	154.233
1553276_at	11.3439	1.02215	0.900908	2.98215	2.60649	15.159	4.48379	2.66301	13.8876	22.9723	3.42781	1.7323	3.7573	12.3832	2.63558	19.9245	0.667331	0.548549	2.71597	6.15831	15.1547	3.22522	2.08572	3.78476	0.868175	16.5071	13.8214	15.293	0.597755	9.85289	0.904253	10.1953	1.97397	1.57276	1.91369	2.66129	18.9285	1.21394	1.00114	33.5125	18.2502	6.38724	1.54137	1.47723	7.34059	16.7942	22.0406	1.00269	2.47659
1553277_at	20.9197	12.772	13.7578	11.8908	18.9156	38.6212	33.0754	10.6837	25.2899	13.3708	17.9424	19.7509	17.2586	37.6851	35.5809	18.9365	22.3264	21.9761	18.1918	20.3579	12.8779	25.6025	27.8996	15.6129	9.71803	17.2708	9.44892	19.7596	29.1119	0.99981	11.9084	18.0782	17.3271	11.1897	5.61418	5.23996	9.16281	8.16136	5.75195	20.2692	30.4441	25.4014	16.5956	15.3184	12.5876	8.26729	4.29623	19.9661	2.00755
1553279_at	97.6564	15.8362	44.285	36.9589	36.2302	117.986	48.8902	52.3803	102.438	49.9603	30.7788	37.3774	11.532	11.9188	44.0284	48.1181	29.6154	55.9123	11.8803	26.632	67.8381	80.4593	129.789	28.0397	42.2669	13.4487	58.9314	99.79	10.4797	64.0263	39.2986	30.8766	102.43	59.5278	8.64941	29.8464	38.3644	36.936	23.8762	37.4503	15.4828	26.9162	22.3598	23.4128	33.11	38.1851	85.0977	39.3751	12.962
1553280_at	200.247	117.087	109.681	118.311	89.7144	55.6322	113.242	75.8448	95.3846	102.108	70.6864	56.5964	70.1425	56.8015	68.2425	91.7345	151.266	144.701	45.1168	73.0977	100.863	93.9882	82.5429	88.9793	112.473	73.2339	69.8496	92.871	37.9515	132.053	86.833	49.4338	98.4746	55.7073	119.492	100.314	67.4586	121.949	99.6032	72.2255	77.277	75.359	84.6939	87.3039	107.574	98.1684	112.608	113.354	69.2564
1553281_at	9.1592	27.2458	12.4997	13.352	25.862	29.9667	45.9954	5.11871	11.8702	4.80389	3.93145	36.5646	7.35482	5.26384	7.01402	8.37602	7.29467	5.35299	3.18506	13.2296	67.1189	12.2765	33.0576	3.48537	5.58986	3.79602	31.9893	3.79787	31.1975	12.0235	8.40164	56.5061	9.75307	7.2901	42.1721	4.58675	7.60099	9.74021	16.5474	2.26017	22.9906	4.402	5.65398	3.86231	5.26845	66.2803	6.2982	14.9007	3.7828
1553282_at	17.0686	16.5845	16.201	22.5711	5.34592	6.17014	36.2404	29.3785	7.00746	17.6139	30.7524	32.104	6.75114	5.24469	3.95901	23.6415	23.3748	15.8873	8.39457	28.2561	43.722	60.9585	5.13361	3.62191	30.2431	12.5633	45.833	29.6913	14.9843	24.3243	6.14913	31.8661	14.0507	3.47854	35.1302	3.64157	16.1286	13.993	4.86766	23.9547	5.86902	27.9783	19.2575	19.4201	7.81163	18.046	3.44219	18.0727	26.9471
1553284_s_at	44.1187	22.5856	45.2091	31.2657	28.0742	42.2358	4.1571	64.7858	14.5426	33.5578	44.2528	12.7484	33.9248	18.0086	25.1227	25.999	52.4434	30.9837	35.3684	34.3862	47.7048	36.0794	42.0118	23.2763	24.8407	23.0145	26.086	28.8065	37.4631	14.3064	32.8489	33.7936	12.3472	26.1526	11.6712	26.6649	19.4131	19.8149	31.2275	21.0555	26.2853	38.2904	41.5918	18.1084	33.5471	29.3537	31.5441	34.9305	19.0396
1553285_s_at	29.1607	62.8536	16.1739	16.9269	44.6578	9.68045	25.2396	16.6338	18.8673	27.5301	49.0113	39.1697	46.5862	3.18175	50.7346	20.8454	19.8556	31.5492	10.8674	30.9654	29.7952	35.0396	30.9138	42.7616	20.4007	12.4367	26.5891	53.2825	36.5949	15.5483	28.0461	18.2666	47.3893	37.1285	48.5306	29.2152	41.6417	54.4909	44.7264	47.3432	31.2526	49.2843	26.2969	43.4807	37.4781	24.0484	28.2393	18.4504	20.1188
1553286_at	262.45	348.098	321.899	258.012	364.284	332.226	330.117	243.417	263.919	363.541	424.107	191.112	253.37	221.893	138.259	339.831	260.648	233.404	222.969	243.838	260.342	249.39	240.634	326.76	182.025	250.965	198.816	275.596	151.295	310.091	263.151	177.53	244.216	190.891	262.575	224.595	313.789	224.351	309.231	114.573	269.501	170.256	416.796	238.008	250.472	156.62	272.721	185.622	340.403
1553288_a_at	34.2984	32.2632	17.405	29.1958	36.0983	47.9212	21.5115	38.8107	38.0817	61.9744	26.6249	32.8085	55.2047	51.0762	14.855	12.0778	30.2557	42.2583	46.0248	24.4595	47.6004	33.4378	57.3204	26.7845	43.9906	27.2567	53.4294	54.3923	23.8108	64.404	36.3156	42.9077	26.3296	39.173	24.8176	44.5134	48.7545	53.1893	40.5454	29.7598	27.1185	37.2174	34.3777	12.3081	23.1765	33.347	1.4606	39.9637	35.3344
1553292_s_at	651.332	331.085	371.435	200.651	402.041	247.494	175.253	556.805	277.195	264.127	396.71	303.486	264.926	102.132	250.254	136.044	727.63	594.456	1017.76	246.352	416.42	316.712	319.622	348.379	393.028	213.479	264.19	205.685	312.284	398.812	367.393	899.391	335.639	460.494	602.377	583.713	296.33	407.728	523.466	338.394	241.484	387.776	166.182	148.365	327.694	323.263	627.794	640.285	199.31
1553293_at	8.85281	6.43985	11.7406	5.08317	7.28969	1.06454	2.48231	29.7687	1.95386	3.12996	2.14343	14.9282	2.5549	3.15793	1.41107	7.34819	2.6054	23.9522	3.45919	22.3577	25.5475	13.8673	3.7939	13.1012	3.5983	14.9711	6.42515	13.1251	2.8917	2.497	2.24789	5.13575	11.5655	16.5137	22.1319	6.61435	2.15349	28.4569	19.3579	27.3008	28.6127	2.47685	8.88162	1.66174	23.4565	3.1707	1.88699	2.17117	3.07437
1553295_at	431.314	92.7406	13.3542	271.29	68.8017	22.4756	161.69	24.7001	4.0052	80.9902	42.8514	77.6551	8.92924	15.6722	27.8329	12.1848	4.45173	69.561	7.76061	10.966	16.509	384.901	58.0293	16.5507	16.0908	65.6034	94.5833	11.0735	14.7308	22.6695	40.5579	105.376	20.4046	26.3629	49.5569	151.39	27.8531	88.7445	36.3418	56.2537	15.1735	22.3702	16.6498	37.1179	11.2379	19.6863	91.4836	66.2337	121.341
1553296_at	23.9957	38.5436	18.3683	19.099	0.792717	22.9914	11.907	23.7155	13.6692	5.62648	14.7423	24.9792	27.409	15.5119	445.677	2.50554	22.4463	11.4499	2.7069	10.9467	3.47334	54.7471	2.7148	14.2146	5.93049	3258.28	346.391	22.6607	10.9034	9.37911	100.273	28.2495	22.7438	18.8076	24.6397	18.9245	22.9984	5.33518	32.903	18.7978	19.1155	39.0415	26.0776	61.5486	28.4787	33.9401	9.08735	2952.12	12.7355
1553297_a_at	604.612	481.812	473.284	375.021	312.531	427.992	308.246	382.323	153.958	529.197	384.719	587.052	236.431	278.426	445.446	312.773	217.439	302.461	519.836	401.529	366.422	351.385	533.602	357.926	337.772	544.76	284.477	586.665	307.62	939.865	388.723	450.367	522.062	221.213	331.628	655.713	478.061	474.397	236.777	625.39	465.312	275.887	178.292	691.419	405.442	374.461	447.365	502.086	245.461
1553298_at	9.81716	15.1089	14.1127	17.7464	1.30207	12.8405	25.1876	14.0858	10.0477	11.3814	24.0631	22.9325	14.2666	20.8476	12.7975	28.3393	18.1826	15.3187	31.4035	16.2076	17.6238	19.8602	11.8991	25.6864	18.4397	8.96834	7.0546	10.8472	20.6036	5.17539	28.9216	16.5311	18.0389	20.4318	38.5427	23.4154	19.3015	21.7383	19.347	15.4668	27.6174	7.04645	22.3338	11.6378	21.2389	11.2039	0.345876	26.6614	36.5343
1553299_at	21.8175	33.1012	19.871	52.2223	32.4202	30.3773	25.3045	27.2627	23.3562	40.4398	50.9209	37.5588	236.131	15.1195	113.123	71.5149	72.8467	145.318	25.504	68.5916	22.1919	165.118	113.387	84.1793	18.1837	167.837	71.1284	7.01538	48.826	29.6047	22.793	130.029	112.035	134.429	30.3934	57.8896	13.9566	60.8552	18.2988	64.7652	106.031	123.435	49.9208	52.7806	79.8438	98.2732	56.4466	97.4574	52.5806
1553300_a_at	50.9548	50.0812	69.807	47.3416	81.6596	72.075	82.1754	28.7957	53.5996	49.7402	77.5834	67.1098	59.0111	49.5926	99.5718	81.1749	45.1315	262.373	20.6804	60.725	55.4124	94.277	100.672	27.4148	36.7996	107.447	51.5157	62.6763	54.637	61.0221	72.8482	85.2506	87.196	83.6543	81.9512	189.602	33.5371	70.3194	41.8999	51.1369	61.7799	94.6032	37.5487	78.6076	104.749	121.795	81.4306	138.647	57.4096
1553301_a_at	83.1294	90.074	65.4665	110.186	88.8884	79.6182	115.145	80.4364	54.4614	83.8732	90.7015	48.5892	93.8315	53.0083	51.1127	91.8499	28.418	108.545	80.3102	84.8672	46.9721	34.391	71.84	138.454	29.519	71.0952	53.1967	53.5837	46.0106	49.958	66.82	35.2447	61.23	55.8774	79.8158	46.561	95.9407	47.1422	76.2118	78.8879	39.7643	49.2864	61.6771	84.8224	53.9636	41.4164	111.162	101.184	48.0133
1553303_at	62.8842	5.59979	6.01437	22.2024	18.4633	12.6309	13.8017	62.0007	74.2571	30.0416	5.58142	56.3288	22.1956	5.28107	35.1516	35.2527	41.0466	6.0563	39.5062	12.5189	24.1584	63.6039	25.0008	22.5866	7.88543	10.3778	39.1879	7.66225	3.38225	6.4519	8.58221	12.114	4.91357	7.04774	8.28915	54.7759	7.07857	60.9089	12.0185	8.87974	34.77	19.2529	6.51374	6.83529	41.87	58.3224	10.9877	5.73737	7.0721
1553304_at	129.024	45.3041	49	67.3627	60.6297	60.5319	52.2869	165.124	103.953	48.3536	89.9581	57.6905	39.3439	59.1332	51.3219	86.8686	99.6842	74.9648	60.7259	25.0805	75.1999	84.9658	98.1301	87.3779	82.9622	48.8746	27.071	87.4943	55.8198	45.3327	59.9271	66.127	37.9334	60.1726	64.7679	77.2842	77.1031	102.917	64.4741	88.3881	98.6545	73.1747	86.4648	28.7252	68.6814	89.8638	29.4158	72.9326	50.1492
1553306_at	47.5542	31.1236	58.602	16.5859	32.8996	33.639	38.4768	31.4254	50.2538	22.7848	29.4989	82.4754	36.1989	52.622	53.6275	21.3551	47.9015	53.6564	79.3507	6.6925	28.1779	24.906	66.9859	9.76484	34.5542	26.2062	31.7995	32.9845	23.0165	49.0075	29.9463	71.0795	31.2218	68.4751	41.6831	50.7525	41.2474	47.4825	36.9356	60.7335	80.6672	34.4687	11.5942	47.7294	27.4956	49.1764	38.0724	57.9673	43.5323
1553310_at	16.2043	6.50873	17.08	16.1368	20.8813	29.9343	28.154	15.6887	23.0398	23.7056	17.9274	26.0643	13.6093	17.3449	10.6247	20.0558	12.6957	14.6953	27.2512	33.4356	19.2521	25.9601	39.0326	11.4408	18.5062	22.5171	25.9139	26.7194	19.987	6.35449	25.0245	21.0976	17.2613	9.25628	24.7892	30.4083	15.8997	16.3659	13.9862	14.7627	29.8388	27.0348	39.697	21.4634	27.9227	17.6864	12.6905	14.6144	26.0022
1553311_at	1498.87	45.4483	1851.66	326.626	1741.79	38.3312	93.8735	72.9	225.813	193.318	736.601	56.5242	50.1924	29.3954	45.862	25.874	339.352	56.8708	31.0101	104.251	30.2918	87.4687	55.6797	37.1405	62.284	82.3316	85.9828	63.5577	70.3187	56.5632	70.5127	145.495	47.1797	12.6601	73.273	1.38213	63.5091	89.5952	187.446	113.79	63.151	49.4272	1.83398	54.7467	177.47	267.42	39.8253	46.1872	54.7379
1553313_s_at	454.762	183.34	187.8	633.415	193.09	102.934	278.974	98.1646	239.557	78.7336	158.28	174.413	121.901	116.374	139.125	491.992	152.198	173.402	125.395	702.117	104.432	187.356	137.661	192.28	94.7158	170.579	125.587	226.706	208.514	137.041	134.175	367.717	183.964	220.391	112.566	139.963	125.651	231.029	101.782	177.327	156.654	182.441	597.779	100.524	392.601	383.722	249.039	148.54	165.3
1553314_a_at	8.62394	6.63519	6.58952	5.86774	5.39009	9.43489	29.5369	7.11626	7.29009	35.5768	9.86578	7.69656	7.8247	8.57226	10.2527	8.10956	7.77817	9.90648	195.916	10.8638	11.2931	87.6085	5.7234	4.23868	8.02205	7.35828	109.619	14.2136	2.88736	32.1832	9.50749	5.43109	52.3635	6.45399	7.74612	41.1687	136.551	13.9007	11.3323	7.95772	73.3013	5.48449	5.58607	2.75845	3.73422	7.0972	7.71086	22.6575	15.1537
1553315_at	86.9149	16.0064	23.0824	17.5417	5.20961	46.8771	40.9602	22.5079	31.6876	18.6718	20.9941	36.0435	17.8321	11.5591	18.0576	23.4106	39.601	21.0853	15.1934	19.2228	27.3294	13.7629	38.8772	6.21754	30.4231	18.4609	27.1233	13.123	28.0296	57.4357	43.4738	45.3008	1.86711	26.231	20.3081	28.6973	21.1096	31.7241	19.6028	42.3461	32.3783	26.2638	20.3999	7.70509	4.41878	8.78767	16.6836	38.4328	37.0346
1553316_at	28.3563	60.0694	45.899	37.0143	38.969	26.9995	35.1481	22.1226	4.67933	4.23494	47.8727	51.5858	36.7093	31.8771	4.65285	30.0987	40.9701	61.3794	39.6978	81.1205	55.6173	18.9599	27.5208	31.6987	48.3326	64.5273	25.3545	33.4424	43.6591	18.6195	32.6552	54.2948	59.3498	15.1951	38.8061	30.8621	18.1245	20.6658	29.4122	93.0605	52.0333	8.23685	23.8567	68.5379	36.2757	9.656	24.8107	17.7904	28.3071
1553317_s_at	17.4721	37.1692	32.5412	42.0114	66.9412	48.5517	32.1994	27.8878	10.0915	14.365	47.5161	65.6503	42.2072	27.1551	16.806	37.7949	59.9153	34.8779	1.40677	61.9283	56.312	25.683	8.88132	41.9226	31.0813	21.8063	39.0902	23.2538	20.6495	32.0545	58.0159	45.5487	34.0845	13.2701	63.933	24.0331	46.791	44.4596	28.3825	80.5891	35.6291	17.4046	38.5239	104.952	30.8184	27.4966	15.542	41.5989	50.2464
1553318_at	24.0781	42.4626	7.0867	31.3504	7.14691	11.0204	19.9805	25.7077	6.82222	16.3729	41.658	47.5108	4.20822	31.7858	24.6449	2.74093	48.7264	31.9645	38.5071	3.4781	42.7874	9.38126	6.30557	30.4838	26.7233	13.4772	43.4303	7.64841	3.52674	33.7926	33.5488	61.6349	5.67248	2.89371	19.2307	29.0035	6.5797	40.6893	11.9418	6.99438	7.8646	28.1088	6.96128	4.40925	47.4379	22.9453	25.3815	42.9869	26.9883
1553319_at	36.2032	1.36421	4.71584	2.75888	2.82306	3.4507	5.70863	41.3307	8.39117	31.0072	10.6423	5.8478	7.53732	14.4114	5.38799	4.65663	2.39837	3.62177	15.0462	8.59716	18.1353	36.7704	3.34405	13.0505	15.0963	11.9368	12.5877	10.0099	26.2549	2.21287	14.5417	12.1357	20.2682	2.01174	1.74355	19.2388	4.93905	8.04031	2.9535	15.1567	28.7852	7.134	2.04339	5.78698	14.275	24.3446	3.31492	2.37411	17.1098
1553320_s_at	2.93267	0.833979	0.425316	12.1397	0.85035	2.60653	13.403	0.780857	1.83676	5.53739	20.5065	2.22495	0.79858	5.19279	1.66314	1.48012	1.29454	6.50862	13.3746	1.34693	10.5713	1.45205	2.8604	2.3688	1.88818	0.786921	1.26956	6.36953	4.53034	3.69154	1.94807	10.5366	3.10555	8.06755	1.82301	2.57457	1.6378	2.446	0.768273	0.528702	3.3649	11.938	8.77132	1.30626	16.2645	0.584816	5.87056	1.03332	1.3051
1553321_a_at	54.6448	36.9382	24.7642	47.8265	25.4409	64.6366	35.4707	77.6353	37.5124	53.2488	46.2441	34.274	15.974	45.0242	59.3729	35.2872	31.2271	47.1916	31.2734	26.8627	52.7194	41.182	54.1937	33.2737	50.6639	44.8819	59.3603	48.1549	33.7131	35.2511	59.2686	31.7768	76.0011	25.1898	37.0203	32.1991	80.7791	59.1082	35.4123	132.283	61.6987	2.18155	32.911	52.1886	49.3136	43.3658	52.6721	30.4098	90.4822
1553322_s_at	41.7965	29.4246	14.3756	26.5816	29.6986	22.4989	50.683	37.522	19.7098	21.7606	35.2816	46.72	34.7694	28.758	12.8808	2.50664	38.4628	39.1607	32.8167	38.23	44.186	24.4401	20.7313	35.9792	34.7571	61.86	33.8511	45.117	22.958	25.3008	48.6328	20.8074	29.688	49.7218	31.5256	36.2982	25.0253	29.4286	42.2584	18.9466	16.3678	36.261	27.6079	14.0175	1.63322	30.652	23.1428	16.1612	17.2363
1553323_a_at	63.9231	5.38027	24.8292	55.41	30.0906	44.3426	15.4137	32.023	28.5007	3.97282	46.1852	50.3753	35.4495	16.5679	65.8984	30.3404	68.9146	32.8462	33.4733	7.59556	32.9638	44.4674	73.2254	23.0052	21.6533	28.329	50.1978	27.2528	14.7308	46.9806	29.9561	29.5185	31.2171	53.1818	49.5667	53.5105	27.1892	70.8184	46.4894	40.9381	12.3746	32.4392	34.9931	9.49512	29.5789	25.3817	22.5141	112.575	36.532
1553325_at	67.6122	21.0635	10.7872	17.3847	30.3967	7.3568	25.2726	20.1928	28.2672	15.9103	28.4961	4.5729	12.322	10.4575	51.7827	5.15045	15.0499	58.0189	8.09078	11.8271	17.2949	6.75782	52.0227	22.1241	16.3372	17.7286	31.5926	40.1525	27.4736	42.0699	35.1284	40.6589	33.8352	31.5336	27.2396	35.0557	32.4049	30.3457	13.7208	4.61969	15.007	28.8736	1.66625	19.8576	53.9731	8.26045	15.3185	9.24937	36.9812
1553326_at	8.39271	7.62399	1.85954	22.5267	3.11086	9.15287	37.0209	8.94374	3.63467	17.4631	16.3253	23.2282	23.851	30.8088	48.2619	28.5721	14.2255	6.19836	20.6444	3.64078	9.34345	22.6005	35.4286	23.6504	12.668	24.1931	16.0937	30.8222	8.83677	20.5553	9.25358	1.73803	37.727	16.9199	28.6258	5.03704	6.94566	7.80819	9.17172	13.5029	21.8447	24.3266	20.0047	13.3616	29.9866	31.507	14.9035	13.8806	29.8311
1553327_a_at	19.0965	7.03327	4.09449	11.3087	4.98495	26.6492	4.40279	10.2735	26.7622	12.9964	23.753	9.83236	7.95545	15.0054	26.4383	15.1291	8.25391	7.75581	11.9693	4.29274	31.9084	33.0067	38.1771	14.3131	5.50948	2.09804	10.2165	36.7466	24.9914	41.9776	17.8652	18.5045	30.1168	6.96678	6.8781	4.1833	5.35657	4.51743	20.2558	8.87471	20.9932	39.3588	6.59731	4.22085	14.4349	10.2313	14.0948	33.714	13.0987
1553328_a_at	40.2191	164.349	108.309	34.8321	99.8531	17.4517	45.5883	96.737	44.2959	70.4636	82.1076	119.96	38.2135	35.8716	32.5524	26.8834	17.3329	36.5956	39.6438	18.9909	32.6772	104.272	33.4034	67.9584	33.9017	53.7666	68.1519	76.1979	24.6765	53.2909	53.4537	144.881	47.3796	8.52657	73.2182	15.4482	51.2446	29.8671	18.5561	45.8692	94.3345	33.5691	23.8024	42.4349	5.57012	101.035	11.7993	81.5481	109.009
1553329_at	4.34845	45.2831	27.6979	6.7625	12.2408	24.7367	23.3274	20.4712	22.9202	28.538	5.63955	16.504	13.2132	35.9291	28.7762	24.3969	45.2332	11.1587	17.3413	37.3688	34.1726	38.249	70.4306	16.115	29.9977	39.1535	29.4029	49.4122	14.8069	17.4269	36.1081	42.4477	22.2145	43.1372	12.4864	14.9885	40.3055	47.0289	35.1141	21.0807	7.63911	21.9004	25.3232	7.37436	12.4258	10.4125	6.0433	21.524	25.8365
1553330_at	1.87766	6.73794	2.84112	7.16416	2.44564	8.79722	21.4883	1.89264	7.83882	1.10515	9.27652	1.57223	5.12404	3.09929	22.9105	4.45812	27.137	1.52658	5.06035	25.0053	0.947223	2.77569	32.8328	7.84149	21.1906	5.23966	0.76975	14.2459	2.62746	4.02051	13.4991	26.2773	19.6886	10.5756	18.9723	1.23514	3.52159	16.4297	22.4315	2.71716	2.39626	24.7969	1.42165	1.85131	4.43832	4.41104	6.66215	11.2913	1.86739
1553333_at	43.9075	37.4798	27.2434	152.455	22.387	1.879	138.798	34.1306	4.14191	36.374	15.8403	16.5618	1.08364	27.5955	29.4223	3.51552	11.1813	2.09846	0.83799	14.0179	21.1498	25.5026	30.7962	10.1597	65.4705	38.9887	24.3577	26.1003	1.04008	28.2222	31.2731	4.98656	35.858	44.7465	43.5378	18.2461	16.5102	23.7405	8.74257	25.0621	10.587	54.6886	3.24169	8.40415	34.2996	20.9314	13.1236	39.2914	2.82342
1553335_x_at	59.8523	31.715	37.8358	19.9376	41.133	26.4586	16.7828	37.2227	12.0276	15.8841	36.3978	10.9779	33.3117	23.3682	20.7337	8.18781	24.1026	28.4523	40.6263	8.90339	23.3336	59.1245	37.3961	24.4718	35.5036	58.0648	23.4026	47.9985	19.2752	24.4904	38.988	23.2803	17.6671	29.7929	33.7482	3.29637	38.2584	34.7205	4.44867	4.33012	64.132	23.6665	31.4966	14.9242	27.522	16.9294	25.5828	27.532	20.2478
1553336_a_at	34.0393	32.2255	9.07109	39.7579	5.23428	33.5243	3.10795	36.4347	24.8752	22.2633	12.9527	4.49755	19.4949	24.361	37.2307	15.024	25.382	10.0469	25.5173	24.6105	5.91702	48.56	31.4982	6.44778	33.3865	26.0786	1.52887	15.9365	4.23104	26.649	3.4041	31.7363	28.6971	28.9441	17.4918	28.1189	8.37566	10.1426	20.2783	5.01311	21.4633	36.9891	45.269	3.25934	15.3016	2.56596	2.30598	43.6234	12.5069
1553338_at	195.711	203.117	98.9732	208.958	95.6535	146.974	191.73	130.744	106.178	129.27	118.712	156.175	190.502	190.907	177.69	206.811	217.775	186.407	144.454	242.541	196.191	107.49	188.136	240.841	140.984	156.848	91.9751	169.111	133.14	131.687	82.6121	128.512	222.594	207.185	115.979	267.854	169.252	113.42	189.191	174.043	187.662	208.895	193.567	170.565	144.682	218.533	222.912	196.357	138.069
1553340_s_at	11.0221	7.18973	25.6565	40.9671	44.0214	19.4865	55.6893	30.556	78.432	4.50669	70.5577	32.4668	7.06832	25.1672	18.3422	25.4413	8.76307	54.1448	12.3971	22.3512	36.0014	48.1049	27.4184	52.6462	62.1552	35.7464	8.31421	57.2012	34.6099	31.5482	25.6653	35.2509	20.5276	47.1522	62.5718	36.2645	45.2017	31.4876	35.7726	27.814	10.4549	4.78113	58.1555	58.9447	25.1037	13.3399	29.8982	12.0246	33.7252
1553341_at	12.6035	6.04029	9.23742	5.90172	3.06509	4.8315	29.0607	6.79345	8.26824	10.1677	3.96739	44.8531	4.08323	31.8943	6.20704	5.30321	3.3793	6.39431	3.64365	6.27183	4.29403	2.22876	4.14248	7.09766	19.2279	5.95701	4.05217	7.14563	26.3893	39.3701	4.86866	5.87775	5.11253	6.01255	6.19022	4.1586	4.82101	8.11446	1.24751	5.01095	10.4219	6.55042	40.3355	5.6839	15.5982	4.20266	5.1575	8.05753	4.76296
1553344_at	7.81386	21.4069	14.5979	1.52579	1.21296	0.818359	0.833707	16.0875	7.43598	5.58706	0.997327	2.93733	0.94716	3.64219	0.375476	7.43762	1.96461	5.21338	2.906	0.720894	1.00614	2.02748	2.39435	1.01402	0.782265	2.09789	1.53037	1.76712	1.36134	1.23836	1.30723	4.89882	1.02348	0.466652	0.565475	1.74313	16.6497	4.2048	0.601355	4.77864	1.90383	4.7415	0.760349	9.00255	5.90775	1.89758	1.56968	0.611533	1.51106
1553346_a_at	64.2328	55.9919	33.0731	55.0331	13.7671	31.1862	7.16189	28.0622	14.0009	11.4915	8.3292	19.9698	47.1382	58.8377	37.71	52.0907	19.1772	14.385	6.58071	60.1709	27.4259	30.5943	40.5323	26.9135	3.23442	31.3838	15.2577	44.3052	57.0913	6.38513	16.9121	32.4627	32.7248	16.3554	12.9378	39.6179	46.4801	34.2077	7.78988	22.7673	41.1568	11.776	14.5725	23.1284	33.4685	7.15322	26.0511	39.2547	49.5503
1553347_s_at	41.3058	5.77644	36.1166	6.63909	21.5565	2.73685	5.05228	22.1044	5.47949	10.8305	24.5286	4.51576	18.734	19.5514	3.07516	22.6879	37.3815	6.79978	45.0391	5.17295	3.06268	32.323	8.59424	4.13365	14.5395	30.2015	24.9378	31.5016	6.16282	22.2598	33.5831	6.32951	23.3917	20.1916	3.47349	6.91404	5.05661	32.889	35.3994	22.7659	6.93357	27.0311	20.7531	45.9599	13.0918	15.1042	26.6698	37.3787	24.3159
1553348_a_at	136.188	198.096	166.842	161.103	123.73	161.729	124.043	162.705	170.428	162.651	169.181	215.295	98.4146	128.78	111.507	233.588	237.646	183.864	160.478	172.539	169.762	211.485	145.322	152.822	199.409	163.359	243.008	162.421	169.777	219.437	177.445	124.178	183.94	113.999	282.283	238.06	246.817	259.213	140.286	135.559	144.044	190.861	141.801	110.96	143.879	112.9	169.114	184.864	129.583
1553349_at	415.71	223.409	128.499	82.2417	234.527	363.498	157.102	350.289	248.494	141.198	193.863	251.401	194.966	176.008	257.714	231.671	346.932	233.598	273.622	76.6017	241.137	419.513	254.456	119.538	218.141	277.067	266.833	262.006	217.245	295.269	371.509	375.489	258.073	248.137	308.929	287.436	326.54	279.059	331.993	254.873	433.618	127.428	173.557	206.301	208.946	159.853	212.074	260.46	318.833
1553350_at	112.223	64.1542	49.846	38.0455	8.36203	44.9561	13.6597	57.2019	53.3515	18.0939	38.7584	52.4347	29.2059	7.57748	44.1413	37.6583	36.2738	13.2295	10.1704	28.9272	31.2573	7.08242	12.1018	9.54137	25.0943	44.3947	44.4936	11.9789	9.57802	29.6543	43.2152	36.3734	54.4361	42.5305	8.57115	28.215	41.1443	24.7324	9.08922	18.6601	41.6409	2.91287	53.9204	7.51897	8.75975	33.8982	11.3949	50.167	38.2511
1553351_at	2.14149	12.5183	2.43543	25.3748	26.946	10.3556	29.4939	3.51879	5.92878	2.52269	2.19314	1.9422	2.94797	34.1229	9.07648	1.57706	9.06076	9.14636	41.4268	2.28728	19.3063	9.94458	19.8208	3.14184	3.65391	3.93329	1.80193	1.80661	20.6443	3.97605	2.77317	1.41345	4.95135	2.9105	5.09372	6.98176	22.7895	10.0892	1.73986	17.321	6.02907	1.63687	5.40001	11.2569	5.77047	1.71766	4.24356	12.7422	4.58747
1553352_x_at	56.6967	93.1541	59.9312	38.8828	82.6438	99.4607	66.8947	20.1254	32.0414	55.1943	27.6302	42.9594	45.3529	67.2198	67.5823	36.9712	29.7005	72.3089	52.4895	58.5965	56.2686	91.4266	60.5574	45.8539	68.2158	79.6993	62.219	88.0987	106.37	86.2193	64.8277	68.8208	65.453	102.775	100.084	46.7785	169.115	63.5629	4.36049	39.4682	66.9339	49.9404	69.9808	47.3818	83.4838	75.1545	70.1003	74.1615	84.9652
1553354_a_at	40.5486	11.1617	14.2729	30.6947	11.2442	19.7908	50.0958	40.5046	8.34969	56.7463	8.13771	47.1847	6.79789	13.9739	42.0603	64.6782	20.1661	73.4208	37.7692	35.8845	35.8108	7.24569	70.0996	15.9314	43.1527	38.7032	51.657	9.62209	51.4998	32.0296	47.2241	37.0207	65.9083	82.2393	93.0473	36.4339	73.4803	41.1968	44.5211	28.6988	50.0877	42.1772	35.4751	29.7373	38.1867	36.4204	6.4123	29.8828	10.1334
1553355_at	4.17691	6.04843	4.51356	22.0294	3.59983	6.11013	3.90458	3.72846	4.17367	4.6137	16.5475	2.29825	1.58123	5.94317	4.61429	4.91533	26.3649	3.14139	14.2994	3.80545	2.27123	19.6611	4.46527	13.6141	3.59721	1.62386	1.40113	5.16427	2.44496	2.50983	5.00178	6.54979	2.78973	9.67616	2.83491	3.8227	1.61681	2.16811	2.5773	4.58059	4.04722	23.164	3.20129	3.29736	6.67025	24.5531	5.59247	4.18161	7.41371
1553356_at	3.8013	10.7556	13.9153	0.734274	1.00058	22.8589	23.3031	31.8879	21.1971	1.08655	10.4956	13.6358	2.03699	13.3327	20.1387	3.22694	12.5099	2.03708	13.1518	4.49117	1.53014	15.106	2.43561	4.07226	0.810863	1.31675	2.24103	1.16474	2.52851	7.3947	12.3864	3.93494	1.41328	12.6606	8.28575	4.47422	0.705893	1.05405	0.923933	1.80561	1.92546	1.28816	23.6775	3.66073	1.66707	28.1904	2.6018	2.95461	5.42383
1553357_at	17.5162	29.0984	36.4224	21.2413	34.3051	44.2674	49.6307	31.6472	49.1518	30.1005	27.6129	9.86269	34.327	42.3751	35.3532	52.8149	16.2246	21.1432	26.4955	48.3358	19.3769	40.8467	23.3184	10.5084	34.7843	14.4546	24.3127	22.5064	35.3652	15.5896	16.869	21.6633	29.4997	38.3693	19.4928	43.8997	41.6128	51.6892	14.5371	16.1615	19.96	25.9793	24.4584	5.08834	40.3106	24.2551	12.2461	23.34	26.8915
1553359_at	18.7884	11.2272	12.7972	11.8103	9.20967	9.98874	15.0133	10.0355	8.94738	11.8982	11.7187	10.4789	7.60039	11.6722	15.5335	15.661	18.3033	15.0027	14.0468	9.13114	15.9239	16.4744	11.6058	11.7495	11.3789	18.7741	6.88829	13.9882	12.5133	8.36917	13.4627	8.87153	10.2171	12.0985	12.8638	18.0406	125.115	12.7337	8.2874	6.9579	16.6855	9.96546	14.12	10.1177	19.2272	13.8313	17.2005	12.7508	12.8757
1553361_x_at	8.4628	6.95878	10.2298	12.4498	6.74339	12.1323	14.9579	8.76972	5.40971	11.1909	5.70646	11.7268	7.10936	8.36907	13.8952	13.8968	24.9165	14.1065	13.4879	12.4008	13.0488	8.61528	12.4569	12.6672	8.2704	7.83414	6.91992	10.6138	8.67781	5.74448	5.85571	7.36754	11.0318	9.53998	10.8328	9.30761	28.5428	9.26084	9.21717	10.7741	20.88	8.36444	20.2233	14.4682	11.743	10.3265	14.84	13.1069	10.6571
1553362_at	1.11916	3.49295	6.87908	0.831942	1.88289	1.00909	0.280159	0.968329	1.913	5.65092	2.39412	14.5801	1.58524	11.5405	0.570821	8.01846	26.4643	21.6651	18.1247	1.25998	1.99894	10.5877	2.8575	1.35568	2.22795	2.55865	12.775	6.4266	4.65568	1.06563	0.766522	4.22597	19.1608	5.32287	1.92407	0.71585	6.73479	1.07445	1.10636	1.50022	15.454	1.19206	1.26257	7.67647	1.53564	1.17601	1.58751	20.9481	1.5927
1553363_at	47.9212	37.2579	25.674	56.5501	45.014	43.5888	19.9803	33.7861	5.62737	38.0236	31.423	30.4349	25.5549	29.5532	47.5142	43.6159	13.7202	43.0564	15.8496	19.838	37.8633	30.543	1.83378	3.52166	10.8026	8.29605	41.3653	6.89454	27.3099	4.22635	16.5351	20.9114	27.7864	14.7552	3.64129	26.9122	32.0507	19.2475	1.65236	18.1824	5.44201	56.4353	44.0274	15.7002	59.0113	14.6535	5.60848	4.37613	45.5487
1553364_at	14.1783	14.447	25.434	3.13649	1.83155	11.0567	8.86754	2.03122	1.59584	3.86112	12.3124	12.2846	30.5152	28.5458	29.9651	23.5689	12.4438	1.96848	12.8511	20.0654	1.9412	1.88133	4.17193	14.0469	26.9099	36.657	2.22045	16.9316	13.3224	14.6157	1.63038	3.40085	3.19489	3.79036	4.36547	42.5767	7.98146	35.0689	2.20934	7.0154	1.80503	22.5816	31.0507	8.98109	23.2651	5.01333	9.28529	3.4001	5.11397
1553365_at	54.7923	25.0477	23.6059	20.6214	17.2634	5.49167	3.46385	14.7579	6.71217	13.5872	44.2312	15.8916	37.2883	28.26	44.925	34.472	50.8213	28.5697	28.1054	2.45472	6.38158	4.09903	44.7605	7.67109	35.3501	10.6271	25.2873	23.0548	9.25989	39.4045	13.908	15.366	27.6348	28.4303	30.3076	17.6217	11.4965	29.4276	54.9681	8.60658	45.6219	3.296	8.09268	10.2693	23.3385	40.3639	30.6107	32.4753	11.2422
1553366_s_at	108.403	43.3283	11.8571	4.62917	54.3287	15.3559	22.4955	62.6269	41.657	16.4177	70.1676	31.9632	21.6712	55.5496	19.7842	73.724	17.5195	43.249	14.1632	45.2349	23.6425	17.3845	92.2939	56.8184	21.7585	48.5261	7.68683	19.8471	56.7598	28.7882	17.4898	35.5118	37.7988	90.607	10.0354	30.8105	13.3792	11.3901	53.5592	21.0221	25.0765	15.4101	12.5143	18.6874	66.4409	19.1808	10.8242	76.1254	15.4226
1553367_a_at	73.8196	56.0856	12.4097	17.9643	12.3721	39.9903	50.1566	28.9298	14.706	35.2459	61.2347	10.8051	45.557	24.8063	60.0538	41.0059	26.4534	9.1223	56.8928	40.5951	79.1127	52.1419	20.2872	30.7182	19.3114	68.1115	40.5217	13.525	55.6047	11.9173	16.9806	9.43624	31.3374	135.63	36.7374	57.7136	73.2907	56.2974	56.0036	15.4499	58.6101	20.7888	27.2503	60.9171	9.70647	14.665	22.8149	108.048	7.92558
1553369_at	61.1619	3.40699	50.6742	38.9858	14.4814	5.86169	4.29585	36.3009	15.1148	9.50258	17.2359	37.9161	4.70393	45.9691	38.8403	29.9066	22.8136	9.97332	2.79795	27.2678	15.3384	50.007	44.3959	28.9944	46.6747	6.84343	40.4978	33.3143	28.8554	66.7332	79.0601	4.34834	37.1307	8.53827	6.92399	4.89384	57.0517	40.7743	5.66788	38.2173	80.8005	31.27	31.372	57.2721	11.534	23.7398	17.4338	29.5832	106.911
1553371_at	26.0064	31.4214	9.83312	12.9597	14.7068	14.2967	26.5768	16.7709	15.0643	29.5229	11.2204	17.5562	17.8677	34.4103	24.5241	29.6967	23.3833	14.6866	41.2909	9.6622	12.5358	8.98361	50.6271	11.0765	13.6986	23.2367	9.67126	32.4905	3.29315	5.22821	3.23844	16.524	18.9022	1.87815	20.9904	18.9454	25.8687	18.7154	23.6006	7.40096	29.2328	6.6903	24.4699	5.05082	2.86529	35.349	19.4561	27.1541	5.47286
1553372_at	12.2413	7.308	3.9958	4.9248	1.38795	22.4083	28.8695	22.2555	14.5614	3.79752	28.5938	27.5834	21.8861	50.5677	20.9435	46.1001	13.2459	33.7637	13.2231	24.4869	1.99676	15.4015	6.47119	1.6117	4.46832	3.53968	10.8675	36.8917	1.31049	1.74969	42.9585	1.80425	6.11495	14.9037	3.67547	2.40821	17.0156	4.54198	4.70677	1.94884	21.3982	11.6653	2.97821	2.59706	7.77246	12.9089	18.8448	12.6367	10.6884
1553373_at	34.7811	26.4449	25.1525	9.87993	27.5246	43.7659	18.4347	10.3936	28.487	35.39	13.8343	43.475	53.1937	36.2964	29.4891	48.0184	37.2331	26.3059	36.7011	54.9877	89.149	32.9655	20.7624	47.2668	16.2876	29.7345	10.5271	32.5956	37.2167	38.1578	69.001	42.651	30.3078	20.1089	24.5447	17.1035	66.1168	78.9744	24.5949	16.003	45.3136	21.1137	48.6459	35.7675	24.2283	41.5174	30.9518	16.1438	51.4926
1553374_at	32.6834	10.817	17.1399	21.6263	2.04828	29.5982	28.569	29.0632	28.0877	27.679	5.10676	1.50176	22.887	3.98629	12.3622	7.7448	37.9072	2.35134	9.81874	9.09008	13.2728	2.82779	23.4798	1.08852	13.1713	25.7464	5.54607	7.65336	15.3608	23.4345	11.3478	18.7037	12.3223	6.73371	1.3397	30.7365	6.51529	28.1308	12.7836	3.89186	6.86935	2.37097	24.199	23.1108	2.47691	2.51979	5.51845	20.9887	9.71788
1553375_at	78.6512	63.0771	71.8139	43.6862	46.3392	50.7985	59.2999	88.8543	63.7279	56.4029	32.4203	46.0879	52.3237	57.1469	72.5352	71.4076	42.4313	61.3101	13.4649	58.9715	38.8137	23.2181	9.87397	43.7651	44.1707	22.6995	4.89274	33.1559	69.1605	51.0914	16.0983	43.4147	27.9329	49.8899	45.2703	56.9026	45.5859	25.698	71.0126	63.5313	55.6398	24.9914	43.1483	32.9131	62.0134	43.8943	42.6771	52.8479	5.06509
1553376_a_at	15.8496	4.40514	5.16043	30.1781	13.8082	18.1711	2.52792	1.16473	15.4864	25.8446	16.346	15.2485	42.7211	25.6626	21.6793	2.31132	21.5329	29.35	26.8373	10.0118	30.1072	42.7329	23.5641	27.6168	2.47926	11.9618	14.2565	21.1303	16.7483	20.9817	20.5042	13.7056	2.09844	17.7489	20.8688	19.909	32.9809	36.9342	20.3873	14.4266	21.8703	9.32612	17.1607	9.91455	20.4489	3.01488	18.2359	15.9386	27.2068
1553378_a_at	21.4367	25.9749	10.6626	2.47811	5.4528	50.617	24.4492	3.65244	16.7749	15.4823	5.42929	23.6299	26.8209	2.45615	39.4641	7.76614	5.28179	5.81548	30.2717	21.8236	6.039	7.85454	58.5883	6.16562	8.70096	12.1208	14.5973	4.6441	30.3109	5.23035	27.1948	5.4552	30.7803	10.4798	40.73	18.4824	57.114	6.47939	17.946	3.79135	4.73883	9.8837	2.79069	3.65972	48.6842	21.1484	7.11506	46.0867	25.9524
1553380_at	5.83967	185.546	34.4958	9.62857	22.4281	61.6651	15.4263	69.9898	34.945	30.0493	14.4246	25.556	52.2983	18.5374	26.4647	84.5377	32.707	37.1354	8.94526	23.9188	52.2289	62.676	58.3657	50.5196	29.7183	66.7601	36.6423	65.5769	14.7011	72.5207	92.2849	61.7801	64.5702	24.956	73.7718	65.8732	75.3278	63.8068	43.5991	12.836	63.6586	32.9875	20.4144	33.812	32.7473	49.4592	27.1103	46.4187	54.2804
1553383_at	8.51455	3.92994	3.86816	2.64246	20.2458	2.64665	6.51029	1.14106	3.17141	2.74725	3.46517	3.40639	2.96065	23.1581	5.15498	1.83026	2.56291	2.1588	0.838878	11.5589	3.50501	20.6592	26.6656	1.83708	1.68445	14.2264	7.59848	2.4609	18.6734	1.29168	2.54692	1.67157	4.54437	3.42494	16.2136	3.60509	1.47382	18.9803	13.6521	0.683987	4.55589	8.72225	1.40577	2.83357	2.04783	1.61598	2.81277	4.02698	16.24
1553385_at	3.69939	19.7229	5.77423	23.0589	2.67663	4.69273	31.0979	1.76564	9.19006	11.6359	13.9522	26.3164	12.0953	6.00032	5.51438	35.3617	16.4089	33.3487	35.8062	12.3315	33.6037	18.5776	18.2787	2.30127	47.0791	2.44984	5.60472	8.36797	12.7037	6.67471	10.3873	2.88243	13.7935	37.0661	4.27385	23.0278	41.9183	13.7694	9.6425	48.5095	18.9136	14.362	4.81573	28.3879	6.96105	21.3807	20.6693	10.395	39.9612
1553386_at	355.242	88.0696	147.656	83.6228	132.45	105.42	54.2094	123.398	57.8002	93.5382	90.2702	97.4632	40.0442	103.333	76.307	77.4786	507.375	75.6145	44.6126	49.7338	53.7948	103.16	162.661	161.45	128.724	87.2322	67.292	69.727	51.6328	134.301	91.0959	84.1992	61.9185	47.8468	88.7847	102.932	69.1324	66.4665	123.078	95.4595	52.6198	55.5656	82.8733	32.8797	103.296	52.3972	63.1161	76.3767	33.344
1553387_at	25.9952	14.9347	37.8952	37.8041	53.6034	62.4318	57.7236	28.5746	72.8281	53.249	69.4975	43.2132	36.9453	37.2694	57.4704	66.1342	28.0249	59.6901	25.7484	37.3306	49.13	87.595	102.017	57.5543	30.2825	83.2056	37.1196	38.5098	28.0873	61.8915	56.3642	29.4678	40.3674	48.9413	59.8092	40.552	77.4204	88.9003	46.6762	35.1436	82.673	28.2445	24.237	48.7398	36.6613	43.4265	49.9275	43.4812	67.2241
1553388_at	5.61974	11.2812	3.97546	4.37971	14.4375	21.7219	23.6645	16.691	10.3163	6.79377	3.13671	30.7816	3.52912	14.1095	9.16661	20.1811	37.5519	5.2211	32.3228	4.35378	36.2366	5.4967	37.5165	3.32777	1.39993	4.60383	8.83873	5.32297	1.15746	20.5461	14.1454	3.27922	4.51209	25.0557	2.88566	5.95282	7.36605	4.89027	4.2451	7.2544	25.4224	4.75811	3.45094	2.4862	3.48661	6.76289	4.70381	2.12526	4.27126
1553389_at	68.43	69.6295	59.6474	35.511	35.5996	21.1184	40.2829	47.711	68.7869	34.6767	50.9366	52.7793	29.0479	4.27475	59.4637	70.3937	3.36002	20.6366	14.5978	40.3148	61.0955	41.6697	25.1555	71.6402	42.6791	51.8436	47.221	68.7749	52.9011	55.7366	81.1557	79.6894	92.5858	7.31936	31.9021	84.3566	36.1839	58.7715	46.0072	40.0457	114.521	17.9332	26.1617	38.3202	47.0611	28.2276	48.7998	49.7638	32.1165
1553390_at	3.59205	5.01883	3.19154	5.41793	2.73036	1.82236	21.8576	1.18352	4.14222	6.39837	4.40653	2.45143	1.32403	1.87439	2.05903	7.86453	22.1778	3.06211	2.50817	1.50694	1.44328	13.1835	18.5844	3.33982	7.10911	26.7363	4.40768	3.46884	1.22852	12.4331	7.78565	2.48244	5.76813	5.26324	9.46901	2.33157	1.94985	5.34752	1.71135	3.08299	4.9192	4.06068	2.20216	3.01458	7.24061	3.46534	2.31547	2.43508	14.259
1553391_at	34.2326	10.4104	2.62906	18.2179	1.23044	38.5344	6.40367	29.8189	15.2834	30.9087	14.9427	15.6017	27.4334	12.3694	7.77789	12.3462	27.1805	1.16841	36.3095	3.10639	28.8067	82.0894	10.6782	44.0912	6.03839	7.03765	21.2287	19.0976	1.75591	2.17604	25.0965	16.3784	23.1922	15.3336	27.4989	1.46849	62.7952	5.43034	29.3913	5.9095	34.5236	21.7962	27.4237	19.5088	29.8736	2.68814	5.26093	18.2117	32.8621
1553392_at	28.6576	27.6272	11.53	15.6788	71.8471	2.85878	18.4213	8.08459	13.8102	2.65573	21.9596	18.9159	23.6942	2.50116	3.09658	6.99346	40.9983	2.29653	48.4594	4.25023	44.8468	7.40519	6.69276	1.63815	6.49008	53.7621	2.66264	3.70789	29.8279	13.0345	15.8007	108.158	46.6065	4.78609	42.3058	25.6583	8.2053	6.84108	3.80495	35.6328	61.6394	15.3578	7.69352	5.81976	2.76981	9.86178	36.6805	21.4126	22.9236
1553394_a_at	8.3507	31.2094	21.4746	18.9877	18.3497	34.3213	29.3973	14.0766	7.57908	13.4437	2.96968	6.42263	29.9504	18.7478	12.5994	53.2661	26.9808	49.0988	30.9024	25.8466	26.6052	18.1967	55.577	4.41544	15.7086	7.64149	25.6855	28.8098	6.67138	12.3758	27.478	33.6396	28.926	35.9331	32.8324	159.107	26.7012	46.902	28.3816	170.21	32.7687	18.4876	10.6498	24.1393	31.0092	14.8266	12.2436	15.7691	27.5797
1553395_a_at	86.4923	129.664	77.5456	69.1795	61.959	116.8	114.342	79.0012	84.1205	168.365	74.6373	119.236	90.9479	74.9531	52.1565	109.89	74.4374	104.775	48.4337	185.5	143.826	120.834	94.4874	156.232	109.235	91.1344	153.819	165.965	99.0738	115.422	117.28	102.05	125.957	64.5545	107.065	117.009	268.46	106.769	101.829	121.747	147.929	88.2468	100.978	149.73	94.9972	97.8988	81.0036	109.094	246.826
1553396_a_at	154.379	78.3217	95.5155	17.298	5.23092	37.4398	10.9228	34.8232	11.0405	30.9405	45.3875	54.8302	63.0552	11.8601	83.0213	3.94921	35.1642	31.5471	6.68232	50.7999	40.9803	163.01	10.6421	37.7171	57.8964	101.652	10.0901	62.0272	62.6861	59.0539	17.5218	7.70677	88.1986	31.7989	8.08577	41.3582	14.9743	90.4287	26.7004	66.2534	29.0795	9.6074	75.1926	6.84149	109.734	116.385	107.426	16.6712	112.674
1553397_at	189.256	146.417	117.919	125.033	113.921	113.348	126.874	94.7995	136.305	112.089	121.759	129.896	120.36	186.753	120.912	140.785	126.961	123.561	73.5779	88.9538	123.029	162.35	119.906	73.2984	166.638	144.367	115.825	120.834	126.351	116.085	76.6381	96.5162	142.155	126.792	88.17	107.255	141.694	186.683	111.124	137.453	80.1882	78.9619	75.366	112.428	122.082	117.435	130.147	112.57	137.717
1553398_at	27.1759	12.5386	36.4256	18.5611	11.4019	17.4321	27.3035	1.98683	16.6058	14.7163	15.6404	15.9763	29.2002	21.996	17.006	33.7016	40.9659	14.9707	34.304	34.848	10.6786	18.6824	4.12974	3.8492	14.8155	21.2826	22.0666	9.42696	3.05948	23.9867	3.94245	25.4869	30.3687	32.6498	18.9983	22.3179	41.1	16.5946	6.37197	22.7156	33.8985	13.8921	16.3342	20.7714	6.46528	28.6679	13.8723	14.7699	1.88071
1553399_a_at	121.92	71.5426	48.9444	55.7702	49.3157	115.699	78.5054	92.2301	94.6208	98.7488	35.725	36.5826	102.083	107.78	78.0543	97.1484	36.8031	97.4694	82.6802	94.2753	11.9997	99.3372	88.7814	89.7852	72.9099	123.981	34.918	111.904	89.7631	104.045	11.5245	96.4338	99.1626	43.7749	85.4091	137.959	140.178	5.67845	89.8583	26.952	108.552	50.1473	148.93	69.6435	28.7273	118.679	76.6837	76.5775	57.1419
1553400_a_at	191.796	111.636	76.7913	124.277	148.42	109.96	106.792	150.614	195.968	153.475	162.216	157.828	119.917	92.4641	150.829	177.583	184.822	215.785	195.509	129.276	76.4792	127.16	134.14	183.999	93.9152	109.716	100.522	83.2383	120.324	136.214	119.545	152.501	121.475	106.469	126.773	181.227	136.072	107.309	152.347	74.1098	86.7806	114.454	339.112	101.178	80.3653	101.76	107.833	122.09	112.493
1553401_at	9.43456	39.9243	17.3721	43.4011	9.40553	51.1793	31.1845	45.5012	24.6144	55.1451	25.829	40.3304	31.0589	9.4058	28.2356	38.2736	33.3464	25.5711	34.5393	30.0073	20.9931	41.8128	60.7911	20.3038	23.4414	39.0166	27.3824	19.5936	36.6593	35.8191	26.234	33.9577	30.3161	39.4482	54.8306	36.3707	27.2907	30.5471	31.6138	17.185	30.7223	39.2252	37.4353	28.8483	24.0324	45.0614	35.7458	47.7913	30.8535
1553402_a_at	43.2929	40.8844	18.5401	39.0831	12.6134	30.2531	44.1208	50.0464	3.17496	84.3338	38.2145	15.1777	45.4524	4.20796	49.0615	33.0186	12.755	33.7408	20.6187	30.8927	27.5532	20.1487	33.9781	18.1984	67.8157	40.6964	30.7555	71.7792	38.5501	53.05	20.3885	59.9615	22.7717	42.8448	30.4195	49.4579	53.1646	22.9784	49.7831	47.2291	39.7102	15.6122	24.3686	41.7102	20.912	46.6884	46.7621	70.7919	9.92108
[truncated: 10,831 more rows]
[truncated: 197 more columns]
