# Supplementary material for: Bioinformatics-Based Identification of HDAC Inhibitors as Potential Drugs to Target EGFR Wild-Type Non-Small-Cell Lung Cancer
Source: Front Oncol. 2021 Mar 8;11:620154. doi: 10.3389/fonc.2021.620154 (PMC7982742; doi:10.3389/fonc.2021.620154)
Supplement: Supplementary file 7 [file Table_6.xlsx]

## Sheet: Sheet1
Table S2 The detailed clinical data of dataset GSE31852
Sample_title	Sample_geo_accession	Site	Age	Gender	Smoking_status	pathological stage	gene alteration status	!Sample_characteristics_ch1	!Sample_characteristics_ch1	relapse	days before relapse/censor	months before relapse/censor	death	days before death/censor	months before relapse/censor	exclude for prognosis analysis due to incomplete resection or adjuvant therapy
KH024	GSM773540	tissue: primary lung tumor	age (years): 55	gender: female	smoking status: Never-smoker	pathological stage: II	gene alteration status: ALK-fusion +	myc: Low	myc_copy: 1.263	relapse: relapsed	days before relapse/censor: 253	months before relapse/censor: 8.43333333333333	death: dead	days before death/censor: 437	months before relapse/censor: 14.5666666666667	exclude for prognosis analysis due to incomplete resection or adjuvant therapy: exclude
KH081	GSM773541	tissue: primary lung tumor	age (years): 38	gender: female	smoking status: Ever-smoker	pathological stage: II	gene alteration status: ALK-fusion +	myc: Low	myc_copy: 1.064	relapse: relapsed	days before relapse/censor: 57	months before relapse/censor: 1.9	death: alive	days before death/censor: 743	months before relapse/censor: 24.7666666666667	exclude for prognosis analysis due to incomplete resection or adjuvant therapy: none
KH007	GSM773542	tissue: primary lung tumor	age (years): 30	gender: male	smoking status: Ever-smoker	pathological stage: II	gene alteration status: ALK-fusion +	myc: Low	myc_copy: 1.192	relapse: not relapsed	days before relapse/censor: 2601	months before relapse/censor: 86.7	death: alive	days before death/censor: 2601	months before relapse/censor: 86.7	exclude for prognosis analysis due to incomplete resection or adjuvant therapy: none
KH066	GSM773543	tissue: primary lung tumor	age (years): 64	gender: female	smoking status: Never-smoker	pathological stage: II	gene alteration status: ALK-fusion +	myc: nd	myc_copy: .	relapse: not relapsed	days before relapse/censor: 1173	months before relapse/censor: 39.1	death: alive	days before death/censor: 1173	months before relapse/censor: 39.1	exclude for prognosis analysis due to incomplete resection or adjuvant therapy: exclude
KH012	GSM773544	tissue: primary lung tumor	age (years): 63	gender: female	smoking status: Never-smoker	pathological stage: II	gene alteration status: ALK-fusion +	myc: Low	myc_copy: 0.969	relapse: not relapsed	days before relapse/censor: 2369	months before relapse/censor: 78.9666666666667	death: alive	days before death/censor: 2369	months before relapse/censor: 78.9666666666667	exclude for prognosis analysis due to incomplete resection or adjuvant therapy: none
KH027	GSM773545	tissue: primary lung tumor	age (years): 60	gender: female	smoking status: Never-smoker	pathological stage: II	gene alteration status: ALK-fusion +	myc: Low	myc_copy: 1.188	relapse: not relapsed	days before relapse/censor: 1879	months before relapse/censor: 62.6333333333333	death: alive	days before death/censor: 1879	months before relapse/censor: 62.6333333333333	exclude for prognosis analysis due to incomplete resection or adjuvant therapy: none
KH083	GSM773546	tissue: primary lung tumor	age (years): 68	gender: female	smoking status: Never-smoker	pathological stage: II	gene alteration status: ALK-fusion +	myc: Low	myc_copy: 0.884	relapse: not relapsed	days before relapse/censor: 606	months before relapse/censor: 20.2	death: alive	days before death/censor: 606	months before relapse/censor: 20.2	exclude for prognosis analysis due to incomplete resection or adjuvant therapy: exclude
KH119	GSM773547	tissue: primary lung tumor	age (years): 58	gender: male	smoking status: Ever-smoker	pathological stage: II	gene alteration status: ALK-fusion +	myc: Low	myc_copy: 1.403	relapse: not relapsed	days before relapse/censor: 143	months before relapse/censor: 4.76666666666667	death: dead	days before death/censor: 300	months before relapse/censor: 10	exclude for prognosis analysis due to incomplete resection or adjuvant therapy: none
KH244	GSM773548	tissue: primary lung tumor	age (years): 63	gender: female	smoking status: Never-smoker	pathological stage: IA	gene alteration status: ALK-fusion +	myc: Low	myc_copy: 1.281	relapse: not relapsed	days before relapse/censor: 1919	months before relapse/censor: 63.9666666666667	death: alive	days before death/censor: 1919	months before relapse/censor: 63.9666666666667	exclude for prognosis analysis due to incomplete resection or adjuvant therapy: exclude
KH189	GSM773549	tissue: primary lung tumor	age (years): 56	gender: female	smoking status: Never-smoker	pathological stage: IA	gene alteration status: ALK-fusion +	myc: Low	myc_copy: 1.168	relapse: not relapsed	days before relapse/censor: 1835	months before relapse/censor: 61.1666666666667	death: alive	days before death/censor: 1835	months before relapse/censor: 61.1666666666667	exclude for prognosis analysis due to incomplete resection or adjuvant therapy: none
KH259	GSM773550	tissue: primary lung tumor	age (years): 34	gender: female	smoking status: Ever-smoker	pathological stage: IA	gene alteration status: ALK-fusion +	myc: Low	myc_copy: 1.322	relapse: not relapsed	days before relapse/censor: 1828	months before relapse/censor: 60.9333333333333	death: alive	days before death/censor: 1828	months before relapse/censor: 60.9333333333333	exclude for prognosis analysis due to incomplete resection or adjuvant therapy: none
KH020	GSM773551	tissue: primary lung tumor	age (years): 75	gender: female	smoking status: Never-smoker	pathological stage: II	gene alteration status: KRAS mutation +	myc: Low	myc_copy: 1.049	relapse: relapsed	days before relapse/censor: 1359	months before relapse/censor: 45.3	death: dead	days before death/censor: 1841	months before relapse/censor: 61.3666666666667	exclude for prognosis analysis due to incomplete resection or adjuvant therapy: none
KH029	GSM773552	tissue: primary lung tumor	age (years): 60	gender: male	smoking status: Ever-smoker	pathological stage: II	gene alteration status: KRAS mutation +	myc: Low	myc_copy: 1.454	relapse: relapsed	days before relapse/censor: 590	months before relapse/censor: 19.6666666666667	death: dead	days before death/censor: 639	months before relapse/censor: 21.3	exclude for prognosis analysis due to incomplete resection or adjuvant therapy: none
KH014	GSM773553	tissue: primary lung tumor	age (years): 46	gender: female	smoking status: Never-smoker	pathological stage: IB	gene alteration status: KRAS mutation +	myc: Low	myc_copy: 0.974	relapse: relapsed	days before relapse/censor: 438	months before relapse/censor: 14.6	death: dead	days before death/censor: 1311	months before relapse/censor: 43.7	exclude for prognosis analysis due to incomplete resection or adjuvant therapy: none
KH067	GSM773554	tissue: primary lung tumor	age (years): 60	gender: female	smoking status: Never-smoker	pathological stage: IB	gene alteration status: KRAS mutation +	myc: Low	myc_copy: 1.149	relapse: relapsed	days before relapse/censor: 861	months before relapse/censor: 28.7	death: alive	days before death/censor: 1098	months before relapse/censor: 36.6	exclude for prognosis analysis due to incomplete resection or adjuvant therapy: none
KH058	GSM773555	tissue: primary lung tumor	age (years): 61	gender: male	smoking status: Ever-smoker	pathological stage: IA	gene alteration status: KRAS mutation +	myc: Low	myc_copy: 0.944	relapse: relapsed	days before relapse/censor: 538	months before relapse/censor: 17.9333333333333	death: alive	days before death/censor: 1189	months before relapse/censor: 39.6333333333333	exclude for prognosis analysis due to incomplete resection or adjuvant therapy: none
KH085	GSM773556	tissue: primary lung tumor	age (years): 63	gender: male	smoking status: Ever-smoker	pathological stage: IA	gene alteration status: KRAS mutation +	myc: Low	myc_copy: 1.074	relapse: relapsed	days before relapse/censor: 1462	months before relapse/censor: 48.7333333333333	death: alive	days before death/censor: 3863	months before relapse/censor: 128.766666666667	exclude for prognosis analysis due to incomplete resection or adjuvant therapy: none
KH054	GSM773557	tissue: primary lung tumor	age (years): 47	gender: male	smoking status: Ever-smoker	pathological stage: II	gene alteration status: KRAS mutation +	myc: Low	myc_copy: 1.28	relapse: not relapsed	days before relapse/censor: 1475	months before relapse/censor: 49.1666666666667	death: alive	days before death/censor: 1475	months before relapse/censor: 49.1666666666667	exclude for prognosis analysis due to incomplete resection or adjuvant therapy: exclude
KH004	GSM773558	tissue: primary lung tumor	age (years): 59	gender: male	smoking status: Ever-smoker	pathological stage: II	gene alteration status: KRAS mutation +	myc: Low	myc_copy: 1.419	relapse: not relapsed	days before relapse/censor: 1856	months before relapse/censor: 61.8666666666667	death: alive	days before death/censor: 1856	months before relapse/censor: 61.8666666666667	exclude for prognosis analysis due to incomplete resection or adjuvant therapy: none
KH022	GSM773559	tissue: primary lung tumor	age (years): 64	gender: male	smoking status: Ever-smoker	pathological stage: II	gene alteration status: KRAS mutation +	myc: Low	myc_copy: 1.175	relapse: not relapsed	days before relapse/censor: 3067	months before relapse/censor: 102.233333333333	death: alive	days before death/censor: 3067	months before relapse/censor: 102.233333333333	exclude for prognosis analysis due to incomplete resection or adjuvant therapy: none
KH068	GSM773560	tissue: primary lung tumor	age (years): 60	gender: male	smoking status: Ever-smoker	pathological stage: II	gene alteration status: KRAS mutation +	myc: Low	myc_copy: 0.987	relapse: not relapsed	days before relapse/censor: 1142	months before relapse/censor: 38.0666666666667	death: alive	days before death/censor: 1142	months before relapse/censor: 38.0666666666667	exclude for prognosis analysis due to incomplete resection or adjuvant therapy: none
KH139	GSM773561	tissue: primary lung tumor	age (years): 61	gender: male	smoking status: Never-smoker	pathological stage: IB	gene alteration status: KRAS mutation +	myc: Low	myc_copy: 1.184	relapse: not relapsed	days before relapse/censor: 1825	months before relapse/censor: 60.8333333333333	death: alive	days before death/censor: 1825	months before relapse/censor: 60.8333333333333	exclude for prognosis analysis due to incomplete resection or adjuvant therapy: none
KH154	GSM773562	tissue: primary lung tumor	age (years): 53	gender: female	smoking status: Never-smoker	pathological stage: IB	gene alteration status: KRAS mutation +	myc: Low	myc_copy: 1.069	relapse: not relapsed	days before relapse/censor: 1610	months before relapse/censor: 53.6666666666667	death: alive	days before death/censor: 1610	months before relapse/censor: 53.6666666666667	exclude for prognosis analysis due to incomplete resection or adjuvant therapy: none
KH129	GSM773563	tissue: primary lung tumor	age (years): 53	gender: male	smoking status: Ever-smoker	pathological stage: IB	gene alteration status: KRAS mutation +	myc: Low	myc_copy: 1.133	relapse: not relapsed	days before relapse/censor: 2014	months before relapse/censor: 67.1333333333333	death: alive	days before death/censor: 2014	months before relapse/censor: 67.1333333333333	exclude for prognosis analysis due to incomplete resection or adjuvant therapy: none
KH266	GSM773564	tissue: primary lung tumor	age (years): 53	gender: male	smoking status: Ever-smoker	pathological stage: IB	gene alteration status: KRAS mutation +	myc: Low	myc_copy: 1.037	relapse: not relapsed	days before relapse/censor: 1826	months before relapse/censor: 60.8666666666667	death: alive	days before death/censor: 1826	months before relapse/censor: 60.8666666666667	exclude for prognosis analysis due to incomplete resection or adjuvant therapy: none
KH232	GSM773565	tissue: primary lung tumor	age (years): 67	gender: male	smoking status: Never-smoker	pathological stage: IB	gene alteration status: KRAS mutation +	myc: Low	myc_copy: 1.148	relapse: not relapsed	days before relapse/censor: 2191	months before relapse/censor: 73.0333333333333	death: alive	days before death/censor: 2191	months before relapse/censor: 73.0333333333333	exclude for prognosis analysis due to incomplete resection or adjuvant therapy: none
KH222	GSM773566	tissue: primary lung tumor	age (years): 69	gender: female	smoking status: Never-smoker	pathological stage: IB	gene alteration status: KRAS mutation +	myc: Low	myc_copy: 1.03	relapse: not relapsed	days before relapse/censor: 3342	months before relapse/censor: 111.4	death: alive	days before death/censor: 3342	months before relapse/censor: 111.4	exclude for prognosis analysis due to incomplete resection or adjuvant therapy: none
KH168	GSM773567	tissue: primary lung tumor	age (years): 64	gender: male	smoking status: Ever-smoker	pathological stage: IA	gene alteration status: KRAS mutation +	myc: Low	myc_copy: 0.943	relapse: not relapsed	days before relapse/censor: 1328	months before relapse/censor: 44.2666666666667	death: alive	days before death/censor: 1328	months before relapse/censor: 44.2666666666667	exclude for prognosis analysis due to incomplete resection or adjuvant therapy: none
KH183	GSM773568	tissue: primary lung tumor	age (years): 69	gender: female	smoking status: Never-smoker	pathological stage: IA	gene alteration status: KRAS mutation +	myc: Low	myc_copy: 1.029	relapse: not relapsed	days before relapse/censor: 2925	months before relapse/censor: 97.5	death: alive	days before death/censor: 2925	months before relapse/censor: 97.5	exclude for prognosis analysis due to incomplete resection or adjuvant therapy: none
KH230	GSM773569	tissue: primary lung tumor	age (years): 50	gender: female	smoking status: Never-smoker	pathological stage: IA	gene alteration status: KRAS mutation +	myc: Low	myc_copy: 1.073	relapse: not relapsed	days before relapse/censor: 2880	months before relapse/censor: 96	death: alive	days before death/censor: 2880	months before relapse/censor: 96	exclude for prognosis analysis due to incomplete resection or adjuvant therapy: none
KH237	GSM773570	tissue: primary lung tumor	age (years): 70	gender: female	smoking status: Never-smoker	pathological stage: IA	gene alteration status: KRAS mutation +	myc: Low	myc_copy: 1.174	relapse: not relapsed	days before relapse/censor: 1724	months before relapse/censor: 57.4666666666667	death: alive	days before death/censor: 1724	months before relapse/censor: 57.4666666666667	exclude for prognosis analysis due to incomplete resection or adjuvant therapy: none
KH026	GSM773571	tissue: primary lung tumor	age (years): 57	gender: male	smoking status: Never-smoker	pathological stage: II	gene alteration status: EGFR/KRAS/ALK -	myc: Low	myc_copy: 1.09	relapse: relapsed	days before relapse/censor: 1638	months before relapse/censor: 54.6	death: alive	days before death/censor: 2765	months before relapse/censor: 92.1666666666667	exclude for prognosis analysis due to incomplete resection or adjuvant therapy: none
KH035	GSM773572	tissue: primary lung tumor	age (years): 58	gender: male	smoking status: Ever-smoker	pathological stage: II	gene alteration status: EGFR/KRAS/ALK -	myc: Low	myc_copy: 1.177	relapse: relapsed	days before relapse/censor: 315	months before relapse/censor: 10.5	death: alive	days before death/censor: 1529	months before relapse/censor: 50.9666666666667	exclude for prognosis analysis due to incomplete resection or adjuvant therapy: none
KH043	GSM773573	tissue: primary lung tumor	age (years): 69	gender: male	smoking status: Ever-smoker	pathological stage: II	gene alteration status: EGFR/KRAS/ALK -	myc: Low	myc_copy: 1.066	relapse: relapsed	days before relapse/censor: 99	months before relapse/censor: 3.3	death: dead	days before death/censor: 221	months before relapse/censor: 7.36666666666667	exclude for prognosis analysis due to incomplete resection or adjuvant therapy: none
KH077	GSM773574	tissue: primary lung tumor	age (years): 61	gender: male	smoking status: Ever-smoker	pathological stage: II	gene alteration status: EGFR/KRAS/ALK -	myc: Low	myc_copy: 1.033	relapse: relapsed	days before relapse/censor: 100	months before relapse/censor: 3.33333333333333	death: dead	days before death/censor: 546	months before relapse/censor: 18.2	exclude for prognosis analysis due to incomplete resection or adjuvant therapy: none
KH060	GSM773575	tissue: primary lung tumor	age (years): 68	gender: male	smoking status: Ever-smoker	pathological stage: II	gene alteration status: EGFR/KRAS/ALK -	myc: Low	myc_copy: 1.057	relapse: relapsed	days before relapse/censor: 163	months before relapse/censor: 5.43333333333333	death: dead	days before death/censor: 346	months before relapse/censor: 11.5333333333333	exclude for prognosis analysis due to incomplete resection or adjuvant therapy: none
KH063	GSM773576	tissue: primary lung tumor	age (years): 64	gender: female	smoking status: Never-smoker	pathological stage: II	gene alteration status: EGFR/KRAS/ALK -	myc: Low	myc_copy: 0.925	relapse: relapsed	days before relapse/censor: 196	months before relapse/censor: 6.53333333333333	death: dead	days before death/censor: 853	months before relapse/censor: 28.4333333333333	exclude for prognosis analysis due to incomplete resection or adjuvant therapy: exclude
KH006	GSM773577	tissue: primary lung tumor	age (years): 69	gender: female	smoking status: Never-smoker	pathological stage: II	gene alteration status: EGFR/KRAS/ALK -	myc: Low	myc_copy: 1.036	relapse: relapsed	days before relapse/censor: 723	months before relapse/censor: 24.1	death: dead	days before death/censor: 2661	months before relapse/censor: 88.7	exclude for prognosis analysis due to incomplete resection or adjuvant therapy: none
KH080	GSM773578	tissue: primary lung tumor	age (years): 66	gender: female	smoking status: Never-smoker	pathological stage: II	gene alteration status: EGFR/KRAS/ALK -	myc: Low	myc_copy: 0.989	relapse: relapsed	days before relapse/censor: 676	months before relapse/censor: 22.5333333333333	death: alive	days before death/censor: 817	months before relapse/censor: 27.2333333333333	exclude for prognosis analysis due to incomplete resection or adjuvant therapy: exclude
KH036	GSM773579	tissue: primary lung tumor	age (years): 68	gender: male	smoking status: Ever-smoker	pathological stage: II	gene alteration status: EGFR/KRAS/ALK -	myc: Low	myc_copy: 1.133	relapse: relapsed	days before relapse/censor: 250	months before relapse/censor: 8.33333333333333	death: dead	days before death/censor: 425	months before relapse/censor: 14.1666666666667	exclude for prognosis analysis due to incomplete resection or adjuvant therapy: none
KH059	GSM773580	tissue: primary lung tumor	age (years): 69	gender: male	smoking status: Ever-smoker	pathological stage: II	gene alteration status: EGFR/KRAS/ALK -	myc: Low	myc_copy: 1.065	relapse: relapsed	days before relapse/censor: 1281	months before relapse/censor: 42.7	death: alive	days before death/censor: 1281	months before relapse/censor: 42.7	exclude for prognosis analysis due to incomplete resection or adjuvant therapy: none
KH070	GSM773581	tissue: primary lung tumor	age (years): 64	gender: male	smoking status: Ever-smoker	pathological stage: IB	gene alteration status: EGFR/KRAS/ALK -	myc: Low	myc_copy: 0.965	relapse: relapsed	days before relapse/censor: 297	months before relapse/censor: 9.9	death: alive	days before death/censor: 1044	months before relapse/censor: 34.8	exclude for prognosis analysis due to incomplete resection or adjuvant therapy: none
KH073	GSM773582	tissue: primary lung tumor	age (years): 64	gender: male	smoking status: Ever-smoker	pathological stage: IB	gene alteration status: EGFR/KRAS/ALK -	myc: Low	myc_copy: 1.45	relapse: relapsed	days before relapse/censor: 512	months before relapse/censor: 17.0666666666667	death: alive	days before death/censor: 565	months before relapse/censor: 18.8333333333333	exclude for prognosis analysis due to incomplete resection or adjuvant therapy: none
KH048	GSM773583	tissue: primary lung tumor	age (years): 66	gender: male	smoking status: Ever-smoker	pathological stage: IB	gene alteration status: EGFR/KRAS/ALK -	myc: Low	myc_copy: 1.092	relapse: relapsed	days before relapse/censor: 635	months before relapse/censor: 21.1666666666667	death: dead	days before death/censor: 1059	months before relapse/censor: 35.3	exclude for prognosis analysis due to incomplete resection or adjuvant therapy: exclude
KH148	GSM773584	tissue: primary lung tumor	age (years): 64	gender: male	smoking status: Ever-smoker	pathological stage: IB	gene alteration status: EGFR/KRAS/ALK -	myc: Low	myc_copy: 1.157	relapse: relapsed	days before relapse/censor: 813	months before relapse/censor: 27.1	death: dead	days before death/censor: 1625	months before relapse/censor: 54.1666666666667	exclude for prognosis analysis due to incomplete resection or adjuvant therapy: none
KH011	GSM773585	tissue: primary lung tumor	age (years): 68	gender: female	smoking status: Never-smoker	pathological stage: IB	gene alteration status: EGFR/KRAS/ALK -	myc: Low	myc_copy: 0.861	relapse: relapsed	days before relapse/censor: 1387	months before relapse/censor: 46.2333333333333	death: dead	days before death/censor: 1695	months before relapse/censor: 56.5	exclude for prognosis analysis due to incomplete resection or adjuvant therapy: none
KH001	GSM773586	tissue: primary lung tumor	age (years): 68	gender: male	smoking status: Ever-smoker	pathological stage: IB	gene alteration status: EGFR/KRAS/ALK -	myc: High	myc_copy: 2.12	relapse: relapsed	days before relapse/censor: 1144	months before relapse/censor: 38.1333333333333	death: alive	days before death/censor: 2976	months before relapse/censor: 99.2	exclude for prognosis analysis due to incomplete resection or adjuvant therapy: none
KH049	GSM773587	tissue: primary lung tumor	age (years): 63	gender: male	smoking status: Ever-smoker	pathological stage: IB	gene alteration status: EGFR/KRAS/ALK -	myc: Low	myc_copy: 1.081	relapse: relapsed	days before relapse/censor: 258	months before relapse/censor: 8.6	death: dead	days before death/censor: 1143	months before relapse/censor: 38.1	exclude for prognosis analysis due to incomplete resection or adjuvant therapy: none
KH094	GSM773588	tissue: primary lung tumor	age (years): 58	gender: female	smoking status: Never-smoker	pathological stage: IB	gene alteration status: EGFR/KRAS/ALK -	myc: Low	myc_copy: 0.988	relapse: relapsed	days before relapse/censor: 272	months before relapse/censor: 9.06666666666667	death: alive	days before death/censor: 1682	months before relapse/censor: 56.0666666666667	exclude for prognosis analysis due to incomplete resection or adjuvant therapy: none
KH087	GSM773589	tissue: primary lung tumor	age (years): 71	gender: male	smoking status: Ever-smoker	pathological stage: IB	gene alteration status: EGFR/KRAS/ALK -	myc: Low	myc_copy: 1.168	relapse: relapsed	days before relapse/censor: 1052	months before relapse/censor: 35.0666666666667	death: dead	days before death/censor: 1242	months before relapse/censor: 41.4	exclude for prognosis analysis due to incomplete resection or adjuvant therapy: none
KH090	GSM773590	tissue: primary lung tumor	age (years): 52	gender: female	smoking status: Never-smoker	pathological stage: IB	gene alteration status: EGFR/KRAS/ALK -	myc: Low	myc_copy: 0.973	relapse: relapsed	days before relapse/censor: 780	months before relapse/censor: 26	death: alive	days before death/censor: 2252	months before relapse/censor: 75.0666666666667	exclude for prognosis analysis due to incomplete resection or adjuvant therapy: none
KH045	GSM773591	tissue: primary lung tumor	age (years): 66	gender: male	smoking status: Ever-smoker	pathological stage: IA	gene alteration status: EGFR/KRAS/ALK -	myc: Low	myc_copy: 0.952	relapse: relapsed	days before relapse/censor: 622	months before relapse/censor: 20.7333333333333	death: dead	days before death/censor: 943	months before relapse/censor: 31.4333333333333	exclude for prognosis analysis due to incomplete resection or adjuvant therapy: none
KH018	GSM773592	tissue: primary lung tumor	age (years): 66	gender: female	smoking status: Never-smoker	pathological stage: IA	gene alteration status: EGFR/KRAS/ALK -	myc: Low	myc_copy: 1.121	relapse: relapsed	days before relapse/censor: 287	months before relapse/censor: 9.56666666666667	death: dead	days before death/censor: 1346	months before relapse/censor: 44.8666666666667	exclude for prognosis analysis due to incomplete resection or adjuvant therapy: none
KH159	GSM773593	tissue: primary lung tumor	age (years): 47	gender: female	smoking status: Never-smoker	pathological stage: IA	gene alteration status: EGFR/KRAS/ALK -	myc: Low	myc_copy: 1.245	relapse: relapsed	days before relapse/censor: 1363	months before relapse/censor: 45.4333333333333	death: dead	days before death/censor: 1482	months before relapse/censor: 49.4	exclude for prognosis analysis due to incomplete resection or adjuvant therapy: none
KH092	GSM773594	tissue: primary lung tumor	age (years): 64	gender: male	smoking status: Never-smoker	pathological stage: IA	gene alteration status: EGFR/KRAS/ALK -	myc: Low	myc_copy: 1.007	relapse: relapsed	days before relapse/censor: 198	months before relapse/censor: 6.6	death: alive	days before death/censor: 2386	months before relapse/censor: 79.5333333333333	exclude for prognosis analysis due to incomplete resection or adjuvant therapy: exclude
KH041	GSM773595	tissue: primary lung tumor	age (years): 54	gender: male	smoking status: Never-smoker	pathological stage: IA	gene alteration status: EGFR/KRAS/ALK -	myc: Low	myc_copy: 1.212	relapse: relapsed	days before relapse/censor: 997	months before relapse/censor: 33.2333333333333	death: alive	days before death/censor: 1560	months before relapse/censor: 52	exclude for prognosis analysis due to incomplete resection or adjuvant therapy: none
KH132	GSM773596	tissue: primary lung tumor	age (years): 67	gender: female	smoking status: Never-smoker	pathological stage: IA	gene alteration status: EGFR/KRAS/ALK -	myc: Low	myc_copy: 0.969	relapse: relapsed	days before relapse/censor: 656	months before relapse/censor: 21.8666666666667	death: dead	days before death/censor: 1001	months before relapse/censor: 33.3666666666667	exclude for prognosis analysis due to incomplete resection or adjuvant therapy: none
KH117	GSM773597	tissue: primary lung tumor	age (years): 54	gender: female	smoking status: Never-smoker	pathological stage: II	gene alteration status: EGFR/KRAS/ALK -	myc: Low	myc_copy: 0.849	relapse: not relapsed	days before relapse/censor: 259	months before relapse/censor: 8.63333333333333	death: dead	days before death/censor: 259	months before relapse/censor: 8.63333333333333	exclude for prognosis analysis due to incomplete resection or adjuvant therapy: none
KH013	GSM773598	tissue: primary lung tumor	age (years): 65	gender: male	smoking status: Ever-smoker	pathological stage: II	gene alteration status: EGFR/KRAS/ALK -	myc: Low	myc_copy: 1.021	relapse: not relapsed	days before relapse/censor: 2289	months before relapse/censor: 76.3	death: alive	days before death/censor: 2289	months before relapse/censor: 76.3	exclude for prognosis analysis due to incomplete resection or adjuvant therapy: none
KH017	GSM773599	tissue: primary lung tumor	age (years): 49	gender: female	smoking status: Ever-smoker	pathological stage: II	gene alteration status: EGFR/KRAS/ALK -	myc: Low	myc_copy: 1.026	relapse: not relapsed	days before relapse/censor: 1916	months before relapse/censor: 63.8666666666667	death: alive	days before death/censor: 1916	months before relapse/censor: 63.8666666666667	exclude for prognosis analysis due to incomplete resection or adjuvant therapy: none
KH003	GSM773600	tissue: primary lung tumor	age (years): 62	gender: male	smoking status: Ever-smoker	pathological stage: II	gene alteration status: EGFR/KRAS/ALK -	myc: Low	myc_copy: 1.276	relapse: not relapsed	days before relapse/censor: 2048	months before relapse/censor: 68.2666666666667	death: alive	days before death/censor: 2048	months before relapse/censor: 68.2666666666667	exclude for prognosis analysis due to incomplete resection or adjuvant therapy: exclude
KH046	GSM773601	tissue: primary lung tumor	age (years): 61	gender: male	smoking status: Ever-smoker	pathological stage: II	gene alteration status: EGFR/KRAS/ALK -	myc: Low	myc_copy: 1.075	relapse: not relapsed	days before relapse/censor: 1475	months before relapse/censor: 49.1666666666667	death: alive	days before death/censor: 1475	months before relapse/censor: 49.1666666666667	exclude for prognosis analysis due to incomplete resection or adjuvant therapy: exclude
KH050	GSM773602	tissue: primary lung tumor	age (years): 57	gender: male	smoking status: Ever-smoker	pathological stage: II	gene alteration status: EGFR/KRAS/ALK -	myc: Low	myc_copy: 1.02	relapse: not relapsed	days before relapse/censor: 1539	months before relapse/censor: 51.3	death: alive	days before death/censor: 1539	months before relapse/censor: 51.3	exclude for prognosis analysis due to incomplete resection or adjuvant therapy: none
KH082	GSM773603	tissue: primary lung tumor	age (years): 60	gender: male	smoking status: Ever-smoker	pathological stage: II	gene alteration status: EGFR/KRAS/ALK -	myc: High	myc_copy: 1.614	relapse: not relapsed	days before relapse/censor: 636	months before relapse/censor: 21.2	death: alive	days before death/censor: 636	months before relapse/censor: 21.2	exclude for prognosis analysis due to incomplete resection or adjuvant therapy: none
KH118	GSM773604	tissue: primary lung tumor	age (years): 46	gender: male	smoking status: Ever-smoker	pathological stage: II	gene alteration status: EGFR/KRAS/ALK -	myc: Low	myc_copy: 0.932	relapse: not relapsed	days before relapse/censor: 318	months before relapse/censor: 10.6	death: alive	days before death/censor: 1275	months before relapse/censor: 42.5	exclude for prognosis analysis due to incomplete resection or adjuvant therapy: none
KH015	GSM773605	tissue: primary lung tumor	age (years): 52	gender: male	smoking status: Ever-smoker	pathological stage: II	gene alteration status: EGFR/KRAS/ALK -	myc: Low	myc_copy: 0.988	relapse: not relapsed	days before relapse/censor: 2005	months before relapse/censor: 66.8333333333333	death: alive	days before death/censor: 2005	months before relapse/censor: 66.8333333333333	exclude for prognosis analysis due to incomplete resection or adjuvant therapy: none
KH016	GSM773606	tissue: primary lung tumor	age (years): 54	gender: female	smoking status: Never-smoker	pathological stage: II	gene alteration status: EGFR/KRAS/ALK -	myc: Low	myc_copy: 1.075	relapse: not relapsed	days before relapse/censor: 1965	months before relapse/censor: 65.5	death: alive	days before death/censor: 1965	months before relapse/censor: 65.5	exclude for prognosis analysis due to incomplete resection or adjuvant therapy: none
KH125	GSM773607	tissue: primary lung tumor	age (years): 58	gender: female	smoking status: Never-smoker	pathological stage: IB	gene alteration status: EGFR/KRAS/ALK -	myc: Low	myc_copy: 1.052	relapse: not relapsed	days before relapse/censor: 2425	months before relapse/censor: 80.8333333333333	death: alive	days before death/censor: 2425	months before relapse/censor: 80.8333333333333	exclude for prognosis analysis due to incomplete resection or adjuvant therapy: none
KH160	GSM773608	tissue: primary lung tumor	age (years): 64	gender: female	smoking status: Never-smoker	pathological stage: IB	gene alteration status: EGFR/KRAS/ALK -	myc: Low	myc_copy: 1.082	relapse: not relapsed	days before relapse/censor: 1566	months before relapse/censor: 52.2	death: alive	days before death/censor: 1566	months before relapse/censor: 52.2	exclude for prognosis analysis due to incomplete resection or adjuvant therapy: none
KH171	GSM773609	tissue: primary lung tumor	age (years): 65	gender: female	smoking status: Never-smoker	pathological stage: IB	gene alteration status: EGFR/KRAS/ALK -	myc: Low	myc_copy: 1.009	relapse: not relapsed	days before relapse/censor: 990	months before relapse/censor: 33	death: alive	days before death/censor: 990	months before relapse/censor: 33	exclude for prognosis analysis due to incomplete resection or adjuvant therapy: none
KH182	GSM773610	tissue: primary lung tumor	age (years): 52	gender: male	smoking status: Ever-smoker	pathological stage: IB	gene alteration status: EGFR/KRAS/ALK -	myc: Low	myc_copy: 1.101	relapse: not relapsed	days before relapse/censor: 729	months before relapse/censor: 24.3	death: alive	days before death/censor: 729	months before relapse/censor: 24.3	exclude for prognosis analysis due to incomplete resection or adjuvant therapy: none
KH211	GSM773611	tissue: primary lung tumor	age (years): 61	gender: male	smoking status: Never-smoker	pathological stage: IB	gene alteration status: EGFR/KRAS/ALK -	myc: Low	myc_copy: 1.028	relapse: not relapsed	days before relapse/censor: 2354	months before relapse/censor: 78.4666666666667	death: alive	days before death/censor: 2354	months before relapse/censor: 78.4666666666667	exclude for prognosis analysis due to incomplete resection or adjuvant therapy: none
KH180	GSM773612	tissue: primary lung tumor	age (years): 61	gender: male	smoking status: Ever-smoker	pathological stage: IB	gene alteration status: EGFR/KRAS/ALK -	myc: Low	myc_copy: 1.048	relapse: not relapsed	days before relapse/censor: 818	months before relapse/censor: 27.2666666666667	death: alive	days before death/censor: 818	months before relapse/censor: 27.2666666666667	exclude for prognosis analysis due to incomplete resection or adjuvant therapy: none
KH212	GSM773613	tissue: primary lung tumor	age (years): 62	gender: female	smoking status: Ever-smoker	pathological stage: IB	gene alteration status: EGFR/KRAS/ALK -	myc: Low	myc_copy: 0.984	relapse: not relapsed	days before relapse/censor: 2009	months before relapse/censor: 66.9666666666667	death: alive	days before death/censor: 2009	months before relapse/censor: 66.9666666666667	exclude for prognosis analysis due to incomplete resection or adjuvant therapy: none
KH219	GSM773614	tissue: primary lung tumor	age (years): 47	gender: female	smoking status: Ever-smoker	pathological stage: IB	gene alteration status: EGFR/KRAS/ALK -	myc: Low	myc_copy: 0.87	relapse: not relapsed	days before relapse/censor: 2549	months before relapse/censor: 84.9666666666667	death: alive	days before death/censor: 2549	months before relapse/censor: 84.9666666666667	exclude for prognosis analysis due to incomplete resection or adjuvant therapy: none
KH221	GSM773615	tissue: primary lung tumor	age (years): 64	gender: male	smoking status: Ever-smoker	pathological stage: IB	gene alteration status: EGFR/KRAS/ALK -	myc: Low	myc_copy: 1.12	relapse: not relapsed	days before relapse/censor: 3411	months before relapse/censor: 113.7	death: alive	days before death/censor: 3411	months before relapse/censor: 113.7	exclude for prognosis analysis due to incomplete resection or adjuvant therapy: none
KH268	GSM773616	tissue: primary lung tumor	age (years): 50	gender: male	smoking status: Ever-smoker	pathological stage: IB	gene alteration status: EGFR/KRAS/ALK -	myc: High	myc_copy: 2.268	relapse: not relapsed	days before relapse/censor: 1806	months before relapse/censor: 60.2	death: alive	days before death/censor: 1806	months before relapse/censor: 60.2	exclude for prognosis analysis due to incomplete resection or adjuvant therapy: none
KH123	GSM773617	tissue: primary lung tumor	age (years): 66	gender: female	smoking status: Never-smoker	pathological stage: IA	gene alteration status: EGFR/KRAS/ALK -	myc: Low	myc_copy: 0.998	relapse: not relapsed	days before relapse/censor: 1937	months before relapse/censor: 64.5666666666667	death: alive	days before death/censor: 1937	months before relapse/censor: 64.5666666666667	exclude for prognosis analysis due to incomplete resection or adjuvant therapy: none
KH161	GSM773618	tissue: primary lung tumor	age (years): 56	gender: male	smoking status: Never-smoker	pathological stage: IA	gene alteration status: EGFR/KRAS/ALK -	myc: Low	myc_copy: 1.012	relapse: not relapsed	days before relapse/censor: 1520	months before relapse/censor: 50.6666666666667	death: alive	days before death/censor: 1520	months before relapse/censor: 50.6666666666667	exclude for prognosis analysis due to incomplete resection or adjuvant therapy: none
KH163	GSM773619	tissue: primary lung tumor	age (years): 76	gender: male	smoking status: Ever-smoker	pathological stage: IA	gene alteration status: EGFR/KRAS/ALK -	myc: Low	myc_copy: 0.966	relapse: not relapsed	days before relapse/censor: 1375	months before relapse/censor: 45.8333333333333	death: alive	days before death/censor: 1375	months before relapse/censor: 45.8333333333333	exclude for prognosis analysis due to incomplete resection or adjuvant therapy: none
KH145	GSM773620	tissue: primary lung tumor	age (years): 56	gender: female	smoking status: Never-smoker	pathological stage: IA	gene alteration status: EGFR/KRAS/ALK -	myc: Low	myc_copy: 1.09	relapse: not relapsed	days before relapse/censor: 1756	months before relapse/censor: 58.5333333333333	death: alive	days before death/censor: 1756	months before relapse/censor: 58.5333333333333	exclude for prognosis analysis due to incomplete resection or adjuvant therapy: none
KH152	GSM773621	tissue: primary lung tumor	age (years): 53	gender: male	smoking status: Ever-smoker	pathological stage: IA	gene alteration status: EGFR/KRAS/ALK -	myc: High	myc_copy: 4.547	relapse: not relapsed	days before relapse/censor: 1597	months before relapse/censor: 53.2333333333333	death: alive	days before death/censor: 1597	months before relapse/censor: 53.2333333333333	exclude for prognosis analysis due to incomplete resection or adjuvant therapy: none
KH153	GSM773622	tissue: primary lung tumor	age (years): 57	gender: male	smoking status: Never-smoker	pathological stage: IA	gene alteration status: EGFR/KRAS/ALK -	myc: High	myc_copy: 1.762	relapse: not relapsed	days before relapse/censor: 1714	months before relapse/censor: 57.1333333333333	death: alive	days before death/censor: 1714	months before relapse/censor: 57.1333333333333	exclude for prognosis analysis due to incomplete resection or adjuvant therapy: none
KH155	GSM773623	tissue: primary lung tumor	age (years): 61	gender: female	smoking status: Never-smoker	pathological stage: IA	gene alteration status: EGFR/KRAS/ALK -	myc: Low	myc_copy: 1.138	relapse: not relapsed	days before relapse/censor: 1637	months before relapse/censor: 54.5666666666667	death: alive	days before death/censor: 1637	months before relapse/censor: 54.5666666666667	exclude for prognosis analysis due to incomplete resection or adjuvant therapy: none
KH156	GSM773624	tissue: primary lung tumor	age (years): 66	gender: female	smoking status: Never-smoker	pathological stage: IA	gene alteration status: EGFR/KRAS/ALK -	myc: Low	myc_copy: 1.056	relapse: not relapsed	days before relapse/censor: 1653	months before relapse/censor: 55.1	death: alive	days before death/censor: 1653	months before relapse/censor: 55.1	exclude for prognosis analysis due to incomplete resection or adjuvant therapy: none
KH177	GSM773625	tissue: primary lung tumor	age (years): 66	gender: male	smoking status: Ever-smoker	pathological stage: IA	gene alteration status: EGFR/KRAS/ALK -	myc: Low	myc_copy: 0.979	relapse: not relapsed	days before relapse/censor: 1196	months before relapse/censor: 39.8666666666667	death: alive	days before death/censor: 1196	months before relapse/censor: 39.8666666666667	exclude for prognosis analysis due to incomplete resection or adjuvant therapy: none
KH147	GSM773626	tissue: primary lung tumor	age (years): 57	gender: male	smoking status: Never-smoker	pathological stage: IA	gene alteration status: EGFR/KRAS/ALK -	myc: Low	myc_copy: 1.188	relapse: not relapsed	days before relapse/censor: 1702	months before relapse/censor: 56.7333333333333	death: alive	days before death/censor: 1702	months before relapse/censor: 56.7333333333333	exclude for prognosis analysis due to incomplete resection or adjuvant therapy: none
KH121	GSM773627	tissue: primary lung tumor	age (years): 61	gender: female	smoking status: Never-smoker	pathological stage: IA	gene alteration status: EGFR/KRAS/ALK -	myc: Low	myc_copy: 1.045	relapse: not relapsed	days before relapse/censor: 2050	months before relapse/censor: 68.3333333333333	death: alive	days before death/censor: 2050	months before relapse/censor: 68.3333333333333	exclude for prognosis analysis due to incomplete resection or adjuvant therapy: none
KH172	GSM773628	tissue: primary lung tumor	age (years): 63	gender: male	smoking status: Ever-smoker	pathological stage: IA	gene alteration status: EGFR/KRAS/ALK -	myc: Low	myc_copy: 1.051	relapse: not relapsed	days before relapse/censor: 1256	months before relapse/censor: 41.8666666666667	death: alive	days before death/censor: 1256	months before relapse/censor: 41.8666666666667	exclude for prognosis analysis due to incomplete resection or adjuvant therapy: none
KH179	GSM773629	tissue: primary lung tumor	age (years): 60	gender: male	smoking status: Ever-smoker	pathological stage: IA	gene alteration status: EGFR/KRAS/ALK -	myc: Low	myc_copy: 1.039	relapse: not relapsed	days before relapse/censor: 818	months before relapse/censor: 27.2666666666667	death: alive	days before death/censor: 818	months before relapse/censor: 27.2666666666667	exclude for prognosis analysis due to incomplete resection or adjuvant therapy: none
KH069	GSM773630	tissue: primary lung tumor	age (years): 59	gender: male	smoking status: Ever-smoker	pathological stage: IA	gene alteration status: EGFR/KRAS/ALK -	myc: Low	myc_copy: 1.041	relapse: not relapsed	days before relapse/censor: 1154	months before relapse/censor: 38.4666666666667	death: alive	days before death/censor: 1154	months before relapse/censor: 38.4666666666667	exclude for prognosis analysis due to incomplete resection or adjuvant therapy: none
KH228	GSM773631	tissue: primary lung tumor	age (years): 55	gender: female	smoking status: Never-smoker	pathological stage: IA	gene alteration status: EGFR/KRAS/ALK -	myc: Low	myc_copy: 0.988	relapse: not relapsed	days before relapse/censor: 3058	months before relapse/censor: 101.933333333333	death: alive	days before death/censor: 3058	months before relapse/censor: 101.933333333333	exclude for prognosis analysis due to incomplete resection or adjuvant therapy: none
KH233	GSM773632	tissue: primary lung tumor	age (years): 52	gender: male	smoking status: Ever-smoker	pathological stage: IA	gene alteration status: EGFR/KRAS/ALK -	myc: Low	myc_copy: 1.296	relapse: not relapsed	days before relapse/censor: 1941	months before relapse/censor: 64.7	death: alive	days before death/censor: 1941	months before relapse/censor: 64.7	exclude for prognosis analysis due to incomplete resection or adjuvant therapy: none
KH243	GSM773633	tissue: primary lung tumor	age (years): 68	gender: female	smoking status: Never-smoker	pathological stage: IA	gene alteration status: EGFR/KRAS/ALK -	myc: High	myc_copy: 2.13	relapse: not relapsed	days before relapse/censor: 1596	months before relapse/censor: 53.2	death: alive	days before death/censor: 1596	months before relapse/censor: 53.2	exclude for prognosis analysis due to incomplete resection or adjuvant therapy: none
KH247	GSM773634	tissue: primary lung tumor	age (years): 55	gender: male	smoking status: Ever-smoker	pathological stage: IA	gene alteration status: EGFR/KRAS/ALK -	myc: Low	myc_copy: 1.09	relapse: not relapsed	days before relapse/censor: 2450	months before relapse/censor: 81.6666666666667	death: alive	days before death/censor: 2450	months before relapse/censor: 81.6666666666667	exclude for prognosis analysis due to incomplete resection or adjuvant therapy: none
KH256	GSM773635	tissue: primary lung tumor	age (years): 64	gender: female	smoking status: Never-smoker	pathological stage: IA	gene alteration status: EGFR/KRAS/ALK -	myc: Low	myc_copy: 1.122	relapse: not relapsed	days before relapse/censor: 1881	months before relapse/censor: 62.7	death: alive	days before death/censor: 1881	months before relapse/censor: 62.7	exclude for prognosis analysis due to incomplete resection or adjuvant therapy: none
KH261	GSM773636	tissue: primary lung tumor	age (years): 51	gender: male	smoking status: Ever-smoker	pathological stage: IA	gene alteration status: EGFR/KRAS/ALK -	myc: Low	myc_copy: 1.308	relapse: not relapsed	days before relapse/censor: 1637	months before relapse/censor: 54.5666666666667	death: alive	days before death/censor: 1637	months before relapse/censor: 54.5666666666667	exclude for prognosis analysis due to incomplete resection or adjuvant therapy: none
KH264	GSM773637	tissue: primary lung tumor	age (years): 55	gender: female	smoking status: Never-smoker	pathological stage: IA	gene alteration status: EGFR/KRAS/ALK -	myc: Low	myc_copy: 1.033	relapse: not relapsed	days before relapse/censor: 2034	months before relapse/censor: 67.8	death: alive	days before death/censor: 2034	months before relapse/censor: 67.8	exclude for prognosis analysis due to incomplete resection or adjuvant therapy: none
KH265	GSM773638	tissue: primary lung tumor	age (years): 65	gender: female	smoking status: Never-smoker	pathological stage: IA	gene alteration status: EGFR/KRAS/ALK -	myc: Low	myc_copy: 0.996	relapse: not relapsed	days before relapse/censor: 2134	months before relapse/censor: 71.1333333333333	death: alive	days before death/censor: 2134	months before relapse/censor: 71.1333333333333	exclude for prognosis analysis due to incomplete resection or adjuvant therapy: none
KH002	GSM773639	tissue: primary lung tumor	age (years): 60	gender: female	smoking status: Never-smoker	pathological stage: II	gene alteration status: EGFR mutation +	myc: Low	myc_copy: 1.027	relapse: relapsed	days before relapse/censor: 461	months before relapse/censor: 15.3666666666667	death: dead	days before death/censor: 779	months before relapse/censor: 25.9666666666667	exclude for prognosis analysis due to incomplete resection or adjuvant therapy: none
KH057	GSM773640	tissue: primary lung tumor	age (years): 58	gender: male	smoking status: Ever-smoker	pathological stage: II	gene alteration status: EGFR mutation +	myc: Low	myc_copy: 1.043	relapse: relapsed	days before relapse/censor: 313	months before relapse/censor: 10.4333333333333	death: dead	days before death/censor: 540	months before relapse/censor: 18	exclude for prognosis analysis due to incomplete resection or adjuvant therapy: none
KH061	GSM773641	tissue: primary lung tumor	age (years): 68	gender: male	smoking status: Ever-smoker	pathological stage: II	gene alteration status: EGFR mutation +	myc: Low	myc_copy: 1.483	relapse: relapsed	days before relapse/censor: 540	months before relapse/censor: 18	death: alive	days before death/censor: 1317	months before relapse/censor: 43.9	exclude for prognosis analysis due to incomplete resection or adjuvant therapy: none
KH031	GSM773642	tissue: primary lung tumor	age (years): 65	gender: female	smoking status: Never-smoker	pathological stage: II	gene alteration status: EGFR mutation +	myc: High	myc_copy: 1.655	relapse: relapsed	days before relapse/censor: 341	months before relapse/censor: 11.3666666666667	death: alive	days before death/censor: 1980	months before relapse/censor: 66	exclude for prognosis analysis due to incomplete resection or adjuvant therapy: none
KH008	GSM773643	tissue: primary lung tumor	age (years): 66	gender: male	smoking status: Ever-smoker	pathological stage: II	gene alteration status: EGFR mutation +	myc: Low	myc_copy: 1.222	relapse: relapsed	days before relapse/censor: 631	months before relapse/censor: 21.0333333333333	death: dead	days before death/censor: 702	months before relapse/censor: 23.4	exclude for prognosis analysis due to incomplete resection or adjuvant therapy: none
KH056	GSM773644	tissue: primary lung tumor	age (years): 66	gender: male	smoking status: Ever-smoker	pathological stage: II	gene alteration status: EGFR mutation +	myc: Low	myc_copy: 1.176	relapse: relapsed	days before relapse/censor: 253	months before relapse/censor: 8.43333333333333	death: dead	days before death/censor: 564	months before relapse/censor: 18.8	exclude for prognosis analysis due to incomplete resection or adjuvant therapy: none
KH021	GSM773645	tissue: primary lung tumor	age (years): 62	gender: male	smoking status: Ever-smoker	pathological stage: II	gene alteration status: EGFR mutation +	myc: Low	myc_copy: 0.966	relapse: relapsed	days before relapse/censor: 392	months before relapse/censor: 13.0666666666667	death: dead	days before death/censor: 788	months before relapse/censor: 26.2666666666667	exclude for prognosis analysis due to incomplete resection or adjuvant therapy: exclude
KH047	GSM773646	tissue: primary lung tumor	age (years): 58	gender: female	smoking status: Ever-smoker	pathological stage: II	gene alteration status: EGFR mutation +	myc: Low	myc_copy: 0.851	relapse: relapsed	days before relapse/censor: 480	months before relapse/censor: 16	death: alive	days before death/censor: 1463	months before relapse/censor: 48.7666666666667	exclude for prognosis analysis due to incomplete resection or adjuvant therapy: exclude
KH038	GSM773647	tissue: primary lung tumor	age (years): 49	gender: male	smoking status: Ever-smoker	pathological stage: II	gene alteration status: EGFR mutation +	myc: Low	myc_copy: 0.732	relapse: relapsed	days before relapse/censor: 613	months before relapse/censor: 20.4333333333333	death: dead	days before death/censor: 1345	months before relapse/censor: 44.8333333333333	exclude for prognosis analysis due to incomplete resection or adjuvant therapy: none
KH078	GSM773648	tissue: primary lung tumor	age (years): 61	gender: male	smoking status: Ever-smoker	pathological stage: II	gene alteration status: EGFR mutation +	myc: Low	myc_copy: 0.999	relapse: relapsed	days before relapse/censor: 790	months before relapse/censor: 26.3333333333333	death: alive	days before death/censor: 832	months before relapse/censor: 27.7333333333333	exclude for prognosis analysis due to incomplete resection or adjuvant therapy: exclude
KH025	GSM773649	tissue: primary lung tumor	age (years): 59	gender: female	smoking status: Never-smoker	pathological stage: II	gene alteration status: EGFR mutation +	myc: Low	myc_copy: 1.15	relapse: relapsed	days before relapse/censor: 825	months before relapse/censor: 27.5	death: alive	days before death/censor: 2687	months before relapse/censor: 89.5666666666667	exclude for prognosis analysis due to incomplete resection or adjuvant therapy: none
KH033	GSM773650	tissue: primary lung tumor	age (years): 53	gender: female	smoking status: Never-smoker	pathological stage: II	gene alteration status: EGFR mutation +	myc: Low	myc_copy: 1.296	relapse: relapsed	days before relapse/censor: 538	months before relapse/censor: 17.9333333333333	death: dead	days before death/censor: 1122	months before relapse/censor: 37.4	exclude for prognosis analysis due to incomplete resection or adjuvant therapy: exclude
KH009	GSM773651	tissue: primary lung tumor	age (years): 64	gender: male	smoking status: Ever-smoker	pathological stage: II	gene alteration status: EGFR mutation +	myc: Low	myc_copy: 0.791	relapse: relapsed	days before relapse/censor: 1725	months before relapse/censor: 57.5	death: alive	days before death/censor: 2668	months before relapse/censor: 88.9333333333333	exclude for prognosis analysis due to incomplete resection or adjuvant therapy: none
KH032	GSM773652	tissue: primary lung tumor	age (years): 67	gender: female	smoking status: Never-smoker	pathological stage: IB	gene alteration status: EGFR mutation +	myc: High	myc_copy: 2.431	relapse: relapsed	days before relapse/censor: 384	months before relapse/censor: 12.8	death: alive	days before death/censor: 1936	months before relapse/censor: 64.5333333333333	exclude for prognosis analysis due to incomplete resection or adjuvant therapy: none
KH074	GSM773653	tissue: primary lung tumor	age (years): 69	gender: male	smoking status: Ever-smoker	pathological stage: IB	gene alteration status: EGFR mutation +	myc: Low	myc_copy: 1.034	relapse: relapsed	days before relapse/censor: 587	months before relapse/censor: 19.5666666666667	death: alive	days before death/censor: 871	months before relapse/censor: 29.0333333333333	exclude for prognosis analysis due to incomplete resection or adjuvant therapy: none
KH213	GSM773654	tissue: primary lung tumor	age (years): 61	gender: female	smoking status: Never-smoker	pathological stage: IB	gene alteration status: EGFR mutation +	myc: Low	myc_copy: 1.373	relapse: relapsed	days before relapse/censor: 2282	months before relapse/censor: 76.0666666666667	death: alive	days before death/censor: 2671	months before relapse/censor: 89.0333333333333	exclude for prognosis analysis due to incomplete resection or adjuvant therapy: none
KH052	GSM773655	tissue: primary lung tumor	age (years): 64	gender: female	smoking status: Ever-smoker	pathological stage: IB	gene alteration status: EGFR mutation +	myc: Low	myc_copy: 0.998	relapse: relapsed	days before relapse/censor: 832	months before relapse/censor: 27.7333333333333	death: alive	days before death/censor: 1482	months before relapse/censor: 49.4	exclude for prognosis analysis due to incomplete resection or adjuvant therapy: none
KH062	GSM773656	tissue: primary lung tumor	age (years): 53	gender: female	smoking status: Never-smoker	pathological stage: IB	gene alteration status: EGFR mutation +	myc: Low	myc_copy: 0.994	relapse: relapsed	days before relapse/censor: 1126	months before relapse/censor: 37.5333333333333	death: alive	days before death/censor: 1128	months before relapse/censor: 37.6	exclude for prognosis analysis due to incomplete resection or adjuvant therapy: none
KH089	GSM773657	tissue: primary lung tumor	age (years): 71	gender: female	smoking status: Never-smoker	pathological stage: IB	gene alteration status: EGFR mutation +	myc: Low	myc_copy: 1.157	relapse: relapsed	days before relapse/censor: 772	months before relapse/censor: 25.7333333333333	death: dead	days before death/censor: 1042	months before relapse/censor: 34.7333333333333	exclude for prognosis analysis due to incomplete resection or adjuvant therapy: none
KH010	GSM773658	tissue: primary lung tumor	age (years): 52	gender: male	smoking status: Never-smoker	pathological stage: IB	gene alteration status: EGFR mutation +	myc: Low	myc_copy: 1.07	relapse: relapsed	days before relapse/censor: 495	months before relapse/censor: 16.5	death: dead	days before death/censor: 1229	months before relapse/censor: 40.9666666666667	exclude for prognosis analysis due to incomplete resection or adjuvant therapy: none
KH023	GSM773659	tissue: primary lung tumor	age (years): 52	gender: female	smoking status: Never-smoker	pathological stage: IB	gene alteration status: EGFR mutation +	myc: Low	myc_copy: 0.974	relapse: relapsed	days before relapse/censor: 1242	months before relapse/censor: 41.4	death: dead	days before death/censor: 2263	months before relapse/censor: 75.4333333333333	exclude for prognosis analysis due to incomplete resection or adjuvant therapy: none
KH030	GSM773660	tissue: primary lung tumor	age (years): 54	gender: female	smoking status: Never-smoker	pathological stage: IA	gene alteration status: EGFR mutation +	myc: Low	myc_copy: 0.93	relapse: relapsed	days before relapse/censor: 987	months before relapse/censor: 32.9	death: alive	days before death/censor: 1770	months before relapse/censor: 59	exclude for prognosis analysis due to incomplete resection or adjuvant therapy: none
KH005	GSM773661	tissue: primary lung tumor	age (years): 49	gender: male	smoking status: Ever-smoker	pathological stage: IA	gene alteration status: EGFR mutation +	myc: Low	myc_copy: 1.009	relapse: relapsed	days before relapse/censor: 827	months before relapse/censor: 27.5666666666667	death: dead	days before death/censor: 1433	months before relapse/censor: 47.7666666666667	exclude for prognosis analysis due to incomplete resection or adjuvant therapy: none
KH037	GSM773662	tissue: primary lung tumor	age (years): 68	gender: female	smoking status: Never-smoker	pathological stage: IA	gene alteration status: EGFR mutation +	myc: Low	myc_copy: 0.871	relapse: relapsed	days before relapse/censor: 1047	months before relapse/censor: 34.9	death: alive	days before death/censor: 1823	months before relapse/censor: 60.7666666666667	exclude for prognosis analysis due to incomplete resection or adjuvant therapy: none
KH093	GSM773663	tissue: primary lung tumor	age (years): 62	gender: female	smoking status: Never-smoker	pathological stage: IA	gene alteration status: EGFR mutation +	myc: Low	myc_copy: 0.906	relapse: relapsed	days before relapse/censor: 1706	months before relapse/censor: 56.8666666666667	death: alive	days before death/censor: 1988	months before relapse/censor: 66.2666666666667	exclude for prognosis analysis due to incomplete resection or adjuvant therapy: none
KH051	GSM773664	tissue: primary lung tumor	age (years): 63	gender: female	smoking status: Ever-smoker	pathological stage: IA	gene alteration status: EGFR mutation +	myc: Low	myc_copy: 0.958	relapse: relapsed	days before relapse/censor: 356	months before relapse/censor: 11.8666666666667	death: alive	days before death/censor: 1434	months before relapse/censor: 47.8	exclude for prognosis analysis due to incomplete resection or adjuvant therapy: exclude
KH053	GSM773665	tissue: primary lung tumor	age (years): 63	gender: male	smoking status: Ever-smoker	pathological stage: IA	gene alteration status: EGFR mutation +	myc: Low	myc_copy: 1.172	relapse: relapsed	days before relapse/censor: 463	months before relapse/censor: 15.4333333333333	death: dead	days before death/censor: 630	months before relapse/censor: 21	exclude for prognosis analysis due to incomplete resection or adjuvant therapy: none
KH055	GSM773666	tissue: primary lung tumor	age (years): 62	gender: female	smoking status: Never-smoker	pathological stage: IA	gene alteration status: EGFR mutation +	myc: Low	myc_copy: 1.009	relapse: relapsed	days before relapse/censor: 547	months before relapse/censor: 18.2333333333333	death: alive	days before death/censor: 1537	months before relapse/censor: 51.2333333333333	exclude for prognosis analysis due to incomplete resection or adjuvant therapy: none
KH084	GSM773667	tissue: primary lung tumor	age (years): 57	gender: female	smoking status: Ever-smoker	pathological stage: IA	gene alteration status: EGFR mutation +	myc: High	myc_copy: 1.653	relapse: relapsed	days before relapse/censor: 1252	months before relapse/censor: 41.7333333333333	death: dead	days before death/censor: 1429	months before relapse/censor: 47.6333333333333	exclude for prognosis analysis due to incomplete resection or adjuvant therapy: none
KH086	GSM773668	tissue: primary lung tumor	age (years): 39	gender: female	smoking status: Ever-smoker	pathological stage: IA	gene alteration status: EGFR mutation +	myc: High	myc_copy: 1.745	relapse: relapsed	days before relapse/censor: 567	months before relapse/censor: 18.9	death: dead	days before death/censor: 1038	months before relapse/censor: 34.6	exclude for prognosis analysis due to incomplete resection or adjuvant therapy: none
KH028	GSM773669	tissue: primary lung tumor	age (years): 55	gender: female	smoking status: Never-smoker	pathological stage: II	gene alteration status: EGFR mutation +	myc: Low	myc_copy: 1.005	relapse: not relapsed	days before relapse/censor: 2486	months before relapse/censor: 82.8666666666667	death: alive	days before death/censor: 2486	months before relapse/censor: 82.8666666666667	exclude for prognosis analysis due to incomplete resection or adjuvant therapy: none
KH075	GSM773670	tissue: primary lung tumor	age (years): 47	gender: male	smoking status: Ever-smoker	pathological stage: II	gene alteration status: EGFR mutation +	myc: High	myc_copy: 1.665	relapse: not relapsed	days before relapse/censor: 740	months before relapse/censor: 24.6666666666667	death: alive	days before death/censor: 740	months before relapse/censor: 24.6666666666667	exclude for prognosis analysis due to incomplete resection or adjuvant therapy: exclude
KH065	GSM773671	tissue: primary lung tumor	age (years): 64	gender: female	smoking status: Never-smoker	pathological stage: II	gene alteration status: EGFR mutation +	myc: nd	myc_copy: .	relapse: not relapsed	days before relapse/censor: 1042	months before relapse/censor: 34.7333333333333	death: alive	days before death/censor: 1042	months before relapse/censor: 34.7333333333333	exclude for prognosis analysis due to incomplete resection or adjuvant therapy: none
KH064	GSM773672	tissue: primary lung tumor	age (years): 60	gender: female	smoking status: Ever-smoker	pathological stage: II	gene alteration status: EGFR mutation +	myc: Low	myc_copy: 1	relapse: not relapsed	days before relapse/censor: 1267	months before relapse/censor: 42.2333333333333	death: alive	days before death/censor: 1267	months before relapse/censor: 42.2333333333333	exclude for prognosis analysis due to incomplete resection or adjuvant therapy: exclude
KH072	GSM773673	tissue: primary lung tumor	age (years): 48	gender: female	smoking status: Never-smoker	pathological stage: II	gene alteration status: EGFR mutation +	myc: Low	myc_copy: 1.005	relapse: not relapsed	days before relapse/censor: 1017	months before relapse/censor: 33.9	death: alive	days before death/censor: 1017	months before relapse/censor: 33.9	exclude for prognosis analysis due to incomplete resection or adjuvant therapy: none
KH071	GSM773674	tissue: primary lung tumor	age (years): 60	gender: male	smoking status: Ever-smoker	pathological stage: II	gene alteration status: EGFR mutation +	myc: Low	myc_copy: 1.108	relapse: not relapsed	days before relapse/censor: 1041	months before relapse/censor: 34.7	death: alive	days before death/censor: 1041	months before relapse/censor: 34.7	exclude for prognosis analysis due to incomplete resection or adjuvant therapy: exclude
KH034	GSM773675	tissue: primary lung tumor	age (years): 52	gender: male	smoking status: Ever-smoker	pathological stage: II	gene alteration status: EGFR mutation +	myc: Low	myc_copy: 1.087	relapse: not relapsed	days before relapse/censor: 1859	months before relapse/censor: 61.9666666666667	death: alive	days before death/censor: 1859	months before relapse/censor: 61.9666666666667	exclude for prognosis analysis due to incomplete resection or adjuvant therapy: exclude
KH039	GSM773676	tissue: primary lung tumor	age (years): 48	gender: female	smoking status: Never-smoker	pathological stage: II	gene alteration status: EGFR mutation +	myc: Low	myc_copy: 1.019	relapse: not relapsed	days before relapse/censor: 1717	months before relapse/censor: 57.2333333333333	death: alive	days before death/censor: 1717	months before relapse/censor: 57.2333333333333	exclude for prognosis analysis due to incomplete resection or adjuvant therapy: none
KH044	GSM773677	tissue: primary lung tumor	age (years): 60	gender: female	smoking status: Never-smoker	pathological stage: II	gene alteration status: EGFR mutation +	myc: Low	myc_copy: 1.128	relapse: not relapsed	days before relapse/censor: 1494	months before relapse/censor: 49.8	death: alive	days before death/censor: 1494	months before relapse/censor: 49.8	exclude for prognosis analysis due to incomplete resection or adjuvant therapy: none
KH079	GSM773678	tissue: primary lung tumor	age (years): 49	gender: male	smoking status: Ever-smoker	pathological stage: II	gene alteration status: EGFR mutation +	myc: Low	myc_copy: 1.005	relapse: not relapsed	days before relapse/censor: 754	months before relapse/censor: 25.1333333333333	death: alive	days before death/censor: 754	months before relapse/censor: 25.1333333333333	exclude for prognosis analysis due to incomplete resection or adjuvant therapy: none
KH116	GSM773679	tissue: primary lung tumor	age (years): 63	gender: male	smoking status: Ever-smoker	pathological stage: II	gene alteration status: EGFR mutation +	myc: Low	myc_copy: 1.003	relapse: not relapsed	days before relapse/censor: 403	months before relapse/censor: 13.4333333333333	death: alive	days before death/censor: 2364	months before relapse/censor: 78.8	exclude for prognosis analysis due to incomplete resection or adjuvant therapy: none
KH120	GSM773680	tissue: primary lung tumor	age (years): 68	gender: male	smoking status: Ever-smoker	pathological stage: IB	gene alteration status: EGFR mutation +	myc: Low	myc_copy: 1.26	relapse: not relapsed	days before relapse/censor: 1733	months before relapse/censor: 57.7666666666667	death: alive	days before death/censor: 1733	months before relapse/censor: 57.7666666666667	exclude for prognosis analysis due to incomplete resection or adjuvant therapy: none
KH133	GSM773681	tissue: primary lung tumor	age (years): 58	gender: female	smoking status: Never-smoker	pathological stage: IB	gene alteration status: EGFR mutation +	myc: Low	myc_copy: 1.047	relapse: not relapsed	days before relapse/censor: 1941	months before relapse/censor: 64.7	death: alive	days before death/censor: 1941	months before relapse/censor: 64.7	exclude for prognosis analysis due to incomplete resection or adjuvant therapy: none
KH181	GSM773682	tissue: primary lung tumor	age (years): 68	gender: male	smoking status: Ever-smoker	pathological stage: IB	gene alteration status: EGFR mutation +	myc: Low	myc_copy: 1.121	relapse: not relapsed	days before relapse/censor: 774	months before relapse/censor: 25.8	death: alive	days before death/censor: 774	months before relapse/censor: 25.8	exclude for prognosis analysis due to incomplete resection or adjuvant therapy: none
KH185	GSM773683	tissue: primary lung tumor	age (years): 64	gender: female	smoking status: Never-smoker	pathological stage: IB	gene alteration status: EGFR mutation +	myc: Low	myc_copy: 1.181	relapse: not relapsed	days before relapse/censor: 2913	months before relapse/censor: 97.1	death: alive	days before death/censor: 2913	months before relapse/censor: 97.1	exclude for prognosis analysis due to incomplete resection or adjuvant therapy: none
KH143	GSM773684	tissue: primary lung tumor	age (years): 58	gender: male	smoking status: Ever-smoker	pathological stage: IB	gene alteration status: EGFR mutation +	myc: Low	myc_copy: 1.051	relapse: not relapsed	days before relapse/censor: 1803	months before relapse/censor: 60.1	death: alive	days before death/censor: 1803	months before relapse/censor: 60.1	exclude for prognosis analysis due to incomplete resection or adjuvant therapy: none
KH135	GSM773685	tissue: primary lung tumor	age (years): 62	gender: male	smoking status: Ever-smoker	pathological stage: IB	gene alteration status: EGFR mutation +	myc: Low	myc_copy: 1.108	relapse: not relapsed	days before relapse/censor: 1912	months before relapse/censor: 63.7333333333333	death: alive	days before death/censor: 1912	months before relapse/censor: 63.7333333333333	exclude for prognosis analysis due to incomplete resection or adjuvant therapy: none
KH162	GSM773686	tissue: primary lung tumor	age (years): 66	gender: female	smoking status: Never-smoker	pathological stage: IB	gene alteration status: EGFR mutation +	myc: Low	myc_copy: 1.028	relapse: not relapsed	days before relapse/censor: 1481	months before relapse/censor: 49.3666666666667	death: alive	days before death/censor: 1481	months before relapse/censor: 49.3666666666667	exclude for prognosis analysis due to incomplete resection or adjuvant therapy: none
KH173	GSM773687	tissue: primary lung tumor	age (years): 68	gender: female	smoking status: Ever-smoker	pathological stage: IB	gene alteration status: EGFR mutation +	myc: Low	myc_copy: 1.079	relapse: not relapsed	days before relapse/censor: 1231	months before relapse/censor: 41.0333333333333	death: alive	days before death/censor: 1231	months before relapse/censor: 41.0333333333333	exclude for prognosis analysis due to incomplete resection or adjuvant therapy: none
KH136	GSM773688	tissue: primary lung tumor	age (years): 68	gender: male	smoking status: Never-smoker	pathological stage: IB	gene alteration status: EGFR mutation +	myc: Low	myc_copy: 0.97	relapse: not relapsed	days before relapse/censor: 1964	months before relapse/censor: 65.4666666666667	death: alive	days before death/censor: 1964	months before relapse/censor: 65.4666666666667	exclude for prognosis analysis due to incomplete resection or adjuvant therapy: none
KH215	GSM773689	tissue: primary lung tumor	age (years): 72	gender: male	smoking status: Ever-smoker	pathological stage: IB	gene alteration status: EGFR mutation +	myc: Low	myc_copy: 0.949	relapse: not relapsed	days before relapse/censor: 3352	months before relapse/censor: 111.733333333333	death: alive	days before death/censor: 3352	months before relapse/censor: 111.733333333333	exclude for prognosis analysis due to incomplete resection or adjuvant therapy: none
KH216	GSM773690	tissue: primary lung tumor	age (years): 62	gender: male	smoking status: Ever-smoker	pathological stage: IB	gene alteration status: EGFR mutation +	myc: Low	myc_copy: 1.088	relapse: not relapsed	days before relapse/censor: 2158	months before relapse/censor: 71.9333333333333	death: alive	days before death/censor: 2158	months before relapse/censor: 71.9333333333333	exclude for prognosis analysis due to incomplete resection or adjuvant therapy: none
KH217	GSM773691	tissue: primary lung tumor	age (years): 67	gender: female	smoking status: Never-smoker	pathological stage: IB	gene alteration status: EGFR mutation +	myc: Low	myc_copy: 0.915	relapse: not relapsed	days before relapse/censor: 3466	months before relapse/censor: 115.533333333333	death: alive	days before death/censor: 3466	months before relapse/censor: 115.533333333333	exclude for prognosis analysis due to incomplete resection or adjuvant therapy: none
KH218	GSM773692	tissue: primary lung tumor	age (years): 52	gender: male	smoking status: Never-smoker	pathological stage: IB	gene alteration status: EGFR mutation +	myc: Low	myc_copy: 1.104	relapse: not relapsed	days before relapse/censor: 3263	months before relapse/censor: 108.766666666667	death: alive	days before death/censor: 3263	months before relapse/censor: 108.766666666667	exclude for prognosis analysis due to incomplete resection or adjuvant therapy: none
KH122	GSM773693	tissue: primary lung tumor	age (years): 67	gender: female	smoking status: Never-smoker	pathological stage: IB	gene alteration status: EGFR mutation +	myc: Low	myc_copy: 0.968	relapse: not relapsed	days before relapse/censor: 1823	months before relapse/censor: 60.7666666666667	death: alive	days before death/censor: 1823	months before relapse/censor: 60.7666666666667	exclude for prognosis analysis due to incomplete resection or adjuvant therapy: none
KH130	GSM773694	tissue: primary lung tumor	age (years): 59	gender: female	smoking status: Never-smoker	pathological stage: IB	gene alteration status: EGFR mutation +	myc: Low	myc_copy: 1.088	relapse: not relapsed	days before relapse/censor: 1856	months before relapse/censor: 61.8666666666667	death: alive	days before death/censor: 1856	months before relapse/censor: 61.8666666666667	exclude for prognosis analysis due to incomplete resection or adjuvant therapy: none
KH231	GSM773695	tissue: primary lung tumor	age (years): 70	gender: female	smoking status: Never-smoker	pathological stage: IB	gene alteration status: EGFR mutation +	myc: Low	myc_copy: 1.148	relapse: not relapsed	days before relapse/censor: 2449	months before relapse/censor: 81.6333333333333	death: alive	days before death/censor: 2449	months before relapse/censor: 81.6333333333333	exclude for prognosis analysis due to incomplete resection or adjuvant therapy: none
KH257	GSM773696	tissue: primary lung tumor	age (years): 59	gender: male	smoking status: Ever-smoker	pathological stage: IB	gene alteration status: EGFR mutation +	myc: Low	myc_copy: 1.356	relapse: not relapsed	days before relapse/censor: 1859	months before relapse/censor: 61.9666666666667	death: alive	days before death/censor: 1859	months before relapse/censor: 61.9666666666667	exclude for prognosis analysis due to incomplete resection or adjuvant therapy: none
KH234	GSM773697	tissue: primary lung tumor	age (years): 56	gender: male	smoking status: Ever-smoker	pathological stage: IB	gene alteration status: EGFR mutation +	myc: Low	myc_copy: 1.09	relapse: not relapsed	days before relapse/censor: 1998	months before relapse/censor: 66.6	death: alive	days before death/censor: 1998	months before relapse/censor: 66.6	exclude for prognosis analysis due to incomplete resection or adjuvant therapy: none
KH140	GSM773698	tissue: primary lung tumor	age (years): 69	gender: female	smoking status: Ever-smoker	pathological stage: IA	gene alteration status: EGFR mutation +	myc: High	myc_copy: 2.004	relapse: not relapsed	days before relapse/censor: 1852	months before relapse/censor: 61.7333333333333	death: alive	days before death/censor: 1852	months before relapse/censor: 61.7333333333333	exclude for prognosis analysis due to incomplete resection or adjuvant therapy: none
KH141	GSM773699	tissue: primary lung tumor	age (years): 61	gender: female	smoking status: Ever-smoker	pathological stage: IA	gene alteration status: EGFR mutation +	myc: Low	myc_copy: 1.075	relapse: not relapsed	days before relapse/censor: 1894	months before relapse/censor: 63.1333333333333	death: alive	days before death/censor: 1894	months before relapse/censor: 63.1333333333333	exclude for prognosis analysis due to incomplete resection or adjuvant therapy: none
KH142	GSM773700	tissue: primary lung tumor	age (years): 54	gender: female	smoking status: Never-smoker	pathological stage: IA	gene alteration status: EGFR mutation +	myc: Low	myc_copy: 1.048	relapse: not relapsed	days before relapse/censor: 1861	months before relapse/censor: 62.0333333333333	death: alive	days before death/censor: 1861	months before relapse/censor: 62.0333333333333	exclude for prognosis analysis due to incomplete resection or adjuvant therapy: none
KH144	GSM773701	tissue: primary lung tumor	age (years): 64	gender: female	smoking status: Never-smoker	pathological stage: IA	gene alteration status: EGFR mutation +	myc: Low	myc_copy: 1.005	relapse: not relapsed	days before relapse/censor: 1669	months before relapse/censor: 55.6333333333333	death: alive	days before death/censor: 1669	months before relapse/censor: 55.6333333333333	exclude for prognosis analysis due to incomplete resection or adjuvant therapy: exclude
KH095	GSM773702	tissue: primary lung tumor	age (years): 45	gender: female	smoking status: Never-smoker	pathological stage: IA	gene alteration status: EGFR mutation +	myc: High	myc_copy: 1.687	relapse: not relapsed	days before relapse/censor: 3189	months before relapse/censor: 106.3	death: alive	days before death/censor: 3189	months before relapse/censor: 106.3	exclude for prognosis analysis due to incomplete resection or adjuvant therapy: none
KH126	GSM773703	tissue: primary lung tumor	age (years): 55	gender: female	smoking status: Never-smoker	pathological stage: IA	gene alteration status: EGFR mutation +	myc: Low	myc_copy: 1.166	relapse: not relapsed	days before relapse/censor: 1822	months before relapse/censor: 60.7333333333333	death: alive	days before death/censor: 1822	months before relapse/censor: 60.7333333333333	exclude for prognosis analysis due to incomplete resection or adjuvant therapy: none
KH137	GSM773704	tissue: primary lung tumor	age (years): 61	gender: female	smoking status: Never-smoker	pathological stage: IA	gene alteration status: EGFR mutation +	myc: Low	myc_copy: 0.973	relapse: not relapsed	days before relapse/censor: 1809	months before relapse/censor: 60.3	death: alive	days before death/censor: 1809	months before relapse/censor: 60.3	exclude for prognosis analysis due to incomplete resection or adjuvant therapy: none
KH190	GSM773705	tissue: primary lung tumor	age (years): 65	gender: female	smoking status: Never-smoker	pathological stage: IA	gene alteration status: EGFR mutation +	myc: Low	myc_copy: 1.09	relapse: not relapsed	days before relapse/censor: 2552	months before relapse/censor: 85.0666666666667	death: alive	days before death/censor: 2552	months before relapse/censor: 85.0666666666667	exclude for prognosis analysis due to incomplete resection or adjuvant therapy: none
KH227	GSM773706	tissue: primary lung tumor	age (years): 65	gender: male	smoking status: Never-smoker	pathological stage: IA	gene alteration status: EGFR mutation +	myc: Low	myc_copy: 1.18	relapse: not relapsed	days before relapse/censor: 2968	months before relapse/censor: 98.9333333333333	death: alive	days before death/censor: 2968	months before relapse/censor: 98.9333333333333	exclude for prognosis analysis due to incomplete resection or adjuvant therapy: none
KH271	GSM773707	tissue: primary lung tumor	age (years): 47	gender: male	smoking status: Ever-smoker	pathological stage: IA	gene alteration status: EGFR mutation +	myc: Low	myc_copy: 1.004	relapse: not relapsed	days before relapse/censor: 3066	months before relapse/censor: 102.2	death: alive	days before death/censor: 3066	months before relapse/censor: 102.2	exclude for prognosis analysis due to incomplete resection or adjuvant therapy: none
KH167	GSM773708	tissue: primary lung tumor	age (years): 60	gender: female	smoking status: Never-smoker	pathological stage: IA	gene alteration status: EGFR mutation +	myc: Low	myc_copy: 0.706	relapse: not relapsed	days before relapse/censor: 1412	months before relapse/censor: 47.0666666666667	death: alive	days before death/censor: 1412	months before relapse/censor: 47.0666666666667	exclude for prognosis analysis due to incomplete resection or adjuvant therapy: none
KH170	GSM773709	tissue: primary lung tumor	age (years): 55	gender: male	smoking status: Ever-smoker	pathological stage: IA	gene alteration status: EGFR mutation +	myc: Low	myc_copy: 1.024	relapse: not relapsed	days before relapse/censor: 1317	months before relapse/censor: 43.9	death: alive	days before death/censor: 1317	months before relapse/censor: 43.9	exclude for prognosis analysis due to incomplete resection or adjuvant therapy: none
KH174	GSM773710	tissue: primary lung tumor	age (years): 61	gender: female	smoking status: Never-smoker	pathological stage: IA	gene alteration status: EGFR mutation +	myc: Low	myc_copy: 1.073	relapse: not relapsed	days before relapse/censor: 1180	months before relapse/censor: 39.3333333333333	death: alive	days before death/censor: 1180	months before relapse/censor: 39.3333333333333	exclude for prognosis analysis due to incomplete resection or adjuvant therapy: none
KH150	GSM773711	tissue: primary lung tumor	age (years): 67	gender: male	smoking status: Ever-smoker	pathological stage: IA	gene alteration status: EGFR mutation +	myc: Low	myc_copy: 0.911	relapse: not relapsed	days before relapse/censor: 1688	months before relapse/censor: 56.2666666666667	death: alive	days before death/censor: 1688	months before relapse/censor: 56.2666666666667	exclude for prognosis analysis due to incomplete resection or adjuvant therapy: none
KH165	GSM773712	tissue: primary lung tumor	age (years): 69	gender: male	smoking status: Ever-smoker	pathological stage: IA	gene alteration status: EGFR mutation +	myc: Low	myc_copy: 1.017	relapse: not relapsed	days before relapse/censor: 1417	months before relapse/censor: 47.2333333333333	death: alive	days before death/censor: 1417	months before relapse/censor: 47.2333333333333	exclude for prognosis analysis due to incomplete resection or adjuvant therapy: none
KH166	GSM773713	tissue: primary lung tumor	age (years): 65	gender: female	smoking status: Never-smoker	pathological stage: IA	gene alteration status: EGFR mutation +	myc: Low	myc_copy: 0.987	relapse: not relapsed	days before relapse/censor: 1426	months before relapse/censor: 47.5333333333333	death: alive	days before death/censor: 1426	months before relapse/censor: 47.5333333333333	exclude for prognosis analysis due to incomplete resection or adjuvant therapy: none
KH042	GSM773714	tissue: primary lung tumor	age (years): 65	gender: male	smoking status: Ever-smoker	pathological stage: IA	gene alteration status: EGFR mutation +	myc: Low	myc_copy: 1.063	relapse: not relapsed	days before relapse/censor: 1489	months before relapse/censor: 49.6333333333333	death: alive	days before death/censor: 1674	months before relapse/censor: 55.8	exclude for prognosis analysis due to incomplete resection or adjuvant therapy: none
KH124	GSM773715	tissue: primary lung tumor	age (years): 56	gender: female	smoking status: Never-smoker	pathological stage: IA	gene alteration status: EGFR mutation +	myc: Low	myc_copy: 1.024	relapse: not relapsed	days before relapse/censor: 1848	months before relapse/censor: 61.6	death: alive	days before death/censor: 1848	months before relapse/censor: 61.6	exclude for prognosis analysis due to incomplete resection or adjuvant therapy: none
KH127	GSM773716	tissue: primary lung tumor	age (years): 65	gender: female	smoking status: Ever-smoker	pathological stage: IA	gene alteration status: EGFR mutation +	myc: Low	myc_copy: 1.29	relapse: not relapsed	days before relapse/censor: 1856	months before relapse/censor: 61.8666666666667	death: alive	days before death/censor: 1856	months before relapse/censor: 61.8666666666667	exclude for prognosis analysis due to incomplete resection or adjuvant therapy: none
KH131	GSM773717	tissue: primary lung tumor	age (years): 56	gender: female	smoking status: Never-smoker	pathological stage: IA	gene alteration status: EGFR mutation +	myc: Low	myc_copy: 0.778	relapse: not relapsed	days before relapse/censor: 1780	months before relapse/censor: 59.3333333333333	death: alive	days before death/censor: 1780	months before relapse/censor: 59.3333333333333	exclude for prognosis analysis due to incomplete resection or adjuvant therapy: none
KH128	GSM773718	tissue: primary lung tumor	age (years): 59	gender: male	smoking status: Never-smoker	pathological stage: IA	gene alteration status: EGFR mutation +	myc: Low	myc_copy: 1.454	relapse: not relapsed	days before relapse/censor: 2084	months before relapse/censor: 69.4666666666667	death: alive	days before death/censor: 2084	months before relapse/censor: 69.4666666666667	exclude for prognosis analysis due to incomplete resection or adjuvant therapy: none
KH134	GSM773719	tissue: primary lung tumor	age (years): 56	gender: male	smoking status: Ever-smoker	pathological stage: IA	gene alteration status: EGFR mutation +	myc: High	myc_copy: 1.616	relapse: not relapsed	days before relapse/censor: 1879	months before relapse/censor: 62.6333333333333	death: alive	days before death/censor: 1879	months before relapse/censor: 62.6333333333333	exclude for prognosis analysis due to incomplete resection or adjuvant therapy: none
KH138	GSM773720	tissue: primary lung tumor	age (years): 63	gender: female	smoking status: Ever-smoker	pathological stage: IA	gene alteration status: EGFR mutation +	myc: Low	myc_copy: 1.028	relapse: not relapsed	days before relapse/censor: 1114	months before relapse/censor: 37.1333333333333	death: alive	days before death/censor: 1114	months before relapse/censor: 37.1333333333333	exclude for prognosis analysis due to incomplete resection or adjuvant therapy: none
KH270	GSM773721	tissue: primary lung tumor	age (years): 49	gender: male	smoking status: Ever-smoker	pathological stage: IA	gene alteration status: EGFR mutation +	myc: Low	myc_copy: 0.94	relapse: not relapsed	days before relapse/censor: 2806	months before relapse/censor: 93.5333333333333	death: alive	days before death/censor: 2806	months before relapse/censor: 93.5333333333333	exclude for prognosis analysis due to incomplete resection or adjuvant therapy: none
KH149	GSM773722	tissue: primary lung tumor	age (years): 58	gender: female	smoking status: Never-smoker	pathological stage: IA	gene alteration status: EGFR mutation +	myc: Low	myc_copy: 1.049	relapse: not relapsed	days before relapse/censor: 1663	months before relapse/censor: 55.4333333333333	death: alive	days before death/censor: 1663	months before relapse/censor: 55.4333333333333	exclude for prognosis analysis due to incomplete resection or adjuvant therapy: none
KH151	GSM773723	tissue: primary lung tumor	age (years): 62	gender: male	smoking status: Ever-smoker	pathological stage: IA	gene alteration status: EGFR mutation +	myc: Low	myc_copy: 1.032	relapse: not relapsed	days before relapse/censor: 1726	months before relapse/censor: 57.5333333333333	death: alive	days before death/censor: 1726	months before relapse/censor: 57.5333333333333	exclude for prognosis analysis due to incomplete resection or adjuvant therapy: none
KH157	GSM773724	tissue: primary lung tumor	age (years): 68	gender: female	smoking status: Never-smoker	pathological stage: IA	gene alteration status: EGFR mutation +	myc: Low	myc_copy: 1.052	relapse: not relapsed	days before relapse/censor: 1629	months before relapse/censor: 54.3	death: alive	days before death/censor: 1629	months before relapse/censor: 54.3	exclude for prognosis analysis due to incomplete resection or adjuvant therapy: none
KH186	GSM773725	tissue: primary lung tumor	age (years): 66	gender: female	smoking status: Never-smoker	pathological stage: IA	gene alteration status: EGFR mutation +	myc: Low	myc_copy: 1.004	relapse: not relapsed	days before relapse/censor: 2179	months before relapse/censor: 72.6333333333333	death: alive	days before death/censor: 2179	months before relapse/censor: 72.6333333333333	exclude for prognosis analysis due to incomplete resection or adjuvant therapy: none
KH188	GSM773726	tissue: primary lung tumor	age (years): 57	gender: female	smoking status: Ever-smoker	pathological stage: IA	gene alteration status: EGFR mutation +	myc: Low	myc_copy: 1.022	relapse: not relapsed	days before relapse/censor: 1917	months before relapse/censor: 63.9	death: alive	days before death/censor: 1917	months before relapse/censor: 63.9	exclude for prognosis analysis due to incomplete resection or adjuvant therapy: none
KH164	GSM773727	tissue: primary lung tumor	age (years): 57	gender: female	smoking status: Never-smoker	pathological stage: IA	gene alteration status: EGFR mutation +	myc: Low	myc_copy: 0.998	relapse: not relapsed	days before relapse/censor: 1446	months before relapse/censor: 48.2	death: alive	days before death/censor: 1446	months before relapse/censor: 48.2	exclude for prognosis analysis due to incomplete resection or adjuvant therapy: none
KH175	GSM773728	tissue: primary lung tumor	age (years): 52	gender: female	smoking status: Ever-smoker	pathological stage: IA	gene alteration status: EGFR mutation +	myc: Low	myc_copy: 0.857	relapse: not relapsed	days before relapse/censor: 1162	months before relapse/censor: 38.7333333333333	death: alive	days before death/censor: 1162	months before relapse/censor: 38.7333333333333	exclude for prognosis analysis due to incomplete resection or adjuvant therapy: none
KH176	GSM773729	tissue: primary lung tumor	age (years): 65	gender: female	smoking status: Never-smoker	pathological stage: IA	gene alteration status: EGFR mutation +	myc: Low	myc_copy: 1.431	relapse: not relapsed	days before relapse/censor: 1231	months before relapse/censor: 41.0333333333333	death: alive	days before death/censor: 1231	months before relapse/censor: 41.0333333333333	exclude for prognosis analysis due to incomplete resection or adjuvant therapy: none
KH178	GSM773730	tissue: primary lung tumor	age (years): 65	gender: male	smoking status: Ever-smoker	pathological stage: IA	gene alteration status: EGFR mutation +	myc: Low	myc_copy: 1.172	relapse: not relapsed	days before relapse/censor: 941	months before relapse/censor: 31.3666666666667	death: alive	days before death/censor: 941	months before relapse/censor: 31.3666666666667	exclude for prognosis analysis due to incomplete resection or adjuvant therapy: none
KH158	GSM773731	tissue: primary lung tumor	age (years): 50	gender: female	smoking status: Never-smoker	pathological stage: IA	gene alteration status: EGFR mutation +	myc: Low	myc_copy: 0.961	relapse: not relapsed	days before relapse/censor: 1623	months before relapse/censor: 54.1	death: alive	days before death/censor: 1623	months before relapse/censor: 54.1	exclude for prognosis analysis due to incomplete resection or adjuvant therapy: none
KH184	GSM773732	tissue: primary lung tumor	age (years): 53	gender: female	smoking status: Never-smoker	pathological stage: IA	gene alteration status: EGFR mutation +	myc: Low	myc_copy: 1.177	relapse: not relapsed	days before relapse/censor: 1855	months before relapse/censor: 61.8333333333333	death: alive	days before death/censor: 1855	months before relapse/censor: 61.8333333333333	exclude for prognosis analysis due to incomplete resection or adjuvant therapy: none
KH169	GSM773733	tissue: primary lung tumor	age (years): 53	gender: female	smoking status: Never-smoker	pathological stage: IA	gene alteration status: EGFR mutation +	myc: Low	myc_copy: 1.196	relapse: not relapsed	days before relapse/censor: 1404	months before relapse/censor: 46.8	death: alive	days before death/censor: 1404	months before relapse/censor: 46.8	exclude for prognosis analysis due to incomplete resection or adjuvant therapy: none
KH187	GSM773734	tissue: primary lung tumor	age (years): 66	gender: female	smoking status: Ever-smoker	pathological stage: IA	gene alteration status: EGFR mutation +	myc: Low	myc_copy: 1.125	relapse: not relapsed	days before relapse/censor: 2221	months before relapse/censor: 74.0333333333333	death: alive	days before death/censor: 2221	months before relapse/censor: 74.0333333333333	exclude for prognosis analysis due to incomplete resection or adjuvant therapy: none
KH146	GSM773735	tissue: primary lung tumor	age (years): 62	gender: female	smoking status: Never-smoker	pathological stage: IA	gene alteration status: EGFR mutation +	myc: Low	myc_copy: 1.161	relapse: not relapsed	days before relapse/censor: 849	months before relapse/censor: 28.3	death: alive	days before death/censor: 849	months before relapse/censor: 28.3	exclude for prognosis analysis due to incomplete resection or adjuvant therapy: none
KH076	GSM773736	tissue: primary lung tumor	age (years): 66	gender: female	smoking status: Never-smoker	pathological stage: IA	gene alteration status: EGFR mutation +	myc: Low	myc_copy: 0.955	relapse: not relapsed	days before relapse/censor: 831	months before relapse/censor: 27.7	death: alive	days before death/censor: 831	months before relapse/censor: 27.7	exclude for prognosis analysis due to incomplete resection or adjuvant therapy: none
KH214	GSM773737	tissue: primary lung tumor	age (years): 35	gender: male	smoking status: Ever-smoker	pathological stage: IA	gene alteration status: EGFR mutation +	myc: Low	myc_copy: 0.999	relapse: not relapsed	days before relapse/censor: 3219	months before relapse/censor: 107.3	death: alive	days before death/censor: 3219	months before relapse/censor: 107.3	exclude for prognosis analysis due to incomplete resection or adjuvant therapy: none
KH220	GSM773738	tissue: primary lung tumor	age (years): 59	gender: female	smoking status: Never-smoker	pathological stage: IA	gene alteration status: EGFR mutation +	myc: Low	myc_copy: 1.027	relapse: not relapsed	days before relapse/censor: 2585	months before relapse/censor: 86.1666666666667	death: alive	days before death/censor: 2585	months before relapse/censor: 86.1666666666667	exclude for prognosis analysis due to incomplete resection or adjuvant therapy: none
KH223	GSM773739	tissue: primary lung tumor	age (years): 67	gender: female	smoking status: Never-smoker	pathological stage: IA	gene alteration status: EGFR mutation +	myc: Low	myc_copy: 1.141	relapse: not relapsed	days before relapse/censor: 2442	months before relapse/censor: 81.4	death: alive	days before death/censor: 2442	months before relapse/censor: 81.4	exclude for prognosis analysis due to incomplete resection or adjuvant therapy: none
KH224	GSM773740	tissue: primary lung tumor	age (years): 56	gender: female	smoking status: Ever-smoker	pathological stage: IA	gene alteration status: EGFR mutation +	myc: Low	myc_copy: 1.148	relapse: not relapsed	days before relapse/censor: 1910	months before relapse/censor: 63.6666666666667	death: alive	days before death/censor: 1910	months before relapse/censor: 63.6666666666667	exclude for prognosis analysis due to incomplete resection or adjuvant therapy: none
KH225	GSM773741	tissue: primary lung tumor	age (years): 62	gender: female	smoking status: Never-smoker	pathological stage: IA	gene alteration status: EGFR mutation +	myc: Low	myc_copy: 1.179	relapse: not relapsed	days before relapse/censor: 1834	months before relapse/censor: 61.1333333333333	death: alive	days before death/censor: 1834	months before relapse/censor: 61.1333333333333	exclude for prognosis analysis due to incomplete resection or adjuvant therapy: none
KH226	GSM773742	tissue: primary lung tumor	age (years): 46	gender: female	smoking status: Never-smoker	pathological stage: IA	gene alteration status: EGFR mutation +	myc: Low	myc_copy: 1.267	relapse: not relapsed	days before relapse/censor: 2918	months before relapse/censor: 97.2666666666667	death: alive	days before death/censor: 2918	months before relapse/censor: 97.2666666666667	exclude for prognosis analysis due to incomplete resection or adjuvant therapy: exclude
KH229	GSM773743	tissue: primary lung tumor	age (years): 67	gender: female	smoking status: Never-smoker	pathological stage: IA	gene alteration status: EGFR mutation +	myc: Low	myc_copy: 0.944	relapse: not relapsed	days before relapse/censor: 2285	months before relapse/censor: 76.1666666666667	death: alive	days before death/censor: 2285	months before relapse/censor: 76.1666666666667	exclude for prognosis analysis due to incomplete resection or adjuvant therapy: none
KH235	GSM773744	tissue: primary lung tumor	age (years): 62	gender: male	smoking status: Ever-smoker	pathological stage: IA	gene alteration status: EGFR mutation +	myc: Low	myc_copy: 1.111	relapse: not relapsed	days before relapse/censor: 2149	months before relapse/censor: 71.6333333333333	death: alive	days before death/censor: 2149	months before relapse/censor: 71.6333333333333	exclude for prognosis analysis due to incomplete resection or adjuvant therapy: none
KH236	GSM773745	tissue: primary lung tumor	age (years): 63	gender: male	smoking status: Ever-smoker	pathological stage: IA	gene alteration status: EGFR mutation +	myc: Low	myc_copy: 1.029	relapse: not relapsed	days before relapse/censor: 2561	months before relapse/censor: 85.3666666666667	death: alive	days before death/censor: 2561	months before relapse/censor: 85.3666666666667	exclude for prognosis analysis due to incomplete resection or adjuvant therapy: none
KH238	GSM773746	tissue: primary lung tumor	age (years): 52	gender: female	smoking status: Ever-smoker	pathological stage: IA	gene alteration status: EGFR mutation +	myc: Low	myc_copy: 1.15	relapse: not relapsed	days before relapse/censor: 1947	months before relapse/censor: 64.9	death: alive	days before death/censor: 1947	months before relapse/censor: 64.9	exclude for prognosis analysis due to incomplete resection or adjuvant therapy: none
KH239	GSM773747	tissue: primary lung tumor	age (years): 60	gender: female	smoking status: Never-smoker	pathological stage: IA	gene alteration status: EGFR mutation +	myc: Low	myc_copy: 1.026	relapse: not relapsed	days before relapse/censor: 1841	months before relapse/censor: 61.3666666666667	death: alive	days before death/censor: 1841	months before relapse/censor: 61.3666666666667	exclude for prognosis analysis due to incomplete resection or adjuvant therapy: none
KH240	GSM773748	tissue: primary lung tumor	age (years): 47	gender: female	smoking status: Never-smoker	pathological stage: IA	gene alteration status: EGFR mutation +	myc: Low	myc_copy: 1.245	relapse: not relapsed	days before relapse/censor: 1971	months before relapse/censor: 65.7	death: alive	days before death/censor: 1971	months before relapse/censor: 65.7	exclude for prognosis analysis due to incomplete resection or adjuvant therapy: none
KH241	GSM773749	tissue: primary lung tumor	age (years): 56	gender: male	smoking status: Ever-smoker	pathological stage: IA	gene alteration status: EGFR mutation +	myc: Low	myc_copy: 1.079	relapse: not relapsed	days before relapse/censor: 2409	months before relapse/censor: 80.3	death: alive	days before death/censor: 2409	months before relapse/censor: 80.3	exclude for prognosis analysis due to incomplete resection or adjuvant therapy: none
KH245	GSM773750	tissue: primary lung tumor	age (years): 56	gender: female	smoking status: Never-smoker	pathological stage: IA	gene alteration status: EGFR mutation +	myc: Low	myc_copy: 1.155	relapse: not relapsed	days before relapse/censor: 1624	months before relapse/censor: 54.1333333333333	death: alive	days before death/censor: 1624	months before relapse/censor: 54.1333333333333	exclude for prognosis analysis due to incomplete resection or adjuvant therapy: none
KH246	GSM773751	tissue: primary lung tumor	age (years): 63	gender: female	smoking status: Ever-smoker	pathological stage: IA	gene alteration status: EGFR mutation +	myc: Low	myc_copy: 1.203	relapse: not relapsed	days before relapse/censor: 2430	months before relapse/censor: 81	death: alive	days before death/censor: 2430	months before relapse/censor: 81	exclude for prognosis analysis due to incomplete resection or adjuvant therapy: none
KH248	GSM773752	tissue: primary lung tumor	age (years): 59	gender: male	smoking status: Ever-smoker	pathological stage: IA	gene alteration status: EGFR mutation +	myc: High	myc_copy: 2.173	relapse: not relapsed	days before relapse/censor: 1856	months before relapse/censor: 61.8666666666667	death: alive	days before death/censor: 1856	months before relapse/censor: 61.8666666666667	exclude for prognosis analysis due to incomplete resection or adjuvant therapy: none
KH249	GSM773753	tissue: primary lung tumor	age (years): 62	gender: female	smoking status: Never-smoker	pathological stage: IA	gene alteration status: EGFR mutation +	myc: Low	myc_copy: 0.939	relapse: not relapsed	days before relapse/censor: 1516	months before relapse/censor: 50.5333333333333	death: alive	days before death/censor: 1516	months before relapse/censor: 50.5333333333333	exclude for prognosis analysis due to incomplete resection or adjuvant therapy: none
KH250	GSM773754	tissue: primary lung tumor	age (years): 50	gender: male	smoking status: Ever-smoker	pathological stage: IA	gene alteration status: EGFR mutation +	myc: Low	myc_copy: 1.224	relapse: not relapsed	days before relapse/censor: 1819	months before relapse/censor: 60.6333333333333	death: alive	days before death/censor: 1819	months before relapse/censor: 60.6333333333333	exclude for prognosis analysis due to incomplete resection or adjuvant therapy: none
KH251	GSM773755	tissue: primary lung tumor	age (years): 55	gender: male	smoking status: Never-smoker	pathological stage: IA	gene alteration status: EGFR mutation +	myc: High	myc_copy: 2.889	relapse: not relapsed	days before relapse/censor: 2413	months before relapse/censor: 80.4333333333333	death: alive	days before death/censor: 2413	months before relapse/censor: 80.4333333333333	exclude for prognosis analysis due to incomplete resection or adjuvant therapy: none
KH252	GSM773756	tissue: primary lung tumor	age (years): 54	gender: female	smoking status: Ever-smoker	pathological stage: IA	gene alteration status: EGFR mutation +	myc: Low	myc_copy: 1.414	relapse: not relapsed	days before relapse/censor: 1849	months before relapse/censor: 61.6333333333333	death: alive	days before death/censor: 1849	months before relapse/censor: 61.6333333333333	exclude for prognosis analysis due to incomplete resection or adjuvant therapy: none
KH253	GSM773757	tissue: primary lung tumor	age (years): 65	gender: male	smoking status: Never-smoker	pathological stage: IA	gene alteration status: EGFR mutation +	myc: Low	myc_copy: 1.082	relapse: not relapsed	days before relapse/censor: 2181	months before relapse/censor: 72.7	death: alive	days before death/censor: 2181	months before relapse/censor: 72.7	exclude for prognosis analysis due to incomplete resection or adjuvant therapy: none
KH254	GSM773758	tissue: primary lung tumor	age (years): 66	gender: male	smoking status: Ever-smoker	pathological stage: IA	gene alteration status: EGFR mutation +	myc: Low	myc_copy: 1.046	relapse: not relapsed	days before relapse/censor: 2168	months before relapse/censor: 72.2666666666667	death: alive	days before death/censor: 2168	months before relapse/censor: 72.2666666666667	exclude for prognosis analysis due to incomplete resection or adjuvant therapy: none
KH255	GSM773759	tissue: primary lung tumor	age (years): 62	gender: female	smoking status: Never-smoker	pathological stage: IA	gene alteration status: EGFR mutation +	myc: Low	myc_copy: 1.418	relapse: not relapsed	days before relapse/censor: 2154	months before relapse/censor: 71.8	death: alive	days before death/censor: 2154	months before relapse/censor: 71.8	exclude for prognosis analysis due to incomplete resection or adjuvant therapy: none
KH258	GSM773760	tissue: primary lung tumor	age (years): 64	gender: female	smoking status: Never-smoker	pathological stage: IA	gene alteration status: EGFR mutation +	myc: Low	myc_copy: 1.035	relapse: not relapsed	days before relapse/censor: 2073	months before relapse/censor: 69.1	death: alive	days before death/censor: 2073	months before relapse/censor: 69.1	exclude for prognosis analysis due to incomplete resection or adjuvant therapy: none
KH260	GSM773761	tissue: primary lung tumor	age (years): 64	gender: female	smoking status: Never-smoker	pathological stage: IA	gene alteration status: EGFR mutation +	myc: Low	myc_copy: 1.19	relapse: not relapsed	days before relapse/censor: 1994	months before relapse/censor: 66.4666666666667	death: alive	days before death/censor: 1994	months before relapse/censor: 66.4666666666667	exclude for prognosis analysis due to incomplete resection or adjuvant therapy: none
KH262	GSM773762	tissue: primary lung tumor	age (years): 61	gender: male	smoking status: Never-smoker	pathological stage: IA	gene alteration status: EGFR mutation +	myc: High	myc_copy: 2.335	relapse: not relapsed	days before relapse/censor: 2137	months before relapse/censor: 71.2333333333333	death: alive	days before death/censor: 2137	months before relapse/censor: 71.2333333333333	exclude for prognosis analysis due to incomplete resection or adjuvant therapy: none
KH263	GSM773763	tissue: primary lung tumor	age (years): 58	gender: female	smoking status: Never-smoker	pathological stage: IA	gene alteration status: EGFR mutation +	myc: Low	myc_copy: 0.877	relapse: not relapsed	days before relapse/censor: 1998	months before relapse/censor: 66.6	death: alive	days before death/censor: 1998	months before relapse/censor: 66.6	exclude for prognosis analysis due to incomplete resection or adjuvant therapy: none
KH267	GSM773764	tissue: primary lung tumor	age (years): 49	gender: male	smoking status: Ever-smoker	pathological stage: IA	gene alteration status: EGFR mutation +	myc: Low	myc_copy: 1.32	relapse: not relapsed	days before relapse/censor: 1908	months before relapse/censor: 63.6	death: alive	days before death/censor: 1908	months before relapse/censor: 63.6	exclude for prognosis analysis due to incomplete resection or adjuvant therapy: none
KH269	GSM773765	tissue: primary lung tumor	age (years): 58	gender: male	smoking status: Ever-smoker	pathological stage: IA	gene alteration status: EGFR mutation +	myc: Low	myc_copy: 1.11	relapse: not relapsed	days before relapse/censor: 1660	months before relapse/censor: 55.3333333333333	death: alive	days before death/censor: 1660	months before relapse/censor: 55.3333333333333	exclude for prognosis analysis due to incomplete resection or adjuvant therapy: none
KH191	GSM773766	tissue: normal lung	age (years): 30	gender: male	smoking status: Ever-smoker
KH192	GSM773767	tissue: normal lung	age (years): 64	gender: male	smoking status: Ever-smoker
KH193	GSM773768	tissue: normal lung	age (years): 49	gender: female	smoking status: Ever-smoker
KH194	GSM773769	tissue: normal lung	age (years): 48	gender: female	smoking status: Never-smoker
KH195	GSM773770	tissue: normal lung	age (years): 38	gender: female	smoking status: Ever-smoker
KH196	GSM773771	tissue: normal lung	age (years): 59	gender: female	smoking status: Never-smoker
KH197	GSM773772	tissue: normal lung	age (years): 57	gender: male	smoking status: Never-smoker
KH198	GSM773773	tissue: normal lung	age (years): 68	gender: male	smoking status: Ever-smoker
KH199	GSM773774	tissue: normal lung	age (years): 59	gender: female	smoking status: Never-smoker
KH200	GSM773775	tissue: normal lung	age (years): 61	gender: female	smoking status: Ever-smoker
KH201	GSM773776	tissue: normal lung	age: 54	gender: male	smoking status: Never-smoker
KH202	GSM773777	tissue: normal lung	age (years): 56	gender: male	smoking status: Never-smoker
KH203	GSM773778	tissue: normal lung	age (years): 62	gender: female	smoking status: Never-smoker
KH204	GSM773779	tissue: normal lung	age (years): 64	gender: male	smoking status: Ever-smoker
KH205	GSM773780	tissue: normal lung	age (years): 39	gender: female	smoking status: Ever-smoker
KH206	GSM773781	tissue: normal lung	age (years): 67	gender: male	smoking status: Never-smoker
KH207	GSM773782	tissue: normal lung	age: 89	gender: male	smoking status: Ever-smoker
KH208	GSM773783	tissue: normal lung	age: 75	gender: male	smoking status: Ever-smoker
KH209	GSM773784	tissue: normal lung	age: 70	gender: male	smoking status: Ever-smoker
KH210	GSM773785	tissue: normal lung	age: 74	gender: female	smoking status: Ever-smoker
