# Supplementary material for: Bioinformatics-Based Identification of HDAC Inhibitors as Potential Drugs to Target EGFR Wild-Type Non-Small-Cell Lung Cancer
Source: Front Oncol. 2021 Mar 8;11:620154. doi: 10.3389/fonc.2021.620154 (PMC7982742; doi:10.3389/fonc.2021.620154)
Supplement: Supplementary file 9 [file Table_8.xlsx]

## Sheet: GSE31210_clinicaldata
Table_S8 Clinical data and exprssion profiling of GSE31210
!Sample_geo_accession	Gene alteration status	Relapse	Days before relapse	CYP11B1	DNALI1
GSM773540	ALK-fusion +	relapsed	253	5.96664	7.15568
GSM773541	ALK-fusion +	relapsed	57	3.56233	8.37578
GSM773542	ALK-fusion +	not relapsed	2601	4.83103	7.49351
GSM773543	ALK-fusion +	not relapsed	1173	4.64783	8.29831
GSM773544	ALK-fusion +	not relapsed	2369	2.41041	5.04331
GSM773545	ALK-fusion +	not relapsed	1879	3.17314	8.07366
GSM773546	ALK-fusion +	not relapsed	606	0.196717	6.72795
GSM773547	ALK-fusion +	not relapsed	143	1.32834	6.37035
GSM773548	ALK-fusion +	not relapsed	1919	0.604016	7.14057
GSM773549	ALK-fusion +	not relapsed	1835	3.65965	7.22213
GSM773550	ALK-fusion +	not relapsed	1828	4.30786	7.44813
GSM773551	KRAS mutation +	relapsed	1359	1.75212	6.26061
GSM773552	KRAS mutation +	relapsed	590	1.75263	4.99533
GSM773553	KRAS mutation +	relapsed	438	3.22516	6.78822
GSM773554	KRAS mutation +	relapsed	861	2.33067	6.60778
GSM773555	KRAS mutation +	relapsed	538	1.03433	1.80784
GSM773556	KRAS mutation +	relapsed	1462	3.01795	7.60258
GSM773557	KRAS mutation +	not relapsed	1475	1.3257	7.51433
GSM773558	KRAS mutation +	not relapsed	1856	1.96232	7.326
GSM773559	KRAS mutation +	not relapsed	3067	0.145027	6.39194
GSM773560	KRAS mutation +	not relapsed	1142	2.95328	6.31197
GSM773561	KRAS mutation +	not relapsed	1825	1.02792	8.79167
GSM773562	KRAS mutation +	not relapsed	1610	2.6164	6.38928
GSM773563	KRAS mutation +	not relapsed	2014	4.96061	4.70781
GSM773564	KRAS mutation +	not relapsed	1826	2.59477	6.99287
GSM773565	KRAS mutation +	not relapsed	2191	2.49454	5.79312
GSM773566	KRAS mutation +	not relapsed	3342	2.45955	7.77029
GSM773567	KRAS mutation +	not relapsed	1328	1.90991	6.1649
GSM773568	KRAS mutation +	not relapsed	2925	4.60064	7.02905
GSM773569	KRAS mutation +	not relapsed	2880	2.96672	6.96783
GSM773570	KRAS mutation +	not relapsed	1724	4.36152	4.87552
GSM773571	EGFR/KRAS/ALK -	relapsed	1638	4.61711	7.06423
GSM773572	EGFR/KRAS/ALK -	relapsed	315	4.79262	5.40175
GSM773573	EGFR/KRAS/ALK -	relapsed	99	1.6498	2.61221
GSM773574	EGFR/KRAS/ALK -	relapsed	100	3.74598	6.07951
GSM773575	EGFR/KRAS/ALK -	relapsed	163	0.974233	5.92809
GSM773576	EGFR/KRAS/ALK -	relapsed	196	4.81268	6.83773
GSM773577	EGFR/KRAS/ALK -	relapsed	723	3.7681	7.67675
GSM773578	EGFR/KRAS/ALK -	relapsed	676	4.91129	7.45254
GSM773579	EGFR/KRAS/ALK -	relapsed	250	4.12328	7.42188
GSM773580	EGFR/KRAS/ALK -	relapsed	1281	5.48174	6.35362
GSM773581	EGFR/KRAS/ALK -	relapsed	297	2.60921	5.10067
GSM773582	EGFR/KRAS/ALK -	relapsed	512	4.04748	7.12474
GSM773583	EGFR/KRAS/ALK -	relapsed	635	3.22832	6.62309
GSM773584	EGFR/KRAS/ALK -	relapsed	813	1.73967	1.4657
GSM773585	EGFR/KRAS/ALK -	relapsed	1387	2.66681	7.46057
GSM773586	EGFR/KRAS/ALK -	relapsed	1144	3.5355	6.05573
GSM773587	EGFR/KRAS/ALK -	relapsed	258	0.9999	7.51401
GSM773588	EGFR/KRAS/ALK -	relapsed	272	1.35942	7.68811
GSM773589	EGFR/KRAS/ALK -	relapsed	1052	0.0311778	8.17861
GSM773590	EGFR/KRAS/ALK -	relapsed	780	3.18216	4.52618
GSM773591	EGFR/KRAS/ALK -	relapsed	622	4.68041	6.30645
GSM773592	EGFR/KRAS/ALK -	relapsed	287	4.31561	6.59059
GSM773593	EGFR/KRAS/ALK -	relapsed	1363	0.844647	6.43779
GSM773594	EGFR/KRAS/ALK -	relapsed	198	2.14119	8.32333
GSM773595	EGFR/KRAS/ALK -	relapsed	997	4.65621	8.27545
GSM773596	EGFR/KRAS/ALK -	relapsed	656	4.07906	7.5803
GSM773597	EGFR/KRAS/ALK -	not relapsed	259	0.732251	6.959
GSM773598	EGFR/KRAS/ALK -	not relapsed	2289	3.65821	7.52477
GSM773599	EGFR/KRAS/ALK -	not relapsed	1916	2.67482	6.95988
GSM773600	EGFR/KRAS/ALK -	not relapsed	2048	2.96524	6.80683
GSM773601	EGFR/KRAS/ALK -	not relapsed	1475	0.902257	5.71885
GSM773602	EGFR/KRAS/ALK -	not relapsed	1539	2.58891	7.31193
GSM773603	EGFR/KRAS/ALK -	not relapsed	636	2.68079	6.25419
GSM773604	EGFR/KRAS/ALK -	not relapsed	318	0.881659	7.10386
GSM773605	EGFR/KRAS/ALK -	not relapsed	2005	2.81431	6.82875
GSM773606	EGFR/KRAS/ALK -	not relapsed	1965	3.94966	6.77179
GSM773607	EGFR/KRAS/ALK -	not relapsed	2425	3.22973	5.99389
GSM773608	EGFR/KRAS/ALK -	not relapsed	1566	3.92612	6.08225
GSM773609	EGFR/KRAS/ALK -	not relapsed	990	3.31116	6.91921
GSM773610	EGFR/KRAS/ALK -	not relapsed	729	3.05186	7.82464
GSM773611	EGFR/KRAS/ALK -	not relapsed	2354	4.29963	7.91416
GSM773612	EGFR/KRAS/ALK -	not relapsed	818	2.68482	5.07722
GSM773613	EGFR/KRAS/ALK -	not relapsed	2009	2.11539	6.52709
GSM773614	EGFR/KRAS/ALK -	not relapsed	2549	3.46085	7.65261
GSM773615	EGFR/KRAS/ALK -	not relapsed	3411	2.85202	6.52912
GSM773616	EGFR/KRAS/ALK -	not relapsed	1806	2.38748	4.56362
GSM773617	EGFR/KRAS/ALK -	not relapsed	1937	3.30015	7.96254
GSM773618	EGFR/KRAS/ALK -	not relapsed	1520	4.10318	7.19433
GSM773619	EGFR/KRAS/ALK -	not relapsed	1375	3.98843	6.0018
GSM773620	EGFR/KRAS/ALK -	not relapsed	1756	1.732	8.25436
GSM773621	EGFR/KRAS/ALK -	not relapsed	1597	2.46351	3.61028
GSM773622	EGFR/KRAS/ALK -	not relapsed	1714	3.59243	6.93727
GSM773623	EGFR/KRAS/ALK -	not relapsed	1637	1.66868	6.09835
GSM773624	EGFR/KRAS/ALK -	not relapsed	1653	4.0032	6.62998
GSM773625	EGFR/KRAS/ALK -	not relapsed	1196	4.13956	6.74058
GSM773626	EGFR/KRAS/ALK -	not relapsed	1702	0.377539	8.264
GSM773627	EGFR/KRAS/ALK -	not relapsed	2050	2.67232	8.40581
GSM773628	EGFR/KRAS/ALK -	not relapsed	1256	2.93522	7.83685
GSM773629	EGFR/KRAS/ALK -	not relapsed	818	0.571657	5.63132
GSM773630	EGFR/KRAS/ALK -	not relapsed	1154	1.96867	2.26725
GSM773631	EGFR/KRAS/ALK -	not relapsed	3058	0.757321	7.07306
GSM773632	EGFR/KRAS/ALK -	not relapsed	1941	4.41308	6.47883
GSM773633	EGFR/KRAS/ALK -	not relapsed	1596	2.02637	7.82786
GSM773634	EGFR/KRAS/ALK -	not relapsed	2450	1.44908	4.91443
GSM773635	EGFR/KRAS/ALK -	not relapsed	1881	4.79718	7.31949
GSM773636	EGFR/KRAS/ALK -	not relapsed	1637	0.968695	7.15558
GSM773637	EGFR/KRAS/ALK -	not relapsed	2034	4.39864	7.23898
GSM773638	EGFR/KRAS/ALK -	not relapsed	2134	2.38146	8.21826
GSM773639	EGFR mutation +	relapsed	461	3.32318	7.05993
GSM773640	EGFR mutation +	relapsed	313	1.628	6.67935
GSM773641	EGFR mutation +	relapsed	540	1.24012	7.15679
GSM773642	EGFR mutation +	relapsed	341	2.84721	2.15195
GSM773643	EGFR mutation +	relapsed	631	1.22457	5.84262
GSM773644	EGFR mutation +	relapsed	253	3.29185	7.35243
GSM773645	EGFR mutation +	relapsed	392	2.735	6.77362
GSM773646	EGFR mutation +	relapsed	480	1.75201	6.96213
GSM773647	EGFR mutation +	relapsed	613	4.75285	7.85631
GSM773648	EGFR mutation +	relapsed	790	2.51298	2.81839
GSM773649	EGFR mutation +	relapsed	825	3.73479	6.84322
GSM773650	EGFR mutation +	relapsed	538	4.30312	8.40755
GSM773651	EGFR mutation +	relapsed	1725	2.97622	6.90304
GSM773652	EGFR mutation +	relapsed	384	1.10354	6.96424
GSM773653	EGFR mutation +	relapsed	587	1.37626	7.25089
GSM773654	EGFR mutation +	relapsed	2282	2.52791	7.58496
GSM773655	EGFR mutation +	relapsed	832	4.95238	8.18351
GSM773656	EGFR mutation +	relapsed	1126	5.37939	6.88454
GSM773657	EGFR mutation +	relapsed	772	2.29125	7.20343
GSM773658	EGFR mutation +	relapsed	495	4.01489	8.24984
GSM773659	EGFR mutation +	relapsed	1242	3.35359	7.74327
GSM773660	EGFR mutation +	relapsed	987	3.70194	6.79996
GSM773661	EGFR mutation +	relapsed	827	3.14881	7.24231
GSM773662	EGFR mutation +	relapsed	1047	1.34398	6.87359
GSM773663	EGFR mutation +	relapsed	1706	2.57533	8.28297
GSM773664	EGFR mutation +	relapsed	356	3.26794	6.69593
GSM773665	EGFR mutation +	relapsed	463	2.65165	7.56703
GSM773666	EGFR mutation +	relapsed	547	2.25659	7.22323
GSM773667	EGFR mutation +	relapsed	1252	4.52055	7.19843
GSM773668	EGFR mutation +	relapsed	567	2.81668	7.29593
GSM773669	EGFR mutation +	not relapsed	2486	4.47485	7.69519
GSM773670	EGFR mutation +	not relapsed	740	4.49923	7.53924
GSM773671	EGFR mutation +	not relapsed	1042	5.47878	6.68922
GSM773672	EGFR mutation +	not relapsed	1267	4.69868	6.99118
GSM773673	EGFR mutation +	not relapsed	1017	4.61268	8.47984
GSM773674	EGFR mutation +	not relapsed	1041	2.23199	7.59251
GSM773675	EGFR mutation +	not relapsed	1859	3.30427	8.04158
GSM773676	EGFR mutation +	not relapsed	1717	3.60965	7.1102
GSM773677	EGFR mutation +	not relapsed	1494	2.33206	6.77295
GSM773678	EGFR mutation +	not relapsed	754	4.762	8.33764
GSM773679	EGFR mutation +	not relapsed	403	2.62026	5.97423
GSM773680	EGFR mutation +	not relapsed	1733	1.90118	8.86689
GSM773681	EGFR mutation +	not relapsed	1941	4.62526	7.47468
GSM773682	EGFR mutation +	not relapsed	774	3.51772	7.84772
GSM773683	EGFR mutation +	not relapsed	2913	3.81455	7.98762
GSM773684	EGFR mutation +	not relapsed	1803	5.00373	8.19475
GSM773685	EGFR mutation +	not relapsed	1912	2.41512	7.36803
GSM773686	EGFR mutation +	not relapsed	1481	1.88834	7.17254
GSM773687	EGFR mutation +	not relapsed	1231	3.19955	8.32021
GSM773688	EGFR mutation +	not relapsed	1964	4.22822	8.1072
GSM773689	EGFR mutation +	not relapsed	3352	3.58459	7.30532
GSM773690	EGFR mutation +	not relapsed	2158	2.321	7.56335
GSM773691	EGFR mutation +	not relapsed	3466	2.74237	7.75595
GSM773692	EGFR mutation +	not relapsed	3263	0.0732182	5.88018
GSM773693	EGFR mutation +	not relapsed	1823	4.74255	7.02466
GSM773694	EGFR mutation +	not relapsed	1856	4.29493	8.3883
GSM773695	EGFR mutation +	not relapsed	2449	2.35707	6.90737
GSM773696	EGFR mutation +	not relapsed	1859	2.96133	6.38697
GSM773697	EGFR mutation +	not relapsed	1998	2.48302	8.27197
GSM773698	EGFR mutation +	not relapsed	1852	0.772349	6.95748
GSM773699	EGFR mutation +	not relapsed	1894	4.0485	7.71285
GSM773700	EGFR mutation +	not relapsed	1861	5.12611	7.17331
GSM773701	EGFR mutation +	not relapsed	1669	3.08833	6.24772
GSM773702	EGFR mutation +	not relapsed	3189	3.42298	8.43731
GSM773703	EGFR mutation +	not relapsed	1822	3.82289	8.60537
GSM773704	EGFR mutation +	not relapsed	1809	3.16514	8.29552
GSM773705	EGFR mutation +	not relapsed	2552	0.607662	7.26026
GSM773706	EGFR mutation +	not relapsed	2968	-0.153679	7.78534
GSM773707	EGFR mutation +	not relapsed	3066	4.65677	7.85913
GSM773708	EGFR mutation +	not relapsed	1412	0.786412	6.7438
GSM773709	EGFR mutation +	not relapsed	1317	4.89715	7.19223
GSM773710	EGFR mutation +	not relapsed	1180	5.25592	8.41033
GSM773711	EGFR mutation +	not relapsed	1688	1.37166	7.19344
GSM773712	EGFR mutation +	not relapsed	1417	5.77545	7.15323
GSM773713	EGFR mutation +	not relapsed	1426	3.71922	7.51985
GSM773714	EGFR mutation +	not relapsed	1489	4.05187	7.34579
GSM773715	EGFR mutation +	not relapsed	1848	2.23492	7.26911
GSM773716	EGFR mutation +	not relapsed	1856	-0.418132	6.93359
GSM773717	EGFR mutation +	not relapsed	1780	3.48402	2.17125
GSM773718	EGFR mutation +	not relapsed	2084	2.80574	6.44193
GSM773719	EGFR mutation +	not relapsed	1879	0.701207	7.31304
GSM773720	EGFR mutation +	not relapsed	1114	4.80831	7.77667
GSM773721	EGFR mutation +	not relapsed	2806	4.52713	6.85825
GSM773722	EGFR mutation +	not relapsed	1663	3.05681	8.25563
GSM773723	EGFR mutation +	not relapsed	1726	4.64474	6.44762
GSM773724	EGFR mutation +	not relapsed	1629	3.65047	7.08118
GSM773725	EGFR mutation +	not relapsed	2179	1.08817	7.56618
GSM773726	EGFR mutation +	not relapsed	1917	3.76059	7.92351
GSM773727	EGFR mutation +	not relapsed	1446	4.30312	8.10926
GSM773728	EGFR mutation +	not relapsed	1162	3.89233	7.18422
GSM773729	EGFR mutation +	not relapsed	1231	4.30781	7.89437
GSM773730	EGFR mutation +	not relapsed	941	4.26004	7.17515
GSM773731	EGFR mutation +	not relapsed	1623	1.48972	6.99214
GSM773732	EGFR mutation +	not relapsed	1855	1.37654	8.52879
GSM773733	EGFR mutation +	not relapsed	1404	5.39228	5.54004
GSM773734	EGFR mutation +	not relapsed	2221	0.886675	6.62083
GSM773735	EGFR mutation +	not relapsed	849	4.70782	6.42379
GSM773736	EGFR mutation +	not relapsed	831	3.11316	8.1775
GSM773737	EGFR mutation +	not relapsed	3219	3.99953	6.12171
GSM773738	EGFR mutation +	not relapsed	2585	2.94634	7.46719
GSM773739	EGFR mutation +	not relapsed	2442	3.16751	7.8834
GSM773740	EGFR mutation +	not relapsed	1910	2.48313	7.31761
GSM773741	EGFR mutation +	not relapsed	1834	4.96349	7.62772
GSM773742	EGFR mutation +	not relapsed	2918	4.61158	7.8706
GSM773743	EGFR mutation +	not relapsed	2285	3.05144	7.32091
GSM773744	EGFR mutation +	not relapsed	2149	1.4911	7.56417
GSM773745	EGFR mutation +	not relapsed	2561	1.31316	7.05675
GSM773746	EGFR mutation +	not relapsed	1947	4.38245	6.40071
GSM773747	EGFR mutation +	not relapsed	1841	4.98739	6.38996
GSM773748	EGFR mutation +	not relapsed	1971	2.26502	6.70761
GSM773749	EGFR mutation +	not relapsed	2409	3.81059	7.25506
GSM773750	EGFR mutation +	not relapsed	1624	4.41267	6.62811
GSM773751	EGFR mutation +	not relapsed	2430	4.79609	6.73571
GSM773752	EGFR mutation +	not relapsed	1856	2.72992	6.99434
GSM773753	EGFR mutation +	not relapsed	1516	2.74042	6.48015
GSM773754	EGFR mutation +	not relapsed	1819	4.07178	6.72449
GSM773755	EGFR mutation +	not relapsed	2413	1.92109	4.73594
GSM773756	EGFR mutation +	not relapsed	1849	3.79509	6.99624
GSM773757	EGFR mutation +	not relapsed	2181	3.82635	8.33407
GSM773758	EGFR mutation +	not relapsed	2168	2.91496	5.6717
GSM773759	EGFR mutation +	not relapsed	2154	4.62977	7.21395
GSM773760	EGFR mutation +	not relapsed	2073	1.10335	8.2507
GSM773761	EGFR mutation +	not relapsed	1994	4.6197	7.62461
GSM773762	EGFR mutation +	not relapsed	2137	1.79586	7.52142
GSM773763	EGFR mutation +	not relapsed	1998	1.36011	7.35382
GSM773764	EGFR mutation +	not relapsed	1908	1.97659	6.35914
GSM773765	EGFR mutation +	not relapsed	1660	1.102	6.56381
