# Supplementary material for: Bioinformatics-Based Identification of HDAC Inhibitors as Potential Drugs to Target EGFR Wild-Type Non-Small-Cell Lung Cancer
Source: Front Oncol. 2021 Mar 8;11:620154. doi: 10.3389/fonc.2021.620154 (PMC7982742; doi:10.3389/fonc.2021.620154)
Supplement: Supplementary file 10 [file Table_9.xlsx]

## Sheet: 2.EGFRAll_Vertify
Table_S9 Clinical data and exprssion profiling of TCGA
submitter_id	project_id	days_to_last_follow_up	vital_status	Mutant_State	CYP11B1	DNALI1
TCGA.05.4249	TCGA-LUAD	1523	Alive	WT	0	18.7871
TCGA.05.4250	TCGA-LUAD	121	Dead	WT	0	18.0107
TCGA.05.4382	TCGA-LUAD	607	Alive	Mutant	0	10.8827
TCGA.05.4384	TCGA-LUAD	426	Alive	WT	0	11.0383
TCGA.05.4389	TCGA-LUAD	1369	Alive	WT	0.0112204	4.88238
TCGA.05.4390	TCGA-LUAD	1126	Alive	WT	0	18.1763
TCGA.05.4396	TCGA-LUAD	303	Dead	WT	0	3.0656
TCGA.05.4397	TCGA-LUAD	731	Dead	WT	0	15.2419
TCGA.05.4398	TCGA-LUAD	1431	Alive	WT	0	13.2766
TCGA.05.4402	TCGA-LUAD	244	Dead	Mutant	0	60.0899
TCGA.05.4403	TCGA-LUAD	578	Alive	WT	0	4.28036
TCGA.05.4405	TCGA-LUAD	610	Alive	WT	0	28.9666
TCGA.05.4415	TCGA-LUAD	91	Dead	WT	0	0.568251
TCGA.05.4417	TCGA-LUAD	455	Alive	WT	0	11.6636
TCGA.05.4418	TCGA-LUAD	274	Dead	WT	0	1.75567
TCGA.05.4420	TCGA-LUAD	912	Alive	WT	0	24.0852
TCGA.05.4422	TCGA-LUAD	365	Alive	WT	0	6.71984
TCGA.05.4424	TCGA-LUAD	913	Alive	WT	0.0391677	5.0834
TCGA.05.4425	TCGA-LUAD	669	Alive	Mutant	0	22.7723
TCGA.05.4426	TCGA-LUAD	791	Alive	WT	0.00967059	55.5075
TCGA.05.4427	TCGA-LUAD	791	Alive	WT	0	34.5482
TCGA.05.4430	TCGA-LUAD	761	Alive	WT	0	45.3411
TCGA.05.4432	TCGA-LUAD	761	Alive	WT	0	28.5843
TCGA.05.4433	TCGA-LUAD	730	Alive	WT	0	18.7208
TCGA.05.4434	TCGA-LUAD	457	Dead	WT	0	9.40251
TCGA.05.5420	TCGA-LUAD	457	Alive	WT	0	2.74007
TCGA.05.5423	TCGA-LUAD	151	Alive	Mutant	0	17.1231
TCGA.05.5425	TCGA-LUAD	882	Alive	WT	0	9.1652
TCGA.05.5428	TCGA-LUAD	670	Alive	WT	0	21.1996
TCGA.05.5429	TCGA-LUAD	275	Dead	WT	0	22.9573
TCGA.05.5715	TCGA-LUAD	62	Alive	WT	0	13.1693
TCGA.35.3615	TCGA-LUAD	14	Alive	WT	0	12.096
TCGA.35.4122	TCGA-LUAD	225	Alive	WT	0	11.7799
TCGA.35.4123	TCGA-LUAD	182	Alive	WT	0	15.8606
TCGA.35.5375	TCGA-LUAD	264	Alive	WT	0	1.5322
TCGA.38.4625	TCGA-LUAD	2973	Alive	WT	0.00794206	23.9212
TCGA.38.4626	TCGA-LUAD	3674	Alive	WT	0	16.1396
TCGA.38.4627	TCGA-LUAD	1147	Dead	Mutant	0	14.9626
TCGA.38.4628	TCGA-LUAD	1492	Dead	Mutant	0	40.4107
TCGA.38.4629	TCGA-LUAD	864	Dead	Mutant	0	4.80894
TCGA.38.4630	TCGA-LUAD	1073	Dead	WT	0.00903497	3.63296
TCGA.38.4631	TCGA-LUAD	354	Dead	WT	0	0.958448
TCGA.38.4632	TCGA-LUAD	1357	Dead	WT	0	8.28177
TCGA.38.6178	TCGA-LUAD	448	Alive	Mutant	0	33.6309
TCGA.38.7271	TCGA-LUAD	800	Dead	WT	0	9.09183
TCGA.38.A44F	TCGA-LUAD	133	Alive	WT	0	40.3329
TCGA.44.2655	TCGA-LUAD	1324	Alive	WT	0.00832075	40.5184
TCGA.44.2656	TCGA-LUAD	1429	Alive	WT	0	2.56134
TCGA.44.2657	TCGA-LUAD	1351	Alive	WT	0	25.9595
TCGA.44.2659	TCGA-LUAD	1367	Alive	WT	0	7.42672
TCGA.44.2661	TCGA-LUAD	1159	Alive	Mutant	0	20.5159
TCGA.44.2662	TCGA-LUAD	1280	Alive	WT	0	27.5876
TCGA.44.2665	TCGA-LUAD	1301	Alive	WT	0	21.6902
TCGA.44.2666	TCGA-LUAD	97	Dead	WT	0.0249924	19.0727
TCGA.44.2668	TCGA-LUAD	761	Dead	WT	0.0104989	2.74503
TCGA.44.3396	TCGA-LUAD	1130	Alive	WT	0.0199479	22.2242
TCGA.44.3398	TCGA-LUAD	1163	Alive	WT	0	16.6112
TCGA.44.3917	TCGA-LUAD	1183	Alive	WT	0.00830772	7.46522
TCGA.44.3918	TCGA-LUAD	1036	Alive	WT	0.0105109	36.0437
TCGA.44.3919	TCGA-LUAD	1026	Dead	WT	0	79.5989
TCGA.44.4112	TCGA-LUAD	808	Dead	WT	0	1.54359
TCGA.44.5643	TCGA-LUAD	1013	Alive	WT	0	1.04852
TCGA.44.5644	TCGA-LUAD	863	Alive	WT	0.0220033	27.8926
TCGA.44.5645	TCGA-LUAD	852	Alive	Mutant	0	87.2659
TCGA.44.6145	TCGA-LUAD	595	Alive	WT	0	2.43382
TCGA.44.6146	TCGA-LUAD	728	Alive	WT	0	21.7051
TCGA.44.6147	TCGA-LUAD	845	Alive	WT	0	45.1212
TCGA.44.6148	TCGA-LUAD	704	Alive	WT	0	130.641
TCGA.44.6774	TCGA-LUAD	658	Alive	WT	0	16.2795
TCGA.44.6775	TCGA-LUAD	705	Alive	WT	0	45.9719
TCGA.44.6776	TCGA-LUAD	2616	Alive	WT	0	20.8104
TCGA.44.6777	TCGA-LUAD	987	Dead	WT	0	11.9382
TCGA.44.6778	TCGA-LUAD	1864	Alive	WT	0.0227526	27.6397
TCGA.44.6779	TCGA-LUAD	500	Dead	WT	0	0.996496
TCGA.44.7659	TCGA-LUAD	691	Alive	WT	0	60.1117
TCGA.44.7660	TCGA-LUAD	592	Alive	WT	0.0234203	29.4124
TCGA.44.7661	TCGA-LUAD	557	Dead	WT	0	9.28905
TCGA.44.7662	TCGA-LUAD	218	Alive	WT	0	7.45708
TCGA.44.7667	TCGA-LUAD	1097	Alive	WT	0	24.4142
TCGA.44.7669	TCGA-LUAD	574	Dead	WT	0	23.5633
TCGA.44.7670	TCGA-LUAD	882	Alive	WT	0	57.5582
TCGA.44.7671	TCGA-LUAD	889	Alive	WT	0	28.8823
TCGA.44.7672	TCGA-LUAD	719	Alive	WT	0	29.2132
TCGA.44.8117	TCGA-LUAD	385	Alive	WT	0	1.47803
TCGA.44.8119	TCGA-LUAD	285	Alive	WT	0	33.7388
TCGA.44.8120	TCGA-LUAD	260	Alive	WT	0	42.5444
TCGA.44.A479	TCGA-LUAD	486	Alive	WT	0.0164652	14.5313
TCGA.44.A47A	TCGA-LUAD	466	Alive	WT	0	6.21375
TCGA.44.A47B	TCGA-LUAD	287	Alive	WT	0.0169325	26.483
TCGA.44.A47G	TCGA-LUAD	351	Alive	WT	0.0478543	28.1556
TCGA.44.A4SS	TCGA-LUAD	415	Alive	WT	0.0194638	18.2249
TCGA.44.A4SU	TCGA-LUAD	409	Dead	Mutant	0	39.0921
TCGA.49.4486	TCGA-LUAD	2318	Dead	WT	0	19.3727
TCGA.49.4487	TCGA-LUAD	855	Dead	WT	0	2.17815
TCGA.49.4488	TCGA-LUAD	869	Dead	WT	0	14.6912
TCGA.49.4490	TCGA-LUAD	385	Dead	Mutant	0	7.73034
TCGA.49.4494	TCGA-LUAD	1081	Dead	Mutant	0.00848348	35.6655
TCGA.49.4501	TCGA-LUAD	1421	Dead	Mutant	0	48.4597
TCGA.49.4505	TCGA-LUAD	428	Dead	WT	0	5.67986
TCGA.49.4506	TCGA-LUAD	999	Dead	WT	0	0.79387
TCGA.49.4507	TCGA-LUAD	268	Dead	WT	0	0.790115
TCGA.49.4510	TCGA-LUAD	896	Dead	WT	0	40.2994
TCGA.49.4512	TCGA-LUAD	905	Dead	WT	0.0173774	19.3713
TCGA.49.4514	TCGA-LUAD	1700	Alive	WT	0	19.3021
TCGA.49.6742	TCGA-LUAD	488	Dead	WT	0	4.44897
TCGA.49.6743	TCGA-LUAD	1621	Alive	Mutant	0.0208627	8.52673
TCGA.49.6744	TCGA-LUAD	1683	Alive	WT	0	15.8873
TCGA.49.6745	TCGA-LUAD	522	Alive	WT	0	21.3351
TCGA.49.6761	TCGA-LUAD	354	Alive	WT	0.0214822	2.04798
TCGA.49.6767	TCGA-LUAD	677	Alive	WT	0	5.38465
TCGA.49.AAQV	TCGA-LUAD	677	Dead	WT	0.00971516	32.7464
TCGA.49.AAR0	TCGA-LUAD	4765	Alive	WT	0	26.9286
TCGA.49.AAR2	TCGA-LUAD	2224	Alive	WT	0	33.1248
TCGA.49.AAR3	TCGA-LUAD	1893	Alive	WT	0	13.0944
TCGA.49.AAR4	TCGA-LUAD	879	Dead	WT	0.052895	33.5845
TCGA.49.AAR9	TCGA-LUAD	260	Dead	WT	0.106695	11.0444
TCGA.49.AARE	TCGA-LUAD	1229	Dead	WT	0	6.15129
TCGA.49.AARN	TCGA-LUAD	1135	Dead	WT	0	35.402
TCGA.49.AARO	TCGA-LUAD	3759	Alive	WT	0	20.2735
TCGA.49.AARQ	TCGA-LUAD	6732	Alive	WT	0.0231701	31.9852
TCGA.49.AARR	TCGA-LUAD	4992	Alive	WT	0.015679	116.13
TCGA.4B.A93V	TCGA-LUAD	300	Dead	WT	0	17.7993
TCGA.50.5044	TCGA-LUAD	624	Dead	WT	0	6.92295
TCGA.50.5045	TCGA-LUAD	2174	Dead	WT	0	14.39
TCGA.50.5049	TCGA-LUAD	3094	Alive	WT	0	7.41384
TCGA.50.5051	TCGA-LUAD	478	Dead	WT	0	11.0135
TCGA.50.5055	TCGA-LUAD	1830	Dead	WT	0	23.3701
TCGA.50.5066	TCGA-LUAD	1442	Alive	Mutant	0	19.6905
TCGA.50.5068	TCGA-LUAD	1499	Dead	WT	0	9.82275
TCGA.50.5072	TCGA-LUAD	250	Dead	WT	0	5.60435
TCGA.50.5930	TCGA-LUAD	282	Dead	WT	0	9.28534
TCGA.50.5931	TCGA-LUAD	434	Dead	WT	0	3.23534
TCGA.50.5932	TCGA-LUAD	1235	Dead	WT	0	7.07963
TCGA.50.5933	TCGA-LUAD	2393	Dead	Mutant	0.419352	2.22912
TCGA.50.5935	TCGA-LUAD	653	Dead	WT	0	13.5597
TCGA.50.5936	TCGA-LUAD	257	Dead	WT	0	4.14073
TCGA.50.5939	TCGA-LUAD	460	Dead	WT	0	23.0346
TCGA.50.5941	TCGA-LUAD	1474	Alive	WT	0	12.8132
TCGA.50.5942	TCGA-LUAD	1847	Alive	WT	0	45.8912
TCGA.50.5944	TCGA-LUAD	1750	Alive	Mutant	0	29.334
TCGA.50.5946	TCGA-LUAD	1617	Alive	WT	26.9739	18.9269
TCGA.50.6590	TCGA-LUAD	1288	Dead	WT	0	0.533877
TCGA.50.6591	TCGA-LUAD	119	Dead	Mutant	0	15.0745
TCGA.50.6592	TCGA-LUAD	777	Dead	WT	0.0320196	1.16359
TCGA.50.6593	TCGA-LUAD	336	Dead	WT	0	19.5502
TCGA.50.6594	TCGA-LUAD	370	Dead	WT	0	22.4133
TCGA.50.6595	TCGA-LUAD	189	Dead	Mutant	0	11.4154
TCGA.50.6597	TCGA-LUAD	1268	Dead	WT	0	41.166
TCGA.50.6673	TCGA-LUAD	22	Dead	Mutant	0	21.606
TCGA.50.7109	TCGA-LUAD	308	Dead	WT	0.0161283	25.5906
TCGA.50.8457	TCGA-LUAD	1125	Alive	WT	0	32.5219
TCGA.50.8459	TCGA-LUAD	1119	Alive	WT	0	19.7753
TCGA.50.8460	TCGA-LUAD	829	Alive	WT	0	11.1044
TCGA.53.7624	TCGA-LUAD	1043	Dead	WT	0	0.756021
TCGA.53.7626	TCGA-LUAD	929	Dead	WT	0	17.7225
TCGA.53.7813	TCGA-LUAD	424	Alive	WT	0	16.8416
TCGA.53.A4EZ	TCGA-LUAD	1071	Alive	WT	0.0220309	6.73755
TCGA.55.1592	TCGA-LUAD	701	Dead	WT	0.0182625	15.2728
TCGA.55.1594	TCGA-LUAD	1178	Alive	WT	0	38.1883
TCGA.55.1596	TCGA-LUAD	2065	Alive	WT	0	28.5043
TCGA.55.5899	TCGA-LUAD	930	Alive	WT	0	21.6015
TCGA.55.6543	TCGA-LUAD	435	Alive	WT	0	31.1772
TCGA.55.6642	TCGA-LUAD	2449	Alive	WT	0.017549	12.1252
TCGA.55.6712	TCGA-LUAD	171	Dead	WT	0	15.1772
TCGA.55.6968	TCGA-LUAD	1293	Dead	Mutant	0	31.8006
TCGA.55.6970	TCGA-LUAD	464	Dead	WT	0.0116044	2.82596
TCGA.55.6971	TCGA-LUAD	1400	Alive	WT	0	8.03026
TCGA.55.6972	TCGA-LUAD	1632	Dead	WT	0	43.2794
TCGA.55.6975	TCGA-LUAD	118	Dead	WT	0	4.41706
TCGA.55.6978	TCGA-LUAD	176	Dead	WT	0.0279714	15.1284
TCGA.55.6979	TCGA-LUAD	237	Dead	Mutant	0	12.3214
TCGA.55.6980	TCGA-LUAD	2109	Alive	Mutant	0	13.4546
TCGA.55.6981	TCGA-LUAD	1379	Dead	Mutant	0	15.7155
TCGA.55.6982	TCGA-LUAD	995	Dead	WT	0	8.962
TCGA.55.6983	TCGA-LUAD	2823	Alive	WT	0	24.5655
TCGA.55.6984	TCGA-LUAD	760	Dead	WT	0	5.06181
TCGA.55.6985	TCGA-LUAD	1233	Alive	WT	0.0211054	34.7029
TCGA.55.6986	TCGA-LUAD	3261	Alive	WT	0	10.2093
TCGA.55.6987	TCGA-LUAD	2137	Alive	WT	0.00717405	2.64768
TCGA.55.7227	TCGA-LUAD	952	Dead	WT	0	17.9877
TCGA.55.7281	TCGA-LUAD	872	Alive	WT	0	15.1289
TCGA.55.7283	TCGA-LUAD	609	Alive	WT	0	50.8843
TCGA.55.7284	TCGA-LUAD	243	Dead	WT	0	13.5365
TCGA.55.7570	TCGA-LUAD	824	Alive	Mutant	0	15.5878
TCGA.55.7573	TCGA-LUAD	487	Alive	Mutant	0	69.4021
TCGA.55.7574	TCGA-LUAD	995	Dead	WT	0.0264034	5.40809
TCGA.55.7576	TCGA-LUAD	670	Alive	WT	0.00864564	1.71372
TCGA.55.7724	TCGA-LUAD	705	Alive	WT	0	5.3359
TCGA.55.7725	TCGA-LUAD	442	Alive	WT	0	12.3229
TCGA.55.7726	TCGA-LUAD	652	Alive	WT	0	2.89251
TCGA.55.7727	TCGA-LUAD	119	Alive	WT	0	55.5058
TCGA.55.7728	TCGA-LUAD	704	Alive	WT	0.0082389	14.8301
TCGA.55.7815	TCGA-LUAD	773	Alive	WT	0	12.5004
TCGA.55.7816	TCGA-LUAD	468	Dead	WT	0	18.9337
TCGA.55.7903	TCGA-LUAD	567	Alive	WT	0.0164808	1.69562
TCGA.55.7907	TCGA-LUAD	343	Dead	WT	0.0242061	9.91604
TCGA.55.7910	TCGA-LUAD	1040	Alive	WT	0	13.0371
TCGA.55.7911	TCGA-LUAD	537	Alive	WT	0.0540128	3.53478
TCGA.55.7913	TCGA-LUAD	561	Dead	WT	0	10.1216
TCGA.55.7914	TCGA-LUAD	187	Dead	WT	0	28.2988
TCGA.55.7994	TCGA-LUAD	603	Alive	WT	0	28.5906
TCGA.55.7995	TCGA-LUAD	889	Alive	WT	0.021918	9.10286
TCGA.55.8085	TCGA-LUAD	904	Alive	WT	0	3.66194
TCGA.55.8087	TCGA-LUAD	462	Alive	Mutant	0	92.9969
TCGA.55.8089	TCGA-LUAD	702	Dead	WT	0.0213818	20.4647
TCGA.55.8090	TCGA-LUAD	598	Dead	WT	0	29.3862
TCGA.55.8091	TCGA-LUAD	600	Alive	WT	0	27.1849
TCGA.55.8092	TCGA-LUAD	154	Dead	WT	0.00946701	1.14379
TCGA.55.8094	TCGA-LUAD	541	Alive	WT	0	29.4154
TCGA.55.8096	TCGA-LUAD	719	Dead	Mutant	0	23.1445
TCGA.55.8097	TCGA-LUAD	476	Alive	WT	0	45.4231
TCGA.55.8203	TCGA-LUAD	547	Alive	WT	0	19.054
TCGA.55.8204	TCGA-LUAD	515	Alive	WT	0	22.3965
TCGA.55.8205	TCGA-LUAD	599	Alive	WT	0.0132891	15.8927
TCGA.55.8206	TCGA-LUAD	888	Alive	Mutant	0	45.944
TCGA.55.8207	TCGA-LUAD	977	Alive	WT	0.0234535	21.9605
TCGA.55.8208	TCGA-LUAD	674	Alive	WT	0.011285	12.1857
TCGA.55.8299	TCGA-LUAD	469	Dead	WT	0.058715	9.06131
TCGA.55.8301	TCGA-LUAD	534	Alive	WT	0	4.62501
TCGA.55.8302	TCGA-LUAD	478	Alive	WT	0	2.83744
TCGA.55.8505	TCGA-LUAD	440	Alive	WT	0	5.31243
TCGA.55.8506	TCGA-LUAD	11	Alive	Mutant	0	17.2322
TCGA.55.8507	TCGA-LUAD	418	Alive	WT	0	26.8396
TCGA.55.8508	TCGA-LUAD	617	Alive	WT	0	19.4786
TCGA.55.8510	TCGA-LUAD	539	Alive	WT	0	17.1403
TCGA.55.8511	TCGA-LUAD	552	Alive	WT	0	3.64507
TCGA.55.8512	TCGA-LUAD	607	Dead	WT	0	101.781
TCGA.55.8513	TCGA-LUAD	791	Alive	WT	0.0245592	47.5448
TCGA.55.8514	TCGA-LUAD	520	Alive	WT	0	7.1169
TCGA.55.8614	TCGA-LUAD	536	Alive	WT	0	12.279
TCGA.55.8615	TCGA-LUAD	446	Alive	WT	0	20.6309
TCGA.55.8616	TCGA-LUAD	48	Alive	Mutant	0	13.2908
TCGA.55.8619	TCGA-LUAD	416	Alive	WT	0.0151208	9.79093
TCGA.55.8620	TCGA-LUAD	375	Dead	WT	0	29.7769
TCGA.55.8621	TCGA-LUAD	515	Alive	WT	0	31.8077
TCGA.55.A48X	TCGA-LUAD	689	Alive	WT	0.0355344	16.6027
TCGA.55.A48Y	TCGA-LUAD	630	Alive	WT	0	4.7066
TCGA.55.A48Z	TCGA-LUAD	651	Alive	Mutant	0	8.10033
TCGA.55.A490	TCGA-LUAD	99	Dead	WT	0	1.21639
TCGA.55.A491	TCGA-LUAD	626	Alive	WT	0	20.9093
TCGA.55.A492	TCGA-LUAD	596	Alive	WT	0	16.6067
TCGA.55.A493	TCGA-LUAD	28	Alive	WT	0.0531708	5.62103
TCGA.55.A494	TCGA-LUAD	481	Alive	WT	0	38.0602
TCGA.55.A4DF	TCGA-LUAD	440	Dead	WT	0	39.7069
TCGA.55.A4DG	TCGA-LUAD	608	Alive	WT	0	12.8704
TCGA.55.A57B	TCGA-LUAD	546	Alive	Mutant	0	19.4144
TCGA.62.8394	TCGA-LUAD	139	Dead	Mutant	0	22.338
TCGA.62.8395	TCGA-LUAD	1216	Alive	WT	0	20.973
TCGA.62.8397	TCGA-LUAD	1289	Alive	Mutant	0	7.70229
TCGA.62.8398	TCGA-LUAD	444	Dead	WT	0.0142014	7.09108
TCGA.62.8399	TCGA-LUAD	2696	Alive	WT	0	2.71195
TCGA.62.8402	TCGA-LUAD	1498	Dead	Mutant	0	7.65932
TCGA.62.A46O	TCGA-LUAD	1454	Dead	WT	0	1.60136
TCGA.62.A46P	TCGA-LUAD	594	Dead	WT	0	12.8336
TCGA.62.A46R	TCGA-LUAD	1725	Dead	WT	0	4.05343
TCGA.62.A46S	TCGA-LUAD	1653	Dead	WT	0	8.40465
TCGA.62.A46V	TCGA-LUAD	2199	Alive	WT	0	31.3698
TCGA.62.A46Y	TCGA-LUAD	414	Dead	WT	0	35.5364
TCGA.62.A470	TCGA-LUAD	1194	Dead	WT	0	26.3393
TCGA.62.A471	TCGA-LUAD	1246	Alive	WT	0	0.980681
TCGA.62.A472	TCGA-LUAD	910	Alive	WT	0.0351491	20.1717
TCGA.64.1676	TCGA-LUAD	1728	Alive	WT	0	0.923194
TCGA.64.1677	TCGA-LUAD	628	Dead	WT	0	9.91664
TCGA.64.1678	TCGA-LUAD	1189	Alive	WT	0	21.3405
TCGA.64.1679	TCGA-LUAD	2488	Alive	WT	0	15.1802
TCGA.64.1680	TCGA-LUAD	1126	Alive	WT	0	40.418
TCGA.64.1681	TCGA-LUAD	1167	Dead	Mutant	0	67.8033
TCGA.64.5774	TCGA-LUAD	2676	Alive	WT	0	26.7082
TCGA.64.5775	TCGA-LUAD	62	Dead	WT	0	2.59952
TCGA.64.5778	TCGA-LUAD	1305	Alive	WT	0	25.114
TCGA.64.5779	TCGA-LUAD	864	Alive	WT	0	26.9008
TCGA.64.5781	TCGA-LUAD	1559	Alive	WT	0	1.27207
TCGA.64.5815	TCGA-LUAD	866	Alive	WT	0	11.8885
TCGA.67.3770	TCGA-LUAD	610	Alive	Mutant	0	41.2056
TCGA.67.3771	TCGA-LUAD	610	Alive	Mutant	0.0449929	25.0352
TCGA.67.3772	TCGA-LUAD	573	Alive	Mutant	0	31.1419
TCGA.67.3773	TCGA-LUAD	427	Alive	WT	0	22.1366
TCGA.67.3774	TCGA-LUAD	385	Alive	WT	0	54.3588
TCGA.67.4679	TCGA-LUAD	448	Alive	WT	0	22.6997
TCGA.67.6215	TCGA-LUAD	174	Alive	WT	0.0103363	24.0593
TCGA.67.6216	TCGA-LUAD	141	Alive	WT	0	10.1073
TCGA.67.6217	TCGA-LUAD	422	Alive	Mutant	0.0191741	38.8752
TCGA.69.7760	TCGA-LUAD	202	Alive	Mutant	0	9.43843
TCGA.69.7761	TCGA-LUAD	186	Alive	WT	0.0658762	20.1619
TCGA.69.7763	TCGA-LUAD	690	Alive	WT	0	13.5489
TCGA.69.7764	TCGA-LUAD	414	Alive	WT	0	4.45688
TCGA.69.7765	TCGA-LUAD	165	Alive	Mutant	0	21.0766
TCGA.69.7973	TCGA-LUAD	230	Alive	WT	0.0112048	22.2733
TCGA.69.7974	TCGA-LUAD	184	Alive	WT	0.0230872	20.8766
TCGA.69.7978	TCGA-LUAD	134	Alive	WT	0	2.57162
TCGA.69.7979	TCGA-LUAD	408	Alive	WT	0	4.74755
TCGA.69.7980	TCGA-LUAD	411	Alive	WT	0	34.3493
TCGA.69.8253	TCGA-LUAD	426	Alive	WT	0	5.37807
TCGA.69.8254	TCGA-LUAD	409	Alive	WT	0.0157126	28.7872
TCGA.69.8255	TCGA-LUAD	129	Alive	WT	0.00712018	22.0775
TCGA.69.A59K	TCGA-LUAD	591	Alive	WT	0	5.90364
TCGA.71.6725	TCGA-LUAD	256	Alive	Mutant	0	40.4933
TCGA.71.8520	TCGA-LUAD	210	Dead	Mutant	0	28.8841
TCGA.73.4658	TCGA-LUAD	1600	Dead	WT	0	7.1416
TCGA.73.4659	TCGA-LUAD	711	Dead	WT	0	19.1989
TCGA.73.4662	TCGA-LUAD	2515	Alive	WT	0	31.8959
TCGA.73.4666	TCGA-LUAD	800	Alive	WT	0	1.48757
TCGA.73.4668	TCGA-LUAD	467	Alive	WT	0	20.1506
TCGA.73.4670	TCGA-LUAD	131	Alive	WT	0	1.69822
TCGA.73.4675	TCGA-LUAD	922	Dead	WT	0.00933619	7.09397
TCGA.73.4676	TCGA-LUAD	281	Dead	WT	0	1.99472
TCGA.73.4677	TCGA-LUAD	38	Dead	WT	0	19.9834
TCGA.73.7498	TCGA-LUAD	1189	Alive	WT	0	30.8089
TCGA.73.7499	TCGA-LUAD	1531	Dead	WT	0	50.9993
TCGA.73.A9RS	TCGA-LUAD	340	Dead	WT	0	45.2059
TCGA.75.5125	TCGA-LUAD	2027	Dead	WT	0	3.85081
TCGA.75.5146	TCGA-LUAD	2368	Alive	WT	0	35.5319
TCGA.75.5147	TCGA-LUAD	1333	Alive	WT	0	46.6185
TCGA.75.6206	TCGA-LUAD	2590	Alive	WT	0	47.99
TCGA.75.6212	TCGA-LUAD	1516	Dead	Mutant	0	4.36363
TCGA.75.6214	TCGA-LUAD	1115	Dead	WT	0.00893773	6.45376
TCGA.75.7025	TCGA-LUAD	3305	Alive	Mutant	0	51.6673
TCGA.75.7027	TCGA-LUAD	3059	Alive	WT	0	7.81116
TCGA.78.7145	TCGA-LUAD	826	Dead	WT	0	18.5481
TCGA.78.7146	TCGA-LUAD	173	Dead	WT	0.0368634	0.452337
TCGA.78.7147	TCGA-LUAD	586	Dead	Mutant	0	152.523
TCGA.78.7148	TCGA-LUAD	626	Dead	WT	0.0161861	15.6752
TCGA.78.7149	TCGA-LUAD	3940	Alive	WT	0	39.093
TCGA.78.7150	TCGA-LUAD	666	Dead	WT	0	1.30611
TCGA.78.7152	TCGA-LUAD	1215	Dead	WT	0	20.5567
TCGA.78.7153	TCGA-LUAD	3635	Alive	WT	0	15.8544
TCGA.78.7154	TCGA-LUAD	593	Dead	WT	0	22.5435
TCGA.78.7155	TCGA-LUAD	1171	Dead	Mutant	0	35.3549
TCGA.78.7156	TCGA-LUAD	976	Dead	WT	0	47.9968
TCGA.78.7158	TCGA-LUAD	179	Dead	Mutant	0	18.5381
TCGA.78.7159	TCGA-LUAD	1974	Alive	WT	0.0156408	20.9934
TCGA.78.7160	TCGA-LUAD	697	Dead	WT	0.0220357	5.94863
TCGA.78.7161	TCGA-LUAD	291	Dead	WT	0	42.5848
TCGA.78.7162	TCGA-LUAD	3169	Dead	WT	0	25.0657
TCGA.78.7163	TCGA-LUAD	7248	Alive	WT	0.024439	53.0214
TCGA.78.7166	TCGA-LUAD	258	Dead	WT	0	1.29156
TCGA.78.7167	TCGA-LUAD	2681	Dead	WT	0	39.3792
TCGA.78.7220	TCGA-LUAD	807	Dead	WT	0.0192818	1.0374
TCGA.78.7535	TCGA-LUAD	949	Dead	WT	0	8.22166
TCGA.78.7536	TCGA-LUAD	244	Dead	WT	0	40.5395
TCGA.78.7537	TCGA-LUAD	1622	Dead	WT	0.00979915	22.2817
TCGA.78.7539	TCGA-LUAD	791	Alive	WT	0	25.7243
TCGA.78.7540	TCGA-LUAD	1197	Dead	WT	0.018842	23.8317
TCGA.78.7542	TCGA-LUAD	321	Dead	WT	0.0106327	7.69772
TCGA.78.7633	TCGA-LUAD	1528	Dead	WT	0	13.9012
TCGA.78.8640	TCGA-LUAD	7062	Alive	WT	0	2.39527
TCGA.78.8648	TCGA-LUAD	1209	Dead	WT	0	13.3278
TCGA.78.8655	TCGA-LUAD	2360	Alive	WT	0	7.96115
TCGA.78.8660	TCGA-LUAD	321	Dead	WT	0	5.66138
TCGA.78.8662	TCGA-LUAD	3361	Dead	WT	0	9.37899
TCGA.80.5608	TCGA-LUAD	2832	Alive	WT	0	11.8622
TCGA.80.5611	TCGA-LUAD	2595	Alive	WT	0	63.8471
TCGA.83.5908	TCGA-LUAD	824	Alive	WT	0.0155162	3.47103
TCGA.86.6562	TCGA-LUAD	376	Dead	WT	0	31.9877
TCGA.86.6851	TCGA-LUAD	179	Alive	WT	0.017106	9.96223
TCGA.86.7701	TCGA-LUAD	947	Alive	WT	0	7.6695
TCGA.86.7711	TCGA-LUAD	1046	Dead	WT	0	4.4324
TCGA.86.7713	TCGA-LUAD	1157	Alive	WT	0	43.9582
TCGA.86.7714	TCGA-LUAD	625	Dead	WT	0	47.4213
TCGA.86.7953	TCGA-LUAD	997	Alive	WT	0	20.892
TCGA.86.7954	TCGA-LUAD	605	Alive	WT	0	43.8044
TCGA.86.7955	TCGA-LUAD	1072	Alive	WT	0	12.3934
TCGA.86.8054	TCGA-LUAD	1148	Alive	WT	0	25.427
TCGA.86.8055	TCGA-LUAD	124	Dead	Mutant	0	22.0641
TCGA.86.8056	TCGA-LUAD	139	Alive	WT	0.0125503	45.8448
TCGA.86.8073	TCGA-LUAD	740	Alive	WT	0	24.8276
TCGA.86.8074	TCGA-LUAD	24	Alive	Mutant	0	22.0912
TCGA.86.8075	TCGA-LUAD	694	Dead	Mutant	0	39.2673
TCGA.86.8076	TCGA-LUAD	993	Alive	WT	0.0108994	21.7589
TCGA.86.8278	TCGA-LUAD	944	Alive	WT	0	36.1077
TCGA.86.8279	TCGA-LUAD	949	Alive	WT	0	30.1033
TCGA.86.8280	TCGA-LUAD	701	Alive	Mutant	0	36.5515
TCGA.86.8358	TCGA-LUAD	653	Alive	WT	0	39.7492
TCGA.86.8359	TCGA-LUAD	444	Dead	WT	0	23.3389
TCGA.86.8585	TCGA-LUAD	353	Alive	WT	0	2.93057
TCGA.86.8668	TCGA-LUAD	423	Alive	Mutant	0	56.4914
TCGA.86.8669	TCGA-LUAD	938	Alive	WT	0	20.0623
TCGA.86.8671	TCGA-LUAD	839	Alive	WT	0	15.7929
TCGA.86.8672	TCGA-LUAD	19	Dead	WT	0	11.4125
TCGA.86.8673	TCGA-LUAD	862	Alive	WT	0	32.91
TCGA.86.8674	TCGA-LUAD	806	Alive	WT	0	3.24241
TCGA.86.A456	TCGA-LUAD	896	Alive	WT	0	53.0862
TCGA.86.A4D0	TCGA-LUAD	116	Dead	WT	0	26.5927
TCGA.86.A4JF	TCGA-LUAD	737	Dead	WT	0	5.37216
TCGA.86.A4P7	TCGA-LUAD	415	Alive	Mutant	0	22.1338
TCGA.86.A4P8	TCGA-LUAD	805	Alive	WT	0.0158231	16.6529
TCGA.91.6828	TCGA-LUAD	323	Alive	WT	0.0336597	16.9976
TCGA.91.6829	TCGA-LUAD	1258	Dead	WT	0	47.1151
TCGA.91.6830	TCGA-LUAD	60	Alive	WT	0.0291898	20.9396
TCGA.91.6831	TCGA-LUAD	310	Alive	WT	0	32.6765
TCGA.91.6835	TCGA-LUAD	79	Alive	Mutant	0	11.6839
TCGA.91.6836	TCGA-LUAD	417	Alive	WT	0	0.491313
TCGA.91.6840	TCGA-LUAD	372	Alive	WT	0.0284617	25.0918
TCGA.91.6847	TCGA-LUAD	842	Alive	WT	0	45.483
TCGA.91.6848	TCGA-LUAD	224	Alive	WT	0	7.22235
TCGA.91.6849	TCGA-LUAD	35	Alive	WT	0.0274476	17.954
TCGA.91.7771	TCGA-LUAD	492	Alive	WT	0	7.87316
TCGA.91.8496	TCGA-LUAD	505	Alive	Mutant	0	35.4552
TCGA.91.8497	TCGA-LUAD	434	Dead	WT	0.0205644	23.6033
TCGA.91.8499	TCGA-LUAD	36	Alive	WT	0	21.0467
TCGA.91.A4BC	TCGA-LUAD	44	Alive	WT	0.0149691	13.3804
TCGA.91.A4BD	TCGA-LUAD	603	Alive	WT	0	34.0527
TCGA.93.7347	TCGA-LUAD	683	Alive	WT	0	23.0566
TCGA.93.7348	TCGA-LUAD	531	Alive	WT	0	33.7267
TCGA.93.8067	TCGA-LUAD	186	Alive	WT	0	5.41765
TCGA.93.A4JN	TCGA-LUAD	718	Alive	WT	0	57.5945
TCGA.93.A4JO	TCGA-LUAD	33	Dead	WT	0	20.9554
TCGA.93.A4JP	TCGA-LUAD	578	Alive	Mutant	0	30.2919
TCGA.93.A4JQ	TCGA-LUAD	526	Alive	WT	0	18.7568
TCGA.95.7039	TCGA-LUAD	1272	Alive	Mutant	0	1.98139
TCGA.95.7043	TCGA-LUAD	503	Dead	WT	0	13.978
TCGA.95.7562	TCGA-LUAD	87	Dead	WT	0	9.6455
TCGA.95.7567	TCGA-LUAD	568	Alive	WT	0	27.8453
TCGA.95.7944	TCGA-LUAD	377	Alive	WT	0	0.696649
TCGA.95.7947	TCGA-LUAD	477	Alive	Mutant	0	4.35887
TCGA.95.7948	TCGA-LUAD	476	Alive	WT	0.0248986	38.3312
TCGA.95.8039	TCGA-LUAD	830	Alive	WT	0	23.108
TCGA.95.8494	TCGA-LUAD	84	Alive	WT	0	3.13353
TCGA.95.A4VK	TCGA-LUAD	651	Alive	WT	0	13.0581
TCGA.95.A4VN	TCGA-LUAD	553	Alive	WT	0.015615	9.43292
TCGA.95.A4VP	TCGA-LUAD	605	Alive	WT	0	14.9897
TCGA.97.7546	TCGA-LUAD	1285	Alive	WT	0	105.569
TCGA.97.7547	TCGA-LUAD	1965	Alive	WT	0	9.32843
TCGA.97.7552	TCGA-LUAD	1932	Alive	WT	0	22.74
TCGA.97.7553	TCGA-LUAD	1870	Alive	WT	0.015228	29.9404
TCGA.97.7554	TCGA-LUAD	775	Alive	WT	0	2.32793
TCGA.97.7937	TCGA-LUAD	564	Alive	WT	0	11.9889
TCGA.97.7938	TCGA-LUAD	18	Dead	WT	0	35.749
TCGA.97.7941	TCGA-LUAD	484	Alive	WT	0	36.8911
TCGA.97.8171	TCGA-LUAD	568	Alive	Mutant	0.00826806	0.296559
TCGA.97.8172	TCGA-LUAD	545	Alive	WT	0	20.8576
TCGA.97.8174	TCGA-LUAD	164	Dead	WT	0	39.2949
TCGA.97.8175	TCGA-LUAD	551	Alive	WT	0	23.8152
TCGA.97.8176	TCGA-LUAD	468	Dead	WT	0	15.6149
TCGA.97.8177	TCGA-LUAD	499	Alive	Mutant	0	15.3439
TCGA.97.8179	TCGA-LUAD	435	Alive	WT	0	23.3357
TCGA.97.8547	TCGA-LUAD	657	Alive	Mutant	0	32.0038
TCGA.97.8552	TCGA-LUAD	626	Alive	Mutant	0	93.8823
TCGA.97.A4LX	TCGA-LUAD	614	Alive	WT	0	4.66277
TCGA.97.A4M0	TCGA-LUAD	652	Alive	WT	0.0166356	1.88427
TCGA.97.A4M1	TCGA-LUAD	601	Alive	Mutant	0.0150173	31.6382
TCGA.97.A4M2	TCGA-LUAD	624	Alive	WT	0	19.4024
TCGA.97.A4M3	TCGA-LUAD	540	Alive	WT	0	10.9484
TCGA.97.A4M5	TCGA-LUAD	634	Alive	WT	0	21.7186
TCGA.97.A4M6	TCGA-LUAD	568	Alive	Mutant	0	10.4858
TCGA.97.A4M7	TCGA-LUAD	629	Alive	Mutant	0	31.3401
TCGA.99.7458	TCGA-LUAD	747	Alive	WT	0	16.4899
TCGA.99.8025	TCGA-LUAD	1060	Alive	WT	0.0103866	31.3038
TCGA.99.8028	TCGA-LUAD	1118	Alive	WT	0	18.3944
TCGA.99.8032	TCGA-LUAD	44	Alive	WT	0	21.1649
TCGA.99.8033	TCGA-LUAD	656	Dead	WT	0.0406785	4.54036
TCGA.99.AA5R	TCGA-LUAD	658	Alive	WT	0	10.283
TCGA.J2.8192	TCGA-LUAD	739	Alive	Mutant	0.0106908	28.2245
TCGA.J2.8194	TCGA-LUAD	724	Alive	WT	0	18.3661
TCGA.J2.A4AD	TCGA-LUAD	550	Dead	WT	0	4.4665
TCGA.J2.A4AE	TCGA-LUAD	1079	Alive	WT	0	86.2425
TCGA.J2.A4AG	TCGA-LUAD	988	Alive	WT	0	64.4006
TCGA.L4.A4E5	TCGA-LUAD	578	Alive	WT	0	2.08141
TCGA.L4.A4E6	TCGA-LUAD	435	Alive	WT	0	11.3028
TCGA.L9.A443	TCGA-LUAD	193	Dead	WT	0	29.0302
TCGA.L9.A444	TCGA-LUAD	307	Alive	WT	0.0530914	4.04243
TCGA.L9.A50W	TCGA-LUAD	442	Dead	Mutant	0	30.7672
TCGA.L9.A5IP	TCGA-LUAD	58	Dead	WT	0	0.9403
TCGA.L9.A743	TCGA-LUAD	664	Alive	WT	0	22.5683
TCGA.L9.A7SV	TCGA-LUAD	565	Alive	WT	0	9.18104
TCGA.L9.A8F4	TCGA-LUAD	476	Alive	WT	0	29.086
TCGA.MN.A4N1	TCGA-LUAD	827	Alive	WT	0	36.4735
TCGA.MN.A4N4	TCGA-LUAD	1175	Alive	WT	0	5.57349
TCGA.MN.A4N5	TCGA-LUAD	84	Alive	WT	0	5.34834
TCGA.MP.A4SV	TCGA-LUAD	2620	Dead	WT	0.0332243	7.77735
TCGA.MP.A4SW	TCGA-LUAD	1778	Dead	Mutant	0	13.7702
TCGA.MP.A4SY	TCGA-LUAD	1501	Dead	WT	0.0166615	32.7431
TCGA.MP.A4T4	TCGA-LUAD	2617	Dead	WT	0	6.90869
TCGA.MP.A4T6	TCGA-LUAD	1790	Dead	Mutant	0	132.293
TCGA.MP.A4T7	TCGA-LUAD	167	Dead	WT	0	8.75948
TCGA.MP.A4T8	TCGA-LUAD	161	Dead	WT	0	14.2918
TCGA.MP.A4T9	TCGA-LUAD	1265	Dead	Mutant	0	10.2702
TCGA.MP.A4TA	TCGA-LUAD	950	Dead	WT	0	30.556
TCGA.MP.A4TC	TCGA-LUAD	74	Dead	WT	0	13.7073
TCGA.MP.A4TD	TCGA-LUAD	307	Dead	WT	0	13.3739
TCGA.MP.A4TE	TCGA-LUAD	896	Dead	WT	0	19.88
TCGA.MP.A4TF	TCGA-LUAD	336	Dead	WT	0.0267619	3.86485
TCGA.MP.A4TH	TCGA-LUAD	741	Alive	WT	0	16.1113
TCGA.MP.A4TI	TCGA-LUAD	429	Dead	WT	0.0551512	4.96277
TCGA.MP.A4TJ	TCGA-LUAD	339	Dead	WT	0.0239096	40.7129
TCGA.MP.A4TK	TCGA-LUAD	582	Dead	WT	0	1.71184
TCGA.MP.A5C7	TCGA-LUAD	2248	Alive	WT	0	45.4741
TCGA.NJ.A4YF	TCGA-LUAD	2161	Alive	WT	0	19.7111
TCGA.NJ.A4YG	TCGA-LUAD	2261	Alive	WT	0.0173635	16.0615
TCGA.NJ.A4YI	TCGA-LUAD	4	Dead	WT	0	44.3459
TCGA.NJ.A4YP	TCGA-LUAD	50	Alive	WT	0	5.46967
TCGA.NJ.A4YQ	TCGA-LUAD	1432	Alive	WT	0.0160781	2.38264
TCGA.NJ.A55A	TCGA-LUAD	15	Alive	WT	0	96.9271
TCGA.NJ.A55O	TCGA-LUAD	13	Alive	WT	0	10.4229
TCGA.NJ.A55R	TCGA-LUAD	603	Alive	WT	0.00626828	26.5123
TCGA.NJ.A7XG	TCGA-LUAD	617	Alive	WT	0	37.2057
TCGA.O1.A52J	TCGA-LUAD	1798	Dead	Mutant	0	15.0432
TCGA.S2.AA1A	TCGA-LUAD	513	Alive	WT	0.049793	14.1782
