# Supplementary material for: Bioinformatics-Based Identification of HDAC Inhibitors as Potential Drugs to Target EGFR Wild-Type Non-Small-Cell Lung Cancer
Source: Front Oncol. 2021 Mar 8;11:620154. doi: 10.3389/fonc.2021.620154 (PMC7982742; doi:10.3389/fonc.2021.620154)
Supplement: Supplementary file 11 [file Table_10.xlsx]

## Sheet: 05.modules_relationships
Table_S10 Details of modules_relationships
modules	MEgreen	MEblack	MEblue	MEsalmon	MEtan	MElightgreen	MElightcyan	MEturquoise	MEyellow	MElightyellow	MEred	MEbrown	MEgrey60	MEpurple	MEcyan	MEgreenyellow	MEmidnightblue	MEmagenta	MEpink	MEroyalblue	MEgrey
MEgreen	cor=1;p-value=0	cor=0.273;p-value=0.0318	cor=0.3852;p-value=0.002	cor=-0.0199;p-value=0.8779	cor=-0.1917;p-value=0.1356	cor=-0.0058;p-value=0.9641	cor=0.068;p-value=0.5997	cor=0.3335;p-value=0.0081	cor=0.0616;p-value=0.6343	cor=-0.2019;p-value=0.1156	cor=-0.3917;p-value=0.0016	cor=-0.5315;p-value=0	cor=-0.3806;p-value=0.0023	cor=-0.0947;p-value=0.4639	cor=-0.2417;p-value=0.0584	cor=-0.5501;p-value=0	cor=-0.3155;p-value=0.0125	cor=-0.328;p-value=0.0092	cor=-0.1775;p-value=0.1674	cor=-0.1747;p-value=0.1745	cor=-0.1856;p-value=0.1486
MEblack	cor=0.273;p-value=0.0318	cor=1;p-value=0	cor=0.5912;p-value=0	cor=-0.0986;p-value=0.446	cor=0.1553;p-value=0.228	cor=-0.01;p-value=0.9384	cor=-0.0888;p-value=0.4924	cor=-0.123;p-value=0.3411	cor=-0.6525;p-value=0	cor=-3e-04;p-value=0.9983	cor=0.4922;p-value=0	cor=-0.0011;p-value=0.993	cor=0.1433;p-value=0.2664	cor=-0.3039;p-value=0.0163	cor=-0.1471;p-value=0.2538	cor=-0.6261;p-value=0	cor=-0.24;p-value=0.0603	cor=-0.1927;p-value=0.1334	cor=-0.2342;p-value=0.0669	cor=-0.427;p-value=5e-04	cor=0.6012;p-value=0
MEblue	cor=0.3852;p-value=0.002	cor=0.5912;p-value=0	cor=1;p-value=0	cor=0.1564;p-value=0.2248	cor=0.002;p-value=0.9874	cor=0.2;p-value=0.1192	cor=0.1015;p-value=0.4323	cor=0.6715;p-value=0	cor=-0.0172;p-value=0.8944	cor=-0.3423;p-value=0.0065	cor=-0.1681;p-value=0.1916	cor=-0.6836;p-value=0	cor=-0.4095;p-value=9e-04	cor=-0.232;p-value=0.0696	cor=-0.0502;p-value=0.6983	cor=-0.7573;p-value=0	cor=-0.4298;p-value=5e-04	cor=-0.2039;p-value=0.1119	cor=-0.2599;p-value=0.0413	cor=-0.2211;p-value=0.0842	cor=-0.1598;p-value=0.2147
MEsalmon	cor=-0.0199;p-value=0.8779	cor=-0.0986;p-value=0.446	cor=0.1564;p-value=0.2248	cor=1;p-value=0	cor=0.2984;p-value=0.0185	cor=0.1263;p-value=0.328	cor=0.1433;p-value=0.2664	cor=0.3491;p-value=0.0054	cor=0.3662;p-value=0.0034	cor=-0.2174;p-value=0.0896	cor=-0.112;p-value=0.3861	cor=-0.2823;p-value=0.0262	cor=-0.1796;p-value=0.1624	cor=0.0415;p-value=0.749	cor=-0.066;p-value=0.6104	cor=-0.1818;p-value=0.1572	cor=-0.1332;p-value=0.3021	cor=-0.2223;p-value=0.0824	cor=-0.2102;p-value=0.1011	cor=-0.1026;p-value=0.4273	cor=-0.3454;p-value=0.006
MEtan	cor=-0.1917;p-value=0.1356	cor=0.1553;p-value=0.228	cor=0.002;p-value=0.9874	cor=0.2984;p-value=0.0185	cor=1;p-value=0	cor=-0.0545;p-value=0.6738	cor=-0.1023;p-value=0.4289	cor=-0.1389;p-value=0.2816	cor=-0.1265;p-value=0.3274	cor=-0.0189;p-value=0.884	cor=0.4201;p-value=7e-04	cor=0.1175;p-value=0.3633	cor=0.2744;p-value=0.0309	cor=0.0702;p-value=0.5875	cor=-0.3543;p-value=0.0047	cor=-0.1219;p-value=0.3453	cor=-0.4368;p-value=4e-04	cor=-0.1961;p-value=0.1266	cor=-0.3607;p-value=0.004	cor=-0.2063;p-value=0.1078	cor=0.0883;p-value=0.4949
MElightgreen	cor=-0.0058;p-value=0.9641	cor=-0.01;p-value=0.9384	cor=0.2;p-value=0.1192	cor=0.1263;p-value=0.328	cor=-0.0545;p-value=0.6738	cor=1;p-value=0	cor=0.1035;p-value=0.4236	cor=0.3017;p-value=0.0172	cor=0.2435;p-value=0.0565	cor=-0.1058;p-value=0.413	cor=-0.0594;p-value=0.6463	cor=-0.2776;p-value=0.0289	cor=-0.1594;p-value=0.2158	cor=0.003;p-value=0.9814	cor=0.0101;p-value=0.9379	cor=-0.1023;p-value=0.4289	cor=-0.0591;p-value=0.6483	cor=-0.1124;p-value=0.3844	cor=-0.2018;p-value=0.1158	cor=-0.097;p-value=0.4535	cor=-0.2529;p-value=0.0473
MElightcyan	cor=0.068;p-value=0.5997	cor=-0.0888;p-value=0.4924	cor=0.1015;p-value=0.4323	cor=0.1433;p-value=0.2664	cor=-0.1023;p-value=0.4289	cor=0.1035;p-value=0.4236	cor=1;p-value=0	cor=0.3458;p-value=0.0059	cor=0.4026;p-value=0.0012	cor=-0.2252;p-value=0.0784	cor=0.003;p-value=0.9814	cor=-0.1268;p-value=0.3262	cor=-0.0887;p-value=0.4932	cor=0.0312;p-value=0.8099	cor=-0.1275;p-value=0.3234	cor=0.0098;p-value=0.9399	cor=0.0517;p-value=0.69	cor=-0.2996;p-value=0.018	cor=-0.3157;p-value=0.0124	cor=-0.0982;p-value=0.4476	cor=-0.2813;p-value=0.0268
MEturquoise	cor=0.3335;p-value=0.0081	cor=-0.123;p-value=0.3411	cor=0.6715;p-value=0	cor=0.3491;p-value=0.0054	cor=-0.1389;p-value=0.2816	cor=0.3017;p-value=0.0172	cor=0.3458;p-value=0.0059	cor=1;p-value=0	cor=0.6868;p-value=0	cor=-0.4213;p-value=6e-04	cor=-0.5529;p-value=0	cor=-0.8435;p-value=0	cor=-0.5546;p-value=0	cor=-0.0026;p-value=0.9843	cor=0.0073;p-value=0.9549	cor=-0.4422;p-value=3e-04	cor=-0.4029;p-value=0.0012	cor=-0.2736;p-value=0.0314	cor=-0.2256;p-value=0.0779	cor=-0.023;p-value=0.8594	cor=-0.7674;p-value=0
MEyellow	cor=0.0616;p-value=0.6343	cor=-0.6525;p-value=0	cor=-0.0172;p-value=0.8944	cor=0.3662;p-value=0.0034	cor=-0.1265;p-value=0.3274	cor=0.2435;p-value=0.0565	cor=0.4026;p-value=0.0012	cor=0.6868;p-value=0	cor=1;p-value=0	cor=-0.1859;p-value=0.148	cor=-0.4931;p-value=0	cor=-0.5287;p-value=0	cor=-0.346;p-value=0.0059	cor=0.1579;p-value=0.2204	cor=6e-04;p-value=0.9965	cor=-0.0262;p-value=0.8398	cor=-0.1527;p-value=0.236	cor=-0.2551;p-value=0.0454	cor=-0.0685;p-value=0.5969	cor=0.1222;p-value=0.3441	cor=-0.8955;p-value=0
MElightyellow	cor=-0.2019;p-value=0.1156	cor=-3e-04;p-value=0.9983	cor=-0.3423;p-value=0.0065	cor=-0.2174;p-value=0.0896	cor=-0.0189;p-value=0.884	cor=-0.1058;p-value=0.413	cor=-0.2252;p-value=0.0784	cor=-0.4213;p-value=6e-04	cor=-0.1859;p-value=0.148	cor=1;p-value=0	cor=0.311;p-value=0.0139	cor=0.3734;p-value=0.0028	cor=0.2201;p-value=0.0856	cor=-0.0863;p-value=0.5048	cor=-0.1681;p-value=0.1916	cor=0.085;p-value=0.5114	cor=0.2504;p-value=0.0497	cor=0.1578;p-value=0.2206	cor=0.4912;p-value=1e-04	cor=0.0312;p-value=0.8098	cor=0.3059;p-value=0.0156
MEred	cor=-0.3917;p-value=0.0016	cor=0.4922;p-value=0	cor=-0.1681;p-value=0.1916	cor=-0.112;p-value=0.3861	cor=0.4201;p-value=7e-04	cor=-0.0594;p-value=0.6463	cor=0.003;p-value=0.9814	cor=-0.5529;p-value=0	cor=-0.4931;p-value=0	cor=0.311;p-value=0.0139	cor=1;p-value=0	cor=0.6468;p-value=0	cor=0.6852;p-value=0	cor=-0.1515;p-value=0.2398	cor=-0.3106;p-value=0.014	cor=0.0202;p-value=0.8761	cor=-0.0443;p-value=0.7327	cor=-0.1434;p-value=0.2662	cor=-0.197;p-value=0.1248	cor=-0.4223;p-value=6e-04	cor=0.6636;p-value=0
MEbrown	cor=-0.5315;p-value=0	cor=-0.0011;p-value=0.993	cor=-0.6836;p-value=0	cor=-0.2823;p-value=0.0262	cor=0.1175;p-value=0.3633	cor=-0.2776;p-value=0.0289	cor=-0.1268;p-value=0.3262	cor=-0.8435;p-value=0	cor=-0.5287;p-value=0	cor=0.3734;p-value=0.0028	cor=0.6468;p-value=0	cor=1;p-value=0	cor=0.7021;p-value=0	cor=0.0205;p-value=0.8744	cor=0.0265;p-value=0.8383	cor=0.6206;p-value=0	cor=0.4059;p-value=0.0011	cor=0.2176;p-value=0.0893	cor=0.1112;p-value=0.3895	cor=-0.0604;p-value=0.6409	cor=0.7474;p-value=0
MEgrey60	cor=-0.3806;p-value=0.0023	cor=0.1433;p-value=0.2664	cor=-0.4095;p-value=9e-04	cor=-0.1796;p-value=0.1624	cor=0.2744;p-value=0.0309	cor=-0.1594;p-value=0.2158	cor=-0.0887;p-value=0.4932	cor=-0.5546;p-value=0	cor=-0.346;p-value=0.0059	cor=0.2201;p-value=0.0856	cor=0.6852;p-value=0	cor=0.7021;p-value=0	cor=1;p-value=0	cor=-0.0499;p-value=0.7003	cor=-0.0752;p-value=0.5614	cor=0.2759;p-value=0.03	cor=0.0516;p-value=0.6905	cor=-0.1343;p-value=0.2981	cor=-0.1204;p-value=0.3511	cor=-0.181;p-value=0.1591	cor=0.5539;p-value=0
MEpurple	cor=-0.0947;p-value=0.4639	cor=-0.3039;p-value=0.0163	cor=-0.232;p-value=0.0696	cor=0.0415;p-value=0.749	cor=0.0702;p-value=0.5875	cor=0.003;p-value=0.9814	cor=0.0312;p-value=0.8099	cor=-0.0026;p-value=0.9843	cor=0.1579;p-value=0.2204	cor=-0.0863;p-value=0.5048	cor=-0.1515;p-value=0.2398	cor=0.0205;p-value=0.8744	cor=-0.0499;p-value=0.7003	cor=1;p-value=0	cor=0.0759;p-value=0.5578	cor=0.1954;p-value=0.128	cor=0.0784;p-value=0.5447	cor=-0.0065;p-value=0.9603	cor=-0.1217;p-value=0.346	cor=0.2389;p-value=0.0615	cor=-0.1427;p-value=0.2687
MEcyan	cor=-0.2417;p-value=0.0584	cor=-0.1471;p-value=0.2538	cor=-0.0502;p-value=0.6983	cor=-0.066;p-value=0.6104	cor=-0.3543;p-value=0.0047	cor=0.0101;p-value=0.9379	cor=-0.1275;p-value=0.3234	cor=0.0073;p-value=0.9549	cor=6e-04;p-value=0.9965	cor=-0.1681;p-value=0.1916	cor=-0.3106;p-value=0.014	cor=0.0265;p-value=0.8383	cor=-0.0752;p-value=0.5614	cor=0.0759;p-value=0.5578	cor=1;p-value=0	cor=0.1839;p-value=0.1525	cor=0.3226;p-value=0.0106	cor=0.1027;p-value=0.427	cor=0.1609;p-value=0.2115	cor=0.2319;p-value=0.0698	cor=0.0349;p-value=0.7874
MEgreenyellow	cor=-0.5501;p-value=0	cor=-0.6261;p-value=0	cor=-0.7573;p-value=0	cor=-0.1818;p-value=0.1572	cor=-0.1219;p-value=0.3453	cor=-0.1023;p-value=0.4289	cor=0.0098;p-value=0.9399	cor=-0.4422;p-value=3e-04	cor=-0.0262;p-value=0.8398	cor=0.085;p-value=0.5114	cor=0.0202;p-value=0.8761	cor=0.6206;p-value=0	cor=0.2759;p-value=0.03	cor=0.1954;p-value=0.128	cor=0.1839;p-value=0.1525	cor=1;p-value=0	cor=0.456;p-value=2e-04	cor=0.2975;p-value=0.0189	cor=0.1661;p-value=0.197	cor=0.2971;p-value=0.019	cor=0.0864;p-value=0.5043
MEmidnightblue	cor=-0.3155;p-value=0.0125	cor=-0.24;p-value=0.0603	cor=-0.4298;p-value=5e-04	cor=-0.1332;p-value=0.3021	cor=-0.4368;p-value=4e-04	cor=-0.0591;p-value=0.6483	cor=0.0517;p-value=0.69	cor=-0.4029;p-value=0.0012	cor=-0.1527;p-value=0.236	cor=0.2504;p-value=0.0497	cor=-0.0443;p-value=0.7327	cor=0.4059;p-value=0.0011	cor=0.0516;p-value=0.6905	cor=0.0784;p-value=0.5447	cor=0.3226;p-value=0.0106	cor=0.456;p-value=2e-04	cor=1;p-value=0	cor=0.4071;p-value=0.001	cor=0.3816;p-value=0.0022	cor=0.3737;p-value=0.0028	cor=0.239;p-value=0.0614
MEmagenta	cor=-0.328;p-value=0.0092	cor=-0.1927;p-value=0.1334	cor=-0.2039;p-value=0.1119	cor=-0.2223;p-value=0.0824	cor=-0.1961;p-value=0.1266	cor=-0.1124;p-value=0.3844	cor=-0.2996;p-value=0.018	cor=-0.2736;p-value=0.0314	cor=-0.2551;p-value=0.0454	cor=0.1578;p-value=0.2206	cor=-0.1434;p-value=0.2662	cor=0.2176;p-value=0.0893	cor=-0.1343;p-value=0.2981	cor=-0.0065;p-value=0.9603	cor=0.1027;p-value=0.427	cor=0.2975;p-value=0.0189	cor=0.4071;p-value=0.001	cor=1;p-value=0	cor=0.44;p-value=3e-04	cor=0.4068;p-value=0.001	cor=0.2061;p-value=0.1081
MEpink	cor=-0.1775;p-value=0.1674	cor=-0.2342;p-value=0.0669	cor=-0.2599;p-value=0.0413	cor=-0.2102;p-value=0.1011	cor=-0.3607;p-value=0.004	cor=-0.2018;p-value=0.1158	cor=-0.3157;p-value=0.0124	cor=-0.2256;p-value=0.0779	cor=-0.0685;p-value=0.5969	cor=0.4912;p-value=1e-04	cor=-0.197;p-value=0.1248	cor=0.1112;p-value=0.3895	cor=-0.1204;p-value=0.3511	cor=-0.1217;p-value=0.346	cor=0.1609;p-value=0.2115	cor=0.1661;p-value=0.197	cor=0.3816;p-value=0.0022	cor=0.44;p-value=3e-04	cor=1;p-value=0	cor=0.546;p-value=0	cor=0.02;p-value=0.8771
MEroyalblue	cor=-0.1747;p-value=0.1745	cor=-0.427;p-value=5e-04	cor=-0.2211;p-value=0.0842	cor=-0.1026;p-value=0.4273	cor=-0.2063;p-value=0.1078	cor=-0.097;p-value=0.4535	cor=-0.0982;p-value=0.4476	cor=-0.023;p-value=0.8594	cor=0.1222;p-value=0.3441	cor=0.0312;p-value=0.8098	cor=-0.4223;p-value=6e-04	cor=-0.0604;p-value=0.6409	cor=-0.181;p-value=0.1591	cor=0.2389;p-value=0.0615	cor=0.2319;p-value=0.0698	cor=0.2971;p-value=0.019	cor=0.3737;p-value=0.0028	cor=0.4068;p-value=0.001	cor=0.546;p-value=0	cor=1;p-value=0	cor=-0.2218;p-value=0.0831
MEgrey	cor=-0.1856;p-value=0.1486	cor=0.6012;p-value=0	cor=-0.1598;p-value=0.2147	cor=-0.3454;p-value=0.006	cor=0.0883;p-value=0.4949	cor=-0.2529;p-value=0.0473	cor=-0.2813;p-value=0.0268	cor=-0.7674;p-value=0	cor=-0.8955;p-value=0	cor=0.3059;p-value=0.0156	cor=0.6636;p-value=0	cor=0.7474;p-value=0	cor=0.5539;p-value=0	cor=-0.1427;p-value=0.2687	cor=0.0349;p-value=0.7874	cor=0.0864;p-value=0.5043	cor=0.239;p-value=0.0614	cor=0.2061;p-value=0.1081	cor=0.02;p-value=0.8771	cor=-0.2218;p-value=0.0831	cor=1;p-value=0
