# Supplementary material for: Bioinformatics-Based Identification of HDAC Inhibitors as Potential Drugs to Target EGFR Wild-Type Non-Small-Cell Lung Cancer
Source: Front Oncol. 2021 Mar 8;11:620154. doi: 10.3389/fonc.2021.620154 (PMC7982742; doi:10.3389/fonc.2021.620154)
Supplement: Supplementary file 12 [file Table_11.xlsx]

## Sheet: DEG
Table S11 Differentially expressed genes (DEGs) of the high-RS group versus low-RS group
Gene Name	logFC	AveExpr	t	P.Value	adj.P.Val	B	Change
FGB	-1.74274	8.22887	-2.48256	0.0157344	0.841701	-3.33641	DOWN
ALB	-1.52378	7.00258	-2.4147	0.0186784	0.841701	-3.42187	DOWN
FGA	-1.47731	8.06581	-2.17338	0.0335377	0.841701	-3.71097	DOWN
FGG	-1.4522	7.22694	-1.971	0.0531423	0.841701	-3.93456	NOT
FGL1	-1.44543	7.00758	-2.06706	0.0428638	0.841701	-3.83065	DOWN
GPR87	1.39177	7.51323	2.55774	0.0129664	0.841701	-3.23969	UP
SPINK1	-1.32095	8.56806	-2.00975	0.0487667	0.841701	-3.89314	DOWN
APOH	-1.30826	7.02935	-2.23321	0.0291136	0.841701	-3.64152	DOWN
DSG3	1.30492	6.95629	2.00077	0.049752	0.841701	-3.9028	UP
RBP4	-1.22514	7.8979	-2.77146	0.00733663	0.841701	-2.95354	DOWN
GC	-1.20674	6.04468	-2.04066	0.0455012	0.841701	-3.85961	DOWN
ORM1	-1.19954	6.95065	-1.9278	0.0584129	0.841701	-3.97995	NOT
CFHR2	-1.1737	4.99919	-1.98257	0.0518016	0.841701	-3.92226	NOT
HSD17B6	-1.15628	8.44274	-2.32666	0.0232292	0.841701	-3.53007	DOWN
EIF1AY	1.10832	9.17855	1.50037	0.138539	0.841701	-4.38193	NOT
BPIFA1	-1.08516	7.94613	-2.21793	0.0301913	0.841701	-3.65939	DOWN
KRT6A	1.07908	8.81935	1.88517	0.0640437	0.841701	-4.02391	NOT
TF	-1.05679	8.33968	-2.16897	0.0338862	0.841701	-3.71603	DOWN
HRG	-1.05421	6.04597	-1.8174	0.0739355	0.841701	-4.09208	NOT
KNG1	-1.04508	6.14274	-1.80784	0.0754285	0.841701	-4.10152	NOT
DDX3Y	1.04429	8.17855	1.99944	0.0498991	0.841701	-3.90422	UP
PRG4	-1.01497	8.01258	-2.09953	0.0398022	0.841701	-3.79462	DOWN
TTR	-1.01133	8.09403	-1.99352	0.0505601	0.841701	-3.91057	NOT
SERPINB5	1.00266	6.92016	2.05316	0.0442357	0.841701	-3.84594	UP
TFF1	-0.98481	8.66371	-2.83928	0.0060879	0.841701	-2.85943	DOWN
C4A	-0.98375	8.34387	-3.14922	0.00250784	0.822055	-2.41073	DOWN
HP	-0.977609	8.99468	-1.42435	0.159304	0.841701	-4.44406	NOT
RPS4Y1	0.976223	8.90242	1.35049	0.181714	0.847417	-4.5016	NOT
CYP2C8	-0.965272	6.29758	-1.80745	0.0754912	0.841701	-4.10191	NOT
PI3	0.951223	8.53887	2.11776	0.0381674	0.841701	-3.77418	UP
FMO5	-0.947772	8.04806	-2.19342	0.0319943	0.841701	-3.68787	DOWN
APOA2	-0.943886	7.56032	-1.86455	0.0669282	0.841701	-4.04488	NOT
CRP	-0.943587	6.21242	-2.16047	0.0345664	0.841701	-3.72576	DOWN
C4BPA	-0.942038	7.74919	-1.65699	0.102519	0.841701	-4.24483	NOT
S100A8	0.940326	10.6752	2.29768	0.0249295	0.841701	-3.56501	UP
SPRR2E	0.938587	6.30387	1.97481	0.0526974	0.841701	-3.93051	NOT
UGT2B4	-0.92212	5.6571	-1.5598	0.123841	0.841701	-4.33133	NOT
KRT5	0.920734	8.185	1.63582	0.106889	0.841701	-4.26407	NOT
BAAT	-0.915136	5.8429	-1.95931	0.0545274	0.841701	-3.94693	NOT
UGT2B10	-0.904918	4.41048	-1.79302	0.0777942	0.841701	-4.11608	NOT
GSDMC	0.902989	7.57371	2.11651	0.0382784	0.841701	-3.7756	UP
ITIH2	-0.902092	6.92758	-1.8707	0.0660565	0.841701	-4.03865	NOT
SERPINC1	-0.895462	6.435	-1.87263	0.0657849	0.841701	-4.03669	NOT
MSMB	-0.892011	6.82194	-1.47873	0.14422	0.841701	-4.39991	NOT
CLCA2	0.886522	6.78774	1.47434	0.145396	0.841701	-4.40353	NOT
C9	-0.886413	6.53984	-1.82382	0.0729473	0.841701	-4.08572	NOT
CNTN1	0.885951	6.63919	2.6525	0.0101084	0.841701	-3.11482	UP
AFM	-0.883777	5.50742	-1.67127	0.099653	0.841701	-4.23173	NOT
UGT2B7	-0.869538	5.07048	-1.56176	0.123378	0.841701	-4.32963	NOT
SERPINB13	0.868397	6.67742	1.78503	0.0790947	0.841701	-4.12389	NOT
MMP13	0.855924	7.23629	1.49521	0.139876	0.841701	-4.38623	NOT
SPRR2A	0.85106	7.12081	1.59595	0.11553	0.841701	-4.2997	NOT
ENPP1	-0.850109	8.23677	-2.07302	0.0422871	0.841701	-3.82408	DOWN
KRT14	0.846712	8.61258	1.99084	0.0508612	0.841701	-3.91343	NOT
ANKRD22	0.843832	7.88919	2.41449	0.0186884	0.841701	-3.42214	UP
PTPRZ1	0.842962	6.05855	2.01527	0.0481692	0.841701	-3.88718	UP
ADH7	0.839918	6.04629	2.00511	0.0492735	0.841701	-3.89813	UP
TXLNGY	0.835707	7.42129	1.85782	0.0678921	0.841701	-4.05168	NOT
PLA2G2A	-0.833098	8.71065	-1.83916	0.0706282	0.841701	-4.07042	NOT
CYP3A4	-0.829076	5.73113	-1.52906	0.131281	0.841701	-4.35773	NOT
C9orf152	-0.815543	5.79742	-3.30707	0.00156381	0.822055	-2.17141	DOWN
C6	-0.811576	6.22661	-1.76803	0.081922	0.841701	-4.14039	NOT
USP9Y	0.810136	7.11919	2.07312	0.0422772	0.841701	-3.82396	UP
C5	-0.805353	7.84435	-1.85189	0.0687525	0.841701	-4.05766	NOT
ALDOB	-0.804538	6.99871	-1.68618	0.0967323	0.841701	-4.21795	NOT
KYNU	0.803533	9.53242	2.26771	0.0268033	0.841701	-3.60079	UP
ASPN	-0.802745	9.58629	-1.94478	0.0562908	0.841701	-3.96221	NOT
ADH4	-0.801386	5.91855	-1.43665	0.15579	0.841701	-4.4342	NOT
APOB	-0.789375	6.71371	-1.7052	0.0931075	0.841701	-4.20021	NOT
IBSP	-0.788315	7.96887	-2.05279	0.0442721	0.841701	-3.84634	DOWN
CYP2B7P	-0.781196	7.7329	-1.63369	0.107336	0.841701	-4.26599	NOT
LECT2	-0.77038	6.69968	-1.65687	0.102543	0.841701	-4.24494	NOT
AREG	0.763696	7.99661	1.70086	0.0939247	0.841701	-4.20427	NOT
F5	-0.763016	7.74952	-1.94277	0.0565385	0.841701	-3.96432	NOT
MMP7	0.759891	8.19129	1.41281	0.162657	0.841701	-4.45323	NOT
CCDC190	0.753587	6.23661	1.89014	0.0633648	0.841701	-4.01883	NOT
APCS	-0.747418	6.69484	-1.54818	0.126614	0.841701	-4.34137	NOT
ANO5	-0.74644	5.77306	-3.30339	0.00158133	0.822055	-2.17705	DOWN
S100A9	0.741223	9.05806	1.78113	0.0797362	0.841701	-4.12769	NOT
PLA2G10	-0.738804	7.94435	-1.48789	0.141794	0.841701	-4.39233	NOT
CYP2B6	-0.73875	7.26065	-1.67426	0.0990622	0.841701	-4.22897	NOT
ACKR2	-0.73644	7.22048	-2.62768	0.0107956	0.841701	-3.14785	DOWN
CALB1	0.734891	6.10774	1.65618	0.102683	0.841701	-4.24557	NOT
AMBP	-0.726793	8.00952	-1.72328	0.0897677	0.841701	-4.18319	NOT
TNIP3	0.721576	7.36161	2.49853	0.0151056	0.841701	-3.31605	UP
PLG	-0.719864	6.84403	-1.47664	0.144778	0.841701	-4.40163	NOT
PLAAT3	-0.716005	9.59565	-2.45657	0.0168087	0.841701	-3.36935	DOWN
TMED6	-0.714076	6.69645	-2.83464	0.00616674	0.841701	-2.86592	DOWN
CYP2E1	-0.710516	7.43097	-1.55947	0.12392	0.841701	-4.33162	NOT
KRT6B	0.701902	8.41952	1.71369	0.0915262	0.841701	-4.19223	NOT
JCHAIN	0.698641	10.4121	1.17035	0.24629	0.859749	-4.63003	NOT
HCAR1	-0.693152	6.14323	-3.08692	0.00301047	0.822055	-2.50326	DOWN
ART4	-0.690136	7.02484	-1.69761	0.0945409	0.841701	-4.20731	NOT
SERPIND1	-0.687147	7.35081	-1.68728	0.0965196	0.841701	-4.21693	NOT
CPB2	-0.682092	6.36081	-1.35825	0.179252	0.845797	-4.49569	NOT
HOXC10	-0.68087	6.99984	-3.62521	0.000580386	0.822055	-1.66972	DOWN
TM4SF4	-0.678451	7.31226	-1.41637	0.161619	0.841701	-4.45041	NOT
S100P	-0.671522	9.04677	-1.61365	0.111627	0.841701	-4.28398	NOT
KLKB1	-0.669212	6.61161	-1.48628	0.142217	0.841701	-4.39366	NOT
GZMA	0.666929	9.72919	1.81444	0.074395	0.841701	-4.09501	NOT
GHR	-0.666549	6.77984	-1.87179	0.0659029	0.841701	-4.03754	NOT
LGALS4	-0.665245	7.78081	-2.10337	0.0394527	0.841701	-3.79032	DOWN
FBP1	-0.659076	9.27726	-1.95565	0.054967	0.841701	-3.95079	NOT
CFHR5	-0.656712	5.08339	-1.43772	0.155486	0.841701	-4.43334	NOT
OTC	-0.655951	4.85645	-1.52368	0.132618	0.841701	-4.36229	NOT
LRRC31	-0.655897	5.51274	-2.8526	0.00586706	0.841701	-2.84077	DOWN
A2ML1	0.654158	6.82097	1.8283	0.0722634	0.841701	-4.08126	NOT
SPRR3	0.653533	7.43113	1.71145	0.0919425	0.841701	-4.19435	NOT
VSNL1	0.651359	7.73952	1.59166	0.116492	0.841701	-4.30349	NOT
GLYATL1	-0.650652	6.68226	-1.58449	0.118114	0.841701	-4.3098	NOT
TP63	0.650272	7.96871	1.35146	0.181405	0.847417	-4.50086	NOT
TNFRSF11B	-0.648777	8.05177	-2.88614	0.00534302	0.841701	-2.79352	DOWN
F9	-0.647609	4.74952	-1.3493	0.182095	0.847417	-4.50251	NOT
SERPINB3	0.646821	6.70177	1.12432	0.265164	0.865766	-4.66009	NOT
FMO3	-0.646712	8.33081	-1.48274	0.143153	0.841701	-4.3966	NOT
HORMAD1	0.644212	7.13984	1.2093	0.23109	0.855889	-4.60372	NOT
GTSF1	-0.644076	7.03339	-2.01876	0.0477949	0.841701	-3.88341	DOWN
S100A12	0.643587	7.68	1.67716	0.0984905	0.841701	-4.22629	NOT
BAMBI	-0.64163	8.44145	-2.30823	0.0242981	0.841701	-3.55233	DOWN
ABCA13	0.641522	7.10097	1.86417	0.066982	0.841701	-4.04526	NOT
CLIP4	0.640299	8.83694	2.65023	0.0101695	0.841701	-3.11785	UP
SPP2	-0.638587	5.93871	-1.38236	0.171767	0.843529	-4.47712	NOT
ARSL	-0.637962	7.84855	-2.08105	0.0415207	0.841701	-3.81519	DOWN
UTY	0.63731	6.98597	1.66045	0.101817	0.841701	-4.24166	NOT
GBP6	0.633777	5.7871	1.69858	0.0943565	0.841701	-4.2064	NOT
AFAP1-AS1	0.632663	7.94065	1.68423	0.0971102	0.841701	-4.21975	NOT
SNORD28	0.632038	8.12581	2.09243	0.0404551	0.841701	-3.80254	UP
AHSG	-0.630163	6.16371	-1.38772	0.170135	0.842975	-4.47295	NOT
SNORD13P1	-0.63	7.45258	-1.7744	0.0808529	0.841701	-4.13423	NOT
ANGPTL3	-0.628478	5.13871	-1.36367	0.177548	0.845797	-4.49154	NOT
DAPL1	0.628424	7.295	1.447	0.15288	0.841701	-4.42586	NOT
ANXA1	0.628342	11.8281	2.67219	0.00959187	0.841701	-3.08846	UP
KRT13	0.627092	8.14339	1.92751	0.0584502	0.841701	-3.98025	NOT
HOXC9	-0.624728	6.52274	-3.67572	0.000493606	0.822055	-1.58792	DOWN
HPD	-0.62462	6.53532	-1.51022	0.136011	0.841701	-4.37366	NOT
IL1A	0.621658	6.50935	1.86922	0.0662654	0.841701	-4.04015	NOT
SEMA3D	0.619728	6.76355	2.07985	0.0416346	0.841701	-3.81652	UP
AGR2	-0.617228	9.92081	-1.06108	0.292724	0.873255	-4.69953	NOT
KLRC4-KLRK1	0.612065	6.06661	2.0496	0.0445925	0.841701	-3.84984	UP
IL20RB	0.610353	7.80097	1.42274	0.159769	0.841701	-4.44534	NOT
TSPAN8	-0.608043	9.38387	-1.09208	0.278977	0.869159	-4.68047	NOT
BIRC3	0.605815	10.3632	1.87869	0.0649385	0.841701	-4.03052	NOT
MIR622	-0.604049	9.03371	-2.30663	0.0243928	0.841701	-3.55425	DOWN
PRKXP1	0.603995	7.73	1.82227	0.0731848	0.841701	-4.08725	NOT
SNORD113-3	0.603614	7.05597	1.67595	0.0987291	0.841701	-4.22741	NOT
BRIP1	0.60288	7.16355	2.29481	0.0251038	0.841701	-3.56845	UP
NLRP2	-0.602065	6.49581	-2.52805	0.0140023	0.841701	-3.27815	DOWN
PDE7A	0.60163	8.37387	3.47855	0.000922333	0.822055	-1.904	UP
SPRR1A	0.59962	8.58113	2.01736	0.0479441	0.841701	-3.88492	UP
CEACAM5	-0.599076	9.64677	-0.916404	0.362967	0.89302	-4.78156	NOT
ERBB3	-0.598533	8.21968	-2.83102	0.00622886	0.841701	-2.87098	DOWN
KRT16	0.596495	8.65194	1.82897	0.0721613	0.841701	-4.08059	NOT
SERPING1	-0.595054	10.5673	-2.29793	0.0249145	0.841701	-3.56471	DOWN
DPYD	0.594918	9.50952	2.88516	0.00535774	0.841701	-2.79491	UP
ARG1	-0.590707	5.81548	-1.34435	0.183681	0.847417	-4.50626	NOT
CT83	-0.590272	7.83081	-1.41305	0.162587	0.841701	-4.45304	NOT
ARAP2	0.590136	8.30597	3.28207	0.00168674	0.822055	-2.20975	UP
ACADSB	-0.589293	8.64903	-1.94705	0.0560117	0.841701	-3.95983	NOT
PON1	-0.587201	7.01871	-1.28956	0.201941	0.851041	-4.54695	NOT
KLRC3	0.587065	4.81306	2.84078	0.00606276	0.841701	-2.85734	UP
C4BPB	-0.585571	7.77742	-1.36594	0.176839	0.845797	-4.4898	NOT
TMEM154	0.583315	8.34403	1.9567	0.0548401	0.841701	-3.94968	NOT
S100A2	0.579783	9.53016	1.01617	0.313454	0.880095	-4.72622	NOT
C8B	-0.579565	6.58	-1.37176	0.175028	0.845489	-4.48532	NOT
ABCB4	-0.57875	6.83935	-1.61823	0.110634	0.841701	-4.27988	NOT
TCEA3	-0.577473	9.06468	-2.41503	0.018663	0.841701	-3.42146	NOT
GKAP1	-0.577337	7.6129	-3.11065	0.00280881	0.822055	-2.46814	NOT
RGN	-0.575435	7.43306	-2.08026	0.0415957	0.841701	-3.81606	NOT
ITGA2	0.574538	9.15065	1.51448	0.134931	0.841701	-4.37008	NOT
EYA4	0.574402	6.89742	1.77336	0.0810263	0.841701	-4.13523	NOT
PON3	-0.574103	8.37468	-1.21209	0.230027	0.855889	-4.6018	NOT
OAS1	-0.573804	10.0268	-2.83125	0.0062249	0.841701	-2.87066	NOT
CSTA	0.573234	9.53968	1.56979	0.121497	0.841701	-4.32265	NOT
SULT2A1	-0.572446	5.59403	-1.31883	0.192024	0.850623	-4.52541	NOT
ZNF486	-0.572174	7.86548	-2.73091	0.00819161	0.841701	-3.00907	NOT
NRP2	0.571277	9.93323	2.16531	0.0341774	0.841701	-3.72022	NOT
TMPRSS11A	0.571141	5.14	1.42673	0.158619	0.841701	-4.44215	NOT
ETNPPL	-0.570761	5.24403	-1.47651	0.144813	0.841701	-4.40174	NOT
CNGA1	-0.570163	5.66323	-1.94635	0.0560973	0.841701	-3.96056	NOT
ADH1B	-0.569973	7.71274	-1.1035	0.274026	0.868515	-4.67331	NOT
SERPINA7	-0.569158	5.2571	-1.3444	0.183663	0.847417	-4.50622	NOT
CHL1	0.567935	8.36887	1.63625	0.106799	0.841701	-4.26368	NOT
CCDC88A	0.567717	9.62871	2.7538	0.0076984	0.841701	-2.9778	NOT
DENND2C	0.56769	6.38806	2.19789	0.0316585	0.841701	-3.6827	NOT
SLCO1B3	0.566957	5.67565	0.932065	0.354879	0.892771	-4.77324	NOT
PLA2G1B	-0.566114	6.90435	-2.36374	0.021204	0.841701	-3.48487	NOT
C8A	-0.565978	6.14258	-1.33832	0.185625	0.847417	-4.51081	NOT
NEIL3	0.565897	7.43548	2.44674	0.0172321	0.841701	-3.38175	NOT
ITLN1	-0.560897	6.37823	-1.36688	0.176544	0.845797	-4.48907	NOT
MMP12	0.559728	7.55903	1.04547	0.299821	0.876233	-4.70894	NOT
AKR1C2	0.559212	9.44177	1.00851	0.317086	0.880095	-4.73066	NOT
UBXN10	-0.559158	7.05452	-2.66558	0.00976267	0.841701	-3.09733	NOT
SBSN	0.557717	7.76129	1.98439	0.0515934	0.841701	-3.92032	NOT
MCTP2	0.557011	8.47952	2.22107	0.0299668	0.841701	-3.65572	NOT
BGN	-0.557011	10.1355	-2.15135	0.0353092	0.841701	-3.73616	NOT
CCDC146	0.556984	8.10887	2.26271	0.0271274	0.841701	-3.60671	NOT
BCHE	-0.556848	5.76435	-1.25601	0.213772	0.851041	-4.57109	NOT
CLU	-0.556495	9.87274	-1.58335	0.118373	0.841701	-4.31079	NOT
CD44	0.556467	10.5866	2.57618	0.0123585	0.841701	-3.21565	NOT
FAM3B	-0.556223	8.59919	-1.43208	0.157089	0.841701	-4.43788	NOT
GDPD3	-0.556141	7.81113	-3.09491	0.00294112	0.822055	-2.49146	NOT
CDH2	-0.555761	7.67016	-1.82599	0.0726147	0.841701	-4.08356	NOT
ARNTL2	0.554022	8.74855	1.77004	0.0815829	0.841701	-4.13845	NOT
GBP5	0.553913	8.50597	1.60414	0.11371	0.841701	-4.29244	NOT
H2BC12	-0.5525	9.78758	-1.88905	0.0635133	0.841701	-4.01995	NOT
APOC3	-0.551005	7.63806	-1.41362	0.162421	0.841701	-4.45259	NOT
GLRX	-0.550679	9.42581	-2.71302	0.00859704	0.841701	-3.03339	NOT
FAM83B	0.548995	8.09919	1.19016	0.238471	0.859749	-4.61675	NOT
HABP2	-0.548641	7.40419	-1.73948	0.0868581	0.841701	-4.16781	NOT
AKR1C4	-0.547283	5.82145	-1.13714	0.259807	0.864429	-4.65183	NOT
IFI6	-0.546712	8.845	-3.44711	0.00101722	0.822055	-1.95357	NOT
SLC2A2	-0.545435	5.67032	-1.2143	0.229189	0.855125	-4.60028	NOT
ZNF738	-0.545027	7.965	-2.59726	0.0116955	0.841701	-3.18801	NOT
F11	-0.544647	6.58903	-1.33348	0.187201	0.847671	-4.51446	NOT
GLDC	-0.544592	7.85532	-1.9862	0.0513875	0.841701	-3.91839	NOT
KRTDAP	0.541821	6.87887	1.59624	0.115464	0.841701	-4.29944	NOT
MME	0.541658	8.46	1.25372	0.214597	0.851275	-4.57271	NOT
TAGLN	-0.541277	8.23403	-1.86271	0.0671899	0.841701	-4.04674	NOT
FAM135A	0.53981	8.41613	2.26155	0.0272032	0.841701	-3.60809	NOT
TTPA	-0.539022	6.13758	-1.40657	0.164494	0.841701	-4.45817	NOT
SNORD56B	0.538723	6.58532	1.93215	0.0578628	0.841701	-3.97542	NOT
TIMP1	-0.538179	11.4276	-2.50108	0.0150071	0.841701	-3.31278	NOT
AGR3	-0.537799	6.73661	-0.922359	0.359878	0.89302	-4.77841	NOT
APOM	-0.537609	7.42113	-1.54268	0.127941	0.841701	-4.34608	NOT
CYP2C9	-0.535516	6.49581	-1.21188	0.230105	0.855889	-4.60194	NOT
GATM	-0.534348	8.04855	-1.37506	0.174007	0.84477	-4.48277	NOT
CFHR1	-0.53337	9.02177	-1.53471	0.129888	0.841701	-4.35291	NOT
HSD17B2	-0.532527	7.55677	-1.77086	0.081445	0.841701	-4.13765	NOT
ZNF681	-0.530734	5.14935	-3.43244	0.00106461	0.822055	-1.97663	NOT
TMPRSS11D	0.52788	5.9629	0.956467	0.342511	0.888333	-4.76	NOT
IFIT1	-0.527826	8.83339	-1.63071	0.107967	0.841701	-4.26868	NOT
BST2	-0.525978	8.62226	-2.07199	0.042386	0.841701	-3.82521	NOT
SNCA	0.524864	8.19129	2.7839	0.00709134	0.841701	-2.9364	NOT
2020-03-02	-0.523668	8.7421	-2.30383	0.0245595	0.841701	-3.55762	NOT
STEAP1	0.52356	9.36532	1.63977	0.106062	0.841701	-4.26049	NOT
SPRR1B	0.52144	7.565	1.24417	0.218068	0.851275	-4.57947	NOT
TESC	-0.518424	7.90661	-1.62195	0.109833	0.841701	-4.27655	NOT
SOX2	0.515924	7.05903	1.60852	0.112745	0.841701	-4.28854	NOT
NR1H4	-0.515571	5.12935	-1.27923	0.205533	0.851041	-4.55445	NOT
REPS2	-0.514837	8.04677	-2.43383	0.017802	0.841701	-3.39796	NOT
SORBS2	-0.514647	7.85629	-1.82347	0.0729996	0.841701	-4.08606	NOT
GJB6	0.514429	7.27855	1.72329	0.0897651	0.841701	-4.18318	NOT
SPRR2D	0.514321	5.49097	1.38736	0.170243	0.842975	-4.47322	NOT
MIR122	-0.514076	4.01484	-1.3235	0.190475	0.850623	-4.52192	NOT
GSTA1	-0.51394	7.96306	-0.824742	0.412645	0.90609	-4.82755	NOT
NMU	0.513397	8.15903	1.32026	0.191548	0.850623	-4.52434	NOT
RHOU	-0.5125	8.68726	-3.57426	0.000682525	0.822055	-1.75167	NOT
PEBP4	-0.511087	7.60081	-1.5997	0.114694	0.841701	-4.29638	NOT
IL7R	0.510109	8.43097	1.31504	0.193286	0.850623	-4.52822	NOT
GOLT1A	-0.508804	8.125	-2.08751	0.0409125	0.841701	-3.80801	NOT
CYFIP2	-0.508696	7.67258	-2.60366	0.0115006	0.841701	-3.17958	NOT
AOX1	-0.507772	7.24452	-1.15388	0.252928	0.861758	-4.64092	NOT
CRYBG1	0.507554	8.89032	2.28312	0.0258247	0.841701	-3.58243	NOT
WIF1	-0.506957	6.58887	-1.25605	0.213759	0.851041	-4.57106	NOT
VTN	-0.50663	7.70661	-1.40079	0.166207	0.841701	-4.46272	NOT
HSD17B13	-0.506603	5.77726	-1.29002	0.201783	0.851041	-4.54661	NOT
FABP4	0.506576	8.2021	0.875483	0.384654	0.898515	-4.80267	NOT
ZNF415	-0.50625	6.99065	-2.42026	0.01842	0.841701	-3.41494	NOT
MIR21	0.505788	10.2484	1.89077	0.0632788	0.841701	-4.01819	NOT
HGD	-0.504755	7.99613	-0.984406	0.3287	0.884985	-4.74444	NOT
ARHGAP11B	0.503913	7.50387	2.46546	0.0164342	0.841701	-3.35812	NOT
ARHGAP11A	0.503179	7.79145	1.6381	0.106411	0.841701	-4.262	NOT
PTGIS	-0.501712	7.72839	-1.95196	0.0554133	0.841701	-3.95467	NOT
CENPE	0.50144	7.78016	1.60264	0.114041	0.841701	-4.29377	NOT
DYNC2H1	0.501087	7.75677	2.04619	0.0449371	0.841701	-3.85357	NOT
ELOVL2-AS1	-0.500326	5.84629	-1.94415	0.0563686	0.841701	-3.96287	NOT
IDO1	0.500054	7.67226	1.26696	0.209858	0.851041	-4.56328	NOT
BPIFB1	-0.498859	7.36613	-1.39262	0.168656	0.841701	-4.46912	NOT
SERPINA6	-0.498451	6.30581	-1.33602	0.186372	0.847417	-4.51254	NOT
EFNA1	-0.498424	8.41145	-2.76892	0.00738773	0.841701	-2.95704	NOT
SLC40A1	-0.497989	9.18677	-1.59114	0.116609	0.841701	-4.30395	NOT
CERS2	-0.497255	10.1892	-2.83501	0.00616039	0.841701	-2.8654	NOT
SERPINB7	0.497201	5.19452	1.95835	0.0546423	0.841701	-3.94794	NOT
FGFBP1	0.49644	7.66145	1.70898	0.0924023	0.841701	-4.19667	NOT
SERINC2	-0.496087	8.98194	-2.56277	0.0127981	0.841701	-3.23315	NOT
ALDH1A1	0.495897	10.1935	1.28742	0.20268	0.851041	-4.5485	NOT
SESN3	0.495516	9.61952	1.58664	0.117627	0.841701	-4.30791	NOT
CAPNS2	0.493777	7.36323	1.26937	0.209	0.851041	-4.56154	NOT
SERPINE2	-0.493777	9.66177	-1.5702	0.121403	0.841701	-4.3223	NOT
PLK2	-0.49337	9.25645	-1.8279	0.0723234	0.841701	-4.08165	NOT
PRLR	-0.492636	6.78387	-1.6814	0.0976617	0.841701	-4.22238	NOT
IRAK3	0.492582	8.13484	1.63029	0.108056	0.841701	-4.26906	NOT
CFB	-0.491712	10.4108	-1.73361	0.0879034	0.841701	-4.1734	NOT
LMAN2	-0.49163	9.78274	-2.38702	0.0200146	0.841701	-3.45622	NOT
TOP2A	0.490408	9.72323	1.41793	0.161164	0.841701	-4.44917	NOT
CD24	-0.489565	8.88177	-1.13187	0.262001	0.864901	-4.65524	NOT
TMEM14EP	0.489212	8.52484	2.58306	0.0121384	0.841701	-3.20664	NOT
TAS2R31	0.488804	6.32016	2.78276	0.00711344	0.841701	-2.93797	NOT
WDR72	-0.488152	5.93032	-1.29481	0.200134	0.850623	-4.54312	NOT
CPS1	-0.488043	8.0829	-0.825237	0.412366	0.90609	-4.82732	NOT
SERPINA11	-0.487147	8.01419	-1.43641	0.155859	0.841701	-4.4344	NOT
CXCR4	-0.487092	9.13548	-2.15141	0.0353045	0.841701	-3.7361	NOT
P2RX4	-0.48625	7.87048	-3.71127	0.000440114	0.822055	-1.53001	NOT
CLCA4	0.486005	5.49871	1.0622	0.292219	0.873062	-4.69885	NOT
DEPDC1	0.485842	6.38984	1.35244	0.181093	0.847417	-4.50012	NOT
KRT15	0.485408	7.80952	1.20931	0.231087	0.855889	-4.60371	NOT
ANLN	0.485353	8.68823	1.31716	0.192578	0.850623	-4.52664	NOT
TMPRSS11F	0.484239	5.12177	1.73779	0.0871585	0.841701	-4.16942	NOT
ERGIC1	-0.481929	8.78306	-3.58805	0.000653305	0.822055	-1.72954	NOT
KRT222	-0.481576	4.84145	-3.11388	0.00278239	0.822055	-2.46336	NOT
DAP	-0.481467	9.03903	-3.3145	0.00152891	0.822055	-2.15997	NOT
COLEC10	-0.481005	6.665	-1.29836	0.19892	0.850623	-4.54052	NOT
RTKN2	0.480788	7.06984	1.61098	0.112209	0.841701	-4.28636	NOT
LGSN	-0.480679	6.68774	-1.06928	0.289042	0.871608	-4.69454	NOT
IGF2BP2-AS1	0.480245	6.17194	2.46388	0.0165001	0.841701	-3.36012	NOT
SPRR2B	0.480109	5.57371	1.39965	0.166546	0.841701	-4.46361	NOT
HPX	-0.48	6.78887	-1.28457	0.203671	0.851041	-4.55058	NOT
STEAP4	-0.479783	8.98903	-1.20722	0.231884	0.856475	-4.60514	NOT
VWDE	0.479783	6.99597	2.13235	0.0369025	0.841701	-3.75773	NOT
NAT2	-0.479755	5.18968	-1.55269	0.125532	0.841701	-4.33748	NOT
CRABP2	-0.479538	7.83984	-1.40139	0.166029	0.841701	-4.46225	NOT
HAMP	-0.479212	8.73758	-1.40266	0.165652	0.841701	-4.46125	NOT
S100A7	0.479185	6.92677	0.897454	0.372911	0.89491	-4.79145	NOT
LBP	-0.478913	7.42968	-1.09902	0.275963	0.868676	-4.67613	NOT
C2	-0.478804	8.36726	-1.62469	0.109248	0.841701	-4.27409	NOT
RBM14	0.478342	8.97677	2.55986	0.0128953	0.841701	-3.23694	NOT
HAO1	-0.4775	5.46323	-1.22394	0.225555	0.853729	-4.59361	NOT
MAGED2	-0.477174	8.21097	-3.44376	0.00102786	0.822055	-1.95884	NOT
TAS2R20	0.476766	7.27435	2.15333	0.0351466	0.841701	-3.73391	NOT
PGC	-0.475299	7.55548	-1.14917	0.254851	0.862286	-4.644	NOT
FMO6P	0.474946	6.46613	2.30715	0.024362	0.841701	-3.55363	NOT
PPP1R14A	-0.474755	7.82839	-2.09454	0.0402602	0.841701	-3.80019	NOT
POLR3G	0.473804	8.64903	2.67837	0.0094349	0.841701	-3.08017	NOT
GJB1	-0.473723	7.6629	-1.64927	0.104095	0.841701	-4.25187	NOT
ITIH1	-0.473288	6.79323	-1.31186	0.19435	0.850623	-4.53057	NOT
CLEC4E	0.472636	6.82629	1.6018	0.114228	0.841701	-4.29452	NOT
CPA3	0.472609	8.58065	1.11092	0.270846	0.867831	-4.66863	NOT
ZNF682	-0.472582	7.125	-2.31045	0.0241669	0.841701	-3.54965	NOT
MRPS36	-0.472092	8.01661	-2.40678	0.0190524	0.841701	-3.43173	NOT
FADS2	-0.470082	8.10935	-2.38975	0.0198793	0.841701	-3.45285	NOT
KRTAP5-AS1	-0.469973	7.60694	-2.6495	0.0101893	0.841701	-3.11882	NOT
BCL2L15	-0.46981	7.74081	-1.36777	0.176266	0.845797	-4.48839	NOT
GPX8	-0.469076	7.26323	-1.52826	0.131479	0.841701	-4.35841	NOT
DLGAP5	0.468505	7.95323	1.31885	0.192018	0.850623	-4.52539	NOT
KDELR3	-0.46788	8.32661	-2.7015	0.00886763	0.841701	-3.04898	NOT
AQP11	-0.467038	7.35161	-2.12591	0.0374563	0.841701	-3.765	NOT
TMSB15A	-0.466739	6.34871	-1.9615	0.0542653	0.841701	-3.94461	NOT
MOSPD1	-0.466304	7.07903	-2.53771	0.013657	0.841701	-3.26566	NOT
ITIH3	-0.465761	7.37694	-1.4287	0.158056	0.841701	-4.44059	NOT
CRYBG3	0.465245	8.84081	2.13206	0.0369273	0.841701	-3.75806	NOT
CFAP54	0.464647	6.42161	1.86072	0.0674754	0.841701	-4.04875	NOT
NHP2	-0.464293	8.41677	-2.97828	0.00411817	0.841701	-2.66187	NOT
NDC80	0.463125	8.29048	1.5147	0.134875	0.841701	-4.36989	NOT
SFTA2	-0.46288	8.82032	-1.0023	0.320051	0.881507	-4.73424	NOT
SFRP2	0.462826	9.07339	0.883978	0.380086	0.898515	-4.79837	NOT
GLYAT	-0.461875	5.62919	-1.12622	0.264365	0.864948	-4.65887	NOT
ZNF730	-0.461576	6.62629	-1.60075	0.11446	0.841701	-4.29545	NOT
RPPH1	-0.461277	9.43839	-1.68195	0.0975543	0.841701	-4.22187	NOT
VNN1	-0.46106	7.74855	-1.10619	0.27287	0.868263	-4.67162	NOT
F2	-0.460353	6.90032	-1.17603	0.24403	0.859749	-4.62625	NOT
SLC7A2	-0.459864	8.69694	-1.16824	0.247134	0.859749	-4.63144	NOT
MAGED1	-0.458995	8.55258	-3.80336	0.000326107	0.822055	-1.37884	NOT
CAP2	-0.458342	7.98806	-2.31542	0.0238759	0.841701	-3.54366	NOT
PAIP2B	-0.458342	8.00306	-2.34274	0.0223305	0.841701	-3.51053	NOT
SLC12A2	-0.45769	10.0035	-1.8533	0.0685469	0.841701	-4.05624	NOT
DGCR11	0.457527	9.11758	1.93545	0.0574482	0.841701	-3.97197	NOT
LRMP	0.45663	8.14629	1.65687	0.102543	0.841701	-4.24494	NOT
COPZ1	-0.456277	9.9621	-3.61318	0.000603089	0.822055	-1.68911	NOT
SYTL2	-0.456087	8.21161	-1.83448	0.0713292	0.841701	-4.0751	NOT
FAM177B	-0.455978	7.16419	-1.22813	0.223988	0.851605	-4.5907	NOT
CHN2	-0.455435	8.1521	-2.06757	0.0428138	0.841701	-3.83009	NOT
F3	0.455435	8.3929	2.09159	0.0405324	0.841701	-3.80347	NOT
HAO2	-0.455027	6.26177	-1.24895	0.216327	0.851275	-4.57609	NOT
AIM2	0.454783	8.25742	0.99472	0.323697	0.881791	-4.73858	NOT
CPN1	-0.45462	5.97145	-1.29317	0.200697	0.85102	-4.54431	NOT
STARD10	-0.454429	7.74097	-3.0574	0.00328013	0.841701	-2.5467	NOT
TAT	-0.454266	6.21484	-1.14269	0.257514	0.862901	-4.64824	NOT
NFIA	-0.454049	8.635	-2.04437	0.045122	0.841701	-3.85556	NOT
BIRC5	0.453967	10.2781	1.31692	0.19266	0.850623	-4.52683	NOT
MRPL53	-0.45212	9.17081	-2.66838	0.00969008	0.841701	-3.09358	NOT
STEAP2	0.451495	8.77935	1.69357	0.0953116	0.841701	-4.21108	NOT
SFTPC	0.450245	7.86968	0.817647	0.416656	0.906713	-4.83092	NOT
SLCO1B1	-0.450163	5.48226	-0.980877	0.330424	0.884985	-4.74643	NOT
SELENBP1	-0.44981	8.39065	-2.24514	0.0282954	0.841701	-3.62748	NOT
APOA1	-0.449783	8.13629	-1.26937	0.209	0.851041	-4.56154	NOT
SLC5A1	-0.448832	6.71887	-1.7065	0.092865	0.841701	-4.19899	NOT
EPGN	0.447935	5.01984	1.25289	0.2149	0.851275	-4.57331	NOT
SLC7A11	0.44769	8.49903	0.947149	0.3472	0.890886	-4.76509	NOT
CIP2A	0.44769	8.08903	1.77324	0.0810459	0.841701	-4.13535	NOT
HIGD2A	-0.447446	9.43177	-2.58397	0.0121098	0.841701	-3.20546	NOT
TMEM45B	-0.447446	8.24177	-1.47313	0.145719	0.841701	-4.40452	NOT
PCTP	-0.447364	8.56871	-2.67879	0.00942429	0.841701	-3.0796	NOT
H3C6	-0.446984	5.37774	-1.90622	0.061209	0.841701	-4.00231	NOT
CCDC92	-0.446522	7.29871	-3.58717	0.000655141	0.822055	-1.73096	NOT
NMRAL2P	0.446359	6.73742	1.08242	0.283213	0.87056	-4.68647	NOT
GYG2	-0.446304	7.41387	-2.76982	0.00736965	0.841701	-2.95581	NOT
MNDA	0.445489	8.91677	1.50121	0.138322	0.841701	-4.38123	NOT
KIF14	0.445326	7.3779	1.35481	0.180341	0.846547	-4.49831	NOT
BEX4	-0.445136	9.44161	-2.27416	0.0263894	0.841701	-3.59311	NOT
CCL16	-0.444049	6.52242	-1.18031	0.242338	0.859749	-4.62338	NOT
METTL7B	-0.443859	7.57694	-2.14882	0.0355176	0.841701	-3.73904	NOT
HSD17B10	-0.443804	9.53323	-2.23567	0.0289427	0.841701	-3.63862	NOT
BHMT	-0.44337	7.29855	-1.09508	0.277673	0.869159	-4.6786	NOT
CFHR3	-0.443179	5.77806	-1.14517	0.256492	0.862802	-4.64662	NOT
CCDC167	-0.442799	8.9071	-2.05084	0.044468	0.841701	-3.84848	NOT
PTPN13	0.442636	9.16903	1.17999	0.242464	0.859749	-4.6236	NOT
C9orf135	-0.442527	4.98855	-1.19036	0.238393	0.859749	-4.61661	NOT
TAS2R50	0.441766	6.03839	2.2986	0.0248737	0.841701	-3.5639	NOT
ITGB6	0.441685	9.59145	1.08344	0.282765	0.870507	-4.68584	NOT
TOR1AIP2	-0.44163	9.59984	-2.53578	0.0137255	0.841701	-3.26816	NOT
GPR160	-0.440951	6.96097	-1.40818	0.164017	0.841701	-4.45689	NOT
SCUBE2	-0.440679	7.16242	-1.97046	0.0532062	0.841701	-3.93514	NOT
B3GNT5	0.440462	8.92242	1.30294	0.197361	0.850623	-4.53715	NOT
NTRK2	0.439429	7.1679	1.69291	0.0954364	0.841701	-4.21169	NOT
CYB5A	-0.439429	10.8771	-1.67112	0.0996826	0.841701	-4.23186	NOT
SLC12A6	0.439076	9.15452	3.08617	0.003017	0.822055	-2.50436	NOT
NUDT11	0.43875	7.37177	1.66801	0.100302	0.841701	-4.23473	NOT
CLRN3	-0.438668	6.34516	-1.09754	0.276604	0.868676	-4.67706	NOT
SPRR2G	0.438451	8.71968	1.53141	0.1307	0.841701	-4.35572	NOT
PEX19	-0.437935	8.97758	-3.10131	0.00288663	0.822055	-2.48199	NOT
NRCAM	0.437717	7.04726	1.48445	0.142701	0.841701	-4.39518	NOT
MTTP	-0.437255	5.85371	-1.11392	0.269568	0.867774	-4.66673	NOT
SLC26A4	0.436467	5.60258	1.55962	0.123884	0.841701	-4.33149	NOT
MYBL1	0.436359	7.205	1.99311	0.050606	0.841701	-3.91101	NOT
SNORD30	0.436277	8.10806	1.98927	0.0510389	0.841701	-3.91511	NOT
KRT8	-0.435761	9.83919	-1.68113	0.0977138	0.841701	-4.22263	NOT
DSC3	0.435598	6.82694	0.650721	0.517605	0.930898	-4.90189	NOT
PPFIBP2	-0.435299	8.39016	-2.93944	0.0045987	0.841701	-2.71769	NOT
ECI2	-0.435	9.00226	-2.05276	0.0442752	0.841701	-3.84638	NOT
KLHL41	0.434864	7.07952	1.53831	0.129006	0.841701	-4.34983	NOT
RADX	0.43394	5.91258	2.25099	0.0279015	0.841701	-3.62058	NOT
CD109	0.432935	8.31871	1.3334	0.187225	0.847671	-4.51451	NOT
TUBB2A	-0.432554	9.68032	-2.25624	0.0275523	0.841701	-3.61437	NOT
TMPRSS11E	0.431603	7.3671	0.953685	0.343906	0.888938	-4.76152	NOT
CFHR4	-0.431576	6.25855	-1.17711	0.243601	0.859749	-4.62552	NOT
AADAT	-0.43087	7.40532	-1.61348	0.111663	0.841701	-4.28412	NOT
GPNMB	0.430761	10.9371	1.46639	0.14754	0.841701	-4.41006	NOT
ELOVL2	-0.429837	6.83984	-1.35582	0.180019	0.845978	-4.49754	NOT
MGST1	-0.429674	9.15871	-1.28306	0.204194	0.851041	-4.55167	NOT
BBOX1	0.429565	5.80871	1.18346	0.241094	0.859749	-4.62126	NOT
TMEM208	-0.429212	9.63968	-2.64399	0.0103395	0.841701	-3.12617	NOT
TPX2	0.428967	8.73952	1.3729	0.174674	0.845238	-4.48444	NOT
HAX1	-0.428859	9.73306	-2.52161	0.0142363	0.841701	-3.28644	NOT
THY1	-0.428152	8.78984	-1.415	0.162016	0.841701	-4.45149	NOT
APOF	-0.42769	6.50081	-1.24184	0.218921	0.851275	-4.58111	NOT
GNG5	-0.4275	9.76032	-3.17996	0.00228987	0.822055	-2.36466	NOT
LRRIQ1	0.427391	5.8671	1.27457	0.207166	0.851041	-4.55781	NOT
DAPP1	0.427201	7.98758	2.05278	0.0442732	0.841701	-3.84635	NOT
GJA5	-0.427092	7.285	-1.47768	0.1445	0.841701	-4.40078	NOT
ACKR4	0.427038	7.98871	2.25687	0.0275108	0.841701	-3.61363	NOT
SPARCL1	0.426984	11.4474	1.07552	0.286263	0.870873	-4.69072	NOT
AAMDC	-0.426984	9.99758	-2.69589	0.00900235	0.841701	-3.05657	NOT
GLS	0.426658	9.58468	1.71711	0.0908961	0.841701	-4.18902	NOT
TTN	0.426304	7.26129	1.75176	0.0847063	0.841701	-4.15607	NOT
SLC6A15	0.426114	5.60677	1.31051	0.194805	0.850623	-4.53158	NOT
NME5	-0.426114	6.66323	-1.30592	0.196353	0.850623	-4.53496	NOT
CYP3A5	-0.425408	7.625	-1.40435	0.165151	0.841701	-4.45992	NOT
CAV1	0.425245	8.79113	1.25287	0.214908	0.851275	-4.57332	NOT
SNORD114-2	0.424973	5.67468	1.49782	0.139199	0.841701	-4.38406	NOT
FN3K	-0.424511	8.35129	-2.66272	0.00983724	0.841701	-3.10116	NOT
TIMM10	-0.424185	9.82403	-2.34078	0.0224385	0.841701	-3.51292	NOT
GPRC5A	-0.423668	8.98629	-1.42216	0.159936	0.841701	-4.4458	NOT
FHOD3	0.42337	7.37661	2.86214	0.00571336	0.841701	-2.82737	NOT
GPX2	-0.422935	8.49371	-0.739523	0.46235	0.91805	-4.86609	NOT
LOC440570	0.422853	8.75935	1.53459	0.129916	0.841701	-4.35301	NOT
ARMT1	-0.42231	7.94855	-2.98738	0.0040125	0.841701	-2.64871	NOT
HAS2	0.422174	8.43823	1.50274	0.137926	0.841701	-4.37994	NOT
TTK	0.421902	6.79177	1.11808	0.267799	0.866469	-4.66408	NOT
ITGA6	0.421223	10.4306	1.4407	0.154645	0.841701	-4.43094	NOT
SCGB2A1	-0.42038	7.53435	-1.97446	0.0527389	0.841701	-3.93089	NOT
ARF4	-0.420027	10.6177	-3.67542	0.000494082	0.822055	-1.5884	NOT
COX14	-0.419647	9.46677	-3.25049	0.00185513	0.822055	-2.25797	NOT
ANKRD18B	0.419429	6.70306	2.02322	0.0473194	0.841701	-3.87858	NOT
ST6GAL1	-0.419212	9.2871	-1.41089	0.163222	0.841701	-4.45476	NOT
ANKRD30B	-0.418832	4.14113	-1.7766	0.0804864	0.841701	-4.13209	NOT
CRYZ	-0.418777	9.93742	-1.8707	0.0660565	0.841701	-4.03865	NOT
NCAPG	0.41875	8.98694	1.47843	0.1443	0.841701	-4.40016	NOT
RASGRP1	0.418668	7.685	2.03941	0.0456296	0.841701	-3.86098	NOT
H1-2	-0.418288	9.04403	-2.11161	0.0387126	0.841701	-3.7811	NOT
CD274	0.417908	7.75694	1.21918	0.227342	0.855079	-4.59691	NOT
FH	-0.417908	8.57306	-1.85893	0.0677324	0.841701	-4.05056	NOT
ASPM	0.417446	8.53597	1.20413	0.233068	0.857086	-4.60726	NOT
TMEM75	0.417174	6.96952	2.83484	0.00616336	0.841701	-2.86565	NOT
BLNK	-0.416984	8.67	-1.9931	0.0506079	0.841701	-3.91102	NOT
LRRTM2	0.416793	7.37048	2.83942	0.00608566	0.841701	-2.85924	NOT
HSPA2	-0.41663	7.74339	-3.43783	0.00104697	0.822055	-1.96817	NOT
MSX2	-0.416304	7.09113	-2.34559	0.0221746	0.841701	-3.50706	NOT
RPL29	-0.416223	10.4831	-1.95859	0.0546127	0.841701	-3.94768	NOT
TSPAN7	0.416196	7.74629	1.43255	0.156956	0.841701	-4.4375	NOT
RERG	-0.415951	7.77452	-1.6036	0.11383	0.841701	-4.29292	NOT
FSIP2	0.414484	5.50065	1.91999	0.0594119	0.841701	-3.98807	NOT
TCF7L2	-0.414457	9.67	-2.7687	0.00739215	0.841701	-2.95734	NOT
C3	-0.414239	10.5652	-1.11914	0.267349	0.866054	-4.6634	NOT
SELENOW	-0.414103	9.34839	-2.40026	0.0193654	0.841701	-3.43983	NOT
CLTRN	-0.41394	6.37726	-1.31046	0.194821	0.850623	-4.53161	NOT
LRRFIP1	0.41375	10.2982	2.14555	0.035789	0.841701	-3.74276	NOT
SLAMF7	0.413179	8.72968	1.24303	0.218487	0.851275	-4.58027	NOT
VKORC1	-0.413125	9.98161	-2.67845	0.00943279	0.841701	-3.08006	NOT
ERVS71-1	-0.413016	6.03419	-2.19671	0.0317467	0.841701	-3.68406	NOT
KMO	-0.412935	7.29113	-1.51999	0.133542	0.841701	-4.36542	NOT
SLC15A2	0.411984	7.37129	1.82957	0.0720708	0.841701	-4.08	NOT
SLITRK6	0.411033	7.24871	0.795047	0.429586	0.909476	-4.84145	NOT
LRRN1	0.41087	6.93484	1.12194	0.266167	0.865793	-4.66162	NOT
C11orf24	-0.410625	9.40097	-3.34099	0.0014104	0.822055	-2.11909	NOT
ANKRD36C	0.410625	8.58903	1.50416	0.137563	0.841701	-4.37876	NOT
SEMA3C	0.410054	9.03548	1.36431	0.177347	0.845797	-4.49104	NOT
BLID	0.409946	6.4729	1.94178	0.0566612	0.841701	-3.96536	NOT
MFSD2A	-0.409728	7.65226	-1.87917	0.0648714	0.841701	-4.03003	NOT
SPA17	-0.409674	8.09855	-1.60453	0.113624	0.841701	-4.2921	NOT
ALDH7A1	-0.409647	9.88419	-1.82697	0.0724653	0.841701	-4.08258	NOT
IFI27	-0.408614	9.59871	-1.61206	0.111973	0.841701	-4.2854	NOT
TOX3	-0.408451	7.55758	-2.10062	0.0397027	0.841701	-3.7934	NOT
MANSC1	-0.408424	8.66323	-1.7426	0.0863076	0.841701	-4.16483	NOT
NANS	-0.408071	9.32161	-2.52974	0.0139413	0.841701	-3.27597	NOT
SLCO1B7	0.407038	5.17887	1.34982	0.181929	0.847417	-4.50211	NOT
PRKG2	0.406603	6.01855	2.3319	0.0229326	0.841701	-3.52371	NOT
LYPLAL1	-0.406413	7.96597	-2.21974	0.030062	0.841701	-3.65728	NOT
SYAP1	-0.40625	9.36984	-2.98097	0.00408665	0.841701	-2.65798	NOT
MRPS18A	-0.40606	9.22935	-2.47283	0.016129	0.841701	-3.34877	NOT
TMED4	-0.405897	8.52323	-3.35834	0.00133757	0.822055	-2.09223	NOT
ASRGL1	-0.40587	8.03387	-2.09613	0.0401131	0.841701	-3.79841	NOT
AADACL2	0.405516	5.00774	1.50268	0.137943	0.841701	-4.37999	NOT
FAHD1	-0.405136	7.79129	-2.65978	0.0099147	0.841701	-3.1051	NOT
LAMTOR2	-0.404973	9.04016	-2.25526	0.0276177	0.841701	-3.61554	NOT
APMAP	-0.404973	9.33016	-2.73984	0.0079958	0.841701	-2.99689	NOT
AGT	-0.404348	8.08	-1.93077	0.0580367	0.841701	-3.97685	NOT
PLK4	0.404185	7.56113	1.63518	0.107023	0.841701	-4.26464	NOT
CST3	-0.40394	10.5347	-2.18981	0.0322677	0.841701	-3.69205	NOT
UBA6	0.403913	9.57468	2.46857	0.0163046	0.841701	-3.35417	NOT
SORBS1	-0.403832	7.63726	-1.89286	0.0629957	0.841701	-4.01605	NOT
ZG16B	-0.403777	8.51355	-2.0438	0.045181	0.841701	-3.85619	NOT
CTLA4	0.403777	7.79145	2.00284	0.0495238	0.841701	-3.90058	NOT
ZNF32	-0.403641	7.65177	-3.28885	0.00165255	0.822055	-2.19938	NOT
CIAO2B	-0.403587	9.53306	-2.54564	0.0133798	0.841701	-3.2554	NOT
C16orf89	-0.40356	8.74371	-1.49954	0.138753	0.841701	-4.38262	NOT
CCDC198	-0.403125	4.96903	-1.59742	0.115201	0.841701	-4.2984	NOT
F13B	-0.402065	4.97419	-1.06751	0.289836	0.871691	-4.69562	NOT
CAV2	0.401576	8.88919	1.82729	0.0724171	0.841701	-4.08227	NOT
MPC1	-0.40144	9.65903	-1.8941	0.0628277	0.841701	-4.01477	NOT
SPTSSB	0.401386	7.06968	1.10182	0.274752	0.868515	-4.67437	NOT
CCL13	0.401386	8.33968	1.1571	0.25162	0.859896	-4.6388	NOT
GRB14	-0.401196	7.03984	-1.13354	0.261305	0.864802	-4.65416	NOT
LRP2	-0.400761	6.63516	-1.29844	0.198892	0.850623	-4.54046	NOT
FAH	-0.400462	7.73726	-1.60013	0.114597	0.841701	-4.296	NOT
OCIAD2	-0.400054	11.0419	-1.67226	0.0994575	0.841701	-4.23082	NOT
AK1	-0.39981	8.19774	-2.33841	0.0225696	0.841701	-3.51581	NOT
PAX8-AS1	0.399755	6.83097	2.24852	0.0280676	0.841701	-3.6235	NOT
CLDN16	0.399538	6.93081	1.83854	0.0707203	0.841701	-4.07104	NOT
LCP1	0.399212	10.7981	1.65928	0.102054	0.841701	-4.24273	NOT
ACOX2	-0.399103	7.08952	-1.66448	0.101007	0.841701	-4.23797	NOT
ETV1	0.399076	8.34484	1.26642	0.21005	0.851041	-4.56366	NOT
2020-03-01	-0.39894	7.77839	-1.72501	0.0894537	0.841701	-4.18156	NOT
AKR1D1	-0.398641	5.56548	-1.02908	0.307395	0.877289	-4.71866	NOT
MAP2	0.398533	7.52694	1.86149	0.0673645	0.841701	-4.04797	NOT
TFPI2	-0.397826	7.99984	-0.851649	0.39765	0.902516	-4.81454	NOT
INSIG1	-0.3975	8.13258	-2.32628	0.0232506	0.841701	-3.53053	NOT
ATOX1	-0.397446	10.5439	-2.0979	0.0399507	0.841701	-3.79643	NOT
H2BC4	-0.397446	7.07887	-2.49015	0.0154325	0.841701	-3.32674	NOT
OSMR	0.397337	10.0335	1.45521	0.150601	0.841701	-4.41919	NOT
POP5	-0.39731	8.5521	-2.61002	0.0113099	0.841701	-3.1712	NOT
JAKMIP2	0.39731	6.4129	2.43137	0.0179128	0.841701	-3.40104	NOT
POLQ	0.396902	6.52323	1.88118	0.0645932	0.841701	-4.02798	NOT
SNAPIN	-0.396549	8.92516	-2.37689	0.0205249	0.841701	-3.46872	NOT
FAT2	0.396467	6.8829	1.25702	0.213411	0.851041	-4.57037	NOT
A1CF	-0.396114	6.79548	-1.07911	0.284674	0.870873	-4.68851	NOT
PTRHD1	-0.396114	9.15548	-2.14829	0.0355614	0.841701	-3.73964	NOT
CAPN9	-0.395897	6.43565	-2.49883	0.0150937	0.841701	-3.31566	NOT
IFITM1	-0.395788	10.5682	-1.7684	0.0818591	0.841701	-4.14003	NOT
C1orf21	-0.395788	9.72823	-2.11766	0.0381768	0.841701	-3.7743	NOT
PRDM1	0.395652	9.46355	1.66694	0.100515	0.841701	-4.23571	NOT
GCNT3	-0.395408	8.33226	-1.24719	0.216967	0.851275	-4.57734	NOT
PFDN6	-0.395163	9.89806	-2.80051	0.00677549	0.841701	-2.91342	NOT
BHMT2	-0.395054	8.24565	-1.0371	0.303675	0.877224	-4.71392	NOT
ZNF737	-0.394783	8.1871	-1.1526	0.253453	0.862286	-4.64176	NOT
FLJ42393	0.394701	7.67597	3.67824	0.000489614	0.822055	-1.58382	NOT
FAM149A	-0.394457	7.00484	-1.96823	0.0534678	0.841701	-3.9375	NOT
FGL2	0.394429	9.38952	1.52387	0.13257	0.841701	-4.36213	NOT
ZNF322	-0.394348	8.12742	-1.7414	0.0865193	0.841701	-4.16598	NOT
SLC35F2	0.394239	8.115	2.21529	0.0303809	0.841701	-3.66247	NOT
SPRR2F	0.394212	9.31435	1.37341	0.174518	0.845238	-4.48405	NOT
TSTA3	-0.394022	7.55016	-2.29844	0.0248836	0.841701	-3.5641	NOT
PTHLH	0.393967	7.28855	1.29497	0.200078	0.850623	-4.543	NOT
VPS72	-0.393913	9.28274	-2.91202	0.00496867	0.841701	-2.75681	NOT
SDHC	-0.393832	9.49968	-2.86273	0.00570394	0.841701	-2.82654	NOT
BCL2A1	0.393179	7.42484	1.9926	0.0506639	0.841701	-3.91156	NOT
FERMT2	-0.393016	9.14403	-1.90631	0.0611964	0.841701	-4.00221	NOT
ADI1	-0.392745	8.87048	-1.86984	0.0661776	0.841701	-4.03952	NOT
NOSTRIN	-0.392092	8.55097	-1.3142	0.193567	0.850623	-4.52884	NOT
EPHX2	-0.391929	6.83984	-1.46382	0.148241	0.841701	-4.41217	NOT
MIR221	0.391902	6.58452	2.43723	0.0176504	0.841701	-3.3937	NOT
FOLR1	-0.391821	7.73242	-1.29551	0.199894	0.850623	-4.5426	NOT
TARP	0.391603	6.93242	1.21317	0.229617	0.855765	-4.60105	NOT
TLR2	0.391467	8.30419	1.88915	0.0634989	0.841701	-4.01984	NOT
NDUFA2	-0.39106	10.5455	-2.15218	0.0352409	0.841701	-3.73522	NOT
GCNT2	0.390978	7.80258	1.54656	0.127003	0.841701	-4.34276	NOT
CLEC6A	0.390625	6.18419	1.99251	0.0506733	0.841701	-3.91165	NOT
SNORD78	0.38981	7.81984	1.19859	0.235199	0.858143	-4.61103	NOT
CD164	-0.38981	10.6152	-3.15523	0.00246376	0.822055	-2.40174	NOT
CATSPERB	-0.389484	6.0679	-1.62642	0.108878	0.841701	-4.27254	NOT
PTPRC	0.389321	10.0682	1.26101	0.211977	0.851041	-4.56753	NOT
TRIM59	0.389293	8.29758	1.85973	0.067617	0.841701	-4.04975	NOT
HPR	-0.389103	8.03194	-0.882754	0.380742	0.898515	-4.79899	NOT
ASS1	-0.38894	9.42581	-1.50759	0.136683	0.841701	-4.37588	NOT
MRPS18B	-0.38875	10.0403	-1.91522	0.0600297	0.841701	-3.99301	NOT
CCL4	0.388696	7.91339	2.00977	0.0487643	0.841701	-3.89312	NOT
FAXDC2	-0.38856	8.05484	-1.72905	0.0887219	0.841701	-4.17772	NOT
COL6A5	0.388342	5.905	1.38601	0.170653	0.84312	-4.47427	NOT
MUC1	-0.388234	9.44758	-0.962995	0.33925	0.888289	-4.7564	NOT
PCBD1	-0.388207	8.60823	-1.92832	0.0583469	0.841701	-3.97941	NOT
OSBPL3	0.387962	8.50097	1.75911	0.0834388	0.841701	-4.149	NOT
SNORD13P2	0.387935	9.11532	1.81383	0.0744909	0.841701	-4.09561	NOT
RHOH	-0.387609	7.76242	-1.88866	0.0635653	0.841701	-4.02034	NOT
MX1	-0.385978	8.87613	-1.4932	0.140401	0.841701	-4.38791	NOT
ITIH4	-0.385598	7.90016	-1.1107	0.270941	0.867831	-4.66877	NOT
SCIN	-0.385462	7.79339	-1.37292	0.174669	0.845238	-4.48442	NOT
KIAA0825	0.385245	7.97145	2.01551	0.0481428	0.841701	-3.88692	NOT
PAH	-0.384674	6.9621	-0.820272	0.415169	0.90609	-4.82968	NOT
SLC19A3	-0.384429	7.0179	-1.9615	0.0542658	0.841701	-3.94462	NOT
NABP1	0.383967	9.81113	2.26819	0.0267724	0.841701	-3.60022	NOT
CREB3L1	-0.383723	7.44968	-2.58377	0.0121162	0.841701	-3.20572	NOT
PRKY	0.383179	7.07742	2.54636	0.0133549	0.841701	-3.25447	NOT
PLIN2	-0.382826	9.68097	-1.40482	0.165011	0.841701	-4.45955	NOT
PTPN22	0.382527	7.37694	1.38765	0.170156	0.842975	-4.473	NOT
SAMD3	0.3825	6.95629	1.4364	0.155861	0.841701	-4.43441	NOT
MRPS14	-0.382446	8.94	-2.63435	0.0106069	0.841701	-3.13899	NOT
PDGFD	-0.38231	7.38323	-1.40849	0.163927	0.841701	-4.45665	NOT
SLC27A2	-0.382092	7.91339	-0.924155	0.358949	0.89302	-4.77746	NOT
CYP8B1	-0.382011	6.50532	-1.72475	0.0895002	0.841701	-4.1818	NOT
HIGD1A	-0.38163	10.4644	-3.32638	0.00147466	0.822055	-2.14167	NOT
C1orf115	-0.380951	7.52548	-2.55673	0.0130005	0.841701	-3.24101	NOT
SLC41A2	-0.380951	9.04548	-1.61623	0.111067	0.841701	-4.28167	NOT
SSR2	-0.380842	11.2681	-2.81311	0.00654455	0.841701	-2.89593	NOT
CD38	0.380245	7.73774	1.94073	0.0567905	0.841701	-3.96645	NOT
ACOT12	-0.379918	5.905	-1.21457	0.229086	0.855086	-4.60009	NOT
DNAH14	-0.379212	7.21677	-1.25629	0.213673	0.851041	-4.57089	NOT
GGTA1P	0.379185	7.91758	1.50189	0.138147	0.841701	-4.38066	NOT
GFRA1	-0.379103	7.19435	-2.5282	0.0139967	0.841701	-3.27795	NOT
RPL26L1	-0.379022	9.53629	-2.13568	0.0366183	0.841701	-3.75396	NOT
TCIM	-0.378804	8.41145	-1.20417	0.233052	0.857086	-4.60723	NOT
IFI16	0.378804	10.6785	1.87984	0.0647786	0.841701	-4.02935	NOT
TM4SF5	-0.378668	7.86968	-1.61171	0.112049	0.841701	-4.2857	NOT
MRPL22	-0.378641	10.1853	-2.05588	0.0439646	0.841701	-3.84296	NOT
PXMP2	-0.378587	9.11661	-1.71184	0.0918696	0.841701	-4.19398	NOT
PPP2CB	-0.378288	9.18871	-2.58228	0.0121632	0.841701	-3.20766	NOT
H1-0	-0.378125	8.91758	-2.78536	0.00706291	0.841701	-2.93437	NOT
KDM5D	0.377853	7.23097	1.92388	0.0589125	0.841701	-3.98403	NOT
MCTP1	0.3775	8.29758	1.63968	0.10608	0.841701	-4.26057	NOT
YIF1A	-0.377364	8.11065	-2.72847	0.0082458	0.841701	-3.01239	NOT
SH3RF2	0.377283	7.79242	2.34261	0.0223381	0.841701	-3.5107	NOT
ORMDL2	-0.377255	10.3932	-2.41729	0.0185575	0.841701	-3.41864	NOT
TLL1	0.377092	7.2729	1.73331	0.0879578	0.841701	-4.17368	NOT
DSE	0.376984	9.15532	1.73494	0.0876649	0.841701	-4.17213	NOT
TST	-0.376685	9.06677	-1.75879	0.083494	0.841701	-4.14931	NOT
COBL	-0.376576	7.36935	-2.69389	0.00905074	0.841701	-3.05926	NOT
ISG15	-0.376223	8.41774	-2.66346	0.00981784	0.841701	-3.10017	NOT
HEBP1	-0.376168	9.47403	-2.5114	0.0146151	0.841701	-3.29956	NOT
CGN	-0.375924	8.08984	-2.29475	0.0251076	0.841701	-3.56853	NOT
MGC32805	0.375245	7.21403	1.26124	0.211897	0.851041	-4.56737	NOT
MRPL24	-0.374837	9.17065	-1.84133	0.0703063	0.841701	-4.06826	NOT
ACOT4	-0.374538	6.66274	-1.81574	0.0741935	0.841701	-4.09372	NOT
TDRKH	-0.374484	8.33903	-1.67967	0.0979997	0.841701	-4.22398	NOT
PRSS12	0.374484	7.77597	1.56266	0.123166	0.841701	-4.32885	NOT
C1orf53	-0.374457	7.83968	-2.47088	0.0162091	0.841701	-3.35124	NOT
NAPSA	-0.374158	8.26677	-0.897863	0.372694	0.89491	-4.79124	NOT
ALDH6A1	-0.37413	7.79742	-1.72752	0.0889977	0.841701	-4.17917	NOT
TFF3	-0.373723	8.6471	-2.31092	0.0241396	0.841701	-3.54909	NOT
C12orf57	-0.373614	9.01968	-2.33286	0.022879	0.841701	-3.52255	NOT
IL18	0.373533	7.84839	1.48115	0.143577	0.841701	-4.39792	NOT
IL7	0.373315	7.68323	1.81071	0.0749774	0.841701	-4.09869	NOT
FBN2	0.373288	6.55758	1.53755	0.129191	0.841701	-4.35048	NOT
HSPA4L	0.372853	7.79726	1.10595	0.272974	0.86843	-4.67177	NOT
RAB15	-0.372772	7.25468	-3.0369	0.00348054	0.841701	-2.57673	NOT
AHNAK2	0.37269	8.63339	1.35461	0.180403	0.846547	-4.49846	NOT
PLXNC1	0.372636	8.5971	1.60744	0.112984	0.841701	-4.28951	NOT
ERP27	-0.372228	8.08758	-1.32955	0.188486	0.849598	-4.51741	NOT
KIF11	0.372201	8.26177	1.17611	0.243999	0.859749	-4.62619	NOT
PMM1	-0.371739	8.08919	-2.4828	0.0157247	0.841701	-3.33611	NOT
GNG12	-0.371549	10.1087	-2.18631	0.0325343	0.841701	-3.69608	NOT
ATP11A	-0.371413	8.78694	-1.36183	0.178126	0.845797	-4.49295	NOT
RNASE1	-0.37125	10.8758	-1.56294	0.123102	0.841701	-4.32861	NOT
CREB3L4	-0.371087	6.98968	-2.72835	0.00824852	0.841701	-3.01256	NOT
ACAA1	-0.370924	8.30355	-2.0086	0.0488923	0.841701	-3.89438	NOT
WEE1	0.370788	9.41823	1.36984	0.175624	0.845797	-4.4868	NOT
HIVEP2	0.370625	8.93435	2.20776	0.0309283	0.841701	-3.67124	NOT
BTD	-0.370598	8.13129	-2.09605	0.0401211	0.841701	-3.7985	NOT
COA3	-0.370462	10.5595	-2.57988	0.0122397	0.841701	-3.21081	NOT
BCAS1	-0.370408	7.72581	-1.83325	0.0715139	0.841701	-4.07633	NOT
GNA14	-0.370217	7.18532	-1.64437	0.105106	0.841701	-4.25632	NOT
BEX2	-0.370217	8.18032	-1.60529	0.113457	0.841701	-4.29142	NOT
CASP6	-0.369592	8.41516	-2.42186	0.0183459	0.841701	-3.41294	NOT
TSPAN12	-0.369511	9.7471	-1.43697	0.155698	0.841701	-4.43394	NOT
HOXB6	-0.368995	7.13435	-2.0612	0.0434373	0.841701	-3.83711	NOT
PRRG4	0.36856	8.66532	1.51798	0.134048	0.841701	-4.36712	NOT
F13A1	0.368478	8.65339	1.03828	0.30313	0.877171	-4.71322	NOT
ARF1	-0.368451	10.3573	-2.9432	0.00454995	0.841701	-2.7123	NOT
TMEM99	-0.368071	8.32129	-1.69334	0.0953553	0.841701	-4.21129	NOT
SMDT1	-0.368016	9.41258	-1.69044	0.0959106	0.841701	-4.21399	NOT
TFRC	0.367989	9.67677	1.36296	0.177771	0.845797	-4.49208	NOT
ZNF404	0.367826	6.3579	1.72534	0.0893935	0.841701	-4.18124	NOT
SNORA6	0.367717	7.41532	1.81654	0.0740693	0.841701	-4.09293	NOT
SPINK5	0.367609	7.18774	0.91192	0.365304	0.89302	-4.78392	NOT
ENTPD5	-0.367582	8.2379	-1.57948	0.11926	0.841701	-4.31419	NOT
ELF3	-0.367174	7.81258	-2.45737	0.0167746	0.841701	-3.36834	NOT
TICRR	0.366902	7.50597	1.97485	0.0526933	0.841701	-3.93048	NOT
CASP1	0.366875	9.34032	1.56667	0.122226	0.841701	-4.32537	NOT
IGF2BP2	0.366766	8.40274	1.58523	0.117946	0.841701	-4.30915	NOT
CYBB	0.366685	10.8308	1.30325	0.197255	0.850623	-4.53693	NOT
SLC4A4	-0.366658	8.21984	-1.21771	0.227896	0.855079	-4.59792	NOT
COL6A6	0.365951	6.59839	1.91378	0.0602171	0.841701	-3.9945	NOT
RAB31	0.365815	9.70016	1.42142	0.160151	0.841701	-4.4464	NOT
GPR18	0.365788	8.45452	1.81266	0.0746735	0.841701	-4.09677	NOT
TMEM14C	-0.365734	9.92177	-2.85046	0.00590207	0.841701	-2.84378	NOT
DAG1	-0.365679	8.20306	-3.26288	0.00178724	0.822055	-2.23908	NOT
SCCPDH	-0.365652	10.0937	-1.78361	0.0793279	0.841701	-4.12527	NOT
GPSM2	0.365462	8.43677	1.36307	0.177738	0.845797	-4.492	NOT
SNORA27	0.365435	7.60113	1.70637	0.0928883	0.841701	-4.19911	NOT
CREB3	-0.365408	8.75452	-2.69142	0.00911081	0.841701	-3.06259	NOT
ZNF626	-0.365245	7.55339	-2.07787	0.0418225	0.841701	-3.81871	NOT
CADPS2	-0.364864	8.71242	-1.70728	0.0927182	0.841701	-4.19826	NOT
JAG1	0.364728	8.81935	1.58875	0.117148	0.841701	-4.30605	NOT
CLEC2D	0.364592	8.70613	1.65294	0.103344	0.841701	-4.24853	NOT
CNNM2	-0.364538	8.27516	-4.35052	5.09798e-05	0.822055	-0.450163	NOT
CEP128	0.364457	8.5029	1.99954	0.0498882	0.841701	-3.90411	NOT
KIF23	0.364375	9.12097	1.19291	0.237401	0.859635	-4.61489	NOT
ASPH	0.364321	10.3947	2.64098	0.0104223	0.841701	-3.13018	NOT
CD3D	0.363913	8.475	1.19391	0.237011	0.859635	-4.61421	NOT
GLMP	-0.36375	8.41887	-2.95621	0.00438508	0.841701	-2.69364	NOT
EPB41L2	0.363587	9.67226	1.50977	0.136127	0.841701	-4.37405	NOT
CLDN4	-0.36356	7.82839	-2.59972	0.0116203	0.841701	-3.18478	NOT
MCEE	-0.363207	8.08677	-2.43779	0.0176257	0.841701	-3.393	NOT
ROS1	0.363071	7.845	0.81923	0.415759	0.90609	-4.83017	NOT
ATP13A4	0.362799	7.16855	0.995938	0.323109	0.881791	-4.73789	NOT
ACAT1	-0.362609	8.61097	-1.74836	0.0852974	0.841701	-4.15932	NOT
SLC22A1	-0.361902	7.51774	-1.0663	0.290376	0.871756	-4.69636	NOT
MKI67	0.361875	9.00161	1.25093	0.21561	0.851275	-4.5747	NOT
EDNRB	-0.361739	8.28661	-1.40264	0.165656	0.841701	-4.46126	NOT
PDIA5	-0.361223	8.84887	-2.258	0.0274363	0.841701	-3.61229	NOT
IGHA1	0.361114	11.2785	0.816154	0.417503	0.906789	-4.83162	NOT
AP1S3	0.360978	7.89032	1.43427	0.156464	0.841701	-4.43611	NOT
CTH	-0.360897	7.05161	-1.40951	0.163625	0.841701	-4.45584	NOT
ADH1A	-0.36087	8.39726	-1.08995	0.279909	0.869159	-4.6818	NOT
SLC50A1	-0.360571	9.43435	-2.38401	0.020165	0.841701	-3.45993	NOT
DHRS9	0.360054	6.97339	1.94737	0.0559728	0.841701	-3.95949	NOT
FYB1	0.359837	9.97823	1.33903	0.185395	0.847417	-4.51027	NOT
ARHGEF28	0.359647	7.57871	2.07034	0.0425455	0.841701	-3.82704	NOT
MYH10	-0.359375	9.09274	-1.61572	0.111176	0.841701	-4.28212	NOT
LINC00597	0.359022	7.30387	1.85493	0.0683108	0.841701	-4.0546	NOT
NCF2	0.358397	8.13903	2.01047	0.0486881	0.841701	-3.89236	NOT
ALKBH7	-0.358152	7.48177	-2.67815	0.00944056	0.841701	-3.08047	NOT
NEO1	-0.358125	9.11242	-1.85837	0.0678127	0.841701	-4.05112	NOT
KIAA0319L	-0.358098	9.12806	-3.03149	0.0035352	0.841701	-2.58462	NOT
AKR1C1	0.357554	9.50403	0.683196	0.497	0.923399	-4.88932	NOT
KDR	-0.3575	8.47726	-1.40932	0.163683	0.841701	-4.456	NOT
SULT1E1	0.357337	4.68887	0.931641	0.355096	0.892771	-4.77347	NOT
TMOD1	-0.356766	7.52968	-1.92446	0.0588388	0.841701	-3.98343	NOT
EMG1	-0.356739	9.97032	-2.08977	0.0407018	0.841701	-3.8055	NOT
JAGN1	-0.356576	8.91419	-2.38129	0.0203018	0.841701	-3.46329	NOT
CEP152	0.356549	8.07016	1.82051	0.073455	0.841701	-4.089	NOT
TMPRSS2	-0.356413	7.39306	-1.78909	0.0784307	0.841701	-4.11992	NOT
IGSF10	0.356196	6.51177	1.60277	0.114013	0.841701	-4.29366	NOT
CDCA7	0.356141	7.53048	1.77937	0.0800271	0.841701	-4.1294	NOT
ECH1	-0.35606	9.11645	-1.85115	0.0688601	0.841701	-4.0584	NOT
ZNF706	0.356033	8.7429	3.01741	0.00368151	0.841701	-2.60515	NOT
KNL1	0.355951	8.24597	1.2593	0.212592	0.851041	-4.56875	NOT
STX19	0.355272	7.15984	1.62736	0.108676	0.841701	-4.27169	NOT
VPS13C	0.354946	9.5671	2.0763	0.0419728	0.841701	-3.82045	NOT
TMEM254	-0.354728	8.66806	-1.95797	0.0546881	0.841701	-3.94834	NOT
ZNF607	-0.354484	6.82387	-2.56644	0.0126764	0.841701	-3.22837	NOT
CCDC80	-0.354429	10.7552	-0.895782	0.373796	0.895107	-4.79232	NOT
SNORD59B	0.354321	7.30726	1.43405	0.156528	0.841701	-4.4363	NOT
TCEAL8	-0.354185	8.56597	-2.52431	0.0141379	0.841701	-3.28297	NOT
MELK	0.353995	8.16952	1.07537	0.28633	0.870873	-4.69081	NOT
IGF2BP3	0.353832	7.03065	0.931346	0.355247	0.892771	-4.77362	NOT
SRY	0.353641	4.90113	1.78882	0.0784749	0.841701	-4.12018	NOT
SAT2	-0.353043	8.97806	-1.81014	0.0750671	0.841701	-4.09925	NOT
SCP2	-0.353016	9.85371	-1.59694	0.115308	0.841701	-4.29882	NOT
LY6E	-0.352853	8.45758	-2.43196	0.017886	0.841701	-3.4003	NOT
RHOBTB3	-0.352717	9.66081	-1.46919	0.146783	0.841701	-4.40777	NOT
AGXT2	-0.35269	7.08645	-1.2869	0.202862	0.851041	-4.54889	NOT
MAT1A	-0.352554	6.71968	-1.13295	0.26155	0.864802	-4.65454	NOT
CCDC68	-0.352092	6.64565	-1.33729	0.185961	0.847417	-4.51159	NOT
FAM229B	-0.352065	8.26129	-1.54646	0.127027	0.841701	-4.34284	NOT
JTB	-0.351766	9.97339	-3.23251	0.00195789	0.822055	-2.28529	NOT
MET	0.351739	9.56097	0.885748	0.379138	0.897962	-4.79746	NOT
SNORD1A	0.351467	5.77952	1.66407	0.10109	0.841701	-4.23835	NOT
TMEM31	-0.350652	6.38484	-2.1357	0.0366165	0.841701	-3.75393	NOT
IYD	-0.350543	6.44742	-1.85993	0.067589	0.841701	-4.04955	NOT
EFCAB2	-0.35019	8.14081	-1.51666	0.13438	0.841701	-4.36824	NOT
MRAP2	0.350163	6.90355	1.28382	0.203929	0.851041	-4.55112	NOT
ABAT	-0.350054	7.88903	-1.42749	0.1584	0.841701	-4.44155	NOT
LAMP3	0.349891	8.8821	1.14633	0.256017	0.862802	-4.64586	NOT
TRPC1	0.34981	7.67016	1.38764	0.17016	0.842975	-4.47301	NOT
GOLPH3L	-0.349592	10.455	-1.95117	0.0555088	0.841701	-3.9555	NOT
SGK1	0.349484	8.16742	1.76528	0.082387	0.841701	-4.14305	NOT
MRPS15	-0.349348	9.99581	-2.20806	0.030906	0.841701	-3.67089	NOT
NCR3LG1	0.349158	7.75468	1.53215	0.130516	0.841701	-4.35509	NOT
MPDZ	-0.348886	8.79177	-1.48457	0.142668	0.841701	-4.39508	NOT
SLC2A12	0.348886	7.49323	1.61422	0.111502	0.841701	-4.28346	NOT
LEP	-0.348641	6.95758	-1.71659	0.0909928	0.841701	-4.18951	NOT
ALDH18A1	-0.348397	8.58339	-2.42546	0.0181807	0.841701	-3.40844	NOT
NID1	-0.348152	8.15419	-1.78635	0.0788784	0.841701	-4.1226	NOT
LIPC	-0.348043	4.85677	-1.01578	0.313638	0.880095	-4.72645	NOT
DNAJB9	-0.34788	9.32065	-2.14538	0.0358031	0.841701	-3.74296	NOT
SMIM4	-0.347853	9.14629	-1.96696	0.0536173	0.841701	-3.93884	NOT
ATP11B	0.347853	9.95871	1.79956	0.0767436	0.841701	-4.10967	NOT
CEP55	0.347799	8.34742	1.04443	0.300297	0.876233	-4.70956	NOT
ZC3H12C	0.347745	8.61613	1.61638	0.111034	0.841701	-4.28154	NOT
CHCHD2	-0.347446	10.291	-2.01855	0.0478172	0.841701	-3.88364	NOT
UQCR11	-0.347364	9.1229	-1.6598	0.101949	0.841701	-4.24225	NOT
AIFM2	-0.347283	7.11984	-2.88016	0.00543313	0.841701	-2.80197	NOT
ABCA5	0.347201	7.89323	1.79334	0.0777416	0.841701	-4.11576	NOT
ADGRF1	0.347038	7.91435	0.810697	0.420607	0.907305	-4.83419	NOT
CCL5	0.346984	9.77306	1.13402	0.261103	0.864802	-4.65385	NOT
GPR39	0.346821	8.23419	1.41538	0.161907	0.841701	-4.4512	NOT
ANXA6	-0.346277	9.04371	-2.19126	0.0321572	0.841701	-3.69036	NOT
ELOVL4	0.34625	7.05065	1.20266	0.233632	0.8571	-4.60826	NOT
SMURF2	0.346168	9.56371	1.7916	0.078024	0.841701	-4.11747	NOT
MGST3	-0.346114	11.6426	-2.52906	0.0139656	0.841701	-3.27684	NOT
FAM114A1	-0.345842	9.85903	-2.29708	0.0249659	0.841701	-3.56573	NOT
MCM4	0.345815	8.30532	1.62787	0.108568	0.841701	-4.27123	NOT
PRSS2	0.345761	6.24403	1.04983	0.297826	0.87613	-4.70632	NOT
LTBP1	-0.345734	9.46161	-1.48545	0.142435	0.841701	-4.39435	NOT
EIF1B	-0.345734	9.49661	-2.6558	0.0100202	0.841701	-3.11041	NOT
RPE65	0.345707	5.82274	1.46327	0.14839	0.841701	-4.41261	NOT
CENPF	0.345299	9.28306	0.953252	0.344124	0.888938	-4.76176	NOT
PCK1	-0.345054	6.48274	-1.15663	0.251811	0.859978	-4.63911	NOT
PAN3	0.344918	9.11403	2.41759	0.0185436	0.841701	-3.41827	NOT
FN1	-0.344918	12.371	-1.18261	0.241428	0.859749	-4.62183	NOT
POLR2I	-0.344728	8.39048	-1.83286	0.0715732	0.841701	-4.07672	NOT
GAB2	-0.344538	8.385	-2.55714	0.0129865	0.841701	-3.24047	NOT
NDUFA13	-0.344293	9.79081	-1.8847	0.064108	0.841701	-4.02439	NOT
KRT17	0.34394	9.15581	0.834338	0.407259	0.904321	-4.82296	NOT
TAS2R4	0.343179	6.98274	1.56153	0.123433	0.841701	-4.32983	NOT
UAP1	-0.343152	9.5979	-2.31027	0.0241776	0.841701	-3.54987	NOT
LIN28B	-0.343071	4.30984	-2.36175	0.0213085	0.841701	-3.48731	NOT
FADS1	-0.343071	8.71984	-1.95551	0.0549833	0.841701	-3.95093	NOT
ADAMDEC1	0.342799	7.89871	0.841692	0.40316	0.903774	-4.8194	NOT
FITM2	-0.342799	8.76629	-3.21547	0.00206027	0.822055	-2.31112	NOT
ADCY10P1	0.342745	6.08742	2.52055	0.0142751	0.841701	-3.2878	NOT
SNORA70G	0.342446	8.98532	1.69769	0.094525	0.841701	-4.20723	NOT
SLC46A3	-0.342174	8.66113	-1.31002	0.194971	0.850623	-4.53194	NOT
LRG1	-0.341984	8.55065	-1.39852	0.166884	0.841701	-4.4645	NOT
ALPL	-0.341223	7.26871	-2.07646	0.0419568	0.841701	-3.82026	NOT
MGMT	-0.341196	8.47435	-2.07687	0.0419175	0.841701	-3.81981	NOT
COX17	-0.341196	10.4844	-2.00588	0.0491889	0.841701	-3.8973	NOT
PIP	-0.340679	6.91661	-0.841	0.403544	0.903774	-4.81974	NOT
TCEAL9	-0.340652	9.71726	-2.26058	0.0272666	0.841701	-3.60924	NOT
MIR31HG	0.340625	5.5471	2.50618	0.0148122	0.841701	-3.30626	NOT
ERO1B	-0.34019	7.88323	-1.74173	0.0864612	0.841701	-4.16566	NOT
RND1	-0.339538	7.01371	-2.42521	0.0181925	0.841701	-3.40876	NOT
MPC2	-0.339457	9.89565	-2.07546	0.0420526	0.841701	-3.82137	NOT
MPDU1	-0.339375	8.98758	-2.50441	0.0148794	0.841701	-3.30852	NOT
EVI2B	0.338533	9.57742	1.65494	0.102934	0.841701	-4.2467	NOT
CCNB2	0.338505	8.25677	0.991761	0.325127	0.882783	-4.74027	NOT
GYS2	-0.33837	5.76145	-0.965234	0.338136	0.887252	-4.75516	NOT
RABAC1	-0.338207	9.72532	-2.55954	0.012906	0.841701	-3.23736	NOT
GBA	-0.337989	7.72048	-2.11744	0.0381963	0.841701	-3.77455	NOT
SYNE2	0.33788	9.26194	1.94246	0.0565768	0.841701	-3.96464	NOT
THBS1	-0.337799	9.53	-1.25186	0.215273	0.851275	-4.57404	NOT
CFAP20	-0.337717	8.54194	-2.32273	0.0234532	0.841701	-3.53482	NOT
KRT1	0.33769	6.66742	1.44873	0.152396	0.841701	-4.42445	NOT
CRHBP	-0.337636	6.61387	-1.64724	0.104513	0.841701	-4.25371	NOT
MIRLET7A2	0.337609	6.24048	1.41803	0.161134	0.841701	-4.44909	NOT
PGAP1	0.337582	7.80984	1.38328	0.171487	0.843529	-4.4764	NOT
PPP4C	-0.337065	8.94242	-2.71127	0.00863751	0.841701	-3.03575	NOT
RASA2	0.336929	8.48435	2.08608	0.0410462	0.841701	-3.8096	NOT
ARRB1	-0.336766	7.78952	-2.0078	0.0489793	0.841701	-3.89524	NOT
KLRD1	0.336495	5.28903	2.21277	0.0305634	0.841701	-3.66541	NOT
GLIPR1L1	0.336168	6.25629	2.47626	0.015989	0.841701	-3.34442	NOT
CYP24A1	0.33606	7.22371	0.571891	0.569441	0.942926	-4.9299	NOT
HPGD	-0.335924	8.43952	-0.742676	0.460452	0.91774	-4.86474	NOT
NAXE	-0.33587	9.57581	-1.9536	0.0552148	0.841701	-3.95295	NOT
CX3CR1	0.335788	6.73726	1.74323	0.0861966	0.841701	-4.16423	NOT
RNF19A	0.335652	10.904	2.07578	0.0420218	0.841701	-3.82102	NOT
HHEX	-0.335516	8.32419	-1.85854	0.0677882	0.841701	-4.05095	NOT
KIF15	0.335217	6.74371	1.1491	0.25488	0.862286	-4.64405	NOT
DMAC1	-0.334538	9.45242	-2.27744	0.0261818	0.841701	-3.58921	NOT
PIGM	-0.334348	8.38194	-2.15173	0.035278	0.841701	-3.73573	NOT
SELENOM	-0.334348	7.89694	-2.28436	0.0257474	0.841701	-3.58095	NOT
CDIPT	-0.33413	8.2271	-3.02692	0.00358209	0.841701	-2.59129	NOT
TMEM62	-0.333913	8.58726	-2.05484	0.0440675	0.841701	-3.84409	NOT
COX7B	-0.333641	9.86371	-1.40287	0.165589	0.841701	-4.46108	NOT
KCNMB2	0.333397	6.02048	1.83872	0.0706939	0.841701	-4.07086	NOT
HMOX1	-0.333315	9.62645	-1.86885	0.0663176	0.841701	-4.04052	NOT
ACSL5	-0.333071	9.04726	-1.27328	0.207621	0.851041	-4.55874	NOT
DLG2	0.332989	7.18581	1.15967	0.250583	0.859749	-4.63711	NOT
MYLIP	-0.332853	8.99742	-1.99962	0.04988	0.841701	-3.90403	NOT
SLC38A3	-0.332772	6.77435	-1.16481	0.248508	0.859749	-4.63371	NOT
KRTCAP2	-0.332554	9.77452	-2.33125	0.0229696	0.841701	-3.52451	NOT
MRC1	0.332527	10.0898	0.992104	0.324961	0.882783	-4.74007	NOT
FBXO2	-0.332337	8.29968	-3.3703	0.00128944	0.822055	-2.07367	NOT
SCN1A	0.33231	5.51968	1.81207	0.0747659	0.841701	-4.09736	NOT
ZNF429	-0.332255	7.58661	-1.71943	0.0904702	0.841701	-4.18683	NOT
TMCO1	-0.332228	10.3273	-2.9161	0.00491197	0.841701	-2.75101	NOT
GSAP	0.332011	8.57758	1.71521	0.0912464	0.841701	-4.19081	NOT
ALG8	-0.33144	10.391	-1.85566	0.0682045	0.841701	-4.05386	NOT
SNORA20	0.331386	4.99274	2.20699	0.030985	0.841701	-3.67214	NOT
CSPP1	0.331141	9.11194	2.33299	0.0228717	0.841701	-3.52239	NOT
DDX43	0.331114	6.77129	1.4578	0.149887	0.841701	-4.41708	NOT
RGS13	0.330707	7.23661	1.60552	0.113405	0.841701	-4.29122	NOT
ADH1C	-0.330598	8.66597	-0.733613	0.46592	0.918259	-4.86862	NOT
FZD6	0.33038	9.10387	1.19246	0.237575	0.859635	-4.61519	NOT
N4BP2L1	0.33038	7.92887	1.15985	0.250506	0.859749	-4.63699	NOT
MRPL50	-0.330245	8.67435	-2.31326	0.0240023	0.841701	-3.54627	NOT
EPYC	0.330109	6.22242	1.4411	0.154533	0.841701	-4.43062	NOT
OMG	0.330054	6.67113	2.08546	0.0411044	0.841701	-3.81029	NOT
PIFO	-0.329918	6.9471	-1.13619	0.260202	0.864544	-4.65245	NOT
EIF4EBP2	-0.329837	10.474	-2.51183	0.0145988	0.841701	-3.29901	NOT
NSL1	-0.329565	8.59048	-2.95672	0.00437875	0.841701	-2.6929	NOT
RNF165	0.329538	7.57887	1.96008	0.0544351	0.841701	-3.94612	NOT
OGT	0.329538	10.0439	2.17428	0.033467	0.841701	-3.70994	NOT
LGR5	0.329484	6.47258	1.17379	0.244921	0.859749	-4.62774	NOT
CYP4F2	-0.329348	6.10565	-0.93738	0.352161	0.892204	-4.77038	NOT
SLCO4C1	-0.329348	7.58565	-0.878238	0.383168	0.898515	-4.80128	NOT
CLHC1	0.32913	7.27919	1.68239	0.0974692	0.841701	-4.22146	NOT
YIPF1	-0.32913	8.34581	-3.00377	0.00382856	0.841701	-2.62497	NOT
NADK2	-0.32913	10.1758	-1.50665	0.136923	0.841701	-4.37666	NOT
RNF121	-0.329103	8.47145	-2.78342	0.00710055	0.841701	-2.93705	NOT
CD200R1	0.32856	7.00065	1.51554	0.134662	0.841701	-4.36918	NOT
POLR2L	-0.328261	10.8265	-1.98069	0.0520182	0.841701	-3.92427	NOT
ACOT13	-0.328179	10.5434	-1.88392	0.0642159	0.841701	-4.02519	NOT
TRIM29	0.328043	7.78839	0.968015	0.336757	0.886658	-4.75362	NOT
CXCL14	0.328043	8.06839	1.08158	0.28358	0.87056	-4.68698	NOT
NAP1L2	0.328043	6.58339	1.12158	0.26632	0.865793	-4.66185	NOT
CEMIP	-0.327908	7.87484	-1.43571	0.156057	0.841701	-4.43496	NOT
GPR52	0.32788	7.14952	2.72093	0.00841559	0.841701	-3.02265	NOT
LCE3D	0.327853	7.75387	2.57277	0.012469	0.841701	-3.22011	NOT
GCM1	-0.3275	5.44452	-1.5406	0.128447	0.841701	-4.34787	NOT
ZNF285	-0.327364	5.83274	-2.2775	0.0261778	0.841701	-3.58914	NOT
OAZ3	-0.327337	7.13339	-2.31406	0.0239553	0.841701	-3.5453	NOT
SLFN5	0.327283	10.6903	1.38668	0.170452	0.843073	-4.47376	NOT
EPB41L5	-0.327255	8.53032	-1.7398	0.0868012	0.841701	-4.1675	NOT
HSD11B1	-0.327147	8.1379	-0.941474	0.350076	0.89189	-4.76817	NOT
TPMT	-0.327092	8.26419	-1.90271	0.061673	0.841701	-4.00592	NOT
PLAC8	-0.327011	7.96613	-1.00943	0.316647	0.880095	-4.73013	NOT
ANKRD45	-0.326766	5.72194	-1.11436	0.269378	0.867698	-4.66645	NOT
ATP6V1G1	-0.326766	9.96194	-2.47373	0.0160925	0.841701	-3.34764	NOT
ACTR3C	-0.326658	7.59952	-1.49699	0.139415	0.841701	-4.38476	NOT
PRR11	0.326549	7.9229	1.46773	0.147178	0.841701	-4.40896	NOT
DPYS	-0.326495	6.74839	-1.02056	0.311387	0.878693	-4.72366	NOT
THSD7A	-0.326304	7.9379	-1.64019	0.105975	0.841701	-4.26011	NOT
HUNK	-0.326277	6.91855	-3.11539	0.0027701	0.822055	-2.46111	NOT
MAP3K5	0.326168	9.09387	2.17358	0.0335221	0.841701	-3.71074	NOT
KIAA1324L	0.325978	8.68935	0.958453	0.341516	0.888333	-4.75891	NOT
EMC3	-0.325842	9.81387	-2.32036	0.0235895	0.841701	-3.53769	NOT
NME4	-0.325598	8.86968	-2.56946	0.012577	0.841701	-3.22443	NOT
GPC4	-0.325272	7.30242	-1.3191	0.191934	0.850623	-4.52521	NOT
CCNA2	0.325027	8.82177	1.32275	0.190725	0.850623	-4.52249	NOT
RRBP1	-0.325	9.21887	-3.19756	0.00217321	0.822055	-2.33816	NOT
CAB39L	-0.324946	6.45516	-1.59686	0.115326	0.841701	-4.2989	NOT
KDELR2	-0.324837	10.9377	-2.44505	0.0173055	0.841701	-3.38387	NOT
LRRK2	0.32481	7.98661	0.903715	0.369606	0.893894	-4.78821	NOT
PRDX6	-0.324647	11.6723	-2.34104	0.0224239	0.841701	-3.5126	NOT
LIFR	-0.324375	9.63871	-0.904499	0.369194	0.893596	-4.7878	NOT
AKTIP	-0.324348	8.46435	-2.3621	0.0212903	0.841701	-3.48689	NOT
MLEC	-0.324266	10.2363	-3.24006	0.00191411	0.822055	-2.27383	NOT
NDUFB6	-0.324212	9.84758	-1.67378	0.0991569	0.841701	-4.22942	NOT
LINC01963	0.324022	8.4479	2.0405	0.0455176	0.841701	-3.85979	NOT
LOC100130691	0.323967	7.09161	2.52098	0.0142595	0.841701	-3.28725	NOT
EEF1AKMT1	-0.323886	9.47032	-2.29373	0.0251698	0.841701	-3.56975	NOT
SFMBT2	0.323723	8.15081	2.08886	0.0407862	0.841701	-3.80651	NOT
CPT1A	-0.323505	8.25435	-1.84973	0.0690671	0.841701	-4.05982	NOT
KIAA1191	-0.323478	8.725	-2.83815	0.0061071	0.841701	-2.86102	NOT
GRHL2	0.323478	8.595	0.998802	0.321731	0.881507	-4.73625	NOT
NEBL	0.323125	7.76161	1.41033	0.163386	0.841701	-4.4552	NOT
LOC284581	0.323098	7.62597	2.05521	0.0440305	0.841701	-3.84369	NOT
RPL12	-0.323043	9.19032	-1.71901	0.0905466	0.841701	-4.18722	NOT
GCLM	0.323043	7.93968	1.39296	0.168552	0.841701	-4.46885	NOT
LYSMD3	-0.322826	9.02548	-2.19108	0.0321707	0.841701	-3.69057	NOT
DMGDH	-0.32269	6.46371	-0.908424	0.367134	0.89302	-4.78575	NOT
SLC29A1	-0.322582	8.92629	-3.14727	0.00252234	0.822055	-2.41365	NOT
MBOAT2	0.322391	9.06419	1.15171	0.253815	0.862286	-4.64235	NOT
GBA3	-0.322283	5.91839	-0.998865	0.3217	0.881507	-4.73621	NOT
SNAPC1	0.322228	8.38532	1.64076	0.105856	0.841701	-4.25959	NOT
PELI1	0.322038	8.72581	1.6542	0.103086	0.841701	-4.24738	NOT
DCXR	-0.321848	9.03871	-1.3605	0.178544	0.845797	-4.49397	NOT
PPP1R9A	-0.321658	7.88823	-1.04444	0.300294	0.876233	-4.70955	NOT
LRRC6	-0.321332	7.80097	-1.31884	0.192021	0.850623	-4.5254	NOT
MGP	-0.32125	11.7529	-1.23629	0.220963	0.851275	-4.585	NOT
ZNF253	-0.32125	7.7829	-2.02829	0.0467846	0.841701	-3.87308	NOT
NTAN1	-0.321033	8.74306	-2.05929	0.0436259	0.841701	-3.83921	NOT
ATP6V0B	-0.320978	8.95435	-2.78154	0.00713724	0.841701	-2.93965	NOT
OTULINL	-0.320652	8.2471	-1.2315	0.222736	0.851275	-4.58835	NOT
NUBP1	-0.320625	9.20274	-2.28343	0.0258056	0.841701	-3.58207	NOT
INSR	-0.320435	7.67726	-2.60096	0.0115826	0.841701	-3.18315	NOT
TMEM263	-0.320326	9.35984	-2.70659	0.00874713	0.841701	-3.0421	NOT
GJA1	0.320272	10.7439	1.0588	0.293754	0.87358	-4.70091	NOT
NDUFA11	-0.32019	9.06306	-1.73807	0.0871081	0.841701	-4.16915	NOT
DOK4	-0.320054	7.25629	-3.21519	0.00206201	0.822055	-2.31155	NOT
RPL13AP20	-0.319783	9.85774	-1.82989	0.0720225	0.841701	-4.07968	NOT
OAS3	-0.319728	7.22903	-2.53341	0.0138097	0.841701	-3.27122	NOT
ARL8A	-0.319674	8.31532	-2.77535	0.00725914	0.841701	-2.94819	NOT
QDPR	-0.319592	7.94226	-1.55377	0.125274	0.841701	-4.33655	NOT
ZBTB18	-0.319321	7.63371	-2.17425	0.0334695	0.841701	-3.70997	NOT
HMGCS2	-0.319293	6.85935	-0.937174	0.352266	0.892204	-4.77049	NOT
CIB1	-0.319239	10.0106	-1.91398	0.0601902	0.841701	-3.99429	NOT
HOXB7	-0.319239	8.06565	-2.65915	0.00993125	0.841701	-3.10594	NOT
SLC25A20	-0.319076	7.40452	-1.68433	0.0970919	0.841701	-4.21967	NOT
BET1L	-0.319076	7.34452	-3.35155	0.00136563	0.822055	-2.10275	NOT
ERMP1	0.318859	9.11032	1.63121	0.107861	0.841701	-4.26823	NOT
PPP2R1B	-0.318804	9.12597	-2.00161	0.0496588	0.841701	-3.90189	NOT
EGFL6	0.31875	8.76274	0.84508	0.40128	0.903388	-4.81775	NOT
PXDC1	-0.318668	7.45419	-2.4393	0.0175584	0.841701	-3.39109	NOT
CLEC2B	0.318478	8.59629	1.50583	0.137135	0.841701	-4.37736	NOT
MINPP1	-0.318424	9.665	-1.82709	0.0724476	0.841701	-4.08247	NOT
SATB2	-0.318397	8.20565	-1.62945	0.108232	0.841701	-4.26981	NOT
CDCA2	0.31837	7.10371	1.49705	0.139399	0.841701	-4.3847	NOT
TNFAIP3	0.318342	7.94306	1.92376	0.0589281	0.841701	-3.98415	NOT
SCEL	0.318342	7.57306	0.646729	0.520168	0.931819	-4.90339	NOT
LSM3	-0.318152	11.0565	-2.07814	0.0417969	0.841701	-3.81841	NOT
P4HA1	-0.318071	9.90839	-1.64593	0.104783	0.841701	-4.2549	NOT
OR7E13P	0.318016	6.64032	1.60727	0.11302	0.841701	-4.28966	NOT
SCN3A	0.317663	5.67194	1.41146	0.163052	0.841701	-4.4543	NOT
ADAM17	0.317636	9.46629	2.02506	0.0471247	0.841701	-3.87658	NOT
EFNA5	0.317147	9.02968	1.10033	0.275396	0.868676	-4.67531	NOT
CD226	0.316957	7.92016	1.19135	0.238009	0.859749	-4.61595	NOT
SKA3	0.316821	7.47194	1.03545	0.304437	0.877224	-4.7149	NOT
TFB2M	-0.316712	8.52565	-1.84272	0.0700997	0.841701	-4.06686	NOT
DDAH1	-0.31644	10.2271	-1.33656	0.186197	0.847417	-4.51214	NOT
EMP1	0.31644	7.7779	1.35703	0.179637	0.845797	-4.49662	NOT
MYL1	0.316277	5.59903	1.46367	0.14828	0.841701	-4.41229	NOT
WFDC12	0.316223	7.23774	2.07901	0.0417136	0.841701	-3.81744	NOT
ZFY	0.315978	6.82694	1.23361	0.221953	0.851275	-4.58688	NOT
CLEC4D	0.315897	6.13	2.16066	0.0345506	0.841701	-3.72554	NOT
INTS2	0.315707	8.51548	2.09308	0.0403944	0.841701	-3.80181	NOT
ADH6	-0.315679	6.11516	-0.772467	0.44274	0.913193	-4.85168	NOT
LOC440311	-0.315489	8.63468	-1.64463	0.105053	0.841701	-4.25609	NOT
NCKAP1L	0.315408	8.78839	1.23113	0.222873	0.851275	-4.58861	NOT
ZNF22	-0.31538	8.82726	-3.20913	0.0020996	0.822055	-2.3207	NOT
LYZ	0.31538	11.6277	1.17944	0.24268	0.859749	-4.62396	NOT
PPP1R3B	-0.315326	7.90855	-2.13719	0.0364907	0.841701	-3.75225	NOT
IFNG	0.315272	5.87016	1.75239	0.0845971	0.841701	-4.15546	NOT
SNORA23	0.315217	6.81887	2.05024	0.0445286	0.841701	-3.84914	NOT
PFKFB1	-0.315217	5.67113	-1.1729	0.245272	0.859749	-4.62833	NOT
LOC100507388	0.315054	5.265	1.96408	0.0539585	0.841701	-3.94189	NOT
PLOD1	-0.314946	8.58258	-2.26427	0.0270261	0.841701	-3.60487	NOT
GNG11	-0.314946	7.97758	-1.43777	0.155473	0.841701	-4.43331	NOT
PPP4R4	0.314918	5.43677	1.49297	0.140462	0.841701	-4.38811	NOT
GABRP	0.314674	7.57597	1.1165	0.268468	0.867287	-4.66508	NOT
DPCD	-0.314647	9.23968	-2.10085	0.0396817	0.841701	-3.79314	NOT
MRPL54	-0.314565	8.55661	-1.87457	0.0655129	0.841701	-4.03472	NOT
PCDHB3	-0.314484	6.84355	-1.16033	0.250315	0.859749	-4.63667	NOT
ATRNL1	-0.314484	6.10855	-1.18949	0.238732	0.859749	-4.6172	NOT
XAGE2	-0.314429	6.41484	-0.845694	0.40094	0.903388	-4.81745	NOT
CDO1	-0.314158	7.34629	-0.936924	0.352393	0.892204	-4.77063	NOT
TSPAN1	-0.314022	9.08952	-0.654933	0.514907	0.930774	-4.90029	NOT
CEP95	0.313859	9.46661	2.61352	0.0112064	0.841701	-3.16659	NOT
CCDC18	0.313804	7.67532	1.69836	0.0943994	0.841701	-4.20661	NOT
SDR16C5	0.313804	7.02532	1.07474	0.286608	0.870873	-4.69119	NOT
FARP1	-0.313777	8.39032	-2.70194	0.00885716	0.841701	-3.04839	NOT
OLFM4	-0.313533	6.33113	-0.693217	0.490734	0.921692	-4.88532	NOT
SERPINH1	-0.313424	8.99871	-2.31543	0.0238754	0.841701	-3.54365	NOT
CTSE	-0.313071	8.4471	-0.723111	0.472301	0.918836	-4.87305	NOT
TPM1	-0.312554	10.2494	-1.93713	0.0572381	0.841701	-3.97022	NOT
TSPAN5	0.312527	8.4	1.20057	0.234434	0.857886	-4.60968	NOT
HACD3	-0.3125	9.98065	-1.88548	0.0640015	0.841701	-4.0236	NOT
MIF	-0.312446	9.81194	-1.61988	0.110278	0.841701	-4.2784	NOT
KIAA0040	-0.312446	7.56694	-2.05564	0.0439883	0.841701	-3.84322	NOT
GGTLC1	-0.312446	7.75194	-2.47089	0.016209	0.841701	-3.35124	NOT
NHLRC1	-0.31231	7.91016	-2.01068	0.0486655	0.841701	-3.89214	NOT
IFNE	0.311902	4.59016	1.84419	0.0698813	0.841701	-4.06538	NOT
MIR103A2	0.311603	8.97306	1.67393	0.0991264	0.841701	-4.22927	NOT
PCCA	-0.311495	8.23952	-1.69635	0.0947798	0.841701	-4.20848	NOT
RBM18	-0.311495	9.34952	-2.16427	0.0342608	0.841701	-3.72142	NOT
ABCG5	-0.311304	6.53903	-1.01693	0.313097	0.880095	-4.72578	NOT
EFNB2	0.31106	8.51016	1.38428	0.17118	0.843529	-4.47562	NOT
TTC39C	-0.310951	8.85742	-1.53759	0.129182	0.841701	-4.35045	NOT
ABCB1	-0.310897	7.26871	-1.23253	0.222352	0.851275	-4.58763	NOT
PPP1CA	-0.310842	9.495	-1.82677	0.0724964	0.841701	-4.08278	NOT
CGNL1	-0.310652	8.06452	-1.1607	0.250166	0.859749	-4.63643	NOT
OR13H1	0.310625	5.62484	1.71904	0.0905421	0.841701	-4.1872	NOT
NPL	0.310516	8.53226	1.56374	0.122913	0.841701	-4.32792	NOT
PBLD	-0.31038	6.91097	-1.26029	0.212237	0.851041	-4.56805	NOT
NARS2	-0.310109	7.92242	-1.95355	0.0552205	0.841701	-3.953	NOT
ZNRD2	-0.310027	8.07935	-2.23606	0.0289163	0.841701	-3.63817	NOT
CHRNA5	-0.31	8.085	-0.91965	0.361281	0.89302	-4.77985	NOT
SCARNA17	-0.309891	8.53258	-1.26784	0.209543	0.851041	-4.56264	NOT
YEATS2	0.309647	8.82161	1.66131	0.101645	0.841701	-4.24088	NOT
MAPK3	-0.309592	8.56968	-3.0816	0.00305743	0.822055	-2.5111	NOT
AFP	-0.309565	5.23532	-1.47929	0.144071	0.841701	-4.39945	NOT
MIR365A	0.309321	7.02387	1.85559	0.0682149	0.841701	-4.05393	NOT
TLE1	-0.309321	7.53113	-2.49976	0.0150579	0.841701	-3.31447	NOT
ETNK2	-0.309293	7.46677	-1.2745	0.207189	0.851041	-4.55785	NOT
PCID2	0.309103	8.80871	1.41869	0.160942	0.841701	-4.44856	NOT
MAGI3	0.309049	8.29242	1.80213	0.0763328	0.841701	-4.10714	NOT
SLC39A7	-0.308913	8.09581	-3.03922	0.00345727	0.841701	-2.57333	NOT
SHMT1	-0.308913	7.23081	-1.38338	0.171456	0.843529	-4.47633	NOT
KIF18A	0.308777	7.49097	1.03533	0.304493	0.877224	-4.71497	NOT
CYP4A11	-0.30875	6.63968	-0.915422	0.363478	0.89302	-4.78208	NOT
CENPI	0.308614	6.9221	1.40005	0.166429	0.841701	-4.4633	NOT
GOT1	-0.30856	8.74919	-1.54795	0.126668	0.841701	-4.34156	NOT
UQCR10	-0.30856	9.56419	-2.07719	0.0418871	0.841701	-3.81946	NOT
HHLA2	-0.308533	5.85484	-0.923955	0.359053	0.89302	-4.77757	NOT
RIMS2	0.308424	6.10258	1.58314	0.118423	0.841701	-4.31099	NOT
SDF2	-0.308261	10.7613	-2.36734	0.0210161	0.841701	-3.48045	NOT
NR4A2	-0.308125	7.39452	-1.22273	0.22601	0.853729	-4.59445	NOT
SNRPC	-0.308071	9.06081	-2.43118	0.0179216	0.841701	-3.40129	NOT
SIRT4	-0.308071	7.05581	-2.4308	0.0179383	0.841701	-3.40175	NOT
XCL1	0.307799	6.97774	1.47593	0.144968	0.841701	-4.40222	NOT
ACMSD	-0.307663	6.22548	-1.06513	0.290901	0.871823	-4.69707	NOT
ROMO1	-0.307636	10.7361	-2.12452	0.0375771	0.841701	-3.76658	NOT
FARS2	-0.307527	8.19371	-2.47166	0.016177	0.841701	-3.35025	NOT
FAM184A	-0.307527	7.32871	-1.2355	0.221255	0.851275	-4.58556	NOT
SLC35D2	-0.307418	8.02629	-2.27991	0.026026	0.841701	-3.58627	NOT
CDH11	0.307283	9.81048	0.897952	0.372647	0.89491	-4.7912	NOT
MYBPC1	0.306929	5.9471	1.24874	0.216402	0.851275	-4.57624	NOT
CXCL10	0.306875	8.28581	0.644492	0.521608	0.93266	-4.90423	NOT
CABLES1	-0.306739	8.00742	-1.72695	0.0891017	0.841701	-4.17972	NOT
TTTY10	0.306386	6.00419	2.48644	0.0155796	0.841701	-3.33148	NOT
SLC4A7	0.306386	8.20919	1.64265	0.105462	0.841701	-4.25788	NOT
CLGN	-0.306277	6.38339	-0.76574	0.446705	0.913239	-4.85467	NOT
EYS	0.306277	7.34661	1.35619	0.179903	0.845797	-4.49726	NOT
MYADM	-0.306141	9.43161	-2.06083	0.0434744	0.841701	-3.83752	NOT
SNORD15A	0.306141	7.33839	2.92448	0.00479723	0.841701	-2.73906	NOT
ZNF818P	-0.305978	6.77048	-1.90667	0.061149	0.841701	-4.00184	NOT
SLC16A4	-0.305924	9.23177	-0.984065	0.328866	0.884985	-4.74463	NOT
MTUS1	-0.305625	9.44887	-1.19231	0.237633	0.859635	-4.61529	NOT
MYDGF	-0.305571	9.43516	-2.02145	0.0475078	0.841701	-3.8805	NOT
LINC00328	0.305462	8.83226	0.977616	0.332022	0.885323	-4.74826	NOT
EIF3G	-0.305299	9.81161	-1.98523	0.0514985	0.841701	-3.91943	NOT
CFTR	-0.305245	6.4429	-1.01902	0.312111	0.879109	-4.72456	NOT
METTL18	-0.30519	8.49419	-2.11799	0.0381472	0.841701	-3.77392	NOT
AGXT	-0.305109	7.38613	-1.4274	0.158428	0.841701	-4.44162	NOT
F2R	-0.305109	8.67613	-1.32142	0.191163	0.850623	-4.52347	NOT
KIT	-0.305082	7.82677	-0.798816	0.427413	0.909214	-4.83971	NOT
FERMT1	0.305027	7.72194	1.08563	0.281801	0.870507	-4.68448	NOT
DCTN6	-0.305	9.67871	-2.65056	0.0101606	0.841701	-3.11741	NOT
FZD3	-0.304783	7.68387	-1.32838	0.188868	0.849813	-4.51828	NOT
ATP8B1	-0.304647	9.3221	-1.57839	0.119509	0.841701	-4.31514	NOT
RPL18	-0.30462	12.0227	-1.9565	0.0548648	0.841701	-3.94989	NOT
DNALI1	-0.304511	8.64032	-1.91973	0.0594448	0.841701	-3.98833	NOT
DPP4	-0.304402	9.1429	-0.771019	0.443592	0.913193	-4.85233	NOT
SAMD9	0.304402	9.4221	1.05173	0.296963	0.875581	-4.70518	NOT
MST1	-0.304185	8.69806	-1.43748	0.155556	0.841701	-4.43354	NOT
ATP13A5	0.303804	6.3729	1.36634	0.176712	0.845797	-4.48949	NOT
GLB1	-0.303614	8.65661	-2.12106	0.0378785	0.841701	-3.77047	NOT
TIMM17A	-0.303451	11.0605	-2.32942	0.0230728	0.841701	-3.52673	NOT
C15orf41	0.303451	8.34952	2.02318	0.0473241	0.841701	-3.87863	NOT
SPTLC3	-0.303397	8.10177	-1.058	0.294114	0.87358	-4.7014	NOT
MARVELD2	-0.303315	8.65871	-1.11169	0.270515	0.867831	-4.66814	NOT
FMOD	-0.303288	8.41935	-1.20328	0.233394	0.8571	-4.60784	NOT
TGM3	0.303152	5.95742	1.4361	0.155946	0.841701	-4.43465	NOT
IGBP1P1	-0.303071	5.81452	-2.28735	0.0255619	0.841701	-3.57738	NOT
MIR570HG	0.30288	7.65597	2.58893	0.0119536	0.841701	-3.19896	NOT
SEC61B	-0.302853	9.70468	-2.1535	0.0351329	0.841701	-3.73372	NOT
LGALSL	0.302853	9.80532	1.14974	0.254619	0.862286	-4.64363	NOT
CALU	-0.302446	10.9094	-1.64293	0.105405	0.841701	-4.25763	NOT
GOLM1	-0.302011	11.1447	-1.54687	0.126927	0.841701	-4.34249	NOT
KCNJ15	0.301984	8.31968	1.02209	0.310664	0.878238	-4.72276	NOT
FAM160A1	0.301929	7.64339	1.44197	0.154289	0.841701	-4.42992	NOT
PPARGC1A	-0.301848	7.68355	-0.793794	0.43031	0.909914	-4.84202	NOT
ACYP2	-0.301549	8.43565	-1.8076	0.0754666	0.841701	-4.10176	NOT
SURF4	-0.301522	8.91129	-2.30761	0.0243346	0.841701	-3.55307	NOT
FILIP1	-0.30144	7.87823	-1.56203	0.123315	0.841701	-4.3294	NOT
CCL18	0.301386	9.16048	1.02363	0.309944	0.878238	-4.72187	NOT
CERS3	0.301359	6.65984	0.941868	0.349876	0.89189	-4.76796	NOT
SLC36A4	0.301277	7.9379	1.59801	0.11507	0.841701	-4.29788	NOT
PSORS1C3	0.301277	5.5779	1.39334	0.168438	0.841701	-4.46856	NOT
ISCA1	-0.30125	9.16274	-1.78482	0.0791294	0.841701	-4.12409	NOT
HJURP	0.301141	8.34468	1.27979	0.205336	0.851041	-4.55404	NOT
ALG1L	-0.300924	7.27048	-1.20597	0.232361	0.856583	-4.60599	NOT
MPZL2	0.300761	10.2406	1.08731	0.281062	0.870507	-4.68344	NOT
RAB5C	-0.300734	8.955	-2.31074	0.02415	0.841701	-3.54931	NOT
ZNF43	-0.300652	6.86194	-1.40101	0.166142	0.841701	-4.46254	NOT
ABCA6	-0.300625	7.67758	-0.811998	0.419865	0.907305	-4.83358	NOT
POP4	-0.300543	8.00952	-1.90541	0.0613157	0.841701	-4.00315	NOT
MPV17	-0.300516	10.2902	-2.49063	0.0154138	0.841701	-3.32614	NOT
RMRP	-0.30038	8.59339	-1.76211	0.0829261	0.841701	-4.14611	NOT
SNORA46	0.300272	6.17403	1.9674	0.0535651	0.841701	-3.93837	NOT
GDF15	-0.300245	7.28161	-2.02488	0.0471439	0.841701	-3.87678	NOT
DKK1	0.300217	6.52774	0.618529	0.538467	0.936967	-4.91376	NOT
C2orf76	-0.29981	7.79194	-2.33142	0.0229598	0.841701	-3.5243	NOT
PRKCA	0.299728	8.17613	1.51012	0.136037	0.841701	-4.37375	NOT
MUC13	-0.299565	5.90274	-0.630515	0.530649	0.934434	-4.90941	NOT
IDH2	-0.299511	8.91903	-1.90454	0.061431	0.841701	-4.00404	NOT
NPY1R	-0.298859	5.77952	-1.12487	0.264934	0.865382	-4.65974	NOT
DNAJC12	-0.298804	7.93581	-1.00671	0.317944	0.880652	-4.73171	NOT
MLANA	0.298777	6.59355	1.76622	0.0822274	0.841701	-4.14214	NOT
IL1R1	-0.29856	9.74661	-1.27541	0.206871	0.851041	-4.5572	NOT
LINC00314	0.298533	4.14274	1.58456	0.118099	0.841701	-4.30974	NOT
ABHD12B	0.298451	6.16081	1.48476	0.142619	0.841701	-4.39492	NOT
STX5	-0.298342	8.12177	-3.26252	0.00178917	0.822055	-2.23963	NOT
ZNF382	-0.298071	6.56823	-1.59539	0.115654	0.841701	-4.30019	NOT
TNNC2	-0.297853	7.43839	-1.30437	0.196875	0.850623	-4.5361	NOT
MRPL9	-0.297853	10.0884	-2.11819	0.0381297	0.841701	-3.7737	NOT
MNS1	0.297799	8.30032	1.15583	0.252138	0.860755	-4.63964	NOT
CLEC5A	0.297745	7.14903	0.958654	0.341416	0.888333	-4.7588	NOT
TTF2	0.2975	7.98823	2.25096	0.027904	0.841701	-3.62062	NOT
TFAP2C	-0.297446	6.66306	-1.31272	0.194064	0.850623	-4.52994	NOT
COL4A1	-0.297337	8.18065	-1.81792	0.0738553	0.841701	-4.09157	NOT
UCHL3	-0.297337	9.47065	-1.64033	0.105944	0.841701	-4.25998	NOT
ARV1	-0.297283	10.0419	-2.04571	0.044986	0.841701	-3.8541	NOT
TRAM2	-0.297228	8.47323	-2.15817	0.0347524	0.841701	-3.72839	NOT
SKA1	0.297011	5.78161	1.36122	0.178318	0.845797	-4.49342	NOT
TIMM13	-0.296984	8.87403	-1.52281	0.132834	0.841701	-4.36303	NOT
ANXA3	-0.296658	8.41177	-1.03128	0.306373	0.877289	-4.71737	NOT
ETS1	0.296576	9.47629	1.55344	0.125353	0.841701	-4.33683	NOT
SLC35C1	-0.296576	7.46871	-2.92603	0.00477638	0.841701	-2.73686	NOT
TTC23L	0.296467	5.62871	1.72866	0.0887933	0.841701	-4.1781	NOT
C16orf87	-0.296467	8.37129	-2.32127	0.0235371	0.841701	-3.53659	NOT
CLMN	-0.29625	8.05645	-1.39189	0.168876	0.841701	-4.4697	NOT
P2RY13	0.296168	7.51661	1.1574	0.251498	0.859896	-4.6386	NOT
MMUT	-0.295652	9.35565	-1.43554	0.156105	0.841701	-4.4351	NOT
CELF2-AS1	0.295652	7.12435	2.54045	0.0135608	0.841701	-3.26213	NOT
TSGA10	0.295625	6.22371	1.72199	0.0900029	0.841701	-4.18441	NOT
CDH8	0.295625	5.90371	2.23088	0.0292757	0.841701	-3.64425	NOT
EZH2	0.29519	9.02339	1.44603	0.153151	0.841701	-4.42664	NOT
MEIS1	0.295163	8.41774	1.11301	0.269952	0.867774	-4.6673	NOT
IL32	-0.295136	8.3779	-1.92508	0.0587598	0.841701	-3.98278	NOT
ZC2HC1A	0.295109	8.76145	1.25223	0.215137	0.851275	-4.57377	NOT
TNS4	0.295054	8.25516	1.16685	0.247689	0.859749	-4.63236	NOT
MYL9	-0.295	9.99613	-1.23816	0.220273	0.851275	-4.58369	NOT
PECR	-0.294946	7.90242	-1.00998	0.316387	0.880095	-4.72982	NOT
MRPS21	-0.294864	10.0944	-1.89472	0.0627443	0.841701	-4.01414	NOT
THAP1	-0.294728	8.34758	-2.53323	0.0138163	0.841701	-3.27146	NOT
OCLM	0.294701	9.77677	1.16493	0.248462	0.859749	-4.63363	NOT
DCP1B	-0.294674	8.04387	-3.06839	0.00317718	0.833973	-2.53056	NOT
ITGA9	-0.29462	8.12016	-1.51521	0.134746	0.841701	-4.36946	NOT
ANKRD36	0.294565	9.78855	1.57964	0.119221	0.841701	-4.31405	NOT
GPX3	-0.294484	8.86839	-1.26814	0.209436	0.851041	-4.56243	NOT
ALDH1B1	-0.294402	9.62532	-1.34766	0.182617	0.847417	-4.50375	NOT
SSBP3	-0.294375	8.35597	-1.95658	0.0548542	0.841701	-3.9498	NOT
TLR1	0.294321	7.47274	1.4299	0.157712	0.841701	-4.43962	NOT
RCN3	-0.294103	7.72742	-2.00434	0.0493579	0.841701	-3.89896	NOT
CALD1	-0.293995	11.075	-1.30836	0.195527	0.850623	-4.53316	NOT
ASNS	0.293967	8.80935	1.57543	0.12019	0.841701	-4.31773	NOT
NDUFA8	-0.29394	10.6163	-1.82736	0.0724067	0.841701	-4.0822	NOT
ZBED2	0.293886	8.31742	2.55775	0.0129659	0.841701	-3.23968	NOT
RAB25	-0.293832	8.77887	-0.818555	0.416141	0.906339	-4.83049	NOT
PCDHB5	-0.293804	7.94952	-0.937436	0.352132	0.892204	-4.77035	NOT
MACO1	-0.293587	8.07468	-2.69046	0.00913431	0.841701	-3.06389	NOT
HAGH	-0.29356	9.31032	-2.10499	0.0393063	0.841701	-3.78851	NOT
IFITM3	-0.293533	10.831	-1.99636	0.050242	0.841701	-3.90752	NOT
EBP	-0.293451	9.9429	-1.20723	0.231879	0.856475	-4.60513	NOT
ZNF593	-0.293098	7.98129	-2.23928	0.0286946	0.841701	-3.63438	NOT
MT1X	0.293043	10.3274	1.08372	0.282641	0.870507	-4.68566	NOT
C3orf14	-0.292989	7.92387	-1.05702	0.294558	0.873669	-4.70199	NOT
TBC1D31	0.292772	8.34097	1.61196	0.111995	0.841701	-4.28549	NOT
HIF1A	0.292717	10.5597	1.79779	0.0770254	0.841701	-4.1114	NOT
PRMT3	0.292636	8.46774	1.86931	0.0662526	0.841701	-4.04006	NOT
COMMD4	-0.292582	8.75855	-2.32008	0.0236059	0.841701	-3.53803	NOT
PLET1	0.292418	7.42758	2.13051	0.0370597	0.841701	-3.75981	NOT
UBE2C	0.29212	8.57048	1.53309	0.130285	0.841701	-4.35429	NOT
IGSF6	0.292011	8.6329	1.39434	0.168137	0.841701	-4.46778	NOT
PFDN4	-0.291739	8.72855	-1.61252	0.111872	0.841701	-4.28498	NOT
PKIB	-0.291467	7.19	-1.36217	0.178019	0.845797	-4.49269	NOT
TIMD4	-0.29144	6.57565	-1.17807	0.243223	0.859749	-4.62488	NOT
B3GALNT1	0.291304	8.29613	1.38373	0.171347	0.843529	-4.47605	NOT
KDELR1	-0.291277	9.53452	-2.91181	0.0049716	0.841701	-2.75711	NOT
PRRC1	-0.29125	9.97516	-2.3836	0.0201857	0.841701	-3.46044	NOT
NEB	0.291168	7.0979	1.03151	0.306266	0.877289	-4.71723	NOT
MPPED2	0.291168	5.9529	1.00846	0.317109	0.880095	-4.73069	NOT
DIO2	-0.290978	7.57161	-0.854495	0.396085	0.90136	-4.81314	NOT
CDK16	-0.29087	8.96419	-2.36858	0.0209519	0.841701	-3.47894	NOT
CSRP2	-0.290788	7.96113	-2.89015	0.00528333	0.841701	-2.78784	NOT
GPR174	0.290788	6.30887	0.776624	0.440302	0.913193	-4.84982	NOT
SLC35B3	-0.290489	8.49323	-2.7386	0.00802267	0.841701	-2.99858	NOT
ITGA4	0.290326	8.9129	1.21548	0.228742	0.855086	-4.59946	NOT
COG2	-0.290326	7.5821	-2.0966	0.0400704	0.841701	-3.79789	NOT
LOC100287290	0.290245	7.01597	1.60516	0.113485	0.841701	-4.29154	NOT
BNIP1	-0.290054	7.24855	-3.17165	0.002347	0.822055	-2.37714	NOT
DSTNP2	-0.29	7.90984	-1.83936	0.0705983	0.841701	-4.07022	NOT
DPY19L1	0.289973	9.29452	1.2745	0.207189	0.851041	-4.55785	NOT
ZNF615	-0.289946	7.17613	-1.56666	0.12223	0.841701	-4.32538	NOT
GPN3	-0.289946	9.27613	-1.97953	0.052152	0.841701	-3.9255	NOT
SCARNA10	0.289891	7.85758	1.48139	0.143511	0.841701	-4.39771	NOT
RIDA	-0.289864	8.77306	-1.05496	0.295494	0.874163	-4.70324	NOT
ENSA	-0.28981	8.97435	-1.62199	0.109826	0.841701	-4.27652	NOT
VPS13B	0.28981	8.96065	2.23581	0.028933	0.841701	-3.63845	NOT
GPR82	0.28962	5.48613	2.11463	0.0384443	0.841701	-3.7777	NOT
HNF1B	-0.289565	6.90516	-1.85367	0.0684935	0.841701	-4.05586	NOT
CCDC12	-0.289538	9.59081	-2.45572	0.0168451	0.841701	-3.37043	NOT
ABCC1	0.289511	7.93355	1.67543	0.0988314	0.841701	-4.22789	NOT
CDKN1B	-0.289402	9.79903	-2.76797	0.00740693	0.841701	-2.95835	NOT
IQCA1	0.289321	7.47403	0.998738	0.321761	0.881507	-4.73629	NOT
ABCA8	-0.289321	6.74597	-0.900789	0.371148	0.894817	-4.78973	NOT
TCF4	0.289293	9.40339	1.17999	0.242461	0.859749	-4.62359	NOT
NDRG3	-0.289049	9.23242	-2.23861	0.0287406	0.841701	-3.63517	NOT
HMGB2	0.288995	10.9063	2.24925	0.0280183	0.841701	-3.62264	NOT
ERGIC3	-0.28875	11.4395	-2.75029	0.0077722	0.841701	-2.9826	NOT
DOCK4	0.288723	8.95484	1.45405	0.150921	0.841701	-4.42013	NOT
TMEM106C	-0.288505	8.94032	-1.68822	0.0963384	0.841701	-4.21605	NOT
MX2	-0.288397	8.6129	-1.22247	0.226106	0.853841	-4.59463	NOT
PSMB4	-0.28837	12.1135	-2.27239	0.0265026	0.841701	-3.59522	NOT
DHCR7	-0.288261	8.11613	-1.24933	0.21619	0.851275	-4.57583	NOT
AFF3	-0.288152	6.67871	-2.29525	0.0250769	0.841701	-3.56792	NOT
CIART	-0.288016	7.33694	-1.39432	0.168143	0.841701	-4.46779	NOT
ELOVL7	0.28788	8.15984	1.05159	0.297026	0.875581	-4.70527	NOT
KIAA1549L	0.287853	6.81919	1.77449	0.0808376	0.841701	-4.13414	NOT
BCAP31	-0.287799	8.3321	-1.83664	0.0710043	0.841701	-4.07294	NOT
MRAS	-0.287799	7.8321	-2.01562	0.0481309	0.841701	-3.8868	NOT
CD96	0.287663	7.93468	1.00421	0.319136	0.88087	-4.73314	NOT
MAP7D2	-0.287636	6.18597	-1.41944	0.160725	0.841701	-4.44797	NOT
CRISPLD1	0.287582	7.28774	0.846494	0.400497	0.903388	-4.81706	NOT
RPL21P44	0.287554	7.2021	2.27477	0.0263507	0.841701	-3.59238	NOT
NDRG2	-0.287473	8.46484	-1.24378	0.218212	0.851275	-4.57974	NOT
GSTP1	-0.287391	11.7168	-1.27533	0.206898	0.851041	-4.55726	NOT
ITM2C	-0.287364	8.73742	-1.86378	0.0670366	0.841701	-4.04565	NOT
LY6K	0.287255	8.075	0.684506	0.496179	0.923332	-4.8888	NOT
LPIN2	-0.28712	8.73823	-1.6084	0.112773	0.841701	-4.28866	NOT
SLC44A3	-0.287011	8.02581	-1.57186	0.121017	0.841701	-4.32085	NOT
CYSTM1	-0.286902	9.95839	-2.40718	0.0190332	0.841701	-3.43123	NOT
RGS4	-0.286875	7.81403	-1.45083	0.151813	0.841701	-4.42275	NOT
TEAD2	-0.286603	8.55548	-2.39775	0.0194868	0.841701	-3.44294	NOT
LYRM4	-0.28644	7.87935	-1.98029	0.0520641	0.841701	-3.92469	NOT
PLS1	-0.28644	8.81435	-1.14739	0.255581	0.862325	-4.64517	NOT
GTF2B	-0.28644	10.4844	-2.58104	0.0122027	0.841701	-3.20929	NOT
SLAIN1	-0.286386	7.18065	-1.10296	0.274261	0.868515	-4.67366	NOT
LMO3	0.286304	8.58242	0.549843	0.584381	0.946201	-4.9371	NOT
RHPN2	-0.286223	7.65952	-1.95184	0.0554273	0.841701	-3.95479	NOT
POGLUT2	-0.286087	7.98774	-1.18095	0.242083	0.859749	-4.62295	NOT
LACTB2	-0.28606	8.82839	-1.37489	0.174059	0.84477	-4.4829	NOT
SUOX	-0.285978	7.92032	-2.38503	0.020114	0.841701	-3.45868	NOT
DST	0.285707	10.3932	1.56115	0.123523	0.841701	-4.33016	NOT
ZNF14	-0.284973	7.21419	-1.46512	0.147886	0.841701	-4.4111	NOT
SLC25A4	-0.284946	9.23484	-2.14458	0.0358702	0.841701	-3.74387	NOT
JAML	0.284891	8.90387	0.969194	0.336173	0.886658	-4.75296	NOT
SYT17	-0.284728	8.58	-2.05587	0.0439649	0.841701	-3.84296	NOT
TRAPPC2L	-0.284728	8.59	-2.42842	0.0180462	0.841701	-3.40474	NOT
ECI1	-0.284647	7.92194	-2.23638	0.0288942	0.841701	-3.63779	NOT
ACTG2	-0.284185	8.4629	-0.810206	0.420887	0.907305	-4.83442	NOT
SIDT2	-0.284158	8.62855	-2.82605	0.0063149	0.841701	-2.87791	NOT
PRC1	0.284076	9.16952	1.04234	0.301257	0.87648	-4.7108	NOT
NIPSNAP1	-0.283859	8.80565	-2.16766	0.0339896	0.841701	-3.71753	NOT
PRXL2C	-0.283777	7.00258	-1.62699	0.108756	0.841701	-4.27202	NOT
BCAT1	0.283696	8.75548	0.919938	0.361132	0.89302	-4.7797	NOT
LPIN1	-0.283668	8.11516	-2.3519	0.0218331	0.841701	-3.49937	NOT
EPHA4	0.283641	8.16919	1.29541	0.199927	0.850623	-4.54267	NOT
C10orf113	0.28356	6.20226	2.03385	0.0462044	0.841701	-3.86704	NOT
NCMAP	-0.283179	8.13177	-2.21644	0.0302983	0.841701	-3.66113	NOT
NUDT7	-0.283152	7.29742	-1.43892	0.155148	0.841701	-4.43238	NOT
JAM2	0.283071	8.13065	1.27781	0.206029	0.851041	-4.55547	NOT
SERPINB11	0.28288	5.78113	1.45743	0.14999	0.841701	-4.41739	NOT
RABGAP1L	0.282853	9.24548	2.53208	0.0138572	0.841701	-3.27294	NOT
LINGO2	0.282799	5.53419	1.69214	0.0955855	0.841701	-4.21241	NOT
SLC2A13	-0.282527	7.92226	-2.56273	0.0127993	0.841701	-3.2332	NOT
ATP6V0D1	-0.2825	8.7079	-2.26064	0.0272629	0.841701	-3.60917	NOT
C2orf66	0.282473	5.85645	3.38105	0.00124758	0.822055	-2.05695	NOT
LZTFL1	-0.282446	7.33919	-2.35354	0.0217451	0.841701	-3.49737	NOT
NDUFB11	-0.282228	10.3644	-2.05732	0.0438213	0.841701	-3.84138	NOT
SPATA5	0.282092	8.36742	2.49397	0.0152826	0.841701	-3.32187	NOT
LIN7B	-0.282065	8.30823	-2.35956	0.021424	0.841701	-3.48999	NOT
DLEU2	0.281984	7.31484	1.44008	0.154821	0.841701	-4.43144	NOT
PPP1R11	-0.281957	9.20581	-2.18742	0.0324497	0.841701	-3.69481	NOT
THEM4	-0.281902	8.8721	-1.87081	0.0660412	0.841701	-4.03854	NOT
ETFB	-0.281902	9.3371	-1.44171	0.154362	0.841701	-4.43013	NOT
PDE8A	-0.281821	8.66903	-2.02911	0.0466989	0.841701	-3.87219	NOT
ETFA	-0.281739	9.98097	-1.53393	0.13008	0.841701	-4.35358	NOT
ZNF724	-0.281658	7.2679	-1.08382	0.282597	0.870507	-4.6856	NOT
NUDT5	-0.28163	8.86355	-1.46706	0.14736	0.841701	-4.40952	NOT
SLCO1A2	0.28163	5.77645	1.35002	0.181865	0.847417	-4.50196	NOT
GPAT3	0.281413	7.41129	1.34878	0.182261	0.847417	-4.5029	NOT
PCDH15	0.281332	4.91435	2.16166	0.0344705	0.841701	-3.7244	NOT
TSPAN2	-0.281332	7.88565	-1.37456	0.174163	0.84477	-4.48316	NOT
FAM204A	-0.281277	9.38694	-3.52067	0.000808309	0.822055	-1.83722	NOT
MUC15	-0.281277	6.94194	-0.630662	0.530554	0.934434	-4.90936	NOT
NDUFA3	-0.28125	10.7426	-1.76943	0.0816857	0.841701	-4.13904	NOT
SCN9A	0.281196	7.53113	1.10417	0.27374	0.868515	-4.67289	NOT
ELOB	-0.281168	10.2645	-1.72049	0.0902762	0.841701	-4.18583	NOT
ASL	-0.281114	7.64581	-2.21183	0.0306316	0.841701	-3.6665	NOT
IL13RA2	0.281033	4.77226	0.918558	0.361848	0.89302	-4.78043	NOT
FGF12	-0.280815	6.9429	-1.63284	0.107515	0.841701	-4.26675	NOT
PRKD1	0.280734	8.09516	1.20556	0.232518	0.856583	-4.60628	NOT
FGF5	0.280571	6.10129	1.11712	0.268208	0.867126	-4.66469	NOT
LSM7	-0.28038	8.69323	-1.27477	0.207096	0.851041	-4.55766	NOT
SDHB	-0.28038	9.37823	-1.63918	0.106185	0.841701	-4.26102	NOT
IL17RB	-0.280299	6.73016	-2.04478	0.0450805	0.841701	-3.85511	NOT
DZIP3	0.280217	8.4479	1.38753	0.170194	0.842975	-4.4731	NOT
SND1-IT1	0.280163	7.88661	1.50464	0.137438	0.841701	-4.37835	NOT
TDO2	-0.280054	6.82097	-0.69286	0.490956	0.921692	-4.88546	NOT
KDM7A	0.280027	8.54839	1.75423	0.0842775	0.841701	-4.15369	NOT
LRP5	-0.279864	6.98048	-3.06697	0.00319038	0.833973	-2.53266	NOT
SLC25A11	-0.27962	7.82629	-1.75935	0.0833982	0.841701	-4.14877	NOT
ZNF350	-0.279565	8.78758	-1.62558	0.109057	0.841701	-4.27329	NOT
ARL1	-0.279402	9.67645	-2.38796	0.019968	0.841701	-3.45506	NOT
CCR8	0.279375	6.6779	2.52317	0.0141792	0.841701	-3.28443	NOT
MIR181A2	0.279293	6.39597	1.64139	0.105724	0.841701	-4.25902	NOT
TMEM141	-0.279266	8.93468	-2.27258	0.0264906	0.841701	-3.595	NOT
MIR223	0.279212	5.82403	1.98246	0.0518142	0.841701	-3.92238	NOT
FBLN5	-0.279103	8.89355	-1.34235	0.184323	0.847417	-4.50777	NOT
MYOF	0.279076	10.7108	1.14397	0.256986	0.862802	-4.6474	NOT
HMGB3	-0.279076	8.55919	-1.44582	0.153209	0.841701	-4.42681	NOT
ACSL4	0.279049	9.03016	1.17002	0.246423	0.859749	-4.63025	NOT
COL4A4	0.279022	7.66452	2.38496	0.0201175	0.841701	-3.45876	NOT
TDRD12	0.278995	5.50387	1.10698	0.272531	0.868263	-4.67112	NOT
RASSF6	-0.278886	6.38371	-1.17698	0.243652	0.859749	-4.62561	NOT
PTS	-0.278832	9.605	-1.78654	0.0788478	0.841701	-4.12242	NOT
C6orf99	-0.278804	7.18565	-1.7933	0.0777481	0.841701	-4.1158	NOT
ARPC3	-0.278696	9.99823	-2.07777	0.0418322	0.841701	-3.81882	NOT
TRAF5	-0.278668	7.25387	-1.45254	0.151339	0.841701	-4.42136	NOT
GPCPD1	0.278614	9.54984	1.31372	0.193729	0.850623	-4.5292	NOT
FURIN	-0.278614	7.91016	-2.16129	0.0344998	0.841701	-3.72482	NOT
USE1	-0.27856	7.95645	-1.85846	0.0678001	0.841701	-4.05103	NOT
TSPAN13	-0.278533	9.5721	-1.14049	0.258422	0.864393	-4.64966	NOT
MRPS33	-0.278505	10.1827	-1.68247	0.0974526	0.841701	-4.22139	NOT
C9orf64	-0.278478	8.16839	-1.95109	0.0555192	0.841701	-3.95559	NOT
MIR128-1	0.278342	6.58839	2.87253	0.0055502	0.841701	-2.81274	NOT
GGPS1	-0.278207	10.2498	-2.39004	0.0198648	0.841701	-3.45248	NOT
IL20RA	0.278179	6.77952	1.77077	0.0814605	0.841701	-4.13774	NOT
ZNF618	-0.278152	7.90113	-2.6374	0.0105214	0.841701	-3.13493	NOT
ITIH5	-0.278125	7.42177	-1.74988	0.0850326	0.841701	-4.15787	NOT
SDS	-0.278043	6.66871	-1.75685	0.0838261	0.841701	-4.15117	NOT
LIMCH1	-0.278016	8.45935	-1.00832	0.317177	0.880095	-4.73078	NOT
ZFP42	-0.277908	4.95694	-1.66288	0.101329	0.841701	-4.23944	NOT
DDHD1	0.27788	9.06742	1.67286	0.0993386	0.841701	-4.23026	NOT
LINC01554	-0.277853	6.40823	-1.32432	0.190205	0.850623	-4.52131	NOT
NEU1	-0.277799	8.80452	-2.1775	0.0332152	0.841701	-3.70624	NOT
DYNLRB2	-0.277772	5.90016	-0.847447	0.39997	0.903388	-4.8166	NOT
APOC1	-0.277772	9.89516	-0.960686	0.340401	0.888333	-4.75768	NOT
HSD17B8	-0.277745	8.51581	-1.41621	0.161663	0.841701	-4.45053	NOT
TUFT1	-0.277745	7.64581	-1.66024	0.101861	0.841701	-4.24186	NOT
TMEM156	0.277717	6.88855	0.94199	0.349814	0.89189	-4.76789	NOT
SGF29	-0.27731	7.72613	-2.19985	0.0315122	0.841701	-3.68042	NOT
PKD2	0.277283	8.84323	1.69612	0.0948249	0.841701	-4.2087	NOT
RGS18	0.277174	6.59065	1.04453	0.300251	0.876233	-4.7095	NOT
PRKDC	0.277065	9.54306	1.66389	0.101125	0.841701	-4.23851	NOT
THADA	0.277038	8.43742	2.15525	0.0349894	0.841701	-3.73171	NOT
IL6ST	-0.276984	10.6589	-1.62032	0.110183	0.841701	-4.27801	NOT
HPGDS	0.276793	9.27161	0.763379	0.448101	0.913239	-4.85572	NOT
NIT1	-0.276793	8.07339	-2.74352	0.00791634	0.841701	-2.99186	NOT
DEPDC7	-0.276658	6.75661	-1.12232	0.266007	0.865793	-4.66137	NOT
ANGPTL2	-0.27663	8.30726	-1.23872	0.220069	0.851275	-4.5833	NOT
MT1F	-0.27663	9.21226	-1.16898	0.246839	0.859749	-4.63095	NOT
DUSP22	-0.276386	8.29806	-3.1362	0.00260591	0.822055	-2.43016	NOT
IFT20	-0.27625	10.6063	-2.4819	0.0157611	0.841701	-3.33726	NOT
SLC22A3	0.27625	7.89371	0.882782	0.380727	0.898515	-4.79898	NOT
WNK3	-0.276168	6.39823	-1.13875	0.259142	0.864429	-4.65079	NOT
NAA25	0.276087	9.07984	1.82527	0.0727247	0.841701	-4.08427	NOT
LYRM1	-0.275842	8.22597	-1.74345	0.0861583	0.841701	-4.16402	NOT
DDA1	-0.275815	9.77161	-2.02268	0.0473769	0.841701	-3.87917	NOT
GSE1	-0.275761	8.5279	-2.60992	0.011313	0.841701	-3.17133	NOT
COX5B	-0.275734	10.7435	-1.78706	0.0787622	0.841701	-4.12191	NOT
PSD3	0.275598	8.80823	1.35845	0.179188	0.845797	-4.49553	NOT
JADE3	-0.275571	7.98742	-2.27367	0.0264206	0.841701	-3.59369	NOT
ARSK	-0.275543	6.79306	-2.05881	0.0436732	0.841701	-3.83973	NOT
KLRC1	0.275435	6.00935	1.46195	0.148751	0.841701	-4.4137	NOT
HMOX2	-0.27538	9.42194	-1.8258	0.0726434	0.841701	-4.08374	NOT
FCGR3A	0.275353	9.97742	1.15951	0.250648	0.859749	-4.63722	NOT
KIAA1958	-0.275245	7.52016	-2.70902	0.00869008	0.841701	-3.03881	NOT
IMPA1	0.275054	8.18032	2.27175	0.0265438	0.841701	-3.59599	NOT
ATP1B3	0.275054	8.22532	1.21018	0.230752	0.855889	-4.60311	NOT
SIK2	-0.275	8.40097	-2.50435	0.014882	0.841701	-3.3086	NOT
ACTA2	-0.275	11.041	-0.850043	0.398536	0.902896	-4.81533	NOT
PNMA2	-0.274864	7.56419	-1.1396	0.25879	0.864429	-4.65024	NOT
TMEM126A	-0.274864	9.85419	-1.86245	0.0672267	0.841701	-4.047	NOT
FNDC5	-0.274783	7.61613	-1.89068	0.0632904	0.841701	-4.01827	NOT
EMC9	-0.274755	8.18177	-1.84883	0.0691987	0.841701	-4.06073	NOT
PCDH20	-0.274647	7.27435	-1.23283	0.222242	0.851275	-4.58742	NOT
ACSM3	-0.274592	7.57565	-0.869951	0.387646	0.898515	-4.80546	NOT
THRB	-0.274592	7.85065	-1.5718	0.121031	0.841701	-4.3209	NOT
MRPL20	-0.274511	9.90258	-1.81016	0.0750646	0.841701	-4.09924	NOT
CRISPLD2	-0.274511	7.72258	-1.55453	0.125093	0.841701	-4.33589	NOT
BABAM1	-0.274484	8.95323	-2.22124	0.0299553	0.841701	-3.65553	NOT
STK17B	0.274293	9.72226	1.36786	0.176239	0.845797	-4.48832	NOT
SULT1A2	-0.274266	7.28839	-1.34486	0.183516	0.847417	-4.50587	NOT
GNPTG	-0.274158	9.00097	-2.52037	0.014282	0.841701	-3.28804	NOT
PRSS8	-0.274076	7.9579	-2.25099	0.0279017	0.841701	-3.62058	NOT
ZNF844	-0.274049	6.99355	-1.72155	0.0900827	0.841701	-4.18483	NOT
RPS10P19	-0.274022	9.09919	-1.32893	0.188689	0.849598	-4.51787	NOT
POU6F2	-0.27394	7.28113	-1.84142	0.0702922	0.841701	-4.06816	NOT
COMMD10	-0.273859	8.26806	-2.15639	0.034897	0.841701	-3.73042	NOT
LRAT	-0.273723	6.92129	-1.59229	0.11635	0.841701	-4.30293	NOT
APOE	-0.273696	8.57194	-1.40436	0.165146	0.841701	-4.4599	NOT
SEC13	-0.273614	9.13387	-2.54878	0.0132714	0.841701	-3.25133	NOT
PRUNE1	-0.273614	8.06387	-1.86109	0.0674223	0.841701	-4.04838	NOT
STK17A	0.27356	9.18984	1.44244	0.154157	0.841701	-4.42954	NOT
POP1	0.273505	7.02855	1.97798	0.0523308	0.841701	-3.92715	NOT
DDX23	-0.273451	9.15274	-2.98379	0.00405384	0.841701	-2.6539	NOT
SOSTDC1	0.273451	5.18226	1.17607	0.244014	0.859749	-4.62622	NOT
TMEM163	0.273397	7.68097	1.08963	0.280046	0.869159	-4.68199	NOT
ADGRA3	-0.27337	7.77468	-1.19868	0.235165	0.858143	-4.61097	NOT
GATA3	-0.273234	8.2129	-0.864186	0.39078	0.898699	-4.80834	NOT
ARHGEF6	0.273207	8.59645	0.972683	0.334449	0.885904	-4.75102	NOT
XAGE-4	-0.273179	6.52919	-1.93438	0.0575832	0.841701	-3.9731	NOT
PPP2R3A	0.273125	7.56952	1.1867	0.239825	0.859749	-4.61909	NOT
WSB2	-0.273071	9.00177	-2.38342	0.0201947	0.841701	-3.46066	NOT
ZNF677	-0.273016	5.37306	-1.84061	0.0704126	0.841701	-4.06897	NOT
GLRX2	-0.272962	8.50435	-2.15731	0.0348223	0.841701	-3.72937	NOT
PLOD3	-0.272962	8.21935	-2.07838	0.0417741	0.841701	-3.81814	NOT
RNF145	0.272717	9.27984	1.52128	0.133219	0.841701	-4.36433	NOT
BCORP1	0.272527	5.37532	2.17795	0.0331801	0.841701	-3.70572	NOT
SLC16A14	-0.272527	8.10468	-1.0481	0.298618	0.87613	-4.70736	NOT
TRIR	-0.272473	10.136	-2.26767	0.0268056	0.841701	-3.60083	NOT
SAA2	-0.272446	9.31161	-0.410537	0.682812	0.960502	-4.97611	NOT
ACTR6	-0.272364	8.42355	-1.94391	0.0563983	0.841701	-3.96313	NOT
HOXB2	-0.272283	6.90048	-1.95675	0.0548341	0.841701	-3.94962	NOT
PRSS21	-0.272283	8.06048	-1.64085	0.105836	0.841701	-4.25951	NOT
LYSMD1	-0.272255	7.28613	-3.4667	0.000957076	0.822055	-1.92272	NOT
APOA5	-0.272228	7.32677	-1.06976	0.288829	0.871608	-4.69425	NOT
DLG1	0.272174	10.1619	1.4785	0.144281	0.841701	-4.4001	NOT
CA5B	-0.272174	9.21306	-1.86705	0.0665716	0.841701	-4.04234	NOT
ANKS1B	-0.272147	6.00371	-1.68229	0.0974886	0.841701	-4.22156	NOT
BRMS1L	-0.27212	7.97935	-1.51685	0.134332	0.841701	-4.36808	NOT
WDHD1	0.271875	9.30484	0.962476	0.339508	0.888333	-4.75669	NOT
TRIM2	0.271875	8.23484	1.04758	0.298855	0.87613	-4.70767	NOT
PLCL1	-0.271821	7.11645	-1.36382	0.177502	0.845797	-4.49142	NOT
FYB2	-0.271766	5.54774	-0.792801	0.430884	0.909914	-4.84248	NOT
GIMAP7	0.271712	9.41597	1.19785	0.235483	0.858143	-4.61153	NOT
CLDN3	-0.27163	8.40597	-2.72563	0.00830926	0.841701	-3.01625	NOT
PLAU	0.271603	8.41839	1.42912	0.157933	0.841701	-4.44024	NOT
CROT	0.271467	8.22516	1.14783	0.255399	0.862325	-4.64488	NOT
NCAPH	0.27144	7.91952	1.37889	0.17283	0.843529	-4.47981	NOT
GNE	-0.271359	8.28742	-1.46847	0.146977	0.841701	-4.40836	NOT
RAB38	0.271277	8.73065	1.07921	0.284628	0.870873	-4.68844	NOT
LCE2C	0.271223	6.48435	1.31792	0.192325	0.850623	-4.52608	NOT
H2AC6	-0.271196	10.9863	-1.79462	0.077535	0.841701	-4.11451	NOT
PRKCQ	0.271168	7.27306	1.62376	0.109445	0.841701	-4.27492	NOT
CEACAM1	-0.270951	8.1671	-1.0945	0.277925	0.869159	-4.67896	NOT
STIL	0.270951	7.1729	1.05865	0.293822	0.87358	-4.701	NOT
POF1B	0.270842	6.61532	0.62284	0.535649	0.936068	-4.9122	NOT
ITM2A	0.270815	8.64968	0.944524	0.348528	0.891425	-4.76652	NOT
RDH10	-0.270788	9.72097	-0.922755	0.359673	0.89302	-4.7782	NOT
CFAP126	-0.270761	7.80161	-1.30372	0.197096	0.850623	-4.53658	NOT
PCDHB18P	0.270707	7.3221	1.9912	0.050821	0.841701	-3.91305	NOT
ADAT2	0.270679	8.65645	1.95623	0.0548974	0.841701	-3.95018	NOT
RASAL2	0.270571	8.73887	1.75413	0.0842955	0.841701	-4.15379	NOT
CXCL2	-0.270543	9.18177	-0.910544	0.366024	0.89302	-4.78464	NOT
STS	-0.270516	7.58742	-1.75946	0.0833778	0.841701	-4.14866	NOT
SMIM14	-0.270435	10.4894	-1.81541	0.0742443	0.841701	-4.09405	NOT
SPDL1	-0.270326	9.45194	-1.38765	0.170158	0.842975	-4.473	NOT
CLEC1B	-0.270136	6.00145	-0.742518	0.460547	0.91774	-4.86481	NOT
USP27X	-0.270136	6.67645	-2.53002	0.0139312	0.841701	-3.27561	NOT
DNAH11	0.270136	6.96355	0.800449	0.426474	0.909214	-4.83896	NOT
ENPEP	-0.270082	8.46774	-1.0671	0.290017	0.871691	-4.69587	NOT
C11orf74	-0.270054	7.94839	-1.41627	0.161646	0.841701	-4.45049	NOT
GLB1L2	-0.269891	7.14726	-1.30877	0.19539	0.850623	-4.53286	NOT
SLC31A1	-0.269701	10.3868	-1.36129	0.178295	0.845797	-4.49336	NOT
XAGE3	-0.269592	7.52935	-1.30122	0.197946	0.850623	-4.53842	NOT
NCSTN	-0.269592	8.80435	-2.42421	0.0182381	0.841701	-3.41	NOT
GNLY	0.269457	7.46742	2.36653	0.0210581	0.841701	-3.48145	NOT
PBX1	-0.269375	9.65952	-1.18628	0.23999	0.859749	-4.61937	NOT
PTGS2	0.269375	8.29548	0.663394	0.50951	0.92959	-4.89706	NOT
IGFBP3	-0.269375	9.46452	-1.05048	0.297529	0.875987	-4.70593	NOT
AVIL	0.269321	8.21419	2.09814	0.0399293	0.841701	-3.79617	NOT
TMEM219	-0.269266	8.9021	-3.2605	0.0018001	0.822055	-2.24271	NOT
CHCHD1	-0.269266	9.6921	-2.00391	0.049406	0.841701	-3.89943	NOT
C19orf53	-0.269212	9.85839	-1.80822	0.07537	0.841701	-4.10115	NOT
MMAB	-0.269212	8.31839	-1.87846	0.0649704	0.841701	-4.03076	NOT
CEP112	0.269185	8.49097	1.23325	0.222086	0.851275	-4.58713	NOT
BPNT1	-0.268723	8.73	-1.74029	0.0867147	0.841701	-4.16703	NOT
MIR194-1	0.268207	5.73774	1.73488	0.0876767	0.841701	-4.17219	NOT
C10orf55	0.268179	6.5321	2.03025	0.0465796	0.841701	-3.87096	NOT
UBR5	0.268152	9.77645	1.814	0.0744637	0.841701	-4.09544	NOT
XG	0.268125	6.74081	1.58717	0.117505	0.841701	-4.30744	NOT
IKZF2	0.267989	7.51758	1.53443	0.129955	0.841701	-4.35314	NOT
MCM10	0.267962	7.16194	1.01817	0.312513	0.879456	-4.72506	NOT
PGM3	-0.267935	9.35871	-1.68868	0.0962487	0.841701	-4.21562	NOT
CYP7B1	0.267908	8.09565	1.92268	0.0590666	0.841701	-3.98528	NOT
IL36G	0.267772	6.74242	1.36705	0.176492	0.845797	-4.48894	NOT
CCDC191	0.267745	6.98177	1.87745	0.0651101	0.841701	-4.03178	NOT
CAPS2	0.267609	6.37855	1.51006	0.136053	0.841701	-4.3738	NOT
PHYH	-0.267582	8.5621	-1.22075	0.226752	0.854909	-4.59582	NOT
KCNJ2	0.267554	7.93726	1.67703	0.0985164	0.841701	-4.22642	NOT
ADIPOR1	-0.267446	10.5603	-2.5366	0.0136963	0.841701	-3.2671	NOT
BPIFB2	-0.267337	7.1279	-1.94982	0.0556733	0.841701	-3.95692	NOT
STK32A	0.26731	6.77645	0.943847	0.348871	0.891425	-4.76689	NOT
VPS33A	-0.267201	8.79613	-2.51227	0.0145826	0.841701	-3.29845	NOT
NOX1	-0.267174	6.15177	-2.19106	0.0321722	0.841701	-3.69059	NOT
KRTAP19-1	0.267147	5.66758	1.82305	0.073065	0.841701	-4.08648	NOT
ARHGAP1	-0.267092	9.24871	-1.90517	0.0613472	0.841701	-4.00339	NOT
SUCLG2	-0.266902	9.80323	-1.46369	0.148274	0.841701	-4.41227	NOT
PNPLA4	-0.266793	8.55581	-1.50608	0.13707	0.841701	-4.37714	NOT
DNAJC19	-0.266766	11.3265	-1.57958	0.119235	0.841701	-4.3141	NOT
CYP4Z1	-0.266712	6.40274	-1.05855	0.293868	0.87358	-4.70107	NOT
MMP1	0.266712	8.07226	0.62436	0.534657	0.935725	-4.91165	NOT
DHRS3	-0.266685	9.21839	-1.41326	0.162526	0.841701	-4.45288	NOT
SNORD116-14	-0.26663	6.38968	-0.728676	0.468913	0.918259	-4.87071	NOT
GJB2	0.266549	8.47839	0.877911	0.383345	0.898515	-4.80145	NOT
SCGB1A1	-0.266467	8.27355	-0.563253	0.575271	0.942926	-4.93276	NOT
TMEM205	-0.266332	9.42177	-1.34483	0.183527	0.847417	-4.5059	NOT
FAU	-0.266277	10.4881	-1.42653	0.158678	0.841701	-4.44232	NOT
SNAP29	-0.266223	8.99435	-2.14566	0.0357798	0.841701	-3.74264	NOT
SNRPF	-0.266141	10.3513	-1.64972	0.104003	0.841701	-4.25146	NOT
CFAP53	0.26606	7.28177	0.895326	0.374038	0.895107	-4.79255	NOT
TSG101	-0.266033	10.0589	-2.20928	0.0308174	0.841701	-3.66947	NOT
ENG	-0.265978	8.87016	-2.25716	0.0274918	0.841701	-3.61329	NOT
MRPL52	-0.265897	8.1921	-2.03006	0.0465993	0.841701	-3.87116	NOT
LINC00467	-0.26587	7.83274	-1.67001	0.0999043	0.841701	-4.23289	NOT
SHE	-0.26587	7.84274	-1.85036	0.0689753	0.841701	-4.05919	NOT
HADH	-0.265625	9.03355	-1.67324	0.0992643	0.841701	-4.22992	NOT
CCDC173	-0.265489	6.06177	-0.926844	0.357562	0.89302	-4.77603	NOT
DOCK2	0.265353	8.14	1.2044	0.232962	0.857086	-4.60707	NOT
EEF2	-0.265326	10.2606	-1.52803	0.131536	0.841701	-4.3586	NOT
EML5	0.265299	5.89371	1.97638	0.0525154	0.841701	-3.92885	NOT
SLC6A6	0.265299	9.05871	1.5986	0.114939	0.841701	-4.29736	NOT
RGS7	-0.265136	6.04016	-1.80929	0.0752013	0.841701	-4.1001	NOT
C6orf89	-0.265054	9.5571	-2.6305	0.0107153	0.841701	-3.1441	NOT
TEX9	0.264946	7.69532	0.804477	0.424162	0.908726	-4.83709	NOT
GRIP1	-0.264755	7.17419	-1.28594	0.203195	0.851041	-4.54958	NOT
C7	-0.264674	8.02113	-0.496718	0.621126	0.950004	-4.9533	NOT
CLEC12A	0.264592	6.65194	1.16024	0.250349	0.859749	-4.63673	NOT
MND1	0.264484	8.10935	0.933825	0.353977	0.892599	-4.7723	NOT
LRP10	-0.264402	7.86258	-2.6528	0.0101004	0.841701	-3.11442	NOT
TNFSF18	0.264293	5.30484	1.09032	0.279747	0.869159	-4.68157	NOT
PGAP6	-0.264266	7.87081	-3.19791	0.00217096	0.822055	-2.33764	NOT
GSTT1	-0.264266	7.50081	-1.70208	0.0936947	0.841701	-4.20313	NOT
TMEM45A	0.264185	9.04226	0.681407	0.498124	0.923848	-4.89003	NOT
BCKDK	-0.264103	7.30468	-2.17584	0.033345	0.841701	-3.70815	NOT
SNORD102	0.263995	5.85774	1.47788	0.144448	0.841701	-4.40062	NOT
GALNT6	-0.263967	7.9079	-1.55549	0.124863	0.841701	-4.33506	NOT
SNRPA1	0.263967	7.5521	1.64202	0.105594	0.841701	-4.25846	NOT
MMP16	-0.263587	6.87694	-0.984554	0.328628	0.884985	-4.74435	NOT
TGFB3	-0.26356	8.00758	-1.66337	0.101229	0.841701	-4.23898	NOT
ICA1	-0.263533	8.38823	-1.31953	0.19179	0.850623	-4.52488	NOT
DCPS	-0.263533	8.30323	-1.72497	0.0894605	0.841701	-4.18159	NOT
PLPP1	-0.263397	7.50645	-1.82795	0.0723163	0.841701	-4.08161	NOT
PPP1R3C	-0.26337	8.1771	-0.887276	0.378322	0.897453	-4.79668	NOT
MRPL46	-0.263342	8.82774	-1.77836	0.0801938	0.841701	-4.13038	NOT
YIPF3	-0.263342	10.0427	-3.28244	0.00168486	0.822055	-2.20919	NOT
GTF2A2	-0.263288	10.129	-2.05465	0.0440868	0.841701	-3.84431	NOT
PLA2G12B	-0.263261	7.55968	-1.65143	0.103652	0.841701	-4.2499	NOT
GUK1	-0.263152	9.18726	-2.1572	0.0348309	0.841701	-3.72949	NOT
ATF1	-0.263098	9.82355	-2.03715	0.0458623	0.841701	-3.86344	NOT
SF3B5	-0.262962	9.14177	-1.4772	0.14463	0.841701	-4.40118	NOT
ASGR1	-0.262935	7.46242	-1.19223	0.237665	0.859635	-4.61535	NOT
GOLGA5	-0.262935	10.0724	-2.35659	0.0215821	0.841701	-3.49364	NOT
MECOM	0.262826	9.05	0.84525	0.401186	0.903388	-4.81767	NOT
CCNG1	-0.262826	9.68	-1.8521	0.0687213	0.841701	-4.05744	NOT
EVA1A	-0.262799	7.58565	-1.80759	0.0754688	0.841701	-4.10177	NOT
BRPF3	-0.262717	7.90758	-3.16002	0.00242913	0.822055	-2.39457	NOT
TAS2R3	0.262717	7.21242	2.33212	0.0229205	0.841701	-3.52345	NOT
CARD16	0.262609	9.27984	1.30171	0.197779	0.850623	-4.53806	NOT
ERCC6L	0.262554	6.14355	1.4595	0.14942	0.841701	-4.41569	NOT
IGFBP5	-0.262527	9.9571	-0.809031	0.421557	0.907516	-4.83497	NOT
LPAR6	0.262527	10.1829	1.4854	0.142449	0.841701	-4.39439	NOT
CHCHD5	-0.2625	6.83274	-2.09526	0.0401931	0.841701	-3.79938	NOT
FKBP4	-0.262391	10.2853	-1.48521	0.142499	0.841701	-4.39455	NOT
SLC5A6	-0.262283	7.2729	-1.98975	0.0509849	0.841701	-3.9146	NOT
RANBP1	-0.262255	9.57355	-1.39456	0.168072	0.841701	-4.46761	NOT
TPRKB	-0.262228	8.92419	-1.46102	0.149005	0.841701	-4.41445	NOT
TBL1XR1	0.262174	10.4945	1.53397	0.130068	0.841701	-4.35354	NOT
TRIM37	0.262174	9.21952	1.74845	0.0852823	0.841701	-4.15924	NOT
POLR2J	-0.26212	8.67677	-1.42958	0.157803	0.841701	-4.43988	NOT
DAO	-0.262065	6.07806	-0.901293	0.370882	0.89469	-4.78947	NOT
PSMD8	-0.262065	9.75806	-1.68425	0.0971058	0.841701	-4.21973	NOT
CENPV	-0.261821	7.73887	-2.07713	0.0418932	0.841701	-3.81953	NOT
NQO2	-0.261766	8.34016	-1.69246	0.0955229	0.841701	-4.21211	NOT
UQCC2	-0.261712	10.1365	-1.50793	0.136596	0.841701	-4.37559	NOT
CFL2	-0.261685	9.0821	-1.54507	0.127362	0.841701	-4.34403	NOT
MBTPS1	-0.261576	8.72968	-3.08565	0.00302159	0.822055	-2.50513	NOT
PPP1R15B	-0.261495	8.77161	-2.62697	0.0108158	0.841701	-3.14879	NOT
CYB5R1	-0.26144	8.5229	-1.53947	0.128721	0.841701	-4.34884	NOT
FAM32A	-0.261386	8.55419	-1.63849	0.10633	0.841701	-4.26165	NOT
NAIP	0.261359	9.84016	1.57349	0.12064	0.841701	-4.31943	NOT
GABRE	0.261332	7.73952	1.0709	0.28832	0.871587	-4.69355	NOT
FPR2	0.261304	5.70887	1.85382	0.0684711	0.841701	-4.05571	NOT
TMEM30A	-0.261277	9.74677	-1.96296	0.0540919	0.841701	-3.94308	NOT
OPN3	-0.261196	8.42371	-1.31625	0.192882	0.850623	-4.52732	NOT
LEAP2	-0.261168	8.83435	-0.885578	0.379229	0.897962	-4.79755	NOT
CDC42BPA	-0.261114	9.71065	-1.1676	0.247389	0.859749	-4.63186	NOT
VKORC1L1	-0.261114	8.81565	-1.75378	0.0843561	0.841701	-4.15413	NOT
GGCX	-0.261005	8.42323	-1.69441	0.0951502	0.841701	-4.21029	NOT
CRTC2	-0.260978	8.10887	-3.45937	0.000979177	0.822055	-1.93428	NOT
PCK2	-0.260679	8.42097	-1.72026	0.090319	0.841701	-4.18605	NOT
GFER	-0.260625	8.09226	-2.72234	0.00838362	0.841701	-3.02074	NOT
HSDL2	-0.260543	9.04919	-1.46157	0.148855	0.841701	-4.41401	NOT
HINT2	-0.260516	9.32484	-1.56675	0.122207	0.841701	-4.3253	NOT
SASH1	-0.260516	8.63984	-1.87723	0.0651418	0.841701	-4.03201	NOT
TXK	0.260462	6.84387	1.44579	0.153218	0.841701	-4.42683	NOT
PCDHB10	0.26038	7.15694	1.09983	0.275614	0.868676	-4.67563	NOT
NEK1	0.26038	9.42694	2.27059	0.0266177	0.841701	-3.59736	NOT
SNORD50A	0.260353	8.94629	1.60764	0.11294	0.841701	-4.28933	NOT
ALG14	-0.260217	8.22194	-1.67268	0.0993739	0.841701	-4.23043	NOT
SEPT5-GP1BB	0.26019	9.67242	1.39024	0.169372	0.842427	-4.47098	NOT
GPR155	0.260054	7.86419	1.44486	0.153477	0.841701	-4.42758	NOT
TPCN1	-0.259973	7.72774	-2.70463	0.00879326	0.841701	-3.04475	NOT
IFIT5	-0.259946	8.32339	-1.68648	0.0966742	0.841701	-4.21767	NOT
GPM6A	0.259837	6.72403	1.43543	0.156137	0.841701	-4.43519	NOT
HELLS	0.259783	7.97274	1.03344	0.305369	0.877289	-4.71609	NOT
MAPK9	-0.259755	9.3579	-1.71373	0.0915197	0.841701	-4.1922	NOT
STMN2	-0.259728	7.08855	-0.792754	0.430911	0.909914	-4.8425	NOT
TMEM63A	-0.25962	8.53613	-2.07187	0.0423973	0.841701	-3.82534	NOT
VAMP5	-0.25962	9.53113	-1.52341	0.132685	0.841701	-4.36252	NOT
HLA-DPA1	0.259565	11.5426	1.1371	0.259823	0.864429	-4.65186	NOT
CD3G	0.259538	7.96694	0.867859	0.388782	0.898515	-4.8065	NOT
TAPT1	-0.259402	8.13129	-1.81206	0.0747666	0.841701	-4.09736	NOT
CLN5	-0.259212	8.22081	-2.14995	0.0354245	0.841701	-3.73776	NOT
ZNF799	-0.25913	8.24274	-1.73103	0.0883663	0.841701	-4.17585	NOT
CD151	-0.259076	8.32403	-1.75017	0.0849822	0.841701	-4.15759	NOT
PDHB	-0.259049	9.94468	-2.35242	0.021805	0.841701	-3.49873	NOT
RAPGEF4	-0.258995	7.86097	-1.58646	0.117667	0.841701	-4.30806	NOT
H2AC17	-0.258995	6.26097	-1.97822	0.0523025	0.841701	-3.92689	NOT
SNORD44	0.25894	6.42774	1.13381	0.261191	0.864802	-4.65399	NOT
AOAH	0.258913	8.3771	0.896308	0.373517	0.895107	-4.79205	NOT
RTP3	-0.258913	6.1029	-0.950239	0.34564	0.889755	-4.76341	NOT
SLC2A1	0.258886	8.82645	0.982951	0.32941	0.884985	-4.74526	NOT
CYTH1	0.258886	8.31645	2.2116	0.0306478	0.841701	-3.66676	NOT
ILRUN	-0.258777	8.72613	-2.72316	0.00836508	0.841701	-3.01962	NOT
PCGF1	-0.258723	9.15242	-1.85645	0.0680899	0.841701	-4.05306	NOT
LAMP5	-0.258641	7.29435	-1.02953	0.307185	0.877289	-4.7184	NOT
IFI35	-0.258587	8.45065	-1.94938	0.0557273	0.841701	-3.95738	NOT
ABRACL	-0.25856	9.42129	-1.82915	0.0721345	0.841701	-4.08042	NOT
ZNF702P	-0.258533	6.29194	-1.58536	0.117917	0.841701	-4.30904	NOT
ZMYND12	-0.258533	6.97194	-1.39348	0.168397	0.841701	-4.46845	NOT
RBP7	-0.25837	8.65081	-0.93047	0.355697	0.892771	-4.77409	NOT
SNORD116-1	-0.258315	4.8271	-1.14431	0.256846	0.862802	-4.64718	NOT
DGKH	0.258234	8.13597	1.2686	0.209276	0.851041	-4.5621	NOT
IMP4	-0.258179	9.15032	-1.67696	0.0985297	0.841701	-4.22648	NOT
TP53AIP1	0.258179	6.21468	2.17908	0.0330924	0.841701	-3.70442	NOT
PTTG3P	0.258125	7.36839	2.77059	0.00735404	0.841701	-2.95474	NOT
MAGEB2	-0.258071	4.9279	-2.10031	0.0397309	0.841701	-3.79375	NOT
TM4SF1	0.258016	10.8108	1.01974	0.31177	0.8789	-4.72414	NOT
CCDC107	-0.258016	8.68919	-2.36968	0.0208949	0.841701	-3.47758	NOT
EHHADH	-0.257989	7.79984	-0.858723	0.393765	0.899957	-4.81105	NOT
RAB1C	-0.257989	5.84984	-2.21332	0.0305234	0.841701	-3.66477	NOT
DPM3	-0.257989	8.62984	-2.06566	0.0430004	0.841701	-3.8322	NOT
ACAA2	-0.257935	8.03613	-1.57693	0.119846	0.841701	-4.31643	NOT
CYP4X1	-0.25788	7.13242	-1.02182	0.310795	0.878238	-4.72293	NOT
NAALADL2	0.257853	7.82194	1.12916	0.263133	0.864948	-4.65699	NOT
CLIC1	-0.257853	11.3531	-1.66523	0.100857	0.841701	-4.23728	NOT
TRAPPC1	-0.257826	10.3987	-1.83372	0.0714435	0.841701	-4.07586	NOT
ARMCX3	-0.257799	8.24935	-1.98633	0.0513731	0.841701	-3.91826	NOT
MRPL21	-0.257772	9.71	-1.68404	0.0971474	0.841701	-4.21993	NOT
TNNT1	0.257772	8.84	0.902864	0.370054	0.894183	-4.78865	NOT
DGKA	0.257717	8.83871	1.30777	0.195728	0.850623	-4.5336	NOT
KRT18	-0.25769	9.66194	-1.80908	0.0752336	0.841701	-4.1003	NOT
GABARAP	-0.257554	10.7352	-1.88112	0.0646018	0.841701	-4.02805	NOT
ZNF613	-0.257554	7.92016	-1.96741	0.0535649	0.841701	-3.93837	NOT
PYHIN1	0.257391	7.47097	0.966783	0.337368	0.887077	-4.7543	NOT
NAB1	0.257364	8.58032	1.5697	0.12152	0.841701	-4.32274	NOT
FAR1	0.257364	9.53032	1.31563	0.19309	0.850623	-4.52778	NOT
CLDN7	-0.25731	8.88097	-1.35248	0.181079	0.847417	-4.50008	NOT
OAZ1	-0.25731	10.061	-1.75607	0.0839607	0.841701	-4.15192	NOT
TAS2R10	0.257283	6.19839	3.13744	0.00259639	0.822055	-2.42831	NOT
ZDHHC13	0.257201	8.30645	1.32273	0.19073	0.850623	-4.5225	NOT
ORMDL3	-0.257174	8.42919	-2.26538	0.0269539	0.841701	-3.60355	NOT
CYP11A1	-0.25712	6.78048	-2.03382	0.0462072	0.841701	-3.86707	NOT
PYM1	-0.257092	7.98613	-3.27545	0.00172081	0.822055	-2.21988	NOT
CSF1R	-0.256902	8.05565	-1.61958	0.110342	0.841701	-4.27867	NOT
SERPINA4	-0.256793	6.92823	-1.01028	0.316244	0.880095	-4.72964	NOT
NAA15	0.256739	9.59548	1.68934	0.0961226	0.841701	-4.21501	NOT
EEF1AKNMT	-0.256603	7.99774	-2.59804	0.0116716	0.841701	-3.18699	NOT
NSMAF	0.256576	8.66661	1.63212	0.107667	0.841701	-4.2674	NOT
ZNF610	-0.256549	7.18403	-1.74924	0.0851444	0.841701	-4.15848	NOT
C5orf63	-0.256495	7.64032	-1.41856	0.160979	0.841701	-4.44867	NOT
PPARG	-0.256467	7.89597	-0.972326	0.334625	0.885904	-4.75122	NOT
PIPOX	-0.256359	7.36355	-1.0709	0.288322	0.871587	-4.69355	NOT
RPP14	-0.25625	8.48113	-1.93174	0.057915	0.841701	-3.97585	NOT
STAC	0.256196	5.85758	1.73359	0.0879069	0.841701	-4.17341	NOT
FOXN3-AS2	0.256141	6.94629	1.75096	0.0848451	0.841701	-4.15683	NOT
FRAT1	-0.256005	7.40694	-2.51047	0.0146499	0.841701	-3.30075	NOT
MAGOH	-0.255978	9.44758	-1.9325	0.0578193	0.841701	-3.97506	NOT
BCO1	-0.255951	6.07323	-2.32716	0.0232007	0.841701	-3.52947	NOT
ANKRD36B	0.25587	8.11984	1.69383	0.095262	0.841701	-4.21084	NOT
LPCAT3	-0.255761	10.0977	-1.37897	0.172804	0.843529	-4.47974	NOT
C8orf48	-0.255761	6.30774	-1.86308	0.0671374	0.841701	-4.04637	NOT
MLF1	0.255679	7.34532	1.09043	0.279696	0.869159	-4.68149	NOT
GVINP1	0.255625	7.53403	0.985612	0.328112	0.884985	-4.74375	NOT
MIA3	-0.255625	9.75097	-2.04366	0.0451944	0.841701	-3.85634	NOT
NDUFAF3	-0.255598	7.68661	-2.74017	0.00798868	0.841701	-2.99644	NOT
MSN	0.255571	11.2927	1.43097	0.157406	0.841701	-4.43877	NOT
BAX	-0.255516	8.94855	-2.12478	0.0375547	0.841701	-3.76628	NOT
PKIG	-0.255353	7.84242	-1.89466	0.0627513	0.841701	-4.01419	NOT
PXDN	-0.255353	8.87742	-1.20797	0.231595	0.856435	-4.60462	NOT
PRCP	-0.255217	9.14565	-1.53829	0.129011	0.841701	-4.34985	NOT
SNORD13P3	0.255109	9.71177	1.03893	0.302827	0.877153	-4.71283	NOT
ANP32A-IT1	0.255082	7.03613	2.76564	0.00745402	0.841701	-2.96154	NOT
FABP3	-0.255	8.24581	-1.14726	0.255633	0.862325	-4.64525	NOT
IFT43	-0.255	7.93081	-1.7086	0.0924731	0.841701	-4.19703	NOT
LIMD1-AS1	0.254946	7.7879	1.07282	0.287463	0.870873	-4.69237	NOT
UBA1	-0.254918	8.53274	-2.41056	0.0188733	0.841701	-3.42704	NOT
NDUFA6	-0.25481	10.7103	-1.61866	0.11054	0.841701	-4.27949	NOT
RANGRF	-0.254728	8.22726	-2.29647	0.0250029	0.841701	-3.56646	NOT
CHST11	0.254701	8.4971	1.86704	0.066573	0.841701	-4.04235	NOT
ETV4	-0.254647	6.97919	-2.0551	0.044042	0.841701	-3.84381	NOT
CST1	-0.254239	7.81887	-0.580646	0.56356	0.94239	-4.92697	NOT
RNF2	-0.25413	9.00145	-2.15071	0.0353618	0.841701	-3.73689	NOT
MR1	-0.254022	8.82903	-1.55132	0.12586	0.841701	-4.33866	NOT
BACH1	0.254022	8.87097	2.07758	0.0418503	0.841701	-3.81903	NOT
PPIC	-0.253967	11.0503	-1.51133	0.135728	0.841701	-4.37273	NOT
SAR1A	-0.253967	11.0953	-3.10073	0.00289155	0.822055	-2.48285	NOT
TAS2R19	0.25394	6.43403	1.66932	0.10004	0.841701	-4.23352	NOT
SVBP	-0.253913	8.13661	-1.93701	0.0572534	0.841701	-3.97034	NOT
TRIM8	-0.253913	7.18161	-2.49892	0.0150904	0.841701	-3.31555	NOT
SEMA6A	0.253859	7.8071	1.12599	0.26446	0.864948	-4.65902	NOT
TMEM184B	-0.253859	9.7529	-1.78788	0.0786289	0.841701	-4.12111	NOT
VPS35L	-0.253804	8.88419	-1.60034	0.114552	0.841701	-4.29581	NOT
EXOSC1	-0.253777	8.79484	-2.02495	0.0471367	0.841701	-3.87671	NOT
NLGN4Y	0.253696	7.37323	1.71921	0.0905114	0.841701	-4.18704	NOT
ZNF597	-0.253668	7.83242	-1.80891	0.0752609	0.841701	-4.10047	NOT
RTL8C	-0.253533	10.0906	-1.69211	0.09559	0.841701	-4.21243	NOT
WDR83OS	-0.253315	9.04081	-1.85146	0.0688153	0.841701	-4.05809	NOT
SLC2A3	0.253288	10.4235	0.851571	0.397694	0.902516	-4.81458	NOT
TAGLN2	-0.253234	8.97274	-2.07875	0.0417388	0.841701	-3.81773	NOT
SNAI2	0.253234	9.02726	0.873473	0.385739	0.898515	-4.80369	NOT
TCEAL1	-0.253207	8.92339	-2.00075	0.0497545	0.841701	-3.90282	NOT
NXPE3	0.253016	7.2771	1.983	0.0517523	0.841701	-3.9218	NOT
MEG3	0.252935	7.91516	1.58605	0.11776	0.841701	-4.30843	NOT
SNORD21	0.252853	6.84823	1.37944	0.172659	0.843529	-4.47938	NOT
NAPA	-0.252799	7.66306	-2.06032	0.0435244	0.841701	-3.83808	NOT
ILF2	-0.252772	11.3587	-1.87471	0.065493	0.841701	-4.03457	NOT
MSRB2	-0.252772	9.27871	-2.17606	0.0333275	0.841701	-3.70789	NOT
UBXN8	-0.252636	8.16194	-1.59439	0.115878	0.841701	-4.30108	NOT
GDA	-0.252418	6.5571	-0.690064	0.492701	0.921692	-4.88658	NOT
ATP10D	0.252364	8.58661	1.67082	0.0997439	0.841701	-4.23215	NOT
PRELID1	-0.252337	10.959	-1.9583	0.0546478	0.841701	-3.94799	NOT
CD36	0.252255	8.76903	0.685672	0.495448	0.923076	-4.88834	NOT
COPA	-0.252255	10.616	-2.2595	0.0273379	0.841701	-3.61052	NOT
CLDN20	0.252147	6.71145	2.13921	0.0363202	0.841701	-3.74996	NOT
THEMIS	0.252011	6.67323	0.935784	0.352975	0.892204	-4.77124	NOT
SRP54	-0.251984	10.2974	-1.77901	0.0800866	0.841701	-4.12975	NOT
COQ6	-0.251875	8.145	-2.39601	0.0195718	0.841701	-3.4451	NOT
ZNF506	-0.251875	8.53	-1.50816	0.136538	0.841701	-4.3754	NOT
LGALS1	-0.251766	11.0976	-1.01049	0.316147	0.880095	-4.72952	NOT
MRPL16	-0.25163	8.17581	-2.15491	0.0350178	0.841701	-3.73211	NOT
DEFB109B	0.25163	7.81419	1.61535	0.111258	0.841701	-4.28246	NOT
DDX41	-0.251603	9.31645	-2.1915	0.0321395	0.841701	-3.69009	NOT
P3H2	0.251603	8.00355	0.923895	0.359084	0.89302	-4.7776	NOT
TMEM53	-0.251576	7.3271	-2.09573	0.0401502	0.841701	-3.79886	NOT
RNF217	0.251495	8.15597	0.937857	0.351917	0.892204	-4.77013	NOT
REG1A	0.251467	5.94032	0.899037	0.372073	0.89491	-4.79064	NOT
SLC25A12	0.25144	8.30468	1.71702	0.0909128	0.841701	-4.1891	NOT
SHMT2	-0.251304	9.18855	-1.39796	0.167053	0.841701	-4.46494	NOT
ELMO1	-0.251277	9.24419	-1.39304	0.168527	0.841701	-4.46879	NOT
CHID1	-0.250978	8.60629	-1.84673	0.0695069	0.841701	-4.06283	NOT
EPHX1	-0.25087	8.87387	-0.978251	0.33171	0.885323	-4.7479	NOT
MTFR1L	-0.25087	8.14387	-2.51701	0.0144058	0.841701	-3.29235	NOT
TSR2	-0.250761	8.71145	-2.26002	0.0273038	0.841701	-3.60991	NOT
RPL13	-0.250761	10.3365	-1.84137	0.0702998	0.841701	-4.06821	NOT
LOC646903	0.250734	6.8629	2.14796	0.0355893	0.841701	-3.74003	NOT
PWAR6	0.250734	7.2929	0.753111	0.454203	0.915355	-4.86022	NOT
FNDC1	-0.250734	7.9871	-1.03205	0.306013	0.877289	-4.71691	NOT
NDUFS4	-0.250734	10.3021	-1.41472	0.162099	0.841701	-4.45172	NOT
TMEM40	0.250571	7.30403	1.85218	0.0687091	0.841701	-4.05736	NOT
ACP6	-0.250489	8.2429	-1.59602	0.115514	0.841701	-4.29964	NOT
LY6D	0.250489	8.3571	1.29492	0.200097	0.850623	-4.54304	NOT
STK19	-0.25038	7.44048	-3.44316	0.00102978	0.822055	-1.95979	NOT
XBP1	-0.250272	10.2181	-1.42303	0.159685	0.841701	-4.44511	NOT
GMNN	-0.250272	8.06306	-1.14383	0.257041	0.86281	-4.64749	NOT
LRRC8C	0.250245	8.59629	1.81716	0.0739731	0.841701	-4.09232	NOT
RRP15	-0.250163	10.4256	-1.52386	0.132573	0.841701	-4.36214	NOT
IL15	0.250054	6.46177	2.09954	0.0398015	0.841701	-3.79461	NOT
MGLL	-0.250054	8.05323	-2.15341	0.0351403	0.841701	-3.73382	NOT
YPEL3	-0.250027	7.97387	-2.14938	0.0354717	0.841701	-3.73841	NOT
SNORD95	0.25	8.60548	2.24236	0.0284844	0.841701	-3.63076	NOT
MRPS18C	-0.249946	9.05581	-1.69759	0.0945444	0.841701	-4.20733	NOT
RMDN2	-0.249946	7.75081	-1.51546	0.134683	0.841701	-4.36925	NOT
KAT5	-0.249891	7.7671	-2.43231	0.0178704	0.841701	-3.39986	NOT
SSNA1	-0.249837	7.60839	-1.86132	0.0673884	0.841701	-4.04814	NOT
DCP1A	-0.249837	8.60839	-2.7455	0.00787397	0.841701	-2.98916	NOT
AMIGO2	0.249728	8.23903	1.08568	0.281778	0.870507	-4.68445	NOT
ALOX5AP	0.249728	10.234	0.985765	0.328038	0.884985	-4.74367	NOT
PSMB3	-0.249728	10.801	-1.50087	0.138408	0.841701	-4.38151	NOT
BCL11A	0.249457	7.97758	1.06907	0.289136	0.871608	-4.69467	NOT
C1orf43	-0.249402	11.1987	-1.98784	0.0512013	0.841701	-3.91664	NOT
MRPL28	-0.249402	8.06371	-2.12883	0.0372043	0.841701	-3.76171	NOT
GLYATL2	0.24913	5.15984	0.874331	0.385276	0.898515	-4.80325	NOT
MYOCD	-0.249103	6.18081	-1.6511	0.10372	0.841701	-4.2502	NOT
QPRT	-0.249022	8.64774	-2.58183	0.0121777	0.841701	-3.20826	NOT
NABP2	-0.248995	9.82839	-2.13668	0.0365341	0.841701	-3.75283	NOT
VPS28	-0.248967	8.62903	-1.65874	0.102165	0.841701	-4.24323	NOT
LCN2	0.248913	9.10468	0.790875	0.431999	0.910058	-4.84336	NOT
PEPD	-0.248913	8.50532	-1.8092	0.0752157	0.841701	-4.10019	NOT
FLOT1	-0.248913	9.45532	-2.0964	0.0400889	0.841701	-3.79811	NOT
NDUFS8	-0.248859	8.59661	-2.00307	0.049498	0.841701	-3.90033	NOT
STAG2	0.248777	9.24645	1.68067	0.0978044	0.841701	-4.22306	NOT
CFAP44	0.248614	9.08258	1.13488	0.260747	0.864802	-4.6533	NOT
DEPTOR	-0.248587	8.20806	-1.31288	0.194008	0.850623	-4.52982	NOT
POLB	-0.24856	8.83871	-1.63687	0.106668	0.841701	-4.26311	NOT
MRPL37	-0.248397	9.40758	-1.74113	0.0865665	0.841701	-4.16623	NOT
KDM6A	-0.248288	8.29016	-1.96932	0.05334	0.841701	-3.93635	NOT
IFT80	0.248152	9.04161	1.33787	0.185771	0.847417	-4.51115	NOT
ERICH5	-0.248098	7.94468	-2.19397	0.0319529	0.841701	-3.68724	NOT
NDUFB7	-0.247989	9.29726	-1.66973	0.09996	0.841701	-4.23315	NOT
OR5E1P	0.247962	6.4721	1.35713	0.179606	0.845797	-4.49654	NOT
DRAP1	-0.247935	8.50355	-1.7527	0.0845432	0.841701	-4.15516	NOT
LCE1C	0.247799	7.42823	1.21829	0.227681	0.855079	-4.59753	NOT
ACO1	-0.247799	9.71677	-1.41831	0.161053	0.841701	-4.44887	NOT
COX7A1	-0.247772	9.03242	-1.26359	0.211054	0.851041	-4.56568	NOT
CORIN	0.247609	7.10371	1.38533	0.170862	0.84312	-4.47481	NOT
FBXL13	0.247554	5.77742	1.64752	0.104456	0.841701	-4.25346	NOT
SRGN	0.2475	10.6761	1.41317	0.162553	0.841701	-4.45295	NOT
SLC17A3	-0.247473	5.74452	-1.08098	0.283848	0.87056	-4.68736	NOT
SULF1	-0.247337	10.5277	-0.553254	0.582057	0.945767	-4.93601	NOT
SNRPB2	-0.24731	9.91339	-1.97232	0.052988	0.841701	-3.93316	NOT
DUSP6	-0.247255	7.69968	-1.27678	0.206388	0.851041	-4.55621	NOT
HYI	-0.247255	8.44468	-2.65107	0.0101469	0.841701	-3.11673	NOT
CR2	-0.247228	5.63032	-0.823367	0.413421	0.90609	-4.82821	NOT
SLC29A4	-0.247147	6.63226	-2.79572	0.00686525	0.841701	-2.92006	NOT
DNAJC15	-0.24712	9.7729	-1.26984	0.208836	0.851041	-4.56121	NOT
ZNF665	-0.247092	5.64355	-1.93641	0.0573289	0.841701	-3.97097	NOT
HAVCR2	0.247065	7.75581	1.30097	0.198031	0.850623	-4.5386	NOT
INTS13	0.247038	9.01016	1.68199	0.0975461	0.841701	-4.22183	NOT
PLEKHH2	0.246821	7.895	0.799263	0.427156	0.909214	-4.8395	NOT
RNASE10	0.246658	5.47613	1.43192	0.157134	0.841701	-4.438	NOT
TMTC1	0.24663	7.47048	0.985431	0.3282	0.884985	-4.74386	NOT
IL1B	0.24663	7.43548	1.26376	0.210996	0.851041	-4.56557	NOT
CCBE1	0.246522	6.5129	1.68088	0.0977637	0.841701	-4.22286	NOT
IGFBP7	-0.246522	10.1921	-1.49605	0.139658	0.841701	-4.38553	NOT
POLD4	-0.246413	9.59968	-1.88264	0.0643911	0.841701	-4.02649	NOT
ZNF528	-0.246332	7.61661	-1.20802	0.231578	0.856435	-4.60459	NOT
SNORD114-26	0.246277	5.9571	1.13097	0.262377	0.864901	-4.65582	NOT
ALG13	0.246277	8.6871	1.92205	0.0591466	0.841701	-3.98592	NOT
TMEM65	0.24625	8.10145	1.77273	0.0811323	0.841701	-4.13585	NOT
IVNS1ABP	0.246223	10.4558	1.32106	0.191282	0.850623	-4.52374	NOT
PSMB6	-0.246114	10.7268	-1.59676	0.115348	0.841701	-4.29898	NOT
LDHB	0.246087	12.3876	1.43402	0.156536	0.841701	-4.43632	NOT
SMG1	0.24606	9.69194	1.91064	0.0606265	0.841701	-3.99774	NOT
METAP1	0.24606	9.94694	1.58487	0.118027	0.841701	-4.30946	NOT
CHN1	0.245978	9.08	0.878223	0.383176	0.898515	-4.80129	NOT
FKBP7	-0.245951	8.59065	-1.6463	0.104707	0.841701	-4.25457	NOT
CTPS2	-0.245924	8.40629	-2.17255	0.0336033	0.841701	-3.71193	NOT
EPCAM	0.245924	12.1137	0.626876	0.533017	0.93488	-4.91074	NOT
FRZB	0.245788	8.63548	0.604849	0.547463	0.937788	-4.91862	NOT
UQCRH	-0.245734	9.53081	-1.69898	0.0942804	0.841701	-4.20603	NOT
LYPD6B	0.245408	7.35645	1.6376	0.106515	0.841701	-4.26245	NOT
CEP192	0.245353	8.65516	1.56071	0.123626	0.841701	-4.33054	NOT
NFKBIZ	0.245353	8.92516	1.33672	0.186145	0.847417	-4.51202	NOT
GASK1B	-0.245353	8.21484	-0.974313	0.333646	0.885712	-4.75011	NOT
CDK1	0.245326	6.89452	0.83408	0.407403	0.904336	-4.82308	NOT
ZSCAN16	-0.245217	7.08806	-1.63571	0.106911	0.841701	-4.26416	NOT
COA4	-0.245163	9.99935	-2.45071	0.0170599	0.841701	-3.37675	NOT
LENG1	-0.245136	8.135	-2.36297	0.0212445	0.841701	-3.48582	NOT
MAOB	-0.245136	7.405	-0.877362	0.38364	0.898515	-4.80172	NOT
RPP30	-0.245054	9.34694	-2.34301	0.0223161	0.841701	-3.51021	NOT
ATP8B4	0.245027	7.91242	1.33554	0.186527	0.847417	-4.5129	NOT
CXCL9	0.245	8.99677	0.52644	0.60044	0.94682	-4.94444	NOT
INPPL1	-0.245	8.05323	-3.27959	0.00169944	0.822055	-2.21355	NOT
VAMP8	-0.24481	12.3877	-2.32911	0.02309	0.841701	-3.5271	NOT
ZNF684	-0.244783	6.92839	-1.47567	0.145037	0.841701	-4.40243	NOT
RRP36	-0.244701	7.58532	-1.61726	0.110843	0.841701	-4.28074	NOT
FAM216B	-0.244701	5.49032	-0.704459	0.483756	0.920656	-4.88076	NOT
ZNF114	-0.244538	6.20419	-0.974176	0.333713	0.885712	-4.75018	NOT
MT1G	-0.244511	9.84484	-0.887162	0.378383	0.897484	-4.79674	NOT
ZNF750	0.244484	7.22952	0.784908	0.435464	0.911258	-4.84608	NOT
PIP5K1B	-0.244348	6.59371	-1.05817	0.29404	0.87358	-4.7013	NOT
DCC	0.244348	6.25629	2.03263	0.0463314	0.841701	-3.86837	NOT
GNAL	-0.244321	7.33435	-1.34922	0.18212	0.847417	-4.50257	NOT
GRHL3	0.244293	7.215	1.88411	0.0641889	0.841701	-4.02499	NOT
STYXL1	-0.244239	9.65629	-1.67209	0.0994911	0.841701	-4.23097	NOT
DOCK11	0.244076	8.80484	0.968888	0.336324	0.886658	-4.75313	NOT
PLXNB2	-0.243995	8.3571	-2.62665	0.010825	0.841701	-3.14921	NOT
RBMS2	-0.243967	8.88774	-1.52282	0.132834	0.841701	-4.36303	NOT
SCARNA9L	-0.243886	8.45968	-1.04534	0.299878	0.876233	-4.70901	NOT
TRAPPC2	-0.243859	6.59532	-2.95766	0.00436707	0.841701	-2.69155	NOT
ST8SIA6	-0.24375	5.9279	-0.770927	0.443646	0.913193	-4.85237	NOT
CHRNA9	-0.243641	5.79548	-0.970335	0.335609	0.886658	-4.75233	NOT
GOSR2	-0.243614	8.54113	-2.24146	0.0285455	0.841701	-3.63182	NOT
ZNF570	-0.243533	7.68306	-1.52506	0.132273	0.841701	-4.36112	NOT
DEPDC1B	0.243451	7.455	0.855407	0.395583	0.901147	-4.81269	NOT
HSPB1	-0.24337	8.85694	-1.64122	0.105759	0.841701	-4.25917	NOT
UFC1	-0.243315	11.4132	-2.20988	0.0307734	0.841701	-3.66877	NOT
UGP2	-0.243261	10.6745	-1.72801	0.0889098	0.841701	-4.17871	NOT
DDRGK1	-0.243234	9.90016	-1.82901	0.0721559	0.841701	-4.08056	NOT
SNORD116-29	0.243125	5.24726	2.00862	0.0488899	0.841701	-3.89436	NOT
NTN4	-0.243098	8.97839	-1.21545	0.228751	0.855086	-4.59948	NOT
CCDC96	-0.243016	6.34032	-2.50998	0.0146687	0.841701	-3.30139	NOT
RPS6KA5	0.242935	6.70274	1.18799	0.239321	0.859749	-4.61822	NOT
SPATS2L	-0.242908	10.6879	-1.61715	0.110868	0.841701	-4.28085	NOT
PLA1A	-0.242853	7.57919	-1.21209	0.230026	0.855889	-4.6018	NOT
EDNRA	0.242799	9.08952	0.845397	0.401104	0.903388	-4.8176	NOT
DLEU2L	0.242772	4.06387	1.45948	0.149425	0.841701	-4.41571	NOT
PDIA4	-0.242717	10.4024	-1.69452	0.0951302	0.841701	-4.2102	NOT
HTR1D	0.242636	7.62065	1.35106	0.181532	0.847417	-4.50117	NOT
CCN1	-0.242582	9.28065	-1.08093	0.283871	0.87056	-4.68739	NOT
SNORA33	0.242473	9.38677	1.43472	0.156338	0.841701	-4.43576	NOT
AQP5	-0.242391	7.94516	-2.122	0.0377962	0.841701	-3.76941	NOT
NFYB	-0.242364	9.66081	-1.77864	0.0801473	0.841701	-4.13011	NOT
CDK4	-0.242228	10.204	-1.98237	0.0518252	0.841701	-3.92248	NOT
NIF3L1	0.242228	4.02597	1.99467	0.0504315	0.841701	-3.90934	NOT
DYNLRB1	-0.242201	9.46968	-2.54673	0.013342	0.841701	-3.25399	NOT
MT1E	-0.242201	9.44468	-1.00468	0.318914	0.88087	-4.73288	NOT
RBBP9	-0.24212	6.90661	-1.88899	0.0635214	0.841701	-4.02001	NOT
TMEM131L	0.242092	8.71774	1.40082	0.1662	0.841701	-4.4627	NOT
PIP4K2C	-0.242011	8.33919	-1.82534	0.0727143	0.841701	-4.0842	NOT
LOC100134868	-0.241712	8.10129	-1.49556	0.139785	0.841701	-4.38594	NOT
COX6A1	-0.24163	11.4832	-1.82322	0.0730391	0.841701	-4.08631	NOT
ATF7IP2	-0.241576	8.02452	-1.10248	0.274466	0.868515	-4.67395	NOT
KRT2	0.241576	6.39048	1.17049	0.246234	0.859749	-4.62994	NOT
PRELP	-0.241549	8.22016	-1.00765	0.317498	0.880435	-4.73117	NOT
ICOS	0.241495	5.66855	1.40907	0.163757	0.841701	-4.45619	NOT
KPNA2	0.24144	10.0473	1.07426	0.286824	0.870873	-4.69149	NOT
ARHGAP29	-0.241141	8.58484	-1.02021	0.311548	0.878694	-4.72386	NOT
ACTR1A	-0.241114	7.94548	-1.77337	0.0810246	0.841701	-4.13522	NOT
PON2	-0.241005	10.0431	-1.49784	0.139192	0.841701	-4.38404	NOT
GLO1	-0.241005	9.93306	-1.7291	0.0887131	0.841701	-4.17768	NOT
BACE2	-0.240951	8.66935	-1.37537	0.173913	0.84477	-4.48253	NOT
DSG1	0.240951	5.80565	0.650494	0.517751	0.930898	-4.90198	NOT
PPIB	-0.240951	10.2394	-2.21554	0.0303633	0.841701	-3.66218	NOT
TIMM23B	0.240842	4.50806	1.9889	0.0510813	0.841701	-3.91551	NOT
CNOT8	-0.240842	9.44194	-1.8112	0.0749009	0.841701	-4.09821	NOT
PLEKHS1	-0.240815	7.13258	-0.555511	0.580523	0.9449	-4.93528	NOT
ABCC5	0.240815	7.75242	1.21974	0.227132	0.855079	-4.59652	NOT
ID3	-0.240815	7.33758	-1.96544	0.0537974	0.841701	-3.94045	NOT
ZNRF3-AS1	0.240788	7.25177	1.81724	0.0739607	0.841701	-4.09224	NOT
GNRH1	0.240788	7.17677	2.49456	0.0152596	0.841701	-3.32112	NOT
MLLT3	-0.240679	8.00581	-0.999105	0.321585	0.881507	-4.73608	NOT
SCARNA8	0.240652	6.81355	1.67433	0.099048	0.841701	-4.22891	NOT
ATP10B	0.240571	6.72161	1.44176	0.154346	0.841701	-4.43008	NOT
AUTS2	-0.240516	7.73468	-1.55234	0.125614	0.841701	-4.33778	NOT
PDK1	0.240272	9.35452	1.14805	0.255309	0.862325	-4.64474	NOT
TLR4	0.240245	8.73387	1.13831	0.259325	0.864429	-4.65108	NOT
DERL2	-0.240136	9.42371	-2.5259	0.0140798	0.841701	-3.28091	NOT
ECHS1	-0.239973	9.37258	-1.46862	0.146938	0.841701	-4.40824	NOT
CYBRD1	-0.239918	9.55887	-0.976475	0.332583	0.885323	-4.7489	NOT
HOXA7	-0.239837	7.85581	-1.87123	0.0659822	0.841701	-4.03811	NOT
QRFPR	0.239783	5.7079	1.70806	0.092574	0.841701	-4.19753	NOT
STAP1	-0.239755	7.08774	-0.666799	0.507348	0.928055	-4.89574	NOT
MIR33A	-0.239674	5.87468	-1.71423	0.091427	0.841701	-4.19173	NOT
C11orf54	-0.239592	10.1166	-1.30233	0.19757	0.850623	-4.53761	NOT
CCN2	-0.239565	9.62726	-1.60809	0.112841	0.841701	-4.28893	NOT
TENM2	0.239511	6.84645	1.27298	0.207726	0.851041	-4.55895	NOT
AMPD1	0.239321	5.93694	1.30863	0.195437	0.850623	-4.53296	NOT
COL4A5	0.239266	6.94065	1.82262	0.0731311	0.841701	-4.08691	NOT
PLA2G7	0.239239	9.005	1.02648	0.308612	0.877437	-4.72019	NOT
RIMBP3	-0.239239	6.245	-1.65509	0.102905	0.841701	-4.24657	NOT
ACSS3	-0.239185	7.90629	-0.799584	0.426971	0.909214	-4.83936	NOT
RPS27L	-0.239103	9.08823	-1.94764	0.0559395	0.841701	-3.95921	NOT
[truncated: 16,823 more rows]
