# Supplementary material for: Bioinformatics-Based Identification of HDAC Inhibitors as Potential Drugs to Target EGFR Wild-Type Non-Small-Cell Lung Cancer
Source: Front Oncol. 2021 Mar 8;11:620154. doi: 10.3389/fonc.2021.620154 (PMC7982742; doi:10.3389/fonc.2021.620154)
Supplement: Supplementary file 13 [file Table_12.xlsx]

## Sheet: Drug
Table_S12 Drugs predicted by Connectivity Map
Rank	Score	Type	ID	Name	Description
8552	-98.94	cp	BRD-K34154330	tracazolate	GABA receptor modulator
8530	-95.3	cp	BRD-K54330070	SB-202190	p38 MAPK inhibitor
8528	-95.14	cp	BRD-K56343971	vemurafenib	RAF inhibitor
8525	-94.88	cp	BRD-K12867552	THM-I-94	HDAC inhibitor
8524	-94.76	cp	BRD-K68202742	trichostatin-a	HDAC inhibitor
8520	-94.58	cp	BRD-K52522949	NCH-51	HDAC inhibitor
8516	-93.9	cp	BRD-K69840642	ISOX	HDAC inhibitor
8515	-93.89	cp	BRD-K46056750	AZD-7762	CHK inhibitor
8513	-93.84	cp	BRD-K12502280	TG-101348	FLT3 inhibitor
8512	-93.81	cp	BRD-U82589721	HG-5-113-01	Protein kinase inhibitor
8510	-93.62	cp	BRD-K81418486	vorinostat	HDAC inhibitor
8509	-93.59	cp	BRD-K11558771	droxinostat	HDAC inhibitor
8506	-93.16	cp	BRD-K01253243	SB-590885	RAF inhibitor
8504	-93.09	cp	BRD-K49328571	dasatinib	BCR-ABL kinase inhibitor
8500	-92.74	cp	BRD-K22503835	scriptaid	HDAC inhibitor
8499	-92.61	cp	BRD-A39646320	HC-toxin	HDAC inhibitor
8497	-92.39	cp	BRD-K20285085	fostamatinib	SYK inhibitor
8496	-92.11	cp	BRD-K67566344	KU-0063794	MTOR inhibitor
8491	-91.53	cp	BRD-K51575138	TPCA-1	IKK inhibitor
8490	-91.21	cp	BRD-K94176593	TWS-119	Glycogen synthase kinase inhibitor
8484	-90.68	cp	BRD-K36740062	GSK-1070916	Aurora kinase inhibitor
8482	-90.64	cp	BRD-K11663430	pyroxamide	HDAC inhibitor
8478	-90.41	cp	BRD-K97365803	PI-828	PI3K inhibitor
8475	-90.13	cp	BRD-K95785537	PP-2	SRC inhibitor
8471	-89.71	cp	BRD-K06750613	GSK-1059615	PI3K inhibitor
8465	-89.07	cp	BRD-K16485616	mocetinostat	HDAC inhibitor
8461	-88.81	cp	BRD-K47598052	PP-1	SRC inhibitor
8460	-88.62	cp	BRD-K79090631	CGP-60474	CDK inhibitor
8458	-88.46	cp	BRD-K17743125	belinostat	HDAC inhibitor
8454	-88	cp	BRD-A94543220	bifonazole	Sterol demethylase inhibitor
8450	-87.37	cp	BRD-K64857848	XMD-885	Leucine rich repeat kinase inhibitor
8445	-86.11	cp	BRD-K63641886	cefuroxime	Bacterial cell wall synthesis inhibitor
8440	-85.79	cp	BRD-K63165456	norcyclobenzaprine	Adrenergic receptor agonist
8436	-85.16	cp	BRD-U25771771	WZ-4-145	EGFR inhibitor
8435	-85.12	cp	BRD-K99818283	PIK-90	PI3K inhibitor
8430	-84.69	cp	BRD-K42500029	CGP-57380	MAP kinase inhibitor
8428	-84.66	cp	BRD-K77286328	reversine	Aurora kinase inhibitor
8427	-84.61	cp	BRD-K23192422	lestaurtinib	FLT3 inhibitor
8425	-84.57	cp	BRD-K50836978	purvalanol-a	CDK inhibitor
8424	-84.39	cp	BRD-A49225603	alimemazine	Histamine receptor agonist
8422	-84.23	cp	BRD-K83289131	CAY-10618	NAMPT inhibitor
8410	-82.4	cp	BRD-K55748775	SCH-28080	ATPase inhibitor
8409	-82.29	cp	BRD-K69932463	AZD-8055	MTOR inhibitor
8408	-81.96	cp	BRD-K50168500	canertinib	EGFR inhibitor
8402	-81.03	cp	BRD-A54596827	solifenacin	Acetylcholine receptor antagonist
8400	-80.9	cp	BRD-A34208323	VU-0404997-2	Glutamate receptor modulator
8391	-79.87	cp	BRD-K68065987	MK-2206	AKT inhibitor
8383	-79.63	cp	BRD-K48735772	PD-158780	EGFR inhibitor
8382	-79.56	cp	BRD-A55946879	BW-B70C	Lipoxygenase inhibitor
8380	-79.42	cp	BRD-U37049823	HG-6-64-01	RAF inhibitor
8379	-79.41	cp	BRD-K09499853	KU-0060648	DNA dependent protein kinase inhibitor
8378	-79.19	cp	BRD-K68336408	tyrphostin-AG-1478	EGFR inhibitor
8374	-78.88	cp	BRD-K12244279	MEK1-2-inhibitor	MEK inhibitor
8373	-78.77	cp	BRD-K65503129	HSP90-inhibitor	HSP inhibitor
8368	-77.96	cp	BRD-K64606589	apicidin	HDAC inhibitor
8360	-77.27	cp	BRD-A29731977	17-hydroxyprogesterone-caproate	progesterone receptor agonist
8357	-76.88	cp	BRD-K41895714	AS-605240	PI3K inhibitor
8355	-76.64	cp	BRD-K96740444	itopride	Dopamine receptor antagonist
8351	-76.24	cp	BRD-K77008974	WYE-354	MTOR inhibitor
8350	-76.17	cp	BRD-K12994359	valdecoxib	Cyclooxygenase inhibitor
8334	-74.52	cp	BRD-A76093993	cromakalim	Potassium channel activator
8333	-74.4	cp	BRD-A19248578	latrunculin-b	Actin polymerization inhibitor
8330	-74.2	cp	BRD-K57080016	selumetinib	MEK inhibitor
8326	-73.82	cp	BRD-K74236984	UNC-0321	Histone lysine methyltransferase inhibitor
8323	-73.68	cp	BRD-K13049116	BMS-754807	IGF-1 inhibitor
8321	-73.42	cp	BRD-K48935217	epothilone	Microtubule inhibitor
8316	-72.93	cp	BRD-A18497530	5-iodotubercidin	Adenosine kinase inhibitor
8312	-72.25	cp	BRD-K18787491	U-0126	MEK inhibitor
8303	-71.06	cp	BRD-K74761218	WT-171	HDAC inhibitor
8298	-70.79	cp	BRD-K47983010	BX-795	IKK inhibitor
8296	-70.69	cp	BRD-K34581968	BMS-536924	IGF-1 inhibitor
8294	-70.56	cp	BRD-K15592317	CP466722	ATM kinase inhibitor
8288	-69.95	cp	BRD-A32349859	methyl-angolensate	Apoptosis inhibitor
8286	-69.89	cp	BRD-U73238814	QL-XI-92	DDR1 inhibitor
8287	-69.89	cp	BRD-K09668667	benzo(a)pyrene	Carcinogen
8284	-69.85	cp	BRD-K21971034	OM-137	Aurora kinase inhibitor
8281	-69.66	cp	BRD-K87909389	alvocidib	CDK inhibitor
8272	-68.62	cp	BRD-A20239487	atenolol	Adrenergic receptor antagonist
8256	-66.87	cp	BRD-A20126139	medrysone	Glucocorticoid receptor agonist
8251	-66.62	cp	BRD-U08759356	EI-346-erlotinib-analog	EGFR inhibitor
8243	-65.63	cp	BRD-K97509413	coumestrol	Estrogen receptor agonist
8240	-65.47	cp	BRD-K74733595	APHA-compound-8	HDAC inhibitor
8236	-65.25	cp	BRD-K59419204	AM-281	Cannabinoid receptor antagonist
8235	-65.21	cp	BRD-K41859756	NVP-AUY922	HSP inhibitor
8229	-64.74	cp	BRD-K40175214	torin-1	MTOR inhibitor
8215	-63.16	cp	BRD-K66175015	afatinib	EGFR inhibitor
8213	-63.03	cp	BRD-K15916496	clotrimazole	Cytochrome P450 inhibitor
8203	-62.55	cp	BRD-K00312224	PPT	Estrogen receptor agonist
8202	-62.27	cp	BRD-K62792802	LY-83583	Guanylyl cyclase inhibitor
8198	-61.88	cp	BRD-A64227845	SKF-77434	Dopamine receptor agonist
8197	-61.86	cp	BRD-K53959060	indirubin	CDK inhibitor
8194	-61.74	cp	BRD-K38615104	A-443644	AKT inhibitor
8192	-61.55	cp	BRD-K06593056	LE-135	Retinoid receptor agonist
8190	-61.48	cp	BRD-U51951544	ZG-10	JNK inhibitor
8184	-60.68	cp	BRD-K59058766	chlorprothixene	Dopamine receptor antagonist
8183	-60.65	cp	BRD-K56957086	dacinostat	HDAC inhibitor
8181	-60.49	cp	BRD-K01436366	XMD-1150	Leucine rich repeat kinase inhibitor
8180	-60.48	cp	BRD-K59369769	tozasertib	Aurora kinase inhibitor
8177	-60.11	cp	BRD-K33226500	indinavir	HIV protease inhibitor
8175	-59.96	cp	BRD-K41903098	diphenoxylate	Opioid receptor agonist
8172	-59.62	cp	BRD-K49865102	PD-0325901	MEK inhibitor
8169	-59.42	cp	BRD-K49810818	sorafenib	FLT3 inhibitor
8168	-59.29	cp	BRD-K00337317	NU-7441	DNA dependent protein kinase inhibitor
8162	-58.77	cp	BRD-K88677950	PD-198306	MAP kinase inhibitor
8158	-58.39	cp	BRD-K34415467	trimethobenzamide	Histamine receptor antagonist
8157	-58.36	cp	BRD-K07403598	CAY-10470	NFkB pathway inhibitor
8155	-58.15	cp	BRD-K56558538	ambroxol	Sodium channel blocker
8151	-58.04	cp	BRD-K80778372	RO-19-4605	GABA benzodiazepine site receptor inverse agonist
8149	-57.99	cp	BRD-K26573499	DMAB-anabaseine	Adrenergic receptor agonist
8148	-57.97	cp	BRD-A71009679	KUC103420N	-666
8146	-57.78	cp	BRD-K83972459	JWE-035	Aurora kinase inhibitor
8140	-57.09	cp	BRD-A55756846	H-7	PKA inhibitor
8137	-56.69	cp	BRD-A45889380	mepacrine	Cytokine production inhibitor
8124	-55.61	cp	BRD-K35573744	erbstatin-analog	EGFR inhibitor
8123	-55.58	cp	BRD-K96037667	norethindrone	Progesterone receptor agonist
8118	-55.39	cp	BRD-A06390036	hydroquinidine	Antiarrhythmic
8107	-54.98	cp	BRD-A14798026	mestranol	Estrogen receptor agonist
8105	-54.93	cp	BRD-A16311756	profenamine	Butyrylcholinesterase inhibitor
8104	-54.92	cp	BRD-K41337261	ZM-306416	ABL inhibitor
8100	-54.67	cp	BRD-K89014967	AS-703026	MEK inhibitor
8099	-54.65	cp	BRD-A72483914	spiroxatrine	Serotonin receptor antagonist
8097	-54.51	cp	BRD-K82484965	carmoxirole	Dopamine receptor agonist
8096	-54.4	cp	BRD-A75455249	kavain	Calcium channel modulator
8094	-54.21	cp	BRD-A11678676	wortmannin	PI3K inhibitor
8082	-53.35	cp	BRD-A74980173	gatifloxacin	Bacterial DNA gyrase inhibitor
8079	-52.98	cp	BRD-K14618467	IKK-16	IKK inhibitor
8074	-52.77	cp	BRD-K92870997	pterostilbene	Cyclooxygenase inhibitor
8060	-52.06	cp	BRD-K64052750	gefitinib	EGFR inhibitor
8056	-51.75	cp	BRD-K04976539	aminogenistein	SRC inhibitor
8053	-51.54	cp	BRD-K53414658	tivozanib	VEGFR inhibitor
8051	-51.32	cp	BRD-K98493452	honokiol	AKT inhibitor
8048	-50.79	cp	BRD-K55301415	abiraterone	17,20 lyase inhibitor
8045	-50.68	cp	BRD-A80638690	floxuridine	DNA synthesis inhibitor
8041	-50.65	cp	BRD-K13810148	givinostat	HDAC inhibitor
8030	-49.9	cp	BRD-K70914287	BIBX-1382	EGFR inhibitor
8029	-49.81	cp	BRD-K64890080	BI-2536	PLK inhibitor
8026	-49.74	cp	BRD-K30990140	FR-122047	Cyclooxygenase inhibitor
8027	-49.74	cp	BRD-K07762753	aminopurvalanol-a	Tyrosine kinase inhibitor
8021	-49.48	cp	BRD-K50128260	sildenafil	Phosphodiesterase inhibitor
8020	-49.45	cp	BRD-K19220233	JNK-9L	JNK inhibitor
8017	-49.35	cp	BRD-M16762496	PIK-75	DNA protein kinase inhibitor
8016	-49.34	cp	BRD-K16621777	enobosarm	Androgen receptor modulator
8008	-48.75	cp	BRD-K08206212	entecavir	Reverse transcriptase inhibitor
8004	-48.58	cp	BRD-K62289640	lylamine	Cannabinoid receptor agonist
8002	-48.32	cp	BRD-A56675431	altizide	Thiazide diuretic
8001	-48.29	cp	BRD-K52911425	GDC-0941	PI3K inhibitor
7997	-48.16	cp	BRD-K59522102	piperine	Monoamine oxidase inhibitor
7996	-48.08	cp	BRD-A17065207	brefeldin-a	Protein synthesis inhibitor
7992	-47.82	cp	BRD-A47706533	L-BSO	Glutathione transferase inhibitor
7987	-47.53	cp	BRD-A28856712	tetryzoline	Adrenergic receptor agonist
7985	-47.38	cp	BRD-K18905250	ST-91	Adrenergic receptor agonist
7981	-47.26	cp	BRD-A61392169	eliprodil	Glutamate receptor antagonist
7975	-47	cp	BRD-K65285700	BRD-K65285700	Cannabinoid receptor agonist
7974	-46.98	cp	BRD-K74212935	ergocryptine	Dopamine agonist
7966	-46.56	cp	BRD-K05464208	JX-401	p38 MAPK inhibitor
7964	-46.24	cp	BRD-A55815733	phylloquinone	Vitamin K
7958	-45.93	cp	BRD-K59469039	AG-879	Angiogenesis inhibitor
7955	-45.81	cp	BRD-K63089472	farnesylthioacetic-acid	Inhibitor of methyl esterification of farnesylated proteins
7950	-45.53	cp	BRD-K78122587	NNC-55-0396	T-type calcium channel blocker
7949	-45.45	cp	BRD-K04548931	pidorubicine	Topoisomerase inhibitor
7947	-45.39	cp	BRD-K83636919	entacapone	Catechol O methyltransferase inhibitor
7938	-44.93	cp	BRD-K99545815	PF-562271	Focal adhesion kinase inhibitor
7936	-44.88	cp	BRD-K43796186	benzyl-quinazolin-4-yl-amine	EGFR inhibitor
7932	-44.82	cp	BRD-A25576662	streptozotocin	DNA alkylating agent
7929	-44.68	cp	BRD-K29950728	clomifene	Estrogen receptor antagonist
7927	-44.56	cp	BRD-A78322124	dobutamine	Adrenergic receptor agonist
7925	-44.5	cp	BRD-A47513740	calyculin	Protein phosphatase inhibitor
7915	-43.84	cp	BRD-K68095457	palmitoylethanolamide	Cannabinoid receptor agonist
7914	-43.78	cp	BRD-K87158025	benzamil	Sodium channel blocker
7911	-43.64	cp	BRD-K53545112	CNQX	Glutamate receptor antagonist
7909	-43.63	cp	BRD-U44700465	HG-5-88-01	Protein kinase inhibitor
7910	-43.63	cp	BRD-K10016611	pyridine-2-aldoxime	Acetylcholinesterase inhibitor
7905	-43.43	cp	BRD-K69032158	diprotin-a	Dipeptidyl peptidase inhibitor
7903	-43.29	cp	BRD-K32906660	bis-tyrphostin	EGFR inhibitor
7900	-43.15	cp	BRD-A73859745	glycodeoxycholic-acid	Apoptosis stimulant
7899	-43.09	cp	BRD-K02130563	panobinostat	HDAC inhibitor
7893	-42.75	cp	BRD-K12260308	xanthoxyline	Antifungal
7890	-42.52	cp	BRD-K23369905	oxiconazole	Bacterial cell wall synthesis inhibitor
7883	-41.86	cp	BRD-A81402010	KU-C103443N	CDC inhibitor
7881	-41.84	cp	BRD-K56509348	BMS-182874	Endothelin receptor antagonist
7877	-41.4	cp	BRD-K15616905	CCCP	Mitochondrial oxidative phosphorylation uncoupler
7874	-41.35	cp	BRD-K35128472	2-aminopurine	Serine/threonine kinase inhibitor
7856	-40.17	cp	BRD-K11911061	GR-127935	Serotonin receptor antagonist
7853	-40.07	cp	BRD-K61269089	daphnetin	Protein kinase inhibitor
7842	-39.46	cp	BRD-K69837166	trap-101	Nociceptin/orphanin FQ (NOP) receptor antagonist
7841	-39.38	cp	BRD-A65282128	cefazolin	Bacterial cell wall synthesis inhibitor
7836	-39.02	cp	BRD-K67352070	TC-2559	Acetylcholine receptor agonist
7831	-38.81	cp	BRD-K89152108	liothyronine	Thyroid hormone stimulant
7828	-38.66	cp	BRD-K52850071	JAK3-Inhibitor-II	JAK inhibitor
7827	-38.58	cp	BRD-K95901403	XL-147	PI3K inhibitor
7822	-38.33	cp	BRD-A68589262	troxipide	Glucosamine synthetase stimulant
7807	-37.43	cp	BRD-K48722258	dilazep	Adenosine reuptake inhibitor
7809	-37.43	cp	BRD-K93176058	AC-55649	Retinoid receptor agonist
7804	-37.3	cp	BRD-K00532621	midazolam	Benzodiazepine receptor agonist
7803	-37.28	cp	BRD-A39268308	epibatidine	Acetylcholine receptor agonist
7787	-36.56	cp	BRD-K25741894	skimmianine	Acetylcholinesterase inhibitor
7785	-36.47	cp	BRD-K77908580	entinostat	HDAC inhibitor
7784	-36.43	cp	BRD-K15519488	CS-110266	Dopamine receptor agonist
7782	-36.36	cp	BRD-A60245366	AS-601245	JNK inhibitor
7780	-36.29	cp	BRD-K47659338	EMD-386088	Serotonin receptor agonist
7777	-35.97	cp	BRD-A02333338	cyclopamine	Smoothened receptor antagonist
7769	-35.4	cp	BRD-K88551539	CAY-10585	HIF modulator
7764	-35.22	cp	BRD-K78373679	RO-3306	CDK inhibitor
7762	-35.21	cp	BRD-K18036262	L-168049	Glucagon receptor antagonist
7748	-34.65	cp	BRD-K58299615	RO-90-7501	Beta amyloid inhibitor
7747	-34.59	cp	BRD-K62056274	quipazine	Serotonin receptor agonist
7740	-34.23	cp	BRD-K15563106	phloretin	Sodium/glucose cotransporter inhibitor
7737	-34.09	cp	BRD-A07824748	flavanone	11-beta-HSD1 inhibitor
7731	-33.79	cp	BRD-K83794624	pirarubicin	Topoisomerase inhibitor
7728	-33.69	cp	BRD-K66707493	lawsone	Coloring agent
7723	-33.49	cp	BRD-K39746403	erythromycin	NFkB pathway inhibitor
7721	-33.38	cp	BRD-K10466330	AVA	Nucleophosmin inhibitor
7720	-33.35	cp	BRD-K50384076	7,4'-dihydroxyflavone	Opioid receptor antagonist
7719	-33.33	cp	BRD-A96882008	L-732138	Tachykinin antagonist
7715	-33.24	cp	BRD-K09485525	GANT-61	GLI antagonist
7710	-32.83	cp	BRD-K09537769	NU-7026	DNA dependent protein kinase inhibitor
7705	-32.61	cp	BRD-K62374253	rufloxacin	Bacterial DNA gyrase inhibitor
7703	-32.41	cp	BRD-K66615216	moxifloxacin	Bacterial DNA gyrase inhibitor
7700	-32.33	cp	BRD-K09991945	GSK-3-inhibitor-II	PKC inhibitor
7688	-31.55	cp	BRD-K71003802	hippeastrine	Plant alkaloid
7683	-31.13	cp	BRD-A26711594	nicardipine	Calcium channel blocker
7681	-31.08	cp	BRD-K41143549	BRD-K41143549	Glutamate receptor antagonist
7680	-31.03	cp	BRD-K15842202	eudesmic-acid	-666
7675	-30.74	cp	BRD-A08003242	rhodomyrtoxin-b	sodium fluorescein uptake inhibitor
7674	-30.71	cp	BRD-K06543683	bisindolylmaleimide-ix	CDK inhibitor
7671	-30.58	cp	BRD-A41555725	chlortetracycline	Protein synthesis inhibitor
7669	-30.55	cp	BRD-K73397362	purmorphamine	Smoothened receptor agonist
7668	-30.46	cp	BRD-K32292990	CGP-53353	EGFR inhibitor
7665	-30.39	cp	BRD-K17378184	prestwick-559	Dopamine receptor agonist
7664	-30.36	cp	BRD-K22828899	TUL-XXI039	Serine/threonine kinase inhibitor
7662	-30.32	cp	BRD-K95921201	reserpine	Vesicular monoamine transporter inhibitor
7660	-30.24	cp	BRD-K63504947	semaxanib	VEGFR inhibitor
7659	-30.2	cp	BRD-K36529613	PU-H71	HSP inhibitor
7658	-30.14	cp	BRD-K86204871	terconazole	Sterol demethylase inhibitor
7656	-30.12	cp	BRD-K93332168	isocarboxazid	Monoamine oxidase inhibitor
7650	-29.93	cp	BRD-K26664453	cytochalasin-b	Microtubule inhibitor
7641	-29.47	cp	BRD-K92138166	mammea-a	other antibiotic
7640	-29.46	cp	BRD-K56001384	antimycin-a	ATP synthase inhibitor
7638	-29.42	cp	BRD-A02713983	dihydrodeoxygedunin	Growth factor receptor activator
7635	-29.22	cp	BRD-K47192521	icosapent	Platelet aggregation inhibitor
7631	-29.06	cp	BRD-K45988865	tetramethylsilane	Internal standard for NMR spectroscopy
7627	-28.91	cp	BRD-K51541829	RO-25-6981	Ionotropic glutamate receptor antagonist
7626	-28.87	cp	BRD-K63068307	ZSTK-474	PI3K inhibitor
7624	-28.81	cp	BRD-A55369275	CGP-54626	GABA receptor antagonist
7621	-28.74	cp	BRD-K50387473	XMD-892	MAP kinase inhibitor
7619	-28.66	cp	BRD-A43974575	tranylcypromine	Monoamine oxidase inhibitor
7615	-28.52	cp	BRD-K57304726	PRE-084	Sigma receptor agonist
7609	-28.36	cp	BRD-A80960055	celastrol	Anti-inflammatory
7596	-27.97	cp	BRD-K42452249	EO-1428	p38 MAPK inhibitor
7593	-27.7	cp	BRD-K18059238	gamma-linolenic-acid	Cyclooxygenase inhibitor
7588	-27.48	cp	BRD-K63516691	T-0156	Phosphodiesterase inhibitor
7587	-27.45	cp	BRD-K13646352	midostaurin	FLT3 inhibitor
7586	-27.43	cp	BRD-K45068323	W-13	Calmodulin antagonist
7585	-27.42	cp	BRD-K11853856	PJ-34	PARP inhibitor
7579	-27.15	cp	BRD-A73909368	dactinomycin	RNA polymerase inhibitor
7577	-26.96	cp	BRD-K21450440	benzthiazide	Carbonic anhydrase inhibitor
7575	-26.9	cp	BRD-A17411484	carprofen	Cyclooxygenase inhibitor
7574	-26.89	cp	BRD-K10065684	dantron	Laxative
7572	-26.84	cp	BRD-K67506692	tyrphostin-AG-126	ERK1 and ERK2 phosphorylation inhibitor
7571	-26.82	cp	BRD-K99107520	felbamate	Glutamate receptor antagonist
7562	-26.39	cp	BRD-K49294207	BIBU-1361	EGFR inhibitor
7560	-26.36	cp	BRD-K59273480	propentofylline	Adenosine reuptake inhibitor
7554	-26.25	cp	BRD-K76908866	CP-724714	EGFR inhibitor
7544	-25.93	cp	BRD-K68997413	PF-3845	FAAH inhibitor
7536	-25.78	cp	BRD-K43764301	dexketoprofen	Cyclooxygenase inhibitor
7532	-25.53	cp	BRD-K05653692	DL-PDMP	Glucosyltransferase inhibitor
7531	-25.51	cp	BRD-K63606607	bufalin	ATPase inhibitor
7530	-25.35	cp	BRD-K64517075	heliomycin	ATP synthase inhibitor
7529	-25.34	cp	BRD-A31801025	formestane	Aromatase inhibitor
7526	-25.13	cp	BRD-K99964838	bosutinib	ABL inhibitor
7521	-24.94	cp	BRD-A50157456	terbutaline	Adrenergic receptor agonist
7517	-24.84	cp	BRD-K63533170	AM-630	Cannabinoid receptor antagonist
7516	-24.8	cp	BRD-A70449690	forskolin	Adenylyl cyclase activator
7511	-24.62	cp	BRD-A78377521	monastrol	Kinesin-like spindle protein inhibitor
7508	-24.55	cp	BRD-K18618618	cimetidine	Histamine receptor antagonist
7507	-24.52	cp	BRD-K81272440	dantrolene	Calcium channel blocker
7504	-24.45	cp	BRD-K93658967	aloisine	CDK inhibitor
7502	-24.4	cp	BRD-K91733562	secoisolariciresinol	Antioxidant
7501	-24.39	cp	BRD-K63150726	JTE-907	Cannabinoid receptor inverse agonist
7500	-24.35	cp	BRD-A22707317	SB-205384	GABA receptor modulator
7493	-24.14	cp	BRD-K76304753	phenazopyridine	Local anesthetic
7489	-24.06	cp	BRD-K87226815	cycloserine	Bacterial cell wall synthesis inhibitor
7487	-24.02	cp	BRD-A04668240	CGP-52432	GABA receptor antagonist
7482	-23.91	cp	BRD-A09925278	etilefrine	Adrenergic receptor agonist
7479	-23.84	cp	BRD-K01567962	pyrazolanthrone	JNK inhibitor
7478	-23.83	cp	BRD-K30197592	5-methoxytryptamine	Serotonin receptor agonist
7475	-23.72	cp	BRD-K68402494	ML-9	Myosin light chain kinase inhibitor
7472	-23.64	cp	BRD-K38055836	etamivan	Respiratory stimulant
7465	-23.48	cp	BRD-K43389675	daunorubicin	RNA synthesis inhibitor
7459	-23.25	cp	BRD-K64746805	MBCQ	Phosphodiesterase inhibitor
7455	-23.11	cp	BRD-A31159102	fluoxetine	Selective serotonin reuptake inhibitor (SSRI)
7453	-23.02	cp	BRD-K92492521	LY-255283	Leukotriene receptor antagonist
7447	-22.86	cp	BRD-K11373525	ZD-7155	Angiotensin receptor antagonist
7446	-22.84	cp	BRD-K91601245	mercaptopurine	Immunosuppressant
7444	-22.82	cp	BRD-K12357156	AG-490	EGFR inhibitor
7443	-22.7	cp	BRD-A49906757	scopolamine	Acetylcholine receptor antagonist
7441	-22.41	cp	BRD-K18518344	digitoxigenin	ATPase inhibitor
7439	-22.4	cp	BRD-K76568384	PHTPP	Estrogen receptor antagonist
7432	-22.2	cp	BRD-K59037100	oxybenzone	Lipase inhibitor
7430	-22.16	cp	BRD-K95885906	quercetagetin	PIM inhibitor
7428	-22.04	cp	BRD-A92826379	lupanine	Sodium channel blocker
7427	-21.97	cp	BRD-K97764662	PD-173074	FGFR inhibitor
7420	-21.73	cp	BRD-K36009368	NNC-63-0532	Opioid receptor agonist
7416	-21.57	cp	BRD-K62363391	dapsone	Bacterial antifolate
7406	-21.34	cp	BRD-K31471398	dihydrexidine	Dopamine receptor agonist
7405	-21.29	cp	BRD-K99696746	fatostatin	SREBP inhibitor
7402	-21.27	cp	BRD-K26548821	quinpirole	Dopamine receptor agonist
7400	-21.11	cp	BRD-K90789829	nefazodone	Adrenergic inhibitor
7395	-20.99	cp	BRD-K22878149	SB-205607	Delta 1 opioid receptor agonist
7393	-20.85	cp	BRD-K50140147	NVP-TAE684	ALK inhibitor
7392	-20.82	cp	BRD-K19540840	saracatinib	SRC inhibitor
7390	-20.78	cp	BRD-A30437061	camptothecin	Topoisomerase inhibitor
7384	-20.54	cp	BRD-K60060639	methyllidocaine	antiarrhythmic medication
7382	-20.5	cp	BRD-K05104363	PD-184352	MEK inhibitor
7377	-20.4	cp	BRD-K72029282	probucol	Atherogenesis inhibitor
7374	-20.25	cp	BRD-A58157837	butabindide	Tripeptidyl peptidase inhibitor
7372	-20.23	cp	BRD-K68341547	W-9	Calmodulin antagonist
7373	-20.23	cp	BRD-K68756823	FR-180204	-666
7367	-20.06	cp	BRD-K62810658	PD-98059	MEK inhibitor
7362	-19.89	cp	BRD-A25569250	KI-16425	Lysophosphatidic acid receptor antagonist
7360	-19.84	cp	BRD-A36074203	remacemide	Glutamate receptor antagonist
7357	-19.75	cp	BRD-K50135270	GBR-12935	Dopamine uptake inhibitor
7354	-19.6	cp	BRD-A43150328	penicillic-acid	other antibiotic
7352	-19.53	cp	BRD-A19633847	perhexiline	Carnitine palmitoyltransferase inhibitor
7351	-19.5	cp	BRD-K23204545	busulfan	DNA inhibitor
7350	-19.49	cp	BRD-A99177642	deltaline	Acetylcholine receptor antagonist
7347	-19.42	cp	BRD-K39944607	ochratoxin-a	Phenylalanyl tRNA synthetase inhibitor
7343	-19.37	cp	BRD-K09471561	levofloxacin	Bacterial DNA gyrase inhibitor
7340	-19.28	cp	BRD-K96084870	DMBI	PDGFR receptor inhibitor
7339	-19.26	cp	BRD-K43405658	tyrphostin-AG-527	Protein tyrosine kinase inhibitor
7338	-19.19	cp	BRD-K06854232	AM-580	Retinoid receptor agonist
7336	-19.11	cp	BRD-A03216249	mepivacaine	Potassium channel blocker
7335	-19.05	cp	BRD-A39747742	estradiol-valerate	Estrogen receptor agonist
7329	-18.96	cp	BRD-K55703048	latrepirdine	Glutamate receptor antagonist
7324	-18.92	cp	BRD-K13390322	AT-7519	CDK inhibitor
7325	-18.92	cp	BRD-K75532464	FTI-276	Farnesyltransferase inhibitor
7322	-18.82	cp	BRD-K08273968	griseofulvin	Tubulin inhibitor
7321	-18.81	cp	BRD-K37194137	III606050	Cytochrome P450 inhibitor
7317	-18.72	cp	BRD-K37814297	acepromazine	Dopamine receptor antagonist
7316	-18.66	cp	BRD-K14920963	erythrosine	Coloring agent
7315	-18.65	cp	BRD-K65146499	nabumetone	Cyclooxygenase inhibitor
7308	-18.56	cp	BRD-K57546357	prunetin	Breast cancer resistance protein inhibitor
7309	-18.56	cp	BRD-A17535965	gelsemine	Acetylcholine receptor antagonist
7306	-18.5	cp	BRD-K37792168	denbufylline	Phosphodiesterase inhibitor
7303	-18.48	cp	BRD-A18579359	wiskostatin	Neural Wiskott-Aldrich syndrome protein inhibitor
7298	-18.42	cp	BRD-K15196155	IBC-293	Hydroxycarboxylic acid receptor agonist
7297	-18.41	cp	BRD-K72676686	fluvoxamine	Selective serotonin reuptake inhibitor (SSRI)
7296	-18.39	cp	BRD-A11702965	chromomycin-a3	DNA binding agent
7293	-18.35	cp	BRD-K87573634	propylpyrazole	Estrogen receptor agonist
7288	-18.19	cp	BRD-K55677650	CO-101244	Ionotropic glutamate receptor antagonist
7285	-18.1	cp	BRD-K40990712	hexamethyleneamiloride	Sodium/hydrogen antiport inhibitor
7284	-18.07	cp	BRD-K31843556	T-0070907	PPAR receptor antagonist
7283	-18.02	cp	BRD-K67537649	PQ-401	IGF-1 inhibitor
7281	-17.98	cp	BRD-K76872913	benzanthrone	Aromatic hydrocarbon derivative
7275	-17.82	cp	BRD-A41722204	sulmazole	Adenosine receptor antagonist
7276	-17.82	cp	BRD-K82941592	rosuvastatin	HMGCR inhibitor
7274	-17.8	cp	BRD-A29260609	acebutolol	Adrenergic receptor antagonist
7270	-17.74	cp	BRD-A54490543	pirlindole	Monoamine oxidase inhibitor
7266	-17.68	cp	BRD-K15791587	L-733060	Tachykinin antagonist
7257	-17.43	cp	BRD-A18043272	phensuximide	Succinimide antiepileptic
7255	-17.35	cp	BRD-K46441700	GR-55562	Serotonin receptor antagonist
7244	-16.97	cp	BRD-K18895904	olanzapine	Dopamine receptor antagonist
7242	-16.92	cp	BRD-K48923948	BMS-641988	Androgen receptor antagonist
7238	-16.83	cp	BRD-K06234293	LY-364947	TGF beta receptor inhibitor
7234	-16.75	cp	BRD-K73196317	urapidil	Adrenergic receptor antagonist
7232	-16.74	cp	BRD-K91904471	SD-169	p38 MAPK inhibitor
7230	-16.72	cp	BRD-K64755930	etazolate	Phosphodiesterase inhibitor
7228	-16.7	cp	BRD-K84085265	CG-930	JNK inhibitor
7218	-16.53	cp	BRD-K00206590	P-1075	ATP channel activator
7212	-16.46	cp	BRD-K06014311	DH-97	Melatonin receptor antagonist
7210	-16.39	cp	BRD-A55393291	testosterone	Androgen receptor agonist
7207	-16.33	cp	BRD-K79877282	PF-543	Sphingosine kinase inhibitor
7204	-16.27	cp	BRD-K08996725	zolantidine	Histamine receptor antagonist
7203	-16.26	cp	BRD-K95992530	Cyclo-[Arg-Gly-Asp-D-Phe-Val]	integrin antagonist
7202	-16.24	cp	BRD-K07881437	danusertib	Aurora kinase inhibitor
7198	-16.09	cp	BRD-K88560311	rucaparib	PARP inhibitor
7194	-15.97	cp	BRD-K20742498	RS-39604	Serotonin receptor antagonist
7190	-15.8	cp	BRD-K49456190	prima-1-met	thioredoxin inhibitor
7187	-15.78	cp	BRD-A63836183	PD-123319	Angiotensin receptor antagonist
7185	-15.74	cp	BRD-K19605405	ZM-241385	Adenosine receptor antagonist
7183	-15.69	cp	BRD-K85985071	ellipticine	Topoisomerase inhibitor
7181	-15.66	cp	BRD-K46435977	valaciclovir	DNA polymerase inhibitor
7182	-15.66	cp	BRD-A33711280	metixene	Acetylcholine receptor antagonist
7180	-15.59	cp	BRD-K68246049	TTNPB	Retinoid receptor agonist
7171	-15.49	cp	BRD-K64341947	CFM-1571	Guanylate cyclase activator
7164	-15.39	cp	BRD-K76617868	fasudil	Rho associated kinase inhibitor
7163	-15.35	cp	BRD-K91442916	CAM-9-026	Membrane metalloendopeptidase inhibitor
7162	-15.33	cp	BRD-K63343048	orlistat	Lipase inhibitor
7159	-15.21	cp	BRD-A34806832	proscillaridin	ATPase inhibitor
7156	-15.15	cp	BRD-K86930074	cediranib	KIT inhibitor
7155	-15.11	cp	BRD-K57011718	UK-356618	Metalloproteinase inhibitor
7153	-15.1	cp	BRD-A93424738	dexamethasone	Glucocorticoid receptor agonist
7151	-15.02	cp	BRD-A69917777	aminopentamide	Acetylcholine receptor antagonist
7146	-14.92	cp	BRD-A96107863	nisoldipine	Calcium channel blocker
7140	-14.83	cp	BRD-K60623809	SU-11652	Tyrosine kinase inhibitor
7136	-14.72	cp	BRD-A87479750	tenidap	Cyclooxygenase inhibitor
7133	-14.6	cp	BRD-A39230911	chlorphensin	Muscle relaxant
7121	-14.39	cp	BRD-K04010869	prostaglandin-a1	HSP inducer
7116	-14.3	cp	BRD-A52660433	tetrindole	Monoamine oxidase inhibitor
7112	-14.21	cp	BRD-A84389633	tropanyl-3,5-dimethylbenzoate	Serotonin receptor antagonist
7110	-14.2	cp	BRD-K99595596	salsolinol	Monoamine oxidase inhibitor
7111	-14.2	cp	BRD-K03670461	tyrphostin-AG-82	EGFR inhibitor
7106	-14.18	cp	BRD-A91452556	estradiol-cypionate	Estrogen receptor agonist
7104	-14.15	cp	BRD-K36616567	doxepin	Histamine receptor antagonist
7103	-14.13	cp	BRD-K04923131	GSK-3-inhibitor-IX	Glycogen synthase kinase inhibitor
7101	-14.09	cp	BRD-K94294671	OSI-027	MTOR inhibitor
7099	-14.07	cp	BRD-K88679075	methandriol	Androgenic steroid
7094	-13.99	cp	BRD-K33453211	levocabastine	Histamine receptor antagonist
7091	-13.95	cp	BRD-K28346421	rifapentine	RNA polymerase inhibitor
7088	-13.93	cp	BRD-A80928489	1-monopalmitin	P-glycoprotein inhibitor
7089	-13.93	cp	BRD-A68281735	REV-5901	Leukotriene receptor antagonist
7087	-13.89	cp	BRD-K52751261	TAK-715	p38 MAPK inhibitor
7084	-13.86	cp	BRD-K44432556	VU-0418946-1	HIF modulator
7074	-13.57	cp	BRD-K07736136	VX-702	p38 MAPK inhibitor
7071	-13.54	cp	BRD-A98431941	ephedrine	Adrenergic receptor agonist
7069	-13.52	cp	BRD-A48720949	testosterone	androgen receptor agonist
7067	-13.43	cp	BRD-K41868777	W-5	Calmodulin antagonist
7066	-13.35	cp	BRD-K37447567	hydrocotarnine	Opioid receptor antagonist
7063	-13.3	cp	BRD-A17428743	BW-723C86	Serotonin receptor agonist
7056	-13.19	cp	BRD-A82590476	SDZ-NKT-343	Tachykinin antagonist
7052	-13.08	cp	BRD-K37289225	clozapine	Dopamine receptor antagonist
7049	-13.05	cp	BRD-K72726508	arcyriaflavin-a	CDK inhibitor
7048	-13.03	cp	BRD-A31521121	methocarbamol	Muscle relaxant
7045	-12.99	cp	BRD-A09495397	bicuculline	GABA receptor antagonist
7043	-12.97	cp	BRD-K08998509	fananserin	Dopamine receptor antagonist
7040	-12.95	cp	BRD-K47639036	flavoxate	Acetylcholine receptor antagonist
7037	-12.89	cp	BRD-K13514097	everolimus	MTOR inhibitor
7038	-12.89	cp	BRD-K97330509	SRC-kinase-inhibitor-II	SRC inhibitor
7039	-12.89	cp	BRD-A81772229	simvastatin	HMGCR inhibitor
7035	-12.84	cp	BRD-A83695761	chromanol	Potassium channel blocker
7034	-12.83	cp	BRD-K36862742	hydroflumethiazide	Sodium/potassium/chloride transporter inhibitor
7031	-12.8	cp	BRD-A15493168	tetracycline	Bacterial 30S ribosomal subunit inhibitor
7029	-12.77	cp	BRD-K98769987	flumazenil	Benzodiazepine receptor antagonist
7028	-12.76	cp	BRD-K87510569	RS-504393	CC chemokine receptor antagonist
7020	-12.62	cp	BRD-A99411506	esculin	Antioxidant
7010	-12.53	cp	BRD-K24240364	GYKI-52466	Glutamate receptor antagonist
7009	-12.47	cp	BRD-K53523901	arctigenin	MEK inhibitor
7007	-12.33	cp	BRD-K03406345	azacitidine	DNA methyltransferase inhibitor
7006	-12.32	cp	BRD-K15935639	z-leu3-VS	Proteasome inhibitor
7001	-12.28	cp	BRD-A43331270	niguldipine	Calcium channel blocker
6999	-12.27	cp	BRD-K76723084	isotretinoin	Retinoid receptor agonist
7000	-12.27	cp	BRD-K31553034	zibotentan	Endothelin receptor antagonist
6994	-12.19	cp	BRD-A37817666	picrotoxin	GABA receptor antagonist
6987	-12.13	cp	BRD-K71731651	PNU-120596	Acetylcholine receptor agonist
6984	-12.07	cp	BRD-K67277431	picotamide	Thromboxane receptor antagonist
6980	-12.04	cp	BRD-K20995441	U-54494A	Opioid receptor agonist
6981	-12.04	cp	BRD-A92537424	danazol	Estrogen receptor antagonist
6978	-11.95	cp	BRD-K95237249	probenecid	Uricosuric blocker
6977	-11.94	cp	BRD-K67439147	SIB-1893	Glutamate receptor antagonist
6975	-11.92	cp	BRD-A29289453	PCA-4248	Platelet activating factor receptor antagonist
6973	-11.91	cp	BRD-K94070024	depomedrol	Glucocorticoid receptor agonist
6974	-11.91	cp	BRD-K92093830	doxorubicin	Topoisomerase inhibitor
6967	-11.82	cp	BRD-K10870738	CDC	Lipoxygenase inhibitor
6964	-11.81	cp	BRD-K80325895	eicosadienoic-acid	-666
6960	-11.77	cp	BRD-K26160755	RS-45041-190	Imidazoline receptor agonist
6958	-11.69	cp	BRD-A13122391	triptolide	RNA polymerase inhibitor
6948	-11.64	cp	BRD-K70490179	rimcazole	Sigma receptor antagonist
6945	-11.59	cp	BRD-K87990216	piretanide	Glucocorticoid receptor agonist
6942	-11.56	cp	BRD-A67605442	tetrahydrobiopterin	Nitric oxide stimulant
6940	-11.51	cp	BRD-A80793822	pemoline	Dopamine receptor agonist
6935	-11.46	cp	BRD-K82795137	loratadine	Histamine receptor antagonist
6936	-11.46	cp	BRD-K14807180	SB-221284	Serotonin receptor antagonist
6934	-11.45	cp	BRD-A99833829	bethanechol	Acetylcholine receptor agonist
6929	-11.38	cp	BRD-K64610608	EMF-bca1-57	caspase inhibitor
6928	-11.35	cp	BRD-A48257147	PHCCC	Glutamate receptor agonist
6927	-11.34	cp	BRD-K36153907	KU-C103885	Cystic fibrosis transmembrane conductance regulator inhibitor
6923	-11.27	cp	BRD-K90259198	W-7	Calmodulin antagonist
6920	-11.2	cp	BRD-K32830106	guanfacine	Adrenergic receptor agonist
6918	-11.18	cp	BRD-K38903228	hesperidin	Flavanone glycoside
6915	-11.13	cp	BRD-K45117373	Y-26763	Potassium channel activator
6913	-11.11	cp	BRD-A46393198	tetramisole	Immunostimulant
6909	-11.08	cp	BRD-K41170226	deoxycholic-acid	G protein-coupled receptor agonist
6904	-11	cp	BRD-M07438658	lapatinib	EGFR inhibitor
6900	-10.95	cp	BRD-A59985574	topotecan	Topoisomerase inhibitor
6896	-10.89	cp	BRD-K05181084	NGB-2904	Dopamine receptor antagonist
6895	-10.86	cp	BRD-K65814004	diphenyleneiodonium	Nitric oxide synthase inhibitor
6894	-10.85	cp	BRD-K32501161	vanoxerine	Dopamine uptake inhibitor
6890	-10.78	cp	BRD-K12219985	glipizide	Sulfonylurea
6887	-10.7	cp	BRD-K59331372	SB-366791	TRPV antagonist
6883	-10.59	cp	BRD-K69650333	idarubicin	Topoisomerase inhibitor
6882	-10.55	cp	BRD-K71512533	SNS-314	Aurora kinase inhibitor
6879	-10.53	cp	BRD-K14282469	LY-165163	Serotonin receptor antagonist
6877	-10.48	cp	BRD-A65597028	RX-821002	Adrenergic receptor antagonist
6874	-10.46	cp	BRD-K28907958	CD-437	Retinoid receptor agonist
6869	-10.35	cp	BRD-K43468059	byssochlamic-acid	Mycotoxin
6866	-10.34	cp	BRD-K60640630	mometasone	Glucocorticoid receptor agonist
6867	-10.34	cp	BRD-A84389091	L-655708	GABA receptor inverse agonist
6863	-10.31	cp	BRD-K72816382	cinalukast	Leukotriene receptor antagonist
6855	-10.24	cp	BRD-K38305202	domperidone	Dopamine receptor antagonist
6853	-10.21	cp	BRD-K42748308	XE-991	Potassium channel blocker
6852	-10.2	cp	BRD-A72988804	tiaprofenic-acid	Cyclooxygenase inhibitor
6849	-10.17	cp	BRD-K03384561	roquinimex	Angiogenesis inhibitor
6848	-10.14	cp	BRD-K60460488	nelfinavir	HIV protease inhibitor
6844	-10.02	cp	BRD-K20313525	rosmarinic-acid	GABA transaminase inhibitor
6843	-9.99	cp	BRD-K88358234	xaliproden	Serotonin receptor agonist
6829	-9.82	cp	BRD-A71157293	fursultiamine	Vitamin B
6825	-9.7	cp	BRD-K26134695	calpeptin	Calpain inhibitor
6811	-9.58	cp	BRD-K68488863	ENMD-2076	FLT3 inhibitor
6808	-9.51	cp	BRD-K82823076	RO-15-4513	GABA benzodiazepine site receptor inverse agonist
6806	-9.49	cp	BRD-A79903587	tegafur	Thymidylate synthase inhibitor
6802	-9.45	cp	BRD-A15034104	bergenin	Interleukin inhibitor
6801	-9.44	cp	BRD-K10176267	L-701252	Glutamate receptor antagonist
6800	-9.42	cp	BRD-K64881305	ispinesib	Kinesin-like spindle protein inhibitor
6790	-9.35	cp	BRD-K15409150	penfluridol	T-type calcium channel blocker
6787	-9.3	cp	BRD-K92726801	hydrastinine	Haemostatic agent
6785	-9.28	cp	BRD-K52620403	STO-609	Calmodulin antagonist
6781	-9.23	cp	BRD-A79981887	midodrine	Adrenergic receptor agonist
6780	-9.22	cp	BRD-K40656405	L-165041	PPAR receptor agonist
6778	-9.21	cp	BRD-K27737647	H-89	PKA inhibitor
6776	-9.2	cp	BRD-K11636097	JNJ-7706621	CDK inhibitor
6774	-9.15	cp	BRD-A64933752	CV-1808	Adenosine receptor agonist
6768	-9.08	cp	BRD-K54233340	dorsomorphin	AMPK inhibitor
6766	-9.04	cp	BRD-K46678324	RHO-kinase-inhibitor-II	Rho associated kinase inhibitor
6765	-9.02	cp	BRD-K68392338	ZK-93426	Benzodiazepine receptor antagonist
6761	-8.98	cp	BRD-M72442222	vicriviroc	CC chemokine receptor antagonist
6762	-8.98	cp	BRD-A54487287	cortisone	Glucocorticoid receptor agonist
6757	-8.95	cp	BRD-A22684332	procaterol	Adrenergic receptor agonist
6758	-8.95	cp	BRD-K93441486	diphemanil	Acetylcholine receptor antagonist
6754	-8.91	cp	BRD-K48029790	OBAA	Phospholipase inhibitor
6753	-8.9	cp	BRD-K72034655	peucedanin	Apoptosis stimulant
6751	-8.86	cp	BRD-K68407802	KIN001-055	EGFR inhibitor
6743	-8.78	cp	BRD-K11399644	phenformin	AMPK activator
6742	-8.77	cp	BRD-K00959089	thenoyltrifluoroacetone	Chelating agent
6739	-8.73	cp	BRD-K54704028	BAY-36-7620	Glutamate receptor antagonist
6734	-8.69	cp	BRD-K49027941	PSB-1115	Adenosine receptor antagonist
6732	-8.68	cp	BRD-K58772419	AZD-6482	PI3K inhibitor
6733	-8.68	cp	BRD-K21733600	rofecoxib	Cyclooxygenase inhibitor
6731	-8.67	cp	BRD-K96134740	kitasamycin	Protein synthesis inhibitor
6729	-8.63	cp	BRD-A69960130	bromocriptine	Dopamine receptor agonist
6727	-8.62	cp	BRD-K88625236	nonoxynol-9	Membrane integrity inhibitor
6725	-8.61	cp	BRD-K45446451	JZL-184	Monoacylglucerol lipase inhibitor
6724	-8.6	cp	BRD-A29644307	nomifensine	Dopamine uptake inhibitor
6723	-8.56	cp	BRD-K82381502	acetylcholine	Acetylcholine receptor agonist
6711	-8.45	cp	BRD-A83892713	rifampicin	RNA polymerase inhibitor
6709	-8.44	cp	BRD-K71430621	clobenpropit	Histamine receptor antagonist
6710	-8.44	cp	BRD-K52313696	tacedinaline	HDAC inhibitor
6700	-8.32	cp	BRD-A34817987	itraconazole	Cytochrome P450 inhibitor
6696	-8.29	cp	BRD-K06198550	isorotenone	Mitochondrial complex I inhibitor
6695	-8.28	cp	BRD-K92760278	riboflavin	Vitamin B
6694	-8.27	cp	BRD-K73290745	ICI-199441	Opioid receptor agonist
6693	-8.26	cp	BRD-A02481876	importazole	Importin-beta transport receptor inhibitor
6689	-8.21	cp	BRD-K29673530	hypericin	Tyrosine kinase inhibitor
6687	-8.18	cp	BRD-K67868012	PI-103	MTOR inhibitor
6685	-8.15	cp	BRD-K96144918	mead-acid	KPL-1 tumor suppressor
6684	-8.14	cp	BRD-K15502390	nevirapine	Reverse transcriptase inhibitor
6682	-8.11	cp	BRD-A19500257	geldanamycin	HSP inhibitor
6679	-8.1	cp	BRD-A24381660	zeranol	Estrogen receptor agonist
6680	-8.1	cp	BRD-K14791739	fluticasone	Glucocorticoid receptor agonist
6681	-8.1	cp	BRD-K50422030	clomethiazole	GABA receptor antagonist
6677	-8.08	cp	BRD-A39415247	norethisterone	Progesterone receptor agonist
6676	-8.06	cp	BRD-K72420232	WZ-4002	EGFR inhibitor
6675	-8.05	cp	BRD-K88568253	iproniazid	Monoamine oxidase inhibitor
6674	-8.03	cp	BRD-A65013509	oxybutynin	Acetylcholine receptor antagonist
6665	-7.88	cp	BRD-K76810206	nicergoline	Adrenergic receptor antagonist
6663	-7.87	cp	BRD-K41564320	purvalanol-b	Tyrosine kinase inhibitor
6661	-7.85	cp	BRD-K66782112	BRD-K66782112	Histamine receptor antagonist
6660	-7.83	cp	BRD-K59597909	phenothiazine	Dopamine receptor antagonist
6657	-7.79	cp	BRD-A95096829	PNU-96415E	Dopamine receptor antagonist
6654	-7.75	cp	BRD-K37456065	VU-0365114-2	M5 modulator
6651	-7.72	cp	BRD-K28428262	brivanib	FGFR inhibitor
6652	-7.72	cp	BRD-K89626439	sirolimus	MTOR inhibitor
6653	-7.72	cp	BRD-A24817035	laudanosine	Central nervous system agent
6646	-7.66	cp	BRD-A16700644	isoxsuprine	Adrenergic receptor agonist
6643	-7.65	cp	BRD-K51967704	BIIB021	HSP inhibitor
6644	-7.65	cp	BRD-K78485176	olmesartan	Angiotensin receptor antagonist
6641	-7.64	cp	BRD-K94270326	ecopipam	Dopamine receptor antagonist
6636	-7.54	cp	BRD-K80527266	triacsin-c	Adrenergic receptor antagonist
6631	-7.47	cp	BRD-K61480498	epoxycholesterol	LXR agonist
6628	-7.45	cp	BRD-K88849294	lobaric-acid	Tyrosine phosphatase inhibitor
6626	-7.43	cp	BRD-A31007383	SDZ-WAG-994	Adenosine receptor agonist
6627	-7.43	cp	BRD-K11129031	gemfibrozil	Lipoprotein lipase activator
6625	-7.41	cp	BRD-K47207162	zimelidine	Serotonin reuptake inhibitor
6622	-7.4	cp	BRD-K66788707	fludarabine	DNA synthesis inhibitor
6618	-7.37	cp	BRD-K23335153	AMN-082	Glutamate receptor modulator
6616	-7.36	cp	BRD-K51918615	iodophenpropit	Histamine receptor antagonist
6613	-7.32	cp	BRD-A96456596	FPL-55712	Leukotriene receptor antagonist
6611	-7.29	cp	BRD-K33483813	actarit	Interleukin receptor agonist
6607	-7.25	cp	BRD-K25310650	ormetoprim	Bacterial antifolate
6597	-7.15	cp	BRD-K32398298	alprazolam	Benzodiazepine receptor agonist
6593	-7.11	cp	BRD-K13211965	L-741742	Dopamine receptor antagonist
6590	-7.09	cp	BRD-A32949107	MRS-1845	Calcium channel blocker
6589	-7.08	cp	BRD-A54880345	etomidate	GABA receptor modulator
6585	-7.05	cp	BRD-A07395371	esmolol	Adrenergic receptor antagonist
6583	-7.03	cp	BRD-K09397065	SR-57227A	Serotonin receptor agonist
6584	-7.03	cp	BRD-K94441233	mevastatin	HMGCR inhibitor
6580	-7.01	cp	BRD-K28667196	fillalbin	Increases arterial blood pressure
6581	-7.01	cp	BRD-K09631521	thiotepa	Cytochrome P450 inhibitor
6582	-7.01	cp	BRD-K72093121	vidarabine	Antiviral
6564	-6.82	cp	BRD-K30677119	PP-30	RAF inhibitor
6556	-6.78	cp	BRD-K50495309	SRC-kinase-inhibitor-I	SRC inhibitor
6555	-6.77	cp	BRD-K36324071	NF-449	Purinergic receptor antagonist
6554	-6.75	cp	BRD-K86434416	selegiline	Monoamine oxidase inhibitor
6550	-6.74	cp	BRD-A56012032	thiorphan	Membrane metalloendopeptidase inhibitor
6549	-6.73	cp	BRD-K71860425	CDK2-5-inhibitor	CDK inhibitor
6547	-6.69	cp	BRD-K76907295	VU-0418947-2	HIF modulator
6541	-6.64	cp	BRD-K81169441	cerivastatin	HMGCR inhibitor
6537	-6.62	cp	BRD-A74500471	ethambutol	Bacterial cell wall synthesis inhibitor
6532	-6.61	cp	BRD-K13642330	cosmosiin	Cytochrome P450 inhibitor
6526	-6.55	cp	BRD-K73838513	cinacalcet	Calcium channel activator
6527	-6.55	cp	BRD-A85587465	bemesetron	Serotonin receptor antagonist
6525	-6.53	cp	BRD-K25311561	KU-55933	ATM kinase inhibitor
6516	-6.41	cp	BRD-K40782193	QX-222	Sodium channel blocker
6506	-6.32	cp	BRD-K90976994	dehydrocholic-acid	Bile acid
6504	-6.3	cp	BRD-K18523449	mestanolone	Androgenic steroid
6502	-6.24	cp	BRD-K84639753	safinamide	Dopamine uptake inhibitor
6498	-6.18	cp	BRD-K14200658	syrosingopine	Vesicular monoamine transporter inhibitor
6497	-6.17	cp	BRD-K08703257	3-amino-benzamide	PARP inhibitor
6486	-6.1	cp	BRD-K15933101	ropinirole	Dopamine receptor agonist
6482	-6.08	cp	BRD-K39621635	artemether	Antimalarial
6479	-6.05	cp	BRD-A83326220	brazilin	Nitric oxide production inhibitor
6477	-6.04	cp	BRD-K08502430	angiogenesis-inhibitor	Angiogenesis inhibitor
6471	-5.99	cp	BRD-A26002865	verrucarin-a	Protein synthesis inhibitor
6466	-5.94	cp	BRD-A08187463	racecadotril	Enkephalinase inhibitor
6452	-5.86	cp	BRD-A45140972	meclocycline	Bacterial 30S ribosomal subunit inhibitor
6451	-5.85	cp	BRD-K63430059	methoxsalen	DNA synthesis inhibitor
6445	-5.81	cp	BRD-A70731303	avrainvillamide-analog-5	nucleophosmin inhibitor
6446	-5.81	cp	BRD-A14985772	ascorbyl-palmitate	antioxidant
6443	-5.79	cp	BRD-K17953061	staurosporine	PKC inhibitor
6439	-5.78	cp	BRD-K41567364	SB-334867	Orexin receptor antagonist
6440	-5.78	cp	BRD-A93236127	digitoxin	ATPase inhibitor
6438	-5.77	cp	BRD-K18779551	bifemelane	Acetylcholine release stimulant
6436	-5.75	cp	BRD-A77291778	cyclopentolate	Acetylcholine receptor antagonist
6430	-5.74	cp	BRD-A02176148	tubaic-acid	Mitochondrial complex I inhibitor
6425	-5.67	cp	BRD-A51714012	venlafaxine	Adrenergic inhibitor
6418	-5.64	cp	BRD-A59808129	guggulsterone	Cholesterol inhibitor
6417	-5.62	cp	BRD-K77175907	calcifediol	Vitamin D receptor agonist
6410	-5.6	cp	BRD-A22256192	terazosin	Adrenergic receptor antagonist
6406	-5.57	cp	BRD-A96255180	ribavirin	Antiviral
6405	-5.56	cp	BRD-A04308630	genipin	Choleretic agent
6393	-5.5	cp	BRD-K64800655	PHA-793887	CDK inhibitor
6389	-5.46	cp	BRD-A74771556	nikkomycin	Chitin inhibitor
6384	-5.45	cp	BRD-K90524085	MY-5445	Phosphodiesterase inhibitor
6385	-5.45	cp	BRD-K50214219	CS-1657	PARP inhibitor
6386	-5.45	cp	BRD-K55044200	amoxicillin	Penicillin binding protein inhibitor
6379	-5.43	cp	BRD-K27305650	LY-294002	MTOR inhibitor
6383	-5.43	cp	BRD-A24514565	warfarin	Vitamin K antagonist
6371	-5.39	cp	BRD-U97083655	teicoplanin	Bacterial cell wall synthesis inhibitor
6370	-5.37	cp	BRD-K25504083	cytochalasin-d	Actin polymerization inhibitor
6368	-5.36	cp	BRD-K43887077	dopamine	Dopamine receptor agonist
6366	-5.35	cp	BRD-K11634954	GBR-13069	Dopamine uptake inhibitor
6365	-5.32	cp	BRD-K01663662	diphenidol	Acetylcholine receptor agonist
6362	-5.3	cp	BRD-K82216340	medroxyprogesterone	progesterone receptor agonist
6358	-5.26	cp	BRD-A01320529	salmeterol	Adrenergic receptor agonist
6345	-5.14	cp	BRD-A01317026	7,8-dihydro-L-biopterin	Dihydroneopterin aldolase inhibitor
6341	-5.11	cp	BRD-K79124250	ioxaglic-acid	Radiopaque medium
6339	-5.09	cp	BRD-A26032986	zaldaride	Calmodulin antagonist
6338	-5.08	cp	BRD-K34820100	tebuthiuron	Photosynthesis inhibitor
6335	-5.07	cp	BRD-A74907996	equol	Estrogen receptor agonist
6332	-5.04	cp	BRD-K08554278	bisbenzimide	DNA binding agent
6333	-5.04	cp	BRD-K51476772	ST-638	Tyrosine kinase inhibitor
6327	-5.01	cp	BRD-K62996583	lidoflazine	Calcium channel blocker
6322	-5	cp	BRD-A65615053	zacopride	Serotonin receptor antagonist
6317	-4.96	cp	BRD-A83431637	resmethrin	Cytochrome P450 inhibitor
6312	-4.93	cp	BRD-A52172093	VU-0413807-2	Calcium channel blocker
6310	-4.9	cp	BRD-K98157055	SIB-1757	Glutamate receptor antagonist
6311	-4.9	cp	BRD-K28075147	biochanin-a	Estrogen receptor agonist
6308	-4.88	cp	BRD-K27710560	splitomycin	SIRT inhibitor
6306	-4.86	cp	BRD-A44133049	azasetron	Serotonin receptor antagonist
6307	-4.86	cp	BRD-A41995253	brucine	Glycine receptor antagonist
6299	-4.79	cp	BRD-A41692738	TGX-221	PI3K inhibitor
6300	-4.79	cp	BRD-K08973992	linoleic-acid	Oxidative stress inducer
6297	-4.77	cp	BRD-A31204924	mitotane	Antineoplastic
6294	-4.76	cp	BRD-K04877770	FTase-inhibitor-B581	Farnesyltransferase inhibitor
6296	-4.76	cp	BRD-A25004090	erastin	Ion channel antagonist
6292	-4.75	cp	BRD-K12516989	zaprinast	Phosphodiesterase inhibitor
6286	-4.71	cp	BRD-A24191444	ifenprodil	Adrenergic receptor antagonist
6282	-4.68	cp	BRD-A50684349	fenoldopam	Dopamine receptor agonist
6279	-4.65	cp	BRD-K50324045	avrainvillamide-analog-6	nucleophosmin inhibitor
6280	-4.65	cp	BRD-K04546108	JAK3-inhibitor-VI	JAK inhibitor
6281	-4.65	cp	BRD-K11905747	spectinomycin	Bacterial 30S ribosomal subunit inhibitor
6275	-4.61	cp	BRD-K96119599	leucodin	Melanin inhibitor
6274	-4.6	cp	BRD-K68873215	phosphodiesterase-V-inhibitor-II	Phosphodiesterase inhibitor
6273	-4.59	cp	BRD-K08287586	butylparaben	DNA synthesis inhibitor
6262	-4.5	cp	BRD-A39172021	ampiroxicam	Cyclooxygenase inhibitor
6259	-4.48	cp	BRD-K13926615	vardenafil	Phosphodiesterase inhibitor
6257	-4.46	cp	BRD-K83302049	protopine	Histamine receptor antagonist
6255	-4.44	cp	BRD-A38030642	cyclosporin-a	Calcineurin inhibitor
6240	-4.37	cp	BRD-K71534238	GW-9508	Free fatty acid receptor agonist
6241	-4.37	cp	BRD-A50675702	fipronil	GABA gated chloride channel blocker
6229	-4.32	cp	BRD-K21350491	phenamil	TRPV antagonist
6228	-4.31	cp	BRD-A36066264	estradiol-benzoate	Estrogen receptor agonist
6226	-4.29	cp	BRD-A75517195	thiazolopyrimidine	CDC inhibitor
6219	-4.26	cp	BRD-K82036761	sertraline	Serotonin receptor antagonist
6223	-4.26	cp	BRD-K28912512	nicotinamide	Protein synthesis stimulant
6216	-4.25	cp	BRD-A11135865	nor-binaltorphimine	Opioid receptor antagonist
6207	-4.19	cp	BRD-K51223576	AG-99	Tyrosine kinase inhibitor
6197	-4.14	cp	BRD-K94144010	cotinine	Nicotine metabolite
6194	-4.12	cp	BRD-K83010055	VU-0415374-1	Glutamate receptor modulator
6185	-4.09	cp	BRD-K77625572	etomoxir	Carnitine palmitoyltransferase inhibitor
6186	-4.09	cp	BRD-K64835161	BRD-K64835161	-666
6187	-4.09	cp	BRD-A39522003	OMDM-2	FAAH inhibitor
6188	-4.09	cp	BRD-K00234327	RU-24969	Serotonin receptor agonist
6178	-4.07	cp	BRD-K05737787	isoeugenol	Nitric oxide production inhibitor
6176	-4.05	cp	BRD-K67043667	altretamine	DNA synthesis inhibitor
6174	-4.04	cp	BRD-K00656370	6-aminochrysene	Transferase inhibitor
6159	-3.95	cp	BRD-K53220666	trimetozine	Sedative
6154	-3.92	cp	BRD-K46469693	SCH-442416	Adenosine receptor antagonist
6151	-3.91	cp	BRD-K41160163	fenobam	Glutamate receptor antagonist
6152	-3.91	cp	BRD-K77793136	hydroxyfasudil	Rho associated kinase inhibitor
6153	-3.91	cp	BRD-A80017228	bendroflumethiazide	Sodium/potassium/chloride transporter inhibitor
6150	-3.9	cp	BRD-K93034159	cladribine	Adenosine deaminase inhibitor
6144	-3.85	cp	BRD-A94793051	gestrinone	Progesterone receptor antagonist
6143	-3.84	cp	BRD-K39823328	VU-0366037-2	Glutamate receptor modulator
6135	-3.82	cp	BRD-A72758037	asiatic-acid	Apoptosis stimulant
6132	-3.81	cp	BRD-K11163873	phenanthridone	PARP inhibitor
6133	-3.81	cp	BRD-A43849199	karakoline	Phytotoxin
6134	-3.81	cp	BRD-K95609758	BMS-191011	Potassium channel activator
6129	-3.8	cp	BRD-K94887716	TFMPP	Serotonin receptor agonist
6124	-3.77	cp	BRD-K59574735	ubenimex	Leukotriene inhibitor
6125	-3.77	cp	BRD-K00603606	ticlopidine	Purinergic receptor antagonist
6117	-3.74	cp	BRD-A32161980	carbetocin	Oxytocin receptor agonist
6115	-3.72	cp	BRD-K73978287	hydrocortisone	Glucocorticoid receptor agonist
6105	-3.68	cp	BRD-A68930007	ouabain	ATPase inhibitor
6097	-3.65	cp	BRD-K37206356	rhamnetin	HDAC inhibitor
6099	-3.65	cp	BRD-K09186807	KIN001-244	Phosphoinositide dependent kinase inhibitor
6094	-3.63	cp	BRD-A01787639	naftopidil	Adrenergic receptor antagonist
6095	-3.63	cp	BRD-K28936863	ketotifen	Histamine receptor agonist
6087	-3.6	cp	BRD-K61993165	niacin	NAD precursor with lipid lowering effects
6088	-3.6	cp	BRD-A62025033	temsirolimus	MTOR inhibitor
6085	-3.59	cp	BRD-K08619838	tremorine	Acetylcholine receptor agonist
6086	-3.59	cp	BRD-K81729199	AQ-RA741	Acetylcholine receptor antagonist
6081	-3.57	cp	BRD-K62959606	sphingosine	Ceramidase inhibitor
6082	-3.57	cp	BRD-K86595100	chlordiazepoxide	Benzodiazepine receptor agonist
6078	-3.55	cp	BRD-K26117720	gingerol	Nitric oxide synthase inhibitor
6069	-3.51	cp	BRD-K21283037	riluzole	Glutamate inhibitor
6067	-3.48	cp	BRD-A75769826	SDM25N	Opioid receptor antagonist
6064	-3.47	cp	BRD-K38436528	imipramine	Norepinephrine reuptake inhibitor
6059	-3.45	cp	BRD-K32710582	EI-247	IGF-1 inhibitor
6060	-3.45	cp	BRD-K96670504	lonidamine	Glucokinase inhibitor
6042	-3.36	cp	BRD-K49372556	mofezolac	Cyclooxygenase inhibitor
6043	-3.36	cp	BRD-K46424862	hymecromone	Monoamine oxidase inhibitor
6040	-3.35	cp	BRD-K93095519	SJ-172550	MDM inhibitor
6041	-3.35	cp	BRD-K91336023	mesulergine	Dopamine receptor agonist
6033	-3.31	cp	BRD-A51182606	chloramphenicol	Protein synthesis inhibitor
6034	-3.31	cp	BRD-A28318179	aminomethyltransferase	Nitric oxide synthase inhibitor
6031	-3.3	cp	BRD-K61250553	loperamide	Opioid receptor agonist
6032	-3.3	cp	BRD-A64479082	quinidine	Sodium channel blocker
6018	-3.24	cp	BRD-K49481516	galantamine	Acetylcholinesterase inhibitor
6009	-3.21	cp	BRD-A29437505	RWJ-21757	TLR agonist
6010	-3.21	cp	BRD-K32584078	BML-257	AKT inhibitor
6011	-3.21	cp	BRD-K23913458	coumarin	Vitamin K antagonist
6008	-3.19	cp	BRD-K42095107	daidzein	Estrogen receptor agonist
6004	-3.17	cp	BRD-K74430258	1,2-dichlorobenzene	Hepatotoxicant
5993	-3.14	cp	BRD-K21680192	mitoxantrone	Topoisomerase inhibitor
5984	-3.09	cp	BRD-K24132293	piperlongumine	Glutathione transferase inhibitor
5986	-3.09	cp	BRD-K70976396	cefoxitin	Bacterial cell wall synthesis inhibitor
5977	-3.06	cp	BRD-K42142750	retrorsine	Antimitotic
5968	-3.03	cp	BRD-K76805682	SB-415286	Glycogen synthase kinase inhibitor
5969	-3.03	cp	BRD-K77677632	SB-200646	Serotonin receptor antagonist
5972	-3.03	cp	BRD-K05977355	fluconazole	Sterol demethylase inhibitor
5960	-3	cp	BRD-K08640512	RS-100329	Adrenergic receptor antagonist
5958	-2.98	cp	BRD-A71657825	2-(biphenyl-4-ylsulfonamido)pentanedioic-acid	Matrix metalloprotease inhibitor
5951	-2.96	cp	BRD-K67013324	luzindole	Melatonin receptor antagonist
5952	-2.96	cp	BRD-K72541103	JAK3-inhibitor-I	JAK inhibitor
5954	-2.96	cp	BRD-A92670106	tocainide	Sodium channel blocker
5946	-2.93	cp	BRD-K93433262	alfacalcidol	Vitamin D receptor agonist
5947	-2.93	cp	BRD-K88868628	iodoacetic-acid	Cysteine peptidase inhibitor
5941	-2.92	cp	BRD-K44779798	miglitol	Glucosidase inhibitor
5942	-2.92	cp	BRD-A16332958	modafinil	Adrenergic receptor agonist
5943	-2.92	cp	BRD-K00675675	CL-82198	Metalloproteinase inhibitor
5937	-2.9	cp	BRD-A03816571	CP-55940	Cannabinoid receptor agonist
5936	-2.89	cp	BRD-K06388322	pramipexole	Dopamine receptor agonist
5929	-2.87	cp	BRD-A97674275	ranolazine	Sodium channel blocker
5933	-2.87	cp	BRD-K48168960	propylthiouracil	Thyroid peroxidase inhibitor
5923	-2.85	cp	BRD-A49358627	ciprofibrate	PPAR receptor agonist
5913	-2.82	cp	BRD-K31699485	DMEOB	glutamate receptor modulator
5905	-2.78	cp	BRD-K19360254	ergocornine	Dopamine receptor agonist
5901	-2.75	cp	BRD-K27450477	EHNA	Adenosine deaminase inhibitor
5902	-2.75	cp	BRD-A07875874	cilnidipine	Calcium channel blocker
5888	-2.71	cp	BRD-K14681867	somatostatin	Somatostatin receptor agonist
5889	-2.71	cp	BRD-K63874012	thioperamide	Histamine receptor antagonist
5870	-2.64	cp	BRD-K12906962	dichlorobenzamil	Sodium/calcium exchange inhibitor
5871	-2.64	cp	BRD-K06895174	cisapride	Serotonin receptor agonist
5862	-2.61	cp	BRD-K24859147	KIN001-242	Protein kinase inhibitor
5860	-2.6	cp	BRD-A47494775	dipivefrine	Adrenergic receptor agonist
5854	-2.58	cp	BRD-A14966924	alaproclate	Serotonin receptor antagonist
5850	-2.57	cp	BRD-K08619574	thioproperazine	Dopamine receptor antagonist
5851	-2.57	cp	BRD-K02715688	hydrastine	Tyrosine hydroxylase inhibitor
5852	-2.57	cp	BRD-M00539986	formoterol	Adrenergic receptor agonist
5840	-2.54	cp	BRD-K04185004	oxybuprocaine	Local anesthetic
5832	-2.53	cp	BRD-K34014345	naproxol	Anti-inflammatory
5830	-2.52	cp	BRD-K64245000	GW-4064	FXR agonist
5831	-2.52	cp	BRD-K97056771	HY-11007	BCR-ABL kinase inhibitor
5823	-2.5	cp	BRD-A96897502	U-74389F	Lipid peroxidase inhibitor
5824	-2.5	cp	BRD-K91243525	SR-142948	Neurotensin receptor antagonist
5825	-2.5	cp	BRD-K14965640	ibuprofen	Cyclooxygenase inhibitor
5814	-2.46	cp	BRD-A89337244	PD-102807	Acetylcholine receptor antagonist
5811	-2.45	cp	BRD-K41410256	balsalazide	Cyclooxygenase inhibitor
5802	-2.43	cp	BRD-K70401845	erlotinib	EGFR inhibitor
5803	-2.43	cp	BRD-A51393488	noscapine	Bradykinin receptor antagonist
5804	-2.43	cp	BRD-K26429091	J-104129	Acetylcholine receptor antagonist
5805	-2.43	cp	BRD-A02189320	met-leu-phe	-666
5806	-2.43	cp	BRD-K88789588	letrozole	Aromatase inhibitor
5790	-2.4	cp	BRD-K62858456	lomerizine	Calcium channel blocker
5791	-2.4	cp	BRD-K05528470	L-745870	Dopamine receptor antagonist
5793	-2.4	cp	BRD-K77695569	tiabendazole	Angiogenesis inhibitor
5778	-2.36	cp	BRD-A49734948	foliosidine	Plant alkaloid
5779	-2.36	cp	BRD-K45479396	BP-554	Serotonin receptor agonist
5774	-2.35	cp	BRD-K68174511	torin-2	MTOR inhibitor
5776	-2.35	cp	BRD-K89732114	trifluoperazine	Dopamine receptor antagonist
5772	-2.33	cp	BRD-K95763993	trapidil	PDGFR receptor inhibitor
5773	-2.33	cp	BRD-K20920669	cromoglicic-acid	Immunosuppressant
5760	-2.29	cp	BRD-K74514084	pazopanib	KIT inhibitor
5761	-2.29	cp	BRD-A04756508	norgestimate	Progesterone receptor agonist
5758	-2.28	cp	BRD-K33572481	taurodeoxycholic-acid	Bile acid
5749	-2.26	cp	BRD-K05804044	AZ-628	RAF inhibitor
5750	-2.26	cp	BRD-A64297288	amlodipine	Calcium channel blocker
5751	-2.26	cp	BRD-K59962020	CHEMBL-374350	NFkB pathway inhibitor
5752	-2.26	cp	BRD-A13084692	troglitazone	Insulin sensitizer
5753	-2.26	cp	BRD-K15086322	JNJ-10191584	Histamine receptor antagonist
5740	-2.22	cp	BRD-A66927094	nemonapride	Dopamine receptor antagonist
5741	-2.22	cp	BRD-K78633253	EXO-1	ARF inhibitor
5725	-2.18	cp	BRD-K11696279	BU-239	Imidazoline receptor agonist
5726	-2.18	cp	BRD-A91699651	chloroquine	Antimalarial
5707	-2.15	cp	BRD-M86331534	pyrvinium-pamoate	AKT inhibitor
5708	-2.15	cp	BRD-K50018155	RS-67506	Serotonin receptor partial agonist
5709	-2.15	cp	BRD-K76775527	nimesulide	Cyclooxygenase inhibitor
5710	-2.15	cp	BRD-A04706586	bucladesine	Adenosine receptor agonist
5713	-2.15	cp	BRD-K92049597	triamterene	Sodium channel blocker
5714	-2.15	cp	BRD-K92991072	PAC-1	Caspase activator
5697	-2.13	cp	BRD-K78692225	leflunomide	Dihydroorotate dehydrogenase inhibitor
5688	-2.11	cp	BRD-U94846492	quinine	Hemozoin biocrystallization inhibitor
5689	-2.11	cp	BRD-A70649075	sulconazole	Sterol demethylase inhibitor
5680	-2.08	cp	BRD-K76064317	tyrphostin-AG-1296	FLT3 inhibitor
5678	-2.07	cp	BRD-K93325701	damnacanthal	SRC inhibitor
5679	-2.07	cp	BRD-K60511616	pravastatin	HMGCR inhibitor
5677	-2.05	cp	BRD-K71799949	carbamazepine	Carboxamide antiepileptic
5672	-2.04	cp	BRD-K81225797	SCH-58261	Adenosine receptor antagonist
5673	-2.04	cp	BRD-A47633927	NPC-15199	ICAM1 antagonist
5666	-2.03	cp	BRD-K28307902	flutamide	Androgen receptor antagonist
5667	-2.03	cp	BRD-A09062839	amylocaine	Local anesthetic
5662	-2.01	cp	BRD-K21806131	tegaserod	Serotonin receptor partial agonist
5663	-2.01	cp	BRD-K46068882	eugenitol	Bacterial quorum sensing inhibitor
5664	-2.01	cp	BRD-K37848908	ceforanide	Penicillin binding protein inhibitor
5652	-1.97	cp	BRD-K24201553	SB-269970	Serotonin receptor antagonist
5653	-1.97	cp	BRD-K27499107	carbacyclin	IP receptor activator
5649	-1.95	cp	BRD-K29530284	amlexanox	Histamine receptor modulator
5650	-1.95	cp	BRD-A93477898	PETCM	Caspase activator
5646	-1.94	cp	BRD-K28168037	fenretinide	Apoptosis stimulant
5647	-1.94	cp	BRD-A90799790	isradipine	Calcium channel blocker
5635	-1.9	cp	BRD-K02590140	O-2050	Cannabinoid receptor antagonist
5636	-1.9	cp	BRD-K09859624	methantheline	Acetylcholine receptor antagonist
5637	-1.9	cp	BRD-K46018455	bezafibrate	PPAR receptor agonist
5638	-1.9	cp	BRD-K56403959	ZK-756326	CC chemokine receptor ligand
5639	-1.9	cp	BRD-K64614248	salicin	Anti-inflammatory
5640	-1.9	cp	BRD-K40645748	mefloquine	Adenosine receptor antagonist
5630	-1.89	cp	BRD-K82688027	RG-13022	PDGFR receptor inhibitor
5624	-1.87	cp	BRD-K06753942	nobiletin	MEK inhibitor
5625	-1.87	cp	BRD-A64977602	mirtazapine	Adrenergic receptor antagonist
5626	-1.87	cp	BRD-K35941380	methysergide	Serotonin receptor antagonist
5621	-1.86	cp	BRD-A43082555	loxoprofen	Cyclooxygenase inhibitor
5613	-1.83	cp	BRD-K88611939	aniracetam	Glutamate receptor agonist
5614	-1.83	cp	BRD-A34255068	rolipram	Phosphodiesterase inhibitor
5594	-1.8	cp	BRD-K84595254	strophanthidin	ATPase inhibitor
5595	-1.8	cp	BRD-K85242180	beta-CCP	Indoleamine 2,3-dioxygenase inhibitor
5596	-1.8	cp	BRD-K00662280	CL-218872	GABA receptor agonist
5597	-1.8	cp	BRD-K62929068	6-benzylaminopurine	Purinergic receptor activator
5598	-1.8	cp	BRD-K68191783	ALW-II-38-3	Ephrin inhibitor
5589	-1.77	cp	BRD-K40213712	SAL-1	Adenosine receptor antagonist
5590	-1.77	cp	BRD-A65076780	dihydroergocristine	Adrenergic receptor antagonist
5583	-1.76	cp	BRD-K61192372	capecitabine	DNA synthesis inhibitor
5571	-1.73	cp	BRD-K15588452	R-96544	Serotonin receptor antagonist
5572	-1.73	cp	BRD-K40578143	GR-79236	Adenosine receptor agonist
5573	-1.73	cp	BRD-K62736196	guanabenz	-666
5574	-1.73	cp	BRD-A33447119	oxfendazole	Anthelmintic
5565	-1.71	cp	BRD-K66944906	fraxidin	Carbonic anhydrase inhibitor
5548	-1.69	cp	BRD-K52735702	cefdinir	Bacterial cell wall synthesis inhibitor
5549	-1.69	cp	BRD-K35629949	SR-27897	CCK receptor antagonist
5550	-1.69	cp	BRD-K21853356	RG-14620	EGFR inhibitor
5551	-1.69	cp	BRD-A98702003	carbenoxolone	11-beta-HSD1 inhibitor
5552	-1.69	cp	BRD-K19227686	phenolphthalein	Indicator dye
5553	-1.69	cp	BRD-K08252256	diclofenac	Cyclooxygenase inhibitor
5534	-1.66	cp	BRD-K74141488	naftifine	Fungal squalene epoxidase inhibitor
5535	-1.66	cp	BRD-K92428153	mycophenolate-mofetil	Dehydrogenase inhibitor
5536	-1.66	cp	BRD-K87696786	LY-456236	Glutamate receptor antagonist
5537	-1.66	cp	BRD-K43860855	iobenguane	Antineoplastic
5538	-1.66	cp	BRD-A88282067	delcorine	Antiarrhythmic
5539	-1.66	cp	BRD-K68103045	CGS-20625	Benzodiazepine receptor agonist
5523	-1.62	cp	BRD-K99447003	enalaprilat	ACE inhibitor
5524	-1.62	cp	BRD-K64785675	TG100-115	-666
5530	-1.62	cp	BRD-K67637637	olopatadine	Histamine receptor antagonist
5512	-1.6	cp	BRD-A48570745	ivermectin	GABA receptor agonist
5503	-1.59	cp	BRD-K05151076	ZK-164015	Estrogen receptor antagonist
5504	-1.59	cp	BRD-K94832621	Y-134	Estrogen receptor antagonist
5505	-1.59	cp	BRD-K84996949	sinensetin	Cyclooxygenase inhibitor
5506	-1.59	cp	BRD-K97399794	quercetin	Polar auxin transport inhibitor
5507	-1.59	cp	BRD-K78637815	LY-320135	Cannabinoid receptor antagonist
5508	-1.59	cp	BRD-K08132273	tyrphostin	EGFR inhibitor
5509	-1.59	cp	BRD-K14441456	tyrphostin-AG-556	EGFR inhibitor
5510	-1.59	cp	BRD-K30240666	clemastine	Histamine receptor antagonist
5493	-1.55	cp	BRD-A05186015	bupropion	Dopamine uptake inhibitor
5491	-1.54	cp	BRD-K48869804	icilin	TRPV agonist
5476	-1.52	cp	BRD-K65910366	KUC103904N	-666
5477	-1.52	cp	BRD-K76840893	RS-17053	Adrenergic receptor antagonist
5478	-1.52	cp	BRD-K96319534	phentermine	Dopamine uptake inhibitor
5475	-1.51	cp	BRD-K16478699	PLX-4720	RAF inhibitor
5462	-1.48	cp	BRD-K30480208	torasemide	Electrolyte reabsorption inhibitor
5467	-1.48	cp	BRD-K07691486	roscovitine	CDK inhibitor
5468	-1.48	cp	BRD-K85119730	tolbutamide	ATP channel blocker
5469	-1.48	cp	BRD-K80738081	resveratrol	Cytochrome P450 inhibitor
5470	-1.48	cp	BRD-K35960502	niclosamide	DNA replication inhibitor
5457	-1.47	cp	BRD-K33193182	methylnorlichexanthone	Aurora kinase inhibitor
5446	-1.44	cp	BRD-K73293050	WZ-3146	EGFR inhibitor
5447	-1.44	cp	BRD-K77771411	moxonidine	Imidazoline receptor agonist
5452	-1.44	cp	BRD-K63675182	triflupromazine	Dopamine receptor antagonist
5442	-1.43	cp	BRD-A16694057	bisphenol-a	PPAR receptor antagonist
5438	-1.41	cp	BRD-K34441861	moexipril	ACE inhibitor
5439	-1.41	cp	BRD-A58564983	selamectin	Nematocide
5440	-1.41	cp	BRD-A92177080	betamethasone	Glucocorticoid receptor agonist
5432	-1.39	cp	BRD-K54314721	zolmitriptan	Serotonin receptor agonist
5417	-1.37	cp	BRD-K67174588	toremifene	Estrogen receptor antagonist
5418	-1.37	cp	BRD-K00184207	GR-206	Aryl hydrocarbon receptor ligand
5419	-1.37	cp	BRD-A14208071	oxyphenonium	Cholinergic receptor antagonist
5420	-1.37	cp	BRD-A80502530	cinobufagin	ATPase inhibitor
5421	-1.37	cp	BRD-K57033106	tripelennamine	Histamine receptor antagonist
5422	-1.37	cp	BRD-A26334849	propafenone	Antiarrhythmic
5423	-1.37	cp	BRD-K16444452	ibudilast	Leukotriene receptor antagonist
5424	-1.37	cp	BRD-K32526544	DCEBIO	Potassium channel activator
5425	-1.37	cp	BRD-A52588987	SKF-83566	Dopamine receptor antagonist
5416	-1.35	cp	BRD-A58048407	nimodipine	Calcium channel blocker
5407	-1.34	cp	BRD-K10961822	latanoprost	Prostanoid receptor agonist
5408	-1.34	cp	BRD-K06147391	telenzepine	Acetylcholine receptor antagonist
5409	-1.34	cp	BRD-A26845397	isamoltan	Adrenergic receptor antagonist
5410	-1.34	cp	BRD-K87049188	fusaric-acid	Dopamine beta hydroxylase inhibitor
5411	-1.34	cp	BRD-A96485169	EBPC	Aldose reductase inhibitor
5412	-1.34	cp	BRD-K81209512	AG-494	EGFR inhibitor
5413	-1.34	cp	BRD-K83063356	RS-102895	CCR antagonist
5414	-1.34	cp	BRD-K43290182	Ro-04-6790	Serotonin receptor antagonist
5404	-1.33	cp	BRD-K44899736	RO-16-6941	Monoamine oxidase inhibitor
5393	-1.3	cp	BRD-K18316707	O-1918	Cannabinoid receptor antagonist
5394	-1.3	cp	BRD-A34751532	homosalate	HSP inducer
5395	-1.3	cp	BRD-A15415227	GW-1929	PPAR receptor agonist
5396	-1.3	cp	BRD-K45542189	diethylcarbamazine	Lipoxygenase inhibitor
5400	-1.3	cp	BRD-K46211610	tolazoline	Adrenergic receptor antagonist
5387	-1.29	cp	BRD-A09161221	nomilin	HSP inhibitor
5386	-1.28	cp	BRD-A21858158	praziquantel	Anthelmintic
5381	-1.27	cp	BRD-K28863208	PNU-282987	Cholinergic receptor agonist
5382	-1.27	cp	BRD-A93659613	GR-89696	Opioid receptor agonist
5383	-1.27	cp	BRD-A50737080	CGK-733	ATR kinase inhibitor
5384	-1.27	cp	BRD-A16665823	butoconazole	Bacterial cell wall synthesis inhibitor
5385	-1.27	cp	BRD-K19295594	gossypol	BCL inhibitor
5378	-1.26	cp	BRD-K25224017	pirenperone	Serotonin receptor antagonist
5366	-1.23	cp	BRD-K51066026	aminoindazole	Ionophore
5367	-1.23	cp	BRD-K34608650	BRD-K34608650	Cannabinoid receptor agonist
5368	-1.23	cp	BRD-A89175223	bisoprolol	Adrenergic receptor antagonist
5365	-1.22	cp	BRD-K63979671	etifenin	Compound used in hepatobiliary scans of the liver
5354	-1.2	cp	BRD-K53972329	ruxolitinib	JAK inhibitor
5355	-1.2	cp	BRD-K30563334	rifabutin	Protein synthesis inhibitor
5356	-1.2	cp	BRD-K45401373	betulinic-acid	Apoptosis stimulant
5357	-1.2	cp	BRD-A49370193	RO-60-0175	Serotonin receptor agonist
5358	-1.2	cp	BRD-K31792052	pifithrin	Interleukin receptor antagonist
5359	-1.2	cp	BRD-K81521265	dicyclohexylurea	Epoxide hydolase inhibitor
5360	-1.2	cp	BRD-A22844106	tenoxicam	Cyclooxygenase inhibitor
5361	-1.2	cp	BRD-A90515964	guaifenesin	Expectorant
5347	-1.17	cp	BRD-K89708791	rifaximin	RNA synthesis inhibitor
5340	-1.16	cp	BRD-K01493881	apigenin	Casein kinase inhibitor
5341	-1.16	cp	BRD-K51805276	temefos	Cholinesterase inhibitor
5342	-1.16	cp	BRD-A00758722	noretynodrel	Progestogen hormone
5343	-1.16	cp	BRD-K64402243	ivachtin	Caspase inhibitor
5345	-1.16	cp	BRD-K00627859	tubastatin-a	HDAC inhibitor
5346	-1.16	cp	BRD-A19195498	trimipramine	Norepinephrine reuptake inhibitor
5336	-1.14	cp	BRD-K96862998	pirfenidone	TGF beta receptor inhibitor
5326	-1.13	cp	BRD-K36198571	WAY-170523	Metalloproteinase inhibitor
5327	-1.13	cp	BRD-K19533706	tranilast	Angiogenesis inhibitor
5328	-1.13	cp	BRD-A24122750	saclofen	GABA receptor antagonist
5329	-1.13	cp	BRD-K56047318	RHC-80267	Triacylglycerol lipase inhibitor
5333	-1.13	cp	BRD-K97061094	azacyclonol	Histamine receptor antagonist
5334	-1.13	cp	BRD-K01292756	pimozide	Dopamine receptor antagonist
5315	-1.09	cp	BRD-K83637872	SANT-1	Smoothened receptor antagonist
5316	-1.09	cp	BRD-A43882281	pinacidil	ATP channel activator
5317	-1.09	cp	BRD-K02283807	GR-32191	Thromboxane receptor antagonist
5318	-1.09	cp	BRD-K59851896	calycanthine	GABA release inhibitor
5319	-1.09	cp	BRD-A51829654	BRL-15572	Serotonin receptor antagonist
5312	-1.08	cp	BRD-K05350981	oligomycin-c	ATPase inhibitor
5309	-1.07	cp	BRD-K78838262	austricine	Hypolipidemic
5300	-1.06	cp	BRD-K18619710	digoxigenin	Steroid
5301	-1.06	cp	BRD-K78294846	osthol	Calcium channel blocker
5308	-1.06	cp	BRD-K75089421	procainamide	Sodium channel blocker
5295	-1.04	cp	BRD-K25905511	buddleoflavonoloside	Acetylcholinesterase inhibitor
5293	-1.03	cp	BRD-K78084463	W-12	Calmodulin antagonist
5294	-1.03	cp	BRD-K97752965	nicorandil	Nitric oxide donor
5289	-1.02	cp	BRD-A64228451	terreic-acid	BTK inhibitor
5290	-1.02	cp	BRD-K30189597	SYK-inhibitor	SYK inhibitor
5291	-1.02	cp	BRD-K06926592	tretinoin	Retinoid receptor agonist
5292	-1.02	cp	BRD-K90027355	spironolactone	Mineralocorticoid receptor antagonist
5283	-1	cp	BRD-K36864847	BD-1047	Adrenergic receptor antagonist
5280	-0.99	cp	BRD-K61829047	7b-cis	Exportin antagonist
5281	-0.99	cp	BRD-A31227688	kynuramine	Aryl hydrocarbon receptor activator
5282	-0.99	cp	BRD-K54142781	cirazoline	Adrenergic receptor agonist
5274	-0.97	cp	BRD-K32330832	VER-155008	HSP inhibitor
5271	-0.96	cp	BRD-K42573370	avrainvillamide-analog-2	nucleophosmin inhibitor
5264	-0.95	cp	BRD-K36965586	m-chlorophenylbiguanide	Serotonin receptor agonist
5265	-0.95	cp	BRD-K37080523	isoreserpine	Vesicular monoamine transporter inhibitor
5266	-0.95	cp	BRD-A68929948	DAPT-GSI-IX	Gamma secretase inhibitor
5267	-0.95	cp	BRD-K40919711	BAPTA-AM	Potassium channel blocker
5268	-0.95	cp	BRD-K66353228	zoxazolamine	Myorelaxant
5259	-0.93	cp	BRD-K76133116	benzydamine	Membrane integrity inhibitor
5248	-0.92	cp	BRD-K76274772	MAPP-D-erythro	Ceramidase inhibitor
5249	-0.92	cp	BRD-K68190965	GR-46611	Serotonin receptor agonist
5250	-0.92	cp	BRD-K75958195	pizotifen	Serotonin receptor antagonist
5251	-0.92	cp	BRD-A42346008	metanephrine	Epinephrine metabolite
5254	-0.92	cp	BRD-A26384407	chlortalidone	Carbonic anhydrase inhibitor
5255	-0.92	cp	BRD-K23875128	RHO-kinase-inhibitor-III[rockout]	Rho associated kinase inhibitor
5245	-0.91	cp	BRD-K34437622	BRD-K34437622	Thymidylate synthase inhibitor
5241	-0.89	cp	BRD-K16277217	piperacetazine	Dopamine receptor antagonist
5230	-0.88	cp	BRD-K04196797	oxcarbazepine	Sodium channel blocker
5231	-0.88	cp	BRD-K28761384	zuclopenthixol	Dopamine receptor antagonist
5232	-0.88	cp	BRD-A09828896	SKF-81297	Dopamine receptor agonist
5233	-0.88	cp	BRD-A41451487	PK-11195	Benzodiazepine receptor antagonist
5234	-0.88	cp	BRD-K27665173	D-64406	PDGFR receptor inhibitor
5235	-0.88	cp	BRD-A72596465	GW-6471	PPAR receptor antagonist
5211	-0.85	cp	BRD-K81528515	nilotinib	ABL inhibitor
5212	-0.85	cp	BRD-K50325075	UCL-2077	Slow after hyperpolarization channel blocker
5213	-0.85	cp	BRD-K52989797	clomipramine	Serotonin transporter inhibitor (SERT)
5214	-0.85	cp	BRD-K06712146	YM-90709	IL5 inhibitor
5215	-0.85	cp	BRD-K71103788	duloxetine	Serotonin reuptake inhibitor
5216	-0.85	cp	BRD-K53737926	amitriptyline	Norepinephrine inhibitor
5217	-0.85	cp	BRD-K67783091	haloperidol	Dopamine receptor antagonist
5202	-0.81	cp	BRD-A60294240	tribenoside	Anti-inflammatory
5203	-0.81	cp	BRD-K36377456	marmesin	Angiogenesis inhibitor
5190	-0.78	cp	BRD-K67578145	GDC-0879	RAF inhibitor
5191	-0.78	cp	BRD-K46142322	RS-67333	Serotonin receptor partial agonist
5192	-0.78	cp	BRD-K16551401	PNU-22394	Serotonin receptor agonist
5193	-0.78	cp	BRD-K82823804	SA-792987	PKC inhibitor
5194	-0.78	cp	BRD-K18574842	nafcillin	Bacterial cell wall synthesis inhibitor
5195	-0.78	cp	BRD-A78877355	nefopam	Cyclooxygenase inhibitor
5196	-0.78	cp	BRD-K12513978	fenbufen	Cyclooxygenase inhibitor
5197	-0.78	cp	BRD-K38197229	bumetanide	Solute carrier family member inhibitor
5187	-0.76	cp	BRD-K97181089	amiloride	Sodium channel blocker
5185	-0.75	cp	BRD-K29178788	dictamnine	Furoquinoline alkaloid
5186	-0.75	cp	BRD-K41445866	alfaxalone	Chloride channel agonist
5174	-0.74	cp	BRD-K92817986	BJM-CSC-19	MEK inhibitor
5175	-0.74	cp	BRD-K60298136	ITE	Aryl hydrocarbon receptor agonist
5176	-0.74	cp	BRD-K06221026	DUP-697	Cyclooxygenase inhibitor
5177	-0.74	cp	BRD-K80451230	zamifenacin	Acetylcholine receptor antagonist
5178	-0.74	cp	BRD-A92161634	scopoline	Acetylcholine receptor antagonist
5179	-0.74	cp	BRD-K29582677	flunarizine	Calcium channel blocker
5183	-0.74	cp	BRD-A09056319	alfuzosin	Adrenergic receptor antagonist
5184	-0.74	cp	BRD-A86044036	flurbiprofen	Cyclooxygenase inhibitor
5160	-0.7	cp	BRD-K04833372	GSK-1904529A	IGF-1 inhibitor
5161	-0.7	cp	BRD-K88429204	pyrimethamine	Dihydrofolate reductase inhibitor
5162	-0.7	cp	BRD-K07220430	cinnarizine	Calcium channel blocker
5163	-0.7	cp	BRD-K84663978	trequinsin	Phosphodiesterase inhibitor
5164	-0.7	cp	BRD-A39255369	DCPIB	Chloride channel blocker
5165	-0.7	cp	BRD-K96354014	nifedipine	Calcium channel blocker
5152	-0.68	cp	BRD-A89434049	sarmentogenin	ATPase inhibitor
5148	-0.67	cp	BRD-K56745457	azauridine	Antiviral
5149	-0.67	cp	BRD-K15868788	SDZ-205-557	Serotonin receptor antagonist
5150	-0.67	cp	BRD-K18742343	H-8	PKA inhibitor
5151	-0.67	cp	BRD-K16664969	GTP-14564	FLT3 inhibitor
5133	-0.63	cp	BRD-K01815685	indole	aryl hydrocarbon receptor agonist
5134	-0.63	cp	BRD-K18909381	CGS-12066B	Serotonin receptor agonist
5135	-0.63	cp	BRD-A61793559	metolazone	Carbonic anhydrase inhibitor
5136	-0.63	cp	BRD-K17561142	amiodarone	Potassium channel blocker
5140	-0.63	cp	BRD-K35531059	molsidomine	Guanylyl cyclase activator
5141	-0.63	cp	BRD-A17655518	ibuprofen	Cyclooxygenase inhibitor
5142	-0.63	cp	BRD-A80213327	NSC-23766	Ras GTPase inhibitor
5122	-0.6	cp	BRD-K39569857	avrainvillamide-analog-3	nucleophosmin inhibitor
5123	-0.6	cp	BRD-K43330982	JTE-013	Lysophospholipid receptor antagonist
5124	-0.6	cp	BRD-K36638830	anabasine	Acetylcholine receptor agonist
5125	-0.6	cp	BRD-K34533029	tyrphostin-AG-494	EGFR inhibitor
5126	-0.6	cp	BRD-K82561139	ricinine	Casein kinase inhibitor
5127	-0.6	cp	BRD-K45033733	famciclovir	DNA polymerase inhibitor
5129	-0.6	cp	BRD-K66876909	linezolid	Bacterial 50S ribosomal subunit inhibitor
5130	-0.6	cp	BRD-K41731458	triclosan	Enoyl-[acyl-carrier-protein] reductase [NADH] inhibitor
5110	-0.56	cp	BRD-A20697603	thiostrepton	FOXM1 inhibitor
5111	-0.56	cp	BRD-K80672993	M2-PK-activator	-666
5112	-0.56	cp	BRD-K67831364	ZM-323881	VEGFR inhibitor
5113	-0.56	cp	BRD-K95435023	PHA-665752	c-Met inhibitor
5114	-0.56	cp	BRD-K31054881	BMY-7378	Adrenergic receptor antagonist
5115	-0.56	cp	BRD-K05906022	limonin	HIV protease inhibitor
5116	-0.56	cp	BRD-A92439610	triamcinolone	Glucocorticoid receptor agonist
5117	-0.56	cp	BRD-K67080878	milrinone	Phosphodiesterase inhibitor
5118	-0.56	cp	BRD-K79145749	dibenzepin	Norepinephrine reuptake inhibitor
5119	-0.56	cp	BRD-K50859149	sulfafurazole	Bacterial antifolate
5120	-0.56	cp	BRD-K12184916	dactolisib	MTOR inhibitor
5105	-0.55	cp	BRD-K26241953	piceatannol	SYK inhibitor
5101	-0.53	cp	BRD-A98283014	calmidazolium	Calcium channel blocker
5102	-0.53	cp	BRD-K07237224	moclobemide	Monoamine oxidase inhibitor
5103	-0.53	cp	BRD-K60762818	desipramine	Tricyclic antidepressant
5104	-0.53	cp	BRD-K79602928	metformin	Insulin sensitizer
5100	-0.52	cp	BRD-K30020243	aliskiren	Antihypertensive
5094	-0.51	cp	BRD-K78431006	crizotinib	ALK inhibitor
5098	-0.51	cp	BRD-K08806317	timolol	Adrenergic receptor antagonist
5084	-0.49	cp	BRD-K35483542	alitretinoin	Retinoid receptor agonist
5085	-0.49	cp	BRD-K28296557	AKT-inhibitor-IV	AKT inhibitor
5086	-0.49	cp	BRD-K06208435	YS-035	Calcium channel blocker
5087	-0.49	cp	BRD-K57569181	pentoxifylline	Phosphodiesterase inhibitor
5088	-0.49	cp	BRD-K28806945	L-750667	Dopamine receptor antagonist
5089	-0.49	cp	BRD-K67847053	guanabenz	Adrenergic receptor agonist
5090	-0.49	cp	BRD-A37492983	iocetamic-acid	Radiopaque medium
5091	-0.49	cp	BRD-K20655524	mefexamide	Psychoactive drug
5092	-0.49	cp	BRD-K09778810	FGIN-1-27	Inositol monophosphatase inhibitor
5083	-0.48	cp	BRD-A68888262	azelastine	Histamine receptor antagonist
5077	-0.47	cp	BRD-K61737877	VEGF-receptor-2-kinase-inhibitor-IV	VEGFR inhibitor
5078	-0.47	cp	BRD-K08890269	CO-102862	Sodium channel blocker
5068	-0.46	cp	BRD-K82147103	lofepramine	Norepinephrine reuptake inhibitor
5069	-0.46	cp	BRD-K52080565	rilmenidine	Imidazoline receptor agonist
5070	-0.46	cp	BRD-K73391359	quinisocaine	Local anesthetic
5071	-0.46	cp	BRD-A75402480	desoxycorticosterone	Mineralocorticoid receptor agonist
5072	-0.46	cp	BRD-A10903566	imiloxan	Adrenergic receptor antagonist
5075	-0.46	cp	BRD-A84481105	thioridazine	Dopamine receptor antagonist
5076	-0.46	cp	BRD-A18763547	BAX-channel-blocker	Cytochrome C release inhibitor
5061	-0.45	cp	BRD-K59256312	gabexate	Serine protease inhibitor
5052	-0.42	cp	BRD-A23359898	sibutramine	Serotonin reuptake inhibitor
5053	-0.42	cp	BRD-K57930253	nitrazepam	Benzodiazepine receptor agonist
5054	-0.42	cp	BRD-K79353516	indolophenanthridine	CALY activator
5055	-0.42	cp	BRD-K96271548	coumaric-acid	Antioxidant
5056	-0.42	cp	BRD-A11813248	AM-92016	Potassium channel blocker
5057	-0.42	cp	BRD-K71266197	PSB-06126	NTPDase inhibitor
5060	-0.42	cp	BRD-K79254416	decitabine	DNA methyltransferase inhibitor
5048	-0.41	cp	BRD-K77171813	proxyfan	Histamine receptor modulator
5045	-0.4	cp	BRD-K81847782	scandenin	Plant compound with antimicrobial activity
5037	-0.39	cp	BRD-A24543851	nornicotine	Acetylcholine receptor agonist
5038	-0.39	cp	BRD-K70487031	flupentixol	Dopamine receptor antagonist
5039	-0.39	cp	BRD-A36318220	necrostatin-1	RIPK inhibitor
5040	-0.39	cp	BRD-A62021152	WAY-161503	Serotonin receptor agonist
5042	-0.39	cp	BRD-A87606379	nadolol	Adrenergic receptor antagonist
5043	-0.39	cp	BRD-K63828191	raloxifene	Estrogen receptor antagonist
5028	-0.37	cp	BRD-K49404994	levetiracetam	Calcium channel blocker
5011	-0.35	cp	BRD-K60219430	serdemetan	MDM inhibitor
5012	-0.35	cp	BRD-K21565985	xylazine	Adrenergic receptor agonist
5013	-0.35	cp	BRD-A31195449	TCB2	Serotonin receptor agonist
5014	-0.35	cp	BRD-A71262238	nafadotride	Dopamine receptor antagonist
5015	-0.35	cp	BRD-K09416995	lovastatin	HMGCR inhibitor
5016	-0.35	cp	BRD-K10705233	GW-405833	Cannabinoid receptor agonist
5017	-0.35	cp	BRD-K81839095	estrone	Estrogen receptor agonist
5018	-0.35	cp	BRD-A42167015	carteolol	Adrenergic receptor antagonist
5019	-0.35	cp	BRD-K06159959	CCMQ	Inhibitor of the binding of homoquinolinic acid to non-NMDA sensitive sites
5020	-0.35	cp	BRD-M45964048	verteporfin	Photosensitizing agent
5021	-0.35	cp	BRD-K75699339	rizatriptan	Serotonin receptor agonist
5022	-0.35	cp	BRD-K38251852	paxilline	Potassium channel blocker
5023	-0.35	cp	BRD-K41713976	E-4031	Potassium channel blocker
5024	-0.35	cp	BRD-K98530306	clonidine	Adrenergic receptor agonist
5025	-0.35	cp	BRD-A66435872	HTMT	Histamine receptor agonist
5000	-0.32	cp	BRD-K88304388	dextrorphan	Glutamate receptor antagonist
5001	-0.32	cp	BRD-K99029477	prometon	Photosynthesis inhibitor
5002	-0.32	cp	BRD-K96402602	farnesylthiotriazole	PPMTase inhibitor
5003	-0.32	cp	BRD-A09467419	mebeverine	Acetylcholine receptor antagonist
5004	-0.32	cp	BRD-A40639672	ketorolac	Cyclooxygenase inhibitor
5005	-0.32	cp	BRD-K14693417	cinchonine	P-glycoprotein inhibitor
4993	-0.28	cp	BRD-A87719232	naproxen	Cyclooxygenase inhibitor
4994	-0.28	cp	BRD-K82846253	repaglinide	Insulin secretagogue
4995	-0.28	cp	BRD-K88741031	methyl-2,5-dihydroxycinnamate	EGFR inhibitor
4998	-0.28	cp	BRD-K20755323	SA-792728	Sphingosine kinase inhibitor
4985	-0.25	cp	BRD-K70358946	aripiprazole	Serotonin receptor agonist
4986	-0.25	cp	BRD-K32107296	temozolomide	DNA alkylating agent
4987	-0.25	cp	BRD-K14765469	vesamicol	Acetylcholinesterase inhibitor
4988	-0.25	cp	BRD-K76534306	enrofloxacin	Bacterial DNA gyrase inhibitor
4989	-0.25	cp	BRD-A10523515	GSK-429286A	Rho associated kinase inhibitor
4990	-0.25	cp	BRD-A70407468	PSB-36	Adenosine receptor antagonist
4991	-0.25	cp	BRD-A45543382	metrizamide	Radiopaque medium
4971	-0.21	cp	BRD-K02113016	olaparib	PARP inhibitor
4972	-0.21	cp	BRD-K93460210	lamotrigine	Serotonin receptor antagonist
4973	-0.21	cp	BRD-K83322645	L-693403	Sigma receptor agonist
4974	-0.21	cp	BRD-K15025317	BAY-11-7821	NFkB pathway inhibitor
4975	-0.21	cp	BRD-K54210043	NS-1619	Calcium channel activator
4976	-0.21	cp	BRD-A41519720	ezetimibe	Niemann-Pick C1-like 1 protein antagonist
4977	-0.21	cp	BRD-A65145453	ATPA	Glutamate receptor agonist
4978	-0.21	cp	BRD-K37991163	paroxetine	Selective serotonin reuptake inhibitor (SSRI)
4979	-0.21	cp	BRD-K63550407	erythromycin	NFkB pathway inhibitor
4980	-0.21	cp	BRD-A59303141	quinethazone	Thiazide diuretic
4968	-0.19	cp	BRD-A11990600	lorazepam	Benzodiazepine receptor agonist
4970	-0.19	cp	BRD-A95869247	indapamide	Thiazide diuretic
4959	-0.18	cp	BRD-A92630576	trimebutine	Opioid receptor agonist
4960	-0.18	cp	BRD-K11540476	EMF-BCA1-64	Caspase inhibitor
4961	-0.18	cp	BRD-K18816859	L-694247	Serotonin receptor agonist
4962	-0.18	cp	BRD-A01643550	prednisolone	Glucocorticoid receptor agonist
4963	-0.18	cp	BRD-K79092138	nitrofural	Bacterial DNA inhibitor
4964	-0.18	cp	BRD-K33308633	INCA-6	Calcineurin inhibitor
4965	-0.18	cp	BRD-K04887706	AKT-inhibitor-1-2	AKT inhibitor
4966	-0.18	cp	BRD-K89997465	chlorpromazine	Dopamine receptor antagonist
4943	-0.14	cp	BRD-K10670311	sulfasalazine	Antirheumatic
4944	-0.14	cp	BRD-K32311154	nifekalant	Potassium channel blocker
4945	-0.14	cp	BRD-K61217870	n-(3-acetamidophenyl)-3-chlorobenzamide	Glutamate receptor antagonist
4946	-0.14	cp	BRD-K80315159	DPPE	Histamine receptor antagonist
4947	-0.14	cp	BRD-K89274813	DMP-543	Acetylcholine release stimulant
4948	-0.14	cp	BRD-K45296539	ZD-7114	Adrenergic receptor agonist
4949	-0.14	cp	BRD-K10974103	diloxanide	Protein synthesis inhibitor
4950	-0.14	cp	BRD-K70327191	benzoxiquine	Anti-infective
4951	-0.14	cp	BRD-K91290917	amodiaquine	Histamine receptor agonist
4953	-0.14	cp	BRD-K14993104	bemegride	Chemoreceptor agonist
4954	-0.14	cp	BRD-K55127134	fluphenazine	Dopamine receptor antagonist
4932	-0.11	cp	BRD-K69688083	mestinon	Cholinesterase inhibitor
4933	-0.11	cp	BRD-K11717138	benzbromarone	Chloride channel blocker
4934	-0.11	cp	BRD-K86958018	olvanil	TRPV agonist
4935	-0.11	cp	BRD-K49519092	immethridine	Histamine receptor agonist
4936	-0.11	cp	BRD-K56429665	calcipotriol	Vitamin D receptor agonist
4937	-0.11	cp	BRD-K91699951	benzonatate	Local anesthetic
4938	-0.11	cp	BRD-K32821942	azathioprine	Dehydrogenase inhibitor
4939	-0.11	cp	BRD-A19736161	ondansetron	Serotonin receptor antagonist
4924	-0.07	cp	BRD-K51662849	ilomastat	Matrix metalloprotease inhibitor
4925	-0.07	cp	BRD-A55416093	colforsin	Adenylyl cyclase activator
4926	-0.07	cp	BRD-K77987382	mebendazole	Tubulin inhibitor
4927	-0.07	cp	BRD-K03816923	rottlerin	MAP kinase inhibitor
4928	-0.07	cp	BRD-K21548250	moracizine	Sodium channel blocker
4915	-0.05	cp	BRD-K59456551	methotrexate	Dihydrofolate reductase inhibitor
4918	-0.05	cp	BRD-K68264559	brimonidine	Adrenergic receptor agonist
4909	-0.04	cp	BRD-A14395271	mesoridazine	Dopamine receptor antagonist
4910	-0.04	cp	BRD-A30655177	LFM-A13	BTK inhibitor
4911	-0.04	cp	BRD-A29485665	bicalutamide	Androgen receptor antagonist
4904	-0.03	cp	BRD-A41450521	tosufloxacin	Bacterial DNA gyrase inhibitor
4905	-0.03	cp	BRD-K66874953	pifithrin-alpha	TP53 inhibitor
4906	-0.03	cp	BRD-A29082194	gitoxigenin	ATPase inhibitor
4908	-0.03	cp	BRD-K49111258	prazosin	Adrenergic receptor antagonist
4891	-0.02	cp	BRD-K04466929	Merck60	HDAC inhibitor
4892	-0.02	cp	BRD-K57179821	crotamiton	Antipruritic
4893	-0.02	cp	BRD-K13032584	procarbazine	Monoamine oxidase inhibitor
4894	-0.02	cp	BRD-K29458283	chlorambucil	DNA inhibitor
4895	-0.02	cp	BRD-K72703948	ZM-447439	Aurora kinase inhibitor
4896	-0.02	cp	BRD-K78126613	menadione	Mitochondrial DNA polymerase inhibitor
4897	-0.02	cp	BRD-K56301217	ABT-737	BCL inhibitor
2188	0	cp	BRD-K24576554	AT-9283	JAK inhibitor
2696	0	cp	BRD-K97799481	theophylline	Adenosine receptor antagonist
2697	0	cp	BRD-K28667793	pyrazinamide	Fatty acid synthase inhibitor
2698	0	cp	BRD-K86873305	piperacillin	Bacterial cell wall synthesis inhibitor
2699	0	cp	BRD-K13356952	methazolamide	Carbonic anhydrase inhibitor
2700	0	cp	BRD-K54529596	captopril	ACE inhibitor
2701	0	cp	BRD-K90864987	cobalt(II)-chloride	HSP inducer
2702	0	cp	BRD-K56450366	NSC-94258	Antineoplastic
2703	0	cp	BRD-K20197062	SA-94315	Caspase inhibitor
2704	0	cp	BRD-K14643723	4-(2-Amino-ethyl)-benzenesulfonamide	carbonic anhydrase inhibitor
2705	0	cp	BRD-K06817181	BRD-K06817181	JAK inhibitor
2706	0	cp	BRD-A95696820	acadesine	AMPK activator
2707	0	cp	BRD-A80383043	BRD-A80383043	Glutamate receptor agonist
2708	0	cp	BRD-A62890442	3-methyl-GABA	GABA aminotransferase activator
2709	0	cp	BRD-A20589515	dihydroxyphenylglycine	Glutamate receptor agonist
2710	0	cp	BRD-K36627727	tamibarotene	Retinoid receptor agonist
2711	0	cp	BRD-K37720887	SB-525334	TGF beta receptor inhibitor
2712	0	cp	BRD-K81783531	VX-222	HCV inhibitor
2713	0	cp	BRD-K07265709	razoxane	Chelating agent
2714	0	cp	BRD-K83837640	JNJ-26854165	HDAC inhibitor
2715	0	cp	BRD-K13566078	BMS-345541	IKK inhibitor
2716	0	cp	BRD-A80775386	hyperforin	Cyclooxygenase inhibitor
2717	0	cp	BRD-K47539947	tetradecylthioacetic-acid	Lipid peroxidase inhibitor
2718	0	cp	BRD-A36707673	hydroxycholesterol	LXR agonist
2719	0	cp	BRD-U01690642	acetyl-geranyl-cysteine	Isoprenylated protein methylation inhibitor
2720	0	cp	BRD-K08115555	tyrphostin-AG-1288	TNF production inhibitor
2721	0	cp	BRD-K99291625	SB-203580	p38 MAPK inhibitor
2722	0	cp	BRD-K80725632	lavendustin-c	EGFR inhibitor
2723	0	cp	BRD-K47943470	tyrphostin-51	EGFR inhibitor
2724	0	cp	BRD-K13087974	4,5-dianilinophthalimide	EGFR inhibitor
2725	0	cp	BRD-U66370498	androstanol	CAR antagonist
2726	0	cp	BRD-K24656285	farnesol	FXR agonist
2727	0	cp	BRD-K30743633	TCPOBOP	CAR agonist
2728	0	cp	BRD-K13927029	retinol	Retinoid receptor ligand
2729	0	cp	BRD-K73982490	BI-78D3	JNK inhibitor
2730	0	cp	BRD-K14880289	GW-501516	PPAR receptor agonist
2731	0	cp	BRD-A52193669	withaferin-a	IKK inhibitor
2732	0	cp	BRD-K63915849	AS-604850	PI3K inhibitor
2733	0	cp	BRD-U44618005	WH-4023	SRC inhibitor
2734	0	cp	BRD-K04412738	tramadol	Norepinephrine reuptake inhibitor
2735	0	cp	BRD-K54316499	tolterodine	Acetylcholine receptor antagonist
2736	0	cp	BRD-K10467831	tibolone	Androgen receptor agonist
2737	0	cp	BRD-A04327189	synephrine	Adrenergic receptor agonist
2738	0	cp	BRD-A27489425	rolitetracycline	Bacterial 30S ribosomal subunit inhibitor
2739	0	cp	BRD-A56245458	reichstein	Androgen receptor antagonist
2740	0	cp	BRD-A16934955	nalbuphine	Opioid receptor agonist
2741	0	cp	BRD-A02990301	lofexidine	Adrenergic receptor agonist
2742	0	cp	BRD-A49172652	lansoprazole	ATPase inhibitor
2743	0	cp	BRD-K30097969	pitavastatin	HMGCR inhibitor
2744	0	cp	BRD-K59570838	homoveratrylamine	Dopamine analog
2745	0	cp	BRD-A62434282	goserelin	Gonadotropin releasing factor hormone receptor agonist
2746	0	cp	BRD-K39391626	ethylestrenol	Progesterone receptor agonist
2747	0	cp	BRD-K28029915	dolasetron	Serotonin receptor antagonist
2748	0	cp	BRD-K13664374	dichloroacetic-acid	Pyruvate dehydrogenase kinase inhibitor
2749	0	cp	BRD-K39462424	dexchlorpheniramine	Histamine receptor antagonist
2750	0	cp	BRD-K04993501	cefixime	Bacterial cell wall synthesis inhibitor
2751	0	cp	BRD-K20338176	cefaclor	Bacterial cell wall synthesis inhibitor
2752	0	cp	BRD-K11630072	carmofur	Thymidylate synthase inhibitor
2753	0	cp	BRD-K16336526	capsaicin	TRPV agonist
2754	0	cp	BRD-K85030058	benactyzine	Acetylcholine receptor antagonist
2755	0	cp	BRD-K56334280	amonafide	Topoisomerase inhibitor
2756	0	cp	BRD-K82164249	andarine	Androgen receptor modulator
2757	0	cp	BRD-K24681473	YM-155	Survivin inhibitor
2758	0	cp	BRD-K15600710	obatoclax	BCL inhibitor
2759	0	cp	BRD-K05926469	lenalidomide	Antineoplastic
2760	0	cp	BRD-K18855837	varenicline	Acetylcholine receptor agonist
2761	0	cp	BRD-K64310881	MW-STK33-3B	Potassium channel activator
2762	0	cp	BRD-A61858259	CAY-10415	Insulin sensitizer
2763	0	cp	BRD-K40619305	larixinic-acid	Compound that interacts with metal centers
2764	0	cp	BRD-A67438293	treprostinil	Prostacyclin analog
2765	0	cp	BRD-K54987996	CAY-10578	Casein kinase inhibitor
2766	0	cp	BRD-K32795028	1-benzylimidazole	Thromboxane synthase inhibitor
2767	0	cp	BRD-U68942961	JW-7-24-1	LCK Inhibitor
2768	0	cp	BRD-K28143534	cyproheptadine	Histamine receptor antagonist
2769	0	cp	BRD-K30570479	VU-0400195-3	Glutamate receptor modulator
2770	0	cp	BRD-K84141129	VU-0400193-3	Glutamate receptor modulator
2771	0	cp	BRD-K43149758	myricetin	Androgen receptor agonist
2772	0	cp	BRD-A82096673	KU-C103428N	CDC inhibitor
2773	0	cp	BRD-K08219523	5-nonyloxytryptamine	Serotonin receptor agonist
2774	0	cp	BRD-A01145011	zebularine	DNA methyltransferase inhibitor
2775	0	cp	BRD-K86191271	cytosporone-b	NUR77 receptor agonist
2776	0	cp	BRD-K69690935	curcumin	Cyclooxygenase inhibitor
2777	0	cp	BRD-K40892394	AR-C133057XX	Nitric oxide synthase inhibitor
2778	0	cp	BRD-K02950022	BMS-299897	Gamma secretase inhibitor
2779	0	cp	BRD-A20131130	2',5'-dideoxyadenosine	Adenylyl cyclase inhibitor
2780	0	cp	BRD-K14696368	9-methyl-5H-6-thia-4,5-diaza-chrysene-6,6-dioxide	NFkB pathway inhibitor
2781	0	cp	BRD-K17705806	JTC-801	Opioid receptor antagonist
2782	0	cp	BRD-A34205397	suloctidil	Adrenergic receptor antagonist
2783	0	cp	BRD-K54708045	nTZDpa	PPAR receptor agonist
2784	0	cp	BRD-A06726973	dibutyrylcyclic-gmp	cGMP analog
2785	0	cp	BRD-K33882852	ZK-93423	Benzodiazepine receptor agonist
2786	0	cp	BRD-K64157027	ZD-2079	Adrenergic receptor agonist
2787	0	cp	BRD-A20968261	WAY-213613	Glutamate inhibitor
2788	0	cp	BRD-K40902647	vincamine	Adrenergic receptor antagonist
2789	0	cp	BRD-A98378129	talniflumate	Cyclooxygenase inhibitor
2790	0	cp	BRD-A01295252	trans-7-hydroxy-pipat	Dopamine receptor ligand
2791	0	cp	BRD-K97309399	thiothixene	Dopamine receptor antagonist
2792	0	cp	BRD-K62609077	scoulerine	Adrenergic receptor antagonist
2793	0	cp	BRD-A56987319	SQ-22536	Adenylyl cyclase inhibitor
2794	0	cp	BRD-A49046702	SKF-89976A	GABA uptake inhibitor
2795	0	cp	BRD-K15601958	SEW-2871	Lysophospholipid receptor agonist
2796	0	cp	BRD-K85871428	SC-68376	p38 MAPK inhibitor
2797	0	cp	BRD-K67298865	SB-431542	TGF beta receptor inhibitor
2798	0	cp	BRD-K19284129	salvinorin-a	Opioid receptor agonist
2799	0	cp	BRD-K06426971	ryuvidine	Histone lysine methyltransferase inhibitor
2800	0	cp	BRD-A63546914	RO-04-5595	Glutamate receptor antagonist
2801	0	cp	BRD-K69556541	ryanodine	Calcium channel blocker
2802	0	cp	BRD-A59174698	ritodrine	Adrenergic receptor agonist
2803	0	cp	BRD-K70505054	ranitidine	Histamine receptor antagonist
2804	0	cp	BRD-A19053259	pseudopelletierine	Anthelmintic
2805	0	cp	BRD-A28970875	puromycin	Protein synthesis inhibitor
2806	0	cp	BRD-K84175871	pseudoephedrine	Adrenergic receptor agonist
2807	0	cp	BRD-K82865713	prostaglandin-b2	cAMP inhibitor
2808	0	cp	BRD-K16977723	PP-3	EGFR inhibitor
2809	0	cp	BRD-A75478957	PD-166793	Metalloproteinase inhibitor
2810	0	cp	BRD-K40992116	parachlorophenol	Anti-infective
2811	0	cp	BRD-A10355991	norketamine	Glutamate receptor antagonist
2812	0	cp	BRD-A94413429	NTNCB	Neuropeptide receptor antagonist
2813	0	cp	BRD-K32696739	noreleagnine	Monoamine oxidase inhibitor
2814	0	cp	BRD-K61177364	NBI-27914	CRF receptor antagonist
2815	0	cp	BRD-K69195780	NAN-190	Serotonin receptor agonist
2816	0	cp	BRD-K09549677	mibefradil	T-type calcium channel blocker
2817	0	cp	BRD-A19661776	mianserin	Serotonin receptor antagonist
2818	0	cp	BRD-A63667919	methylergometrine	Dopamine receptor antagonist
2819	0	cp	BRD-A99449986	MT-21	Caspase activator
2820	0	cp	BRD-A30590053	MR-16728	Acetylcholine release enhancer
2821	0	cp	BRD-K53878242	MMPX	Phosphodiesterase inhibitor
2822	0	cp	BRD-K93201660	ML-7	Myosin light chain kinase inhibitor
2823	0	cp	BRD-K75641298	metoclopramide	Dopamine receptor antagonist
2824	0	cp	BRD-A41145729	methoprene-acid	Retinoid receptor agonist
2825	0	cp	BRD-K43245338	MDL-28170	Calpain inhibitor
2826	0	cp	BRD-A17453586	MDL-72832	Serotonin receptor agonist
2827	0	cp	BRD-K09635134	l-erythro-MAPP	negative control for D-erythro-MAPP
2828	0	cp	BRD-K27871032	lysergol	Ergoline alkaloid
2829	0	cp	BRD-K24526313	levcromakalim	Potassium channel activator
2830	0	cp	BRD-K13261168	LY-16350	Dopamine receptor agonist
2831	0	cp	BRD-K22385716	LY-303511	Casein kinase inhibitor
2832	0	cp	BRD-K64044582	linoleamide	ACAT inhibitor
2833	0	cp	BRD-K05181463	L-741626	Dopamine receptor antagonist
2834	0	cp	BRD-K70241288	L-692585	Growth hormone releasing peptide ligand agonist
2835	0	cp	BRD-A43930669	L-368899	Oxytocin receptor antagonist
2836	0	cp	BRD-K64670467	JNJ-16259685	Glutamate receptor antagonist
2837	0	cp	BRD-K95676198	JAK3-inhibitor-V	JAK inhibitor
2838	0	cp	BRD-K74195153	irsogladine	Phosphodiesterase inhibitor
2839	0	cp	BRD-A77722753	hydralazine	Vasodilator
2840	0	cp	BRD-A97730597	hexylcaine	Sodium channel blocker
2841	0	cp	BRD-A25143711	hydrocortisone	Glucocorticoid receptor agonist
2842	0	cp	BRD-K70577657	H-9	PKA inhibitor
2843	0	cp	BRD-K49890030	gavestinel	Glutamate receptor antagonist
2844	0	cp	BRD-K04146668	GW-441756	Growth factor receptor inhibitor
2845	0	cp	BRD-A30815329	felodipine	Calcium channel blocker
2846	0	cp	BRD-K44067360	flufenamic-acid	Chloride channel blocker
2847	0	cp	BRD-K83508485	FK-888	Tachykinin antagonist
2848	0	cp	BRD-A39969961	eplerenone	Cytochrome P450 inhibitor
2849	0	cp	BRD-A35033682	eriodictyol	Cytochrome P450 inhibitor
2850	0	cp	BRD-A73581086	ergometrine	Adrenergic receptor agonist
2851	0	cp	BRD-K88759641	EMD-66684	Angiotensin receptor antagonist
2852	0	cp	BRD-K54759182	dosulepin	Norepinephrine reuptake inhibitor
2853	0	cp	BRD-K33459542	ditolylguanidine	Sigma receptor agonist
2854	0	cp	BRD-K94920105	DR-2313	PARP inhibitor
2855	0	cp	BRD-K01624546	docosatrienoic-acid	LTB4 inhibitor
2856	0	cp	BRD-K85266041	DNQX	Glutamate receptor antagonist
2857	0	cp	BRD-K32645441	dipropyl-5ct	Serotonin receptor agonist
2858	0	cp	BRD-K23623876	decafluorobutane	Contrast agent
2859	0	cp	BRD-K61401890	deguelin	NADH-ubiquinone oxidoreductase (Complex I) inhibitor
2860	0	cp	BRD-K31633810	DAU-5884	Acetylcholine receptor antagonist
2861	0	cp	BRD-K09132007	D-4476	TGF beta receptor inhibitor
2862	0	cp	BRD-A39290993	cyproterone	Androgen receptor antagonist
2863	0	cp	BRD-A10420615	cyclopiazonic-acid	ATPase inhibitor
2864	0	cp	BRD-K28578425	cilostamide	Phosphodiesterase inhibitor
2865	0	cp	BRD-K44849676	capsazepine	TRPV agonist
2866	0	cp	BRD-A63043573	cabergoline	Dopamine receptor agonist
2867	0	cp	BRD-A71459254	cymarin	ATPase inhibitor
2868	0	cp	BRD-A18202423	CPCCOEt	Glutamate receptor antagonist
2869	0	cp	BRD-K31912990	CGP-71683	Neuropeptide receptor antagonist
2870	0	cp	BRD-A35623999	CGP-37157	L-type calcium channel blocker
2871	0	cp	BRD-K95851186	CGP-13501	GABA receptor modulator
2872	0	cp	BRD-A34706053	CGP-12177	Adrenergic receptor agonist
2873	0	cp	BRD-K17497770	butein	EGFR inhibitor
2874	0	cp	BRD-K89210380	biotin	Vitamin B
2875	0	cp	BRD-K07507905	BRL-37344	Adrenergic receptor agonist
2876	0	cp	BRD-K29668683	BD-1063	Sigma receptor antagonist
2877	0	cp	BRD-A84189516	baccatin-III	Paclitaxel precursor
2878	0	cp	BRD-K34092021	arvanil	TRPV agonist
2879	0	cp	BRD-K23922020	arecaidine	Acetylcholine receptor agonist
2880	0	cp	BRD-K39670393	amthamine	Histamine receptor agonist
2881	0	cp	BRD-K03642198	AY-9944	Hedgehog pathway modulator
2882	0	cp	BRD-K29555132	arachidonamide	Cannabinoid receptor agonist
2883	0	cp	BRD-A95513702	androsta-1,4-dien-3,17-dione	Aromatase inhibitor
2884	0	cp	BRD-K21667562	AM-404	Cyclooxygenase inhibitor
2885	0	cp	BRD-K89055274	alverine	Muscle relaxant
2886	0	cp	BRD-K72783841	tyrphostin-AG-555	EGFR inhibitor
2887	0	cp	BRD-K94841585	emodic-acid	Laxative
2888	0	cp	BRD-K55430733	WAY-629	Serotonin receptor agonist
2889	0	cp	BRD-K51018020	VAMA-37	DNA dependent protein kinase inhibitor
2890	0	cp	BRD-K69600043	thiethylperazine	Dopamine receptor antagonist
2891	0	cp	BRD-K95739795	tetrabenazine	Vesicular monoamine transporter inhibitor
2892	0	cp	BRD-K04210847	tamoxifen	Estrogen receptor antagonist
2893	0	cp	BRD-A42831637	tetrahydrocannabinol-7-oic-acid	Anti-inflammatory
2894	0	cp	BRD-K55454768	TAS-301	Calcium-calmodulin dependent protein kinase inhibitor
2895	0	cp	BRD-A77299732	salubrinal	Eukaryotic translation initiation factor inhibitor
2896	0	cp	BRD-A72066420	mifobate	PPAR receptor antagonist
2897	0	cp	BRD-A91866971	SQ-29548	Thromboxane receptor antagonist
2898	0	cp	BRD-K55468218	spiperone	Dopamine receptor antagonist
2899	0	cp	BRD-K80639402	SB-258585	Serotonin receptor antagonist
2900	0	cp	BRD-K54411430	robustic-acid	cAMP inhibitor
2901	0	cp	BRD-K10098805	rhapontin	Apoptosis stimulant
2902	0	cp	BRD-A54236247	racephedrine	Adrenergic receptor agonist
2903	0	cp	BRD-K54665485	R-59022	Diacylglycerol kinase inhibitor
2904	0	cp	BRD-K72222507	quinapril	ACE inhibitor
2905	0	cp	BRD-A97479839	piperidolate	Acetylcholine receptor antagonist
2906	0	cp	BRD-K21936341	oxotremorine	Acetylcholine receptor agonist
2907	0	cp	BRD-K50311478	tosyl-phenylalanyl-chloromethyl-ketone	Chymotrypsin inhibitor
2908	0	cp	BRD-K59637651	NSC-119889	Protein synthesis inhibitor
2909	0	cp	BRD-K47717570	NBQX	Glutamate receptor antagonist
2910	0	cp	BRD-K18194590	mephentermine	Adrenergic receptor agonist
2911	0	cp	BRD-K95899059	LY-344864	Serotonin receptor agonist
2912	0	cp	BRD-A71203467	l-stepholidine	Dopamine receptor antagonist
2913	0	cp	BRD-K47150025	KI-8751	VEGFR inhibitor
2914	0	cp	BRD-K09497549	kawain	Calcium channel modulator
2915	0	cp	BRD-A08709697	heliotrine	Pyrrolizidine alkaloid
2916	0	cp	BRD-A46186775	hydrocortisone	Glucocorticoid receptor agonist
2917	0	cp	BRD-A38749782	fludrocortisone	Glucocorticoid receptor agonist
2918	0	cp	BRD-K40227168	vinburnine	Adrenergic receptor antagonist
2919	0	cp	BRD-K50660797	epicatechin	Bacterial DNA gyrase inhibitor
2920	0	cp	BRD-A54845972	dihydroergotamine	Serotonin receptor agonist
2921	0	cp	BRD-K82577285	dipropyl-dopamine	Dopamine receptor agonist
2922	0	cp	BRD-K63945320	dihydrosamidin	Phospholipase inhibitor
2923	0	cp	BRD-A47144777	dihydro-7-desacetyldeoxygedunin	HSP inhibitor
2924	0	cp	BRD-K45330754	diethylstilbestrol	Estrogen receptor agonist
2925	0	cp	BRD-K17294426	clebopride	Dopamine receptor antagonist
2926	0	cp	BRD-K67017579	cilostazol	Phosphodiesterase inhibitor
2927	0	cp	BRD-K41707108	ceramide	Phosphoenolpyruvate carboxylase activator
2928	0	cp	BRD-K49448285	bisindolylmaleimide	CDK inhibitor
2929	0	cp	BRD-A22713669	BVT-948	Tyrosine phosphatase inhibitor
2930	0	cp	BRD-K47631482	bromhexine	Mucolytic agent
2931	0	cp	BRD-K39987650	bisacodyl	Laxative
2932	0	cp	BRD-K55424922	anpirtoline	Serotonin receptor agonist
2933	0	cp	BRD-K93080877	Ala-Ala-Phe-CMK	Tripeptidyl peptidase inhibitor
2934	0	cp	BRD-K46937689	phenazone	Cyclooxygenase inhibitor
2935	0	cp	BRD-K53979406	ALX-5407	Glycine transporter inhibitor
2936	0	cp	BRD-A85280935	quinpirole	Dopamine receptor agonist
4825	0	cp	BRD-A45498368	WYE-125132	MTOR inhibitor
4826	0	cp	BRD-K83963101	MLN-8054	Aurora kinase inhibitor
4827	0	cp	BRD-A29901043	KIN001-127	ITK inhibitor
4828	0	cp	BRD-K92428232	GSK-461364	PLK inhibitor
4829	0	cp	BRD-K29313308	HDAC3-selective	HDAC inhibitor
4830	0	cp	BRD-K50417881	eticlopride	Dopamine receptor antagonist
4831	0	cp	BRD-A07765530	epinephrine	carbonic anhydrase activator
4832	0	cp	BRD-A44090213	indoprofen	Cyclooxygenase inhibitor
4833	0	cp	BRD-K19111024	clofibric-acid	PPAR receptor agonist
4834	0	cp	BRD-A68723818	brompheniramine	Histamine receptor antagonist
4835	0	cp	BRD-A97701745	pindolol	Adrenergic receptor antagonist
4836	0	cp	BRD-K15262564	mupirocin	Isoleucyl-tRNA synthetase inhibitor
4837	0	cp	BRD-A75368507	demeclocycline	Bacterial 30S ribosomal subunit inhibitor
4838	0	cp	BRD-A16478930	amcinonide	Glucocorticoid receptor agonist
4839	0	cp	BRD-K02123250	JNJ-38877605	Tyrosine kinase inhibitor
4840	0	cp	BRD-K01612348	meropenem	Bacterial cell wall synthesis inhibitor
4841	0	cp	BRD-K72903603	zidovudine	Reverse transcriptase inhibitor
4842	0	cp	BRD-K50398167	meclofenamic-acid	Cyclooxygenase inhibitor
4843	0	cp	BRD-K57631554	aminolevulinic-acid	Oxidizing agent
4844	0	cp	BRD-K11433652	aspirin	Cyclooxygenase inhibitor
4845	0	cp	BRD-K89348303	ramipril	ACE inhibitor
4846	0	cp	BRD-A79803969	memantine	Glutamate receptor antagonist
4847	0	cp	BRD-K44497846	enalapril	ACE inhibitor
4848	0	cp	BRD-A13188892	doxazosin	Adrenergic receptor antagonist
4849	0	cp	BRD-K71289571	zafirlukast	Leukotriene receptor antagonist
4850	0	cp	BRD-K35458079	edaravone	Nootropic agent
4851	0	cp	BRD-K12002134	megestrol	progesterone receptor agonist
4852	0	cp	BRD-A87848830	bimatoprost	Prostanoid receptor agonist
4853	0	cp	BRD-K90885812	propantheline	Acetylcholine receptor antagonist
4854	0	cp	BRD-K90543092	levonorgestrel	Estrogen receptor agonist
4855	0	cp	BRD-A91555231	norepinephrine	Adrenergic receptor agonist
4856	0	cp	BRD-A67799922	phenoxybenzamine	Adrenergic receptor antagonist
4857	0	cp	BRD-K53790871	triamcinolone	Glucocorticoid receptor agonist
4858	0	cp	BRD-K11801786	trimidox	Ribonucleotide reductase inhibitor
4859	0	cp	BRD-K94353609	fluocinolone	Glucocorticoid receptor agonist
4860	0	cp	BRD-K22662435	ganciclovir	DNA polymerase inhibitor
4861	0	cp	BRD-K81128206	edrophonium	Acetylcholinesterase inhibitor
4862	0	cp	BRD-A16754160	ampicillin	Bacterial cell wall synthesis inhibitor
4863	0	cp	BRD-K71926323	marbofloxacin	Bacterial DNA gyrase inhibitor
4864	0	cp	BRD-M64432851	sunitinib	FLT3 inhibitor
4865	0	cp	BRD-K24994810	androstenol	GABA receptor modulator
4866	0	cp	BRD-K07888107	depudecin	HDAC inhibitor
4867	0	cp	BRD-K55991774	BAS-09104376	HIV integrase inhibitor
4868	0	cp	BRD-K71823332	epothilone-a	Microtubule stabilizing agent
4869	0	cp	BRD-K12102668	nialamide	Monoamine oxidase inhibitor
4870	0	cp	BRD-A81233518	glycopyrrolate	Acetylcholine receptor antagonist
4871	0	cp	BRD-K07303502	arachidonyl-trifluoro-methane	Cytosolic phospholipase inhibitor
4872	0	cp	BRD-A67373739	AICA-ribonucleotide	AMPK activator
4873	0	cp	BRD-K86600316	RS-79948	Adrenergic receptor antagonist
4874	0	cp	BRD-K26979635	NS-3694	Glutamate receptor antagonist
4875	0	cp	BRD-A30435184	metergoline	Dopamine receptor agonist
4876	0	cp	BRD-K86509404	iso-olomoucine	CDK inhibitor
4877	0	cp	BRD-A98299281	velnacrine	cholinesterase inhibitor
4878	0	cp	BRD-A63998256	helveticoside	ATPase inhibitor
4879	0	cp	BRD-K61951118	FG-7142	GABA benzodiazepine site receptor inverse agonist
4880	0	cp	BRD-A09094913	strychnine	Acetylcholine receptor antagonist
2175	0.02	cp	BRD-K06980535	promazine	Dopamine receptor antagonist
2176	0.02	cp	BRD-K57222227	indometacin	Cyclooxygenase inhibitor
2177	0.02	cp	BRD-A64092382	mexiletine	Sodium channel blocker
2169	0.03	cp	BRD-K73999723	telmisartan	Angiotensin receptor antagonist
2170	0.03	cp	BRD-K86301799	dipyridamole	Phosphodiesterase inhibitor
2171	0.03	cp	BRD-A97437073	rosiglitazone	Insulin sensitizer
2168	0.04	cp	BRD-A07780951	orciprenaline	Adrenergic receptor agonist
2166	0.06	cp	BRD-K62965247	tipifarnib-P2	farnesyltransferase inhibitor
2162	0.07	cp	BRD-K09963420	saquinavir	HIV protease inhibitor
2163	0.07	cp	BRD-K94512704	spiramide	Dopamine receptor antagonist
2164	0.07	cp	BRD-K43068349	AMG-9810	TRPV antagonist
2165	0.07	cp	BRD-K53857191	risperidone	Dopamine receptor antagonist
2161	0.08	cp	BRD-K73109821	diazoxide	Potassium channel activator
2154	0.11	cp	BRD-K68437527	EMF-bca1-60	caspase inhibitor
2155	0.11	cp	BRD-A44448661	pentobarbital	Barbiturate antiepileptic
2156	0.11	cp	BRD-K15834839	lobendazole	Anthelmintic
2157	0.11	cp	BRD-K49049886	CGS-15943	Adenosine receptor antagonist
2159	0.11	cp	BRD-K79116891	proxymetacaine	Sodium channel blocker
2146	0.14	cp	BRD-K40742111	baeomycesic-acid	Lipoxygenase inhibitor
2147	0.14	cp	BRD-K73395020	SA-1478088	-666
2148	0.14	cp	BRD-A57382968	piroxicam	Cyclooxygenase inhibitor
2149	0.14	cp	BRD-K20482099	rutin	Antioxidant
2150	0.14	cp	BRD-K28183345	proguanil	Dihydrofolate reductase inhibitor
2151	0.14	cp	BRD-K32247306	primidone	GABA receptor antagonist
2152	0.14	cp	BRD-A07440155	labetalol	Adrenergic receptor antagonist
2140	0.18	cp	BRD-K19352500	prochlorperazine	Dopamine receptor antagonist
2141	0.18	cp	BRD-K59332007	linopirdine	Potassium channel blocker
2142	0.18	cp	BRD-K32164935	tolazamide	ATP channel blocker
2143	0.18	cp	BRD-K79131256	albendazole	Anthelmintic
2129	0.21	cp	BRD-K83144676	olmesartan	Angiotensin antagonist
2130	0.21	cp	BRD-A41250306	cyclopenthiazide	Thiazide diuretic
2131	0.21	cp	BRD-A10303790	talampicillin	Bacterial cell wall synthesis inhibitor
2132	0.21	cp	BRD-A93206962	L-755507	Adrenergic receptor agonist
2133	0.21	cp	BRD-A49160188	donepezil	Acetylcholinesterase inhibitor
2134	0.21	cp	BRD-A04553218	chlorphenamine	Histamine receptor antagonist
2135	0.21	cp	BRD-K80396088	gliquidone	Sulfonylurea
2136	0.21	cp	BRD-K85090592	pilocarpine	Acetylcholine receptor agonist
2137	0.21	cp	BRD-K35559145	levomepromazine	Dopamine receptor antagonist
2138	0.21	cp	BRD-K22031190	diflunisal	Prostanoid receptor antagonist
2126	0.25	cp	BRD-K89125793	tinidazole	Antiprotozoal
2127	0.25	cp	BRD-K93645900	tadalafil	Phosphodiesterase inhibitor
2122	0.28	cp	BRD-A00520476	otenzepad	Acetylcholine receptor antagonist
2124	0.28	cp	BRD-K02265150	amoxapine	Norepinephrine reuptake inhibitor
2125	0.28	cp	BRD-A65280694	molindone	Dopamine receptor antagonist
2121	0.3	cp	BRD-K68132782	terbinafine	Fungal squalene epoxidase inhibitor
2120	0.31	cp	BRD-K85402309	dovitinib	EGFR inhibitor
2114	0.32	cp	BRD-K66896231	BRD-K66896231	Acetylcholinesterase inhibitor
2115	0.32	cp	BRD-K23383398	T-0901317	LXR agonist
2116	0.32	cp	BRD-K95202259	ML-3163	p38 MAPK inhibitor
2117	0.32	cp	BRD-K04046242	equilin	Estrogen receptor agonist
2118	0.32	cp	BRD-A31575449	CGP-20712	Adrenergic receptor antagonist
2119	0.32	cp	BRD-K92778217	mefenamic-acid	Cyclooxygenase inhibitor
2103	0.35	cp	BRD-A56359832	zileuton	Leukotriene inhibitor
2104	0.35	cp	BRD-K39965020	doconexent	PPAR receptor agonist
2105	0.35	cp	BRD-A18917088	estradiol	Contraceptive agent
2106	0.35	cp	BRD-K93280214	gabazine	GABA receptor antagonist
2107	0.35	cp	BRD-K50938287	sumatriptan	Serotonin receptor agonist
2108	0.35	cp	BRD-K54256913	MK-1775	WEE1 kinase inhibitor
2109	0.35	cp	BRD-K36927236	glibenclamide	Sulfonylurea
2110	0.35	cp	BRD-A93255169	thalidomide	TNF production inhibitor
2100	0.38	cp	BRD-K17796732	JWH-015	Cannabinoid receptor agonist
2094	0.39	cp	BRD-K48367671	febuxostat	Xanthine oxidase inhibitor
2095	0.39	cp	BRD-K85603128	resorcinol	Phosphodiesterase inhibitor
2096	0.39	cp	BRD-K52219182	BRD-K52219182	Phosphodiesterase inhibitor
2097	0.39	cp	BRD-K40901640	cinanserin	Serotonin receptor antagonist
2099	0.39	cp	BRD-K92723993	imatinib	BCR-ABL kinase inhibitor
2087	0.42	cp	BRD-A41833852	naloxone	Opioid receptor antagonist
2088	0.42	cp	BRD-K76587808	fraxetin	Antioxidant
2089	0.42	cp	BRD-K14221570	benzopurpurin-4b	HIV entry inhibitor
2092	0.42	cp	BRD-K08589866	linsitinib	IGF-1 inhibitor
2077	0.46	cp	BRD-K25079130	avrainvillamide-analog-4	nucleophosmin inhibitor
2078	0.46	cp	BRD-K73991644	isoquercetin	Aldose reductase inhibitor
2079	0.46	cp	BRD-K54790157	trioxsalen	DNA synthesis inhibitor
2080	0.46	cp	BRD-A22380646	pantoprazole	ATPase inhibitor
2081	0.46	cp	BRD-K64514229	toltrazuril	Antiprotozoal
2070	0.49	cp	BRD-K50938786	ropivacaine	Sodium channel blocker
2071	0.49	cp	BRD-K88871508	lisuride	Dopamine receptor agonist
2072	0.49	cp	BRD-K52930707	rescinnamine	ACE inhibitor
2073	0.49	cp	BRD-K82562631	tolmetin	Cyclooxygenase inhibitor
2074	0.49	cp	BRD-K03842655	penitrem-a	Potassium channel blocker
2075	0.49	cp	BRD-K51313569	palbociclib	CDK inhibitor
2061	0.53	cp	BRD-K02965346	SU-11274	Hepatocyte growth factor receptor inhibitor
2062	0.53	cp	BRD-K71035033	masitinib	KIT inhibitor
2063	0.53	cp	BRD-A53576514	orphenadrine	Acetylcholine receptor antagonist
2064	0.53	cp	BRD-K15715913	fluperlapine	Serotonin receptor antagonist
2065	0.53	cp	BRD-K33211335	dextromethorphan	Glutamate receptor antagonist
2066	0.53	cp	BRD-K35498378	alrestatin	Aldose reductase inhibitor
2068	0.53	cp	BRD-K92000912	AM-251	Cannabinoid receptor antagonist
2069	0.53	cp	BRD-A52326238	isogedunin	HSP inhibitor
2050	0.56	cp	BRD-A41941932	vitexin	Antioxidant
2051	0.56	cp	BRD-K10042277	desmethylclozapine	Acetylcholine receptor agonist
2052	0.56	cp	BRD-K46384212	o-3M3FBS	phospholipase activator
2053	0.56	cp	BRD-K13544237	r(-)-propylnorapomorphine	Dopamine receptor agonist
2054	0.56	cp	BRD-K83023055	GR-135531	Melatonin receptor agonist
2055	0.56	cp	BRD-A37347161	BRL-52537	Opioid receptor agonist
2058	0.56	cp	BRD-A25234499	aminoglutethimide	Glucocorticoid receptor antagonist
2044	0.58	cp	BRD-K79366068	PSB-069	NTPDase inhibitor
2038	0.6	cp	BRD-A12560204	nitrendipine	Calcium channel blocker
2039	0.6	cp	BRD-K85383046	IAA-94	Chloride channel blocker
2040	0.6	cp	BRD-A27887842	prednisolone	Glucocorticoid receptor agonist
2041	0.6	cp	BRD-K60770992	pergolide	Dopamine receptor agonist
2042	0.6	cp	BRD-A42628519	iopanoic-acid	Radiopaque medium
2043	0.6	cp	BRD-K06335600	tizanidine	Adrenergic receptor agonist
2030	0.63	cp	BRD-K20141153	atomoxetine	Norepinephrine transporter inhibitor
2031	0.63	cp	BRD-A81177136	KN-62	Calcium-calmodulin dependent protein kinase inhibitor
2032	0.63	cp	BRD-K55344148	BU-224	Imidazoline receptor ligand
2033	0.63	cp	BRD-A09722536	cyclophosphamide	DNA alkylating agent
2034	0.63	cp	BRD-K32536677	AGK-2	SIRT inhibitor
2019	0.67	cp	BRD-K28849549	mesalazine	Cyclooxygenase inhibitor
2020	0.67	cp	BRD-K09635314	M-3M3FBS	phospholipase activator
2021	0.67	cp	BRD-K42221274	NNC-711	GAT inhibitor
2022	0.67	cp	BRD-K33864865	LY-225910	CCK receptor antagonist
2023	0.67	cp	BRD-K39120595	bithionol	Autotaxin inhibitor
2024	0.67	cp	BRD-A79672927	tropicamide	Acetylcholine receptor antagonist
2011	0.7	cp	BRD-A39052811	mosapride	Serotonin receptor agonist
2012	0.7	cp	BRD-K22227508	targinine	Nitric oxide synthase inhibitor
2013	0.7	cp	BRD-K80725821	RS-16566	Serotonin receptor antagonist
2014	0.7	cp	BRD-K31611373	fluprostenol	Prostanoid receptor agonist
2015	0.7	cp	BRD-K80431395	triciribine	AKT inhibitor
2008	0.71	cp	BRD-K97354755	SU-6656	SRC inhibitor
2009	0.71	cp	BRD-K37618799	MRS-1220	Adenosine receptor antagonist
1997	0.74	cp	BRD-K37561857	zardaverine	Phosphodiesterase inhibitor
1998	0.74	cp	BRD-K45158365	valsartan	Angiotensin receptor antagonist
1999	0.74	cp	BRD-K15567136	papaverine	Phosphodiesterase inhibitor
2000	0.74	cp	BRD-K46556543	canrenoic-acid	Mineralocorticoid receptor antagonist
2001	0.74	cp	BRD-K17110974	aristolochic-acid	Phospholipase inhibitor
2006	0.74	cp	BRD-A29734509	disopyramide	Sodium channel blocker
1988	0.78	cp	BRD-K59773493	benzohydroxamic-acid	Antifungal
1989	0.78	cp	BRD-A61856038	tremulacin	Lipoxygenase inhibitor
1990	0.78	cp	BRD-K99616396	motesanib	KIT inhibitor
1991	0.78	cp	BRD-K02526760	QS-11	ARFGAP inhibitor
1992	0.78	cp	BRD-A45499626	UBP-302	Glutamate receptor antagonist
1993	0.78	cp	BRD-K35430135	SR-59230A	Adrenergic receptor antagonist
1994	0.78	cp	BRD-K64994968	progesterone	Progesterone receptor agonist
1995	0.78	cp	BRD-A09533288	verapamil	Calcium channel blocker
1976	0.81	cp	BRD-K41260949	valproic-acid	HDAC inhibitor
1977	0.81	cp	BRD-A51820102	econazole	Bacterial cell wall synthesis inhibitor
1978	0.81	cp	BRD-K94379058	BML-190	Cannabinoid receptor inverse agonist
1979	0.81	cp	BRD-K17008822	BD-1008	Sigma receptor antagonist
1980	0.81	cp	BRD-K00610438	altanserin	Serotonin receptor antagonist
1981	0.81	cp	BRD-K38323065	phenacetin	Cyclooxygenase inhibitor
1982	0.81	cp	BRD-K10995081	perphenazine	Dopamine receptor antagonist
1975	0.82	cp	BRD-K82746043	navitoclax	BCL inhibitor
1968	0.85	cp	BRD-K19894101	MST-312	Telomerase inhibitor
1969	0.85	cp	BRD-K34170797	fexaramine	FXR agonist
1964	0.88	cp	BRD-K45252063	clofibrate	PPAR receptor agonist
1965	0.88	cp	BRD-A15131297	benazepril	ACE inhibitor
1961	0.91	cp	BRD-K12079898	PD-160170	Neuropeptide receptor antagonist
1955	0.92	cp	BRD-K61314889	IWR-1-ENDO	PARP inhibitor
1956	0.92	cp	BRD-K19796430	erismodegib	Smoothened receptor antagonist
1957	0.92	cp	BRD-K20287671	SU-4312	PDGFR receptor inhibitor
1958	0.92	cp	BRD-K37691127	hinokitiol	Tyrosinase inhibitor
1946	0.95	cp	BRD-K25875056	SC-9	Protein tyrosine kinase activator
1947	0.95	cp	BRD-K27351809	nomegestrol	Progesterone receptor agonist
1948	0.95	cp	BRD-K69763916	LY-341495	Glutamate receptor antagonist
1949	0.95	cp	BRD-K34776109	glimepiride	Insulin secretagogue
1950	0.95	cp	BRD-K50464341	berbamine	Calmodulin antagonist
1951	0.95	cp	BRD-K40965114	cyanopindolol	Adrenergic receptor antagonist
1934	0.99	cp	BRD-K60923938	veratridine	Sodium channel activator
1935	0.99	cp	BRD-K82983861	GW-0742	PPAR receptor agonist
1936	0.99	cp	BRD-K87932577	CDK1-5-inhibitor	CDK inhibitor
1937	0.99	cp	BRD-K18799075	BAY-59-3074	Cannabinoid receptor partial agonist
1938	0.99	cp	BRD-A33168282	sotalol	Adrenergic receptor antagonist
1923	1.02	cp	BRD-K63195589	tipifarnib	Farnesyltransferase inhibitor
1924	1.02	cp	BRD-K73824630	skatole	Thrombin inhibitor
1927	1.02	cp	BRD-A95939040	sertaconazole	Sterol demethylase inhibitor
1928	1.02	cp	BRD-K77925998	quipazine	Serotonin receptor agonist
1929	1.02	cp	BRD-A60197193	amisulpride	Dopamine receptor antagonist
1930	1.02	cp	BRD-A05352148	ipratropium	Acetylcholine receptor antagonist
1931	1.02	cp	BRD-K97810537	beclometasone	Glucocorticoid receptor agonist
1917	1.05	cp	BRD-K73319509	PF-04217903	c-Met inhibitor
1918	1.05	cp	BRD-A26097136	bulleyaconitine-a	Non-opiod analgesic
1919	1.05	cp	BRD-A67862938	naftidrofuryl	Adrenergic receptor antagonist
1911	1.06	cp	BRD-A81795050	U-18666A	Oxidosqualene cyclase inhibitor
1912	1.06	cp	BRD-K32755366	reserpic-acid	Norepinephrine transporter inhibitor
1913	1.06	cp	BRD-A94709349	metaxalone	Muscle relaxant
1914	1.06	cp	BRD-K90382497	GW-843682X	PLK inhibitor
1908	1.07	cp	BRD-K44094599	tacrolimus	Calcineurin inhibitor
1906	1.09	cp	BRD-A35912562	pregnenolone	Glutamate receptor modulator
1903	1.11	cp	BRD-K77133231	PD-169316	p38 MAPK inhibitor
1893	1.13	cp	BRD-K74402642	NSC-632839	Ubiquitin specific protease inhibitor
1894	1.13	cp	BRD-K92446736	zatebradine	HCN channel blocker
1895	1.13	cp	BRD-K90333595	phentolamine	Adrenergic receptor antagonist
1896	1.13	cp	BRD-K70778732	trazodone	Adrenergic receptor antagonist
1897	1.13	cp	BRD-A41304429	practolol	Adrenergic receptor antagonist
1888	1.16	cp	BRD-K51671335	sulpiride	Dopamine receptor antagonist
1889	1.16	cp	BRD-A43974499	reboxetine	Adrenergic receptor antagonist
1890	1.16	cp	BRD-K03440695	boldine	Acetylcholine receptor antagonist
1883	1.2	cp	BRD-A15530910	carpindolol	Adrenergic receptor antagonist
1884	1.2	cp	BRD-K70330367	amantadine	Glutamate receptor antagonist
1885	1.2	cp	BRD-K93188295	ARC-239	Adrenergic receptor antagonist
1886	1.2	cp	BRD-K63630713	etacrynic-acid	Sodium/potassium/chloride transporter inhibitor
1877	1.23	cp	BRD-K87142802	veliparib	PARP inhibitor
1878	1.23	cp	BRD-A00100033	nifurtimox	DNA inhibitor
1879	1.23	cp	BRD-A65440446	cimaterol	Adrenergic receptor agonist
1860	1.27	cp	BRD-A72441487	stiripentol	GABA uptake inhibitor
1861	1.27	cp	BRD-A73680854	PT-630	Dipeptidyl peptidase inhibitor
1862	1.27	cp	BRD-K40530731	hyoscyamine	Acetylcholine receptor antagonist
1863	1.27	cp	BRD-A80641450	FR-139317	Endothelin receptor antagonist
1864	1.27	cp	BRD-K47693913	evoxine	Furoquinoline alkaloid
1865	1.27	cp	BRD-K16233984	eriochrome-black-t	Azo dye
1866	1.27	cp	BRD-K33860217	CP-94253	Serotonin receptor agonist
1867	1.27	cp	BRD-A70083328	secnidazole	Acetylcholinesterase inhibitor
1854	1.3	cp	BRD-K97118047	4,5,6,7-tetrabromobenzotriazole	Casein kinase inhibitor
1856	1.3	cp	BRD-A48430263	pioglitazone	Insulin sensitizer
1857	1.3	cp	BRD-K59184148	SB-216763	Glycogen synthase kinase inhibitor
1849	1.32	cp	BRD-K27184429	levocetirizine	Histamine receptor antagonist
1842	1.34	cp	BRD-A50928468	norgestrel	Progesterone receptor agonist
1843	1.34	cp	BRD-K06024458	n-arachidonyl-GABA	cannabinoid receptor agonist
1847	1.34	cp	BRD-K16554956	PTB1	AMPK activator
1838	1.35	cp	BRD-K99063460	didanosine	Nucleoside reverse transcriptase inhibitor
1832	1.37	cp	BRD-A54029483	IRL-2500	Endothelin receptor antagonist
1837	1.37	cp	BRD-K65417056	meprylcaine	Local anesthetic
1822	1.41	cp	BRD-A76279427	myriocin	Serine palmitoyltransferase inhibitor
1823	1.41	cp	BRD-K68620903	dydrogesterone	Progesterone receptor agonist
1824	1.41	cp	BRD-K03600606	catechin	Beta secretase inhibitor
1825	1.41	cp	BRD-A73368467	fexofenadine	Histamine receptor antagonist
1826	1.41	cp	BRD-A44008656	doxylamine	Histamine receptor antagonist
1821	1.42	cp	BRD-K48115423	2-(4-methoxybenzylthio)-6-methylpyrimidin-4-ol	Matrix metalloprotease inhibitor
1817	1.44	cp	BRD-K53570330	carbofuran	Cholinesterase inhibitor
1818	1.44	cp	BRD-K45861246	azaperone	Dopamine receptor antagonist
1819	1.44	cp	BRD-A09472452	flecainide	Sodium channel blocker
1816	1.45	cp	BRD-K02867583	minaprine	Serotonin reuptake inhibitor
1815	1.46	cp	BRD-K01779529	fluoropyruvate	Pyruvate dehydrogenase kinase inhibitor
1812	1.48	cp	BRD-A50311610	meclozine	CAR agonist
1813	1.48	cp	BRD-A47598013	citalopram	Serotonin reuptake inhibitor
1810	1.5	cp	BRD-K50388907	fenofibrate	PPAR receptor agonist
1796	1.52	cp	BRD-K66956375	oleoylethanolamide	Cannabinoid receptor agonist
1797	1.52	cp	BRD-K55034111	pefloxacin	Bacterial DNA gyrase inhibitor
1798	1.52	cp	BRD-A62071884	siguazodan	Phosphodiesterase inhibitor
1799	1.52	cp	BRD-K04111260	raclopride	Dopamine receptor antagonist
1800	1.52	cp	BRD-A03359064	ICI-89406	Adrenergic receptor antagonist
1801	1.52	cp	BRD-K94080537	diethyltoluamide	DEET activator of fly antenna ionotropic receptor IR40a
1802	1.52	cp	BRD-K99174507	cardiogenol-c	Cardiomyogenesis inducer
1803	1.52	cp	BRD-A06784547	MRS-1334	Adenosine receptor antagonist
1804	1.52	cp	BRD-K88742110	BRD-K88742110	HDAC inhibitor
1805	1.52	cp	BRD-A46179541	doxapram	Potassium channel blocker
1806	1.52	cp	BRD-A42571354	cetirizine	Histamine receptor antagonist
1788	1.55	cp	BRD-K60174629	z-prolyl-prolinal	Prolyl endopeptidase inhibitor
1789	1.55	cp	BRD-A95445494	maackiain	Sodium/glucose cotransporter inhibitor
1786	1.57	cp	BRD-K43736954	cortisone	Glucocorticoid receptor agonist
1782	1.58	cp	BRD-K89375097	pirenzepine	Acetylcholine receptor antagonist
1780	1.59	cp	BRD-K62012036	acitretin	Retinoid receptor agonist
1776	1.61	cp	BRD-K83597974	pargyline	Monoamine oxidase inhibitor
1769	1.62	cp	BRD-K28115081	apafant	Platelet activating factor receptor antagonist
1770	1.62	cp	BRD-A72711497	lasalocid	Bacterial permeability inducer
1771	1.62	cp	BRD-K50891186	GR-103691	Dopamine receptor antagonist
1774	1.62	cp	BRD-K77641333	naphazoline	Adrenergic receptor agonist
1763	1.65	cp	BRD-K70301876	escitalopram	Selective serotonin reuptake inhibitor (SSRI)
1758	1.66	cp	BRD-K70281171	U-99194	Dopamine receptor antagonist
1759	1.66	cp	BRD-A02759312	betaxolol	Adrenergic receptor antagonist
1760	1.66	cp	BRD-K31987754	oleylethanolamide	Cannabinoid receptor agonist
1754	1.68	cp	BRD-K79425933	benperidol	Dopamine receptor antagonist
1747	1.69	cp	BRD-U33728988	QL-X-138	MTOR inhibitor
1748	1.69	cp	BRD-A10715913	sulpiride	Dopamine receptor antagonist
1738	1.73	cp	BRD-K17349619	HLI-373	MDM inhibitor
1727	1.76	cp	BRD-K96809896	SKF-86002	p38 MAPK inhibitor
1728	1.76	cp	BRD-K45435259	SCH-23390	Dopamine receptor antagonist
1729	1.76	cp	BRD-K92758126	gibberellic-acid	NFkB pathway inhibitor
1730	1.76	cp	BRD-K99946902	hexylresorcinol	Local anesthetic
1724	1.79	cp	BRD-K27141178	SB-203186	Serotonin receptor antagonist
1721	1.8	cp	BRD-K02992638	lamivudine	Nucleoside reverse transcriptase inhibitor
1722	1.8	cp	BRD-K93880783	stavudine	DNA directed DNA polymerase inhibitor
1711	1.83	cp	BRD-K92984783	melperone	Serotonin receptor antagonist
1712	1.83	cp	BRD-K78280988	anandamide	Cannabinoid receptor agonist
1713	1.83	cp	BRD-A91008255	bepridil	Calcium channel blocker
1714	1.83	cp	BRD-K89839824	raltitrexed	Thymidylate synthase inhibitor
1701	1.87	cp	BRD-K60160658	tiagabine	GABA uptake inhibitor
1702	1.87	cp	BRD-K86887724	dofetilide	Potassium channel blocker
1703	1.87	cp	BRD-A65550283	ginsenoside	Steroid hormone receptor agonist
1704	1.87	cp	BRD-K31542390	mycophenolic-acid	Dehydrogenase inhibitor
1697	1.9	cp	BRD-K22010301	JLK-6	Gamma secretase inhibitor
1698	1.9	cp	BRD-K14888893	minoxidil	KATP activator
1685	1.94	cp	BRD-K37516142	idebenone	Calcium channel modulator
1686	1.94	cp	BRD-K85925969	zalcitabine	Nucleoside reverse transcriptase inhibitor
1687	1.94	cp	BRD-K11158509	tyrphostin-B44	EGFR inhibitor
1688	1.94	cp	BRD-A89672324	CGP-55845	GABA receptor antagonist
1689	1.94	cp	BRD-K03109492	NSC-663284	CDC inhibitor
1691	1.94	cp	BRD-A37837077	cyclazosin	Adrenergic receptor antagonist
1679	1.97	cp	BRD-A38747044	KU-14R	Imidazoline receptor ligand
1683	1.97	cp	BRD-K40255344	tyrphostin-A9	Protein tyrosine kinase inhibitor
1675	1.99	cp	BRD-K41051431	mecillinam	Bacterial cell wall synthesis inhibitor
1668	2.01	cp	BRD-A47829399	artesunate	DNA synthesis inhibitor
1669	2.01	cp	BRD-K19309090	SR-95639A	Acetylcholine receptor agonist
1670	2.01	cp	BRD-A28422058	L-689560	Glutamate receptor antagonist
1671	2.01	cp	BRD-K60038276	irbesartan	Angiotensin receptor antagonist
1664	2.03	cp	BRD-K01095011	finasteride	5-alpha reductase inhibitor
1660	2.04	cp	BRD-K37130656	rivaroxaban	Coagulation inhibitor
1661	2.04	cp	BRD-A95696066	nisoxetine	Norepinephrine reuptake inhibitor
1662	2.04	cp	BRD-A93000692	ciglitazone	PPAR receptor agonist
1663	2.04	cp	BRD-A97739905	ketoprofen	Cyclooxygenase inhibitor
1655	2.06	cp	BRD-K17306061	aprepitant	Tachykinin antagonist
1656	2.06	cp	BRD-K05901394	terguride	Dopamine receptor agonist
1658	2.06	cp	BRD-K82135108	elesclomol	Oxidative stress inducer
1651	2.08	cp	BRD-K19136521	indirubin	CDK inhibitor
1650	2.09	cp	BRD-K21672174	RO-28-1675	Glucokinase activator
1646	2.11	cp	BRD-K92678294	irilin-a	Isoflavone
1647	2.11	cp	BRD-K51751936	alfadolone	GABA receptor agonist
1637	2.15	cp	BRD-K04430056	7-nitroindazole	nitric oxide synthase inhibitor
1638	2.15	cp	BRD-K34330170	rotenonic-acid	Retinoid receptor antagonist
1639	2.15	cp	BRD-A82371568	clofarabine	Ribonucleoside reductase inhibitor
1641	2.15	cp	BRD-K67261995	adipiodone	Contrast agent
1633	2.17	cp	BRD-K04414442	SB-222200	Tachykinin antagonist
1630	2.18	cp	BRD-K54094468	remoxipride	Dopamine receptor antagonist
1622	2.22	cp	BRD-A53131506	epitestosterone	Inactive testosterone analog
1610	2.26	cp	BRD-K18135438	chenodeoxycholic-acid	11-beta-HSD1 inhibitor
1611	2.26	cp	BRD-K92413528	thiazolidinecarboxylic-acid	Reducing agent
1612	2.26	cp	BRD-A14574269	UB-165	Acetylcholine receptor agonist
1613	2.26	cp	BRD-K07117950	imperatorin	CDK inhibitor
1614	2.26	cp	BRD-A45333398	periplocymarin	Apoptosis stimulant
1615	2.26	cp	BRD-K39520573	GW-5074	Leucine rich repeat kinase inhibitor
1618	2.26	cp	BRD-K93918653	quizartinib	FLT3 inhibitor
1601	2.29	cp	BRD-K81709173	halcinonide	Glucocorticoid receptor agonist
1605	2.29	cp	BRD-A45664787	iloprost	Platelet aggregation inhibitor
1599	2.3	cp	BRD-K65331431	retinyl	vitamin analog
1593	2.33	cp	BRD-K06792661	narciclasine	Coflilin signaling pathway activator
1594	2.33	cp	BRD-A03623303	metoprolol	Adrenergic receptor antagonist
1595	2.33	cp	BRD-K93461745	buspirone	Serotonin receptor agonist
1587	2.34	cp	BRD-A38913120	BH3I-1	BCL inhibitor
1585	2.36	cp	BRD-A36471396	biperiden	Acetylcholine receptor antagonist
1583	2.37	cp	BRD-K81916719	triclabendazole	Microtubule inhibitor
1584	2.37	cp	BRD-K29733039	deforolimus	MTOR inhibitor
1579	2.4	cp	BRD-K48722833	iloperidone	Dopamine receptor antagonist
1580	2.4	cp	BRD-K85503079	perospirone	Dopamine receptor antagonist
1581	2.4	cp	BRD-K38449220	seneciphylline	Cytochrome P450 inhibitor
1576	2.43	cp	BRD-A96799240	4-hydroxyretinoic-acid	Retinoid receptor binder
1575	2.45	cp	BRD-K02637541	celecoxib	Cyclooxygenase inhibitor
1567	2.5	cp	BRD-K54472332	elvitegravir	HIV integrase inhibitor
1568	2.5	cp	BRD-K73589401	corticosterone	mineralocorticoid receptor agonist
1569	2.5	cp	BRD-A70268693	PG-9	Acetylcholine receptor agonist
1565	2.51	cp	BRD-K49945136	GR-113808	Serotonin receptor antagonist
1557	2.54	cp	BRD-K81209159	herniarin	Acetylcholinesterase inhibitor
1558	2.54	cp	BRD-K71499074	diclofenamide	Carbonic anhydrase inhibitor
1559	2.54	cp	BRD-K08547377	irinotecan	Topoisomerase inhibitor
1560	2.54	cp	BRD-A32836748	leu-enkephalin	Opioid receptor agonist
1549	2.57	cp	BRD-K09764130	mead-ethanolamide	Cannabinoid receptor agonist
1540	2.61	cp	BRD-K79930101	GW-583340	EGFR inhibitor
1543	2.61	cp	BRD-A02367930	ethinyl-estradiol	DNA directed DNA polymerase stimulant
1529	2.68	cp	BRD-A67748489	K3644	Kinesin-like spindle protein inhibitor
1530	2.68	cp	BRD-K17743697	KB-R7943	Sodium/calcium exchange inhibitor
1531	2.68	cp	BRD-K67860401	AR-A014418	Glycogen synthase kinase inhibitor
1532	2.68	cp	BRD-K54771420	glycocholic-acid	Cholesterol inhibitor
1527	2.69	cp	BRD-K29113274	ketoconazole	Sterol demethylase inhibitor
1520	2.71	cp	BRD-K49668410	clarithromycin	Bacterial 50S ribosomal subunit inhibitor
1521	2.71	cp	BRD-K23566484	nilutamide	Androgen receptor antagonist
1522	2.71	cp	BRD-K17674993	diflorasone	Corticosteroid agonist
1517	2.74	cp	BRD-K93258693	GW-9662	PPAR receptor antagonist
1508	2.82	cp	BRD-K53123955	niridazole	Phosphofructokinase inhibitor
1504	2.85	cp	BRD-A60070924	alpha-estradiol	Estrogen receptor agonist
1506	2.85	cp	BRD-A35588707	teniposide	Topoisomerase inhibitor
1497	2.89	cp	BRD-K08924299	palonosetron	Serotonin receptor antagonist
1498	2.89	cp	BRD-K18678457	ZD-7288	HCN channel blocker
1499	2.89	cp	BRD-K08109516	L-701324	Glutamate receptor antagonist
1486	2.92	cp	BRD-K93331255	lypressin	Vasopressin receptor agonist
1487	2.92	cp	BRD-K82091397	SB-239063	p38 MAPK inhibitor
1484	2.94	cp	BRD-A51382177	fosinopril	ACE inhibitor
1483	2.95	cp	BRD-K22096725	ALW-II-49-7	Ephrin inhibitor
1479	2.96	cp	BRD-K18757346	U-46619	Thromboxane receptor agonist
1474	3	cp	BRD-A83237092	fulvestrant	Estrogen receptor antagonist
1475	3	cp	BRD-K33204703	AG-370	PDGFR receptor inhibitor
1476	3	cp	BRD-A22769835	homochlorcyclizine	Antihistamine
1469	3.03	cp	BRD-K49669041	BX-912	Pyruvate dehydrogenase kinase inhibitor
1468	3.04	cp	BRD-K61323504	SB-225002	CC chemokine receptor antagonist
1466	3.05	cp	BRD-A06352418	terfenadine	Histamine receptor antagonist
1463	3.06	cp	BRD-K25394294	oxaprozin	Cyclooxygenase inhibitor
1465	3.06	cp	BRD-A01826957	xanthinol	Vasodilator
1459	3.07	cp	BRD-K32610195	androstenedione	Cytochrome P450 inhibitor
1460	3.07	cp	BRD-K84709232	caffeic-acid	Lipoxygenase inhibitor
1457	3.1	cp	BRD-K47323024	methapyrilene	Histamine receptor antagonist
1445	3.17	cp	BRD-K47278471	diphenhydramine	Histamine receptor antagonist
1447	3.17	cp	BRD-K32836707	CAY-10577	Casein kinase inhibitor
1439	3.22	cp	BRD-K07888196	tyrphostin-AG-538	IGF-1 inhibitor
1430	3.24	cp	BRD-K51302260	KU-C103871	GSP agonist
1431	3.24	cp	BRD-A23683907	NAS-181	Serotonin receptor antagonist
1420	3.28	cp	BRD-K18250272	propoxycaine	Local anesthetic
1421	3.28	cp	BRD-K67680372	CI-966	GAT inhibitor
1423	3.28	cp	BRD-A39390670	rabeprazole	ATPase inhibitor
1424	3.28	cp	BRD-A36217750	sulfinpyrazone	Uricosuric blocker
1413	3.3	cp	BRD-A78295502	hydroquinine	Antiarrhythmic
1411	3.31	cp	BRD-K56115039	BU-226	Imidazoline receptor ligand
1404	3.35	cp	BRD-A15435692	BMY-14802	Sigma receptor antagonist
1399	3.41	cp	BRD-A36630025	SN-38	Topoisomerase inhibitor
1396	3.42	cp	BRD-K43164539	cholic-acid	Bile acid
1391	3.47	cp	BRD-K43236057	piceid	ICAM1 inhibitor
1382	3.53	cp	BRD-A07000685	hydrocortisone	Glucocorticoid receptor agonist
1375	3.56	cp	BRD-K33396764	alpha-linolenic-acid	Omega 3 fatty acid stimulant
1376	3.56	cp	BRD-A38898897	GW-311616	Leukocyte elastase inhibitor
1377	3.56	cp	BRD-K14821540	FCCP	Mitochondrial oxidative phosphorylation uncoupler
1378	3.56	cp	BRD-A75479906	rimantadine	Antiviral
1372	3.58	cp	BRD-A85025557	NCS-382	GABA receptor antagonist
1370	3.59	cp	BRD-K04170657	psoromic-acid	Ras GTPase inhibitor
1371	3.59	cp	BRD-K05395900	nicotine	Acetylcholine receptor agonist
1365	3.61	cp	BRD-K01902415	pirinixic-acid	PPAR receptor agonist
1366	3.61	cp	BRD-K63792901	arecaidine	Acetylcholine receptor agonist
1361	3.63	cp	BRD-A22143024	estropipate	Estrogen receptor agonist
1364	3.63	cp	BRD-K74133369	oligomycin-a	ATP synthase inhibitor
1357	3.66	cp	BRD-A41301928	bongkrek-acid	Mitochondrial ADP, ATP translocase inhibitor
1358	3.66	cp	BRD-K82731415	olomoucine	CDK inhibitor
1351	3.7	cp	BRD-K41996876	tyrphostin-1	EGFR inhibitor
1352	3.7	cp	BRD-A29426959	carbinoxamine	Histamine receptor antagonist
1348	3.72	cp	BRD-A08877921	cephalotaxine	Protein synthesis inhibitor
1347	3.74	cp	BRD-K98521173	desoxycortone	Mineralocorticoid receptor agonist
1344	3.77	cp	BRD-K01648091	LE-300	Dopamine receptor antagonist
1345	3.77	cp	BRD-K48692744	NU-1025	PARP inhibitor
1343	3.79	cp	BRD-K94649603	taxifolin	Opioid receptor antagonist
1335	3.84	cp	BRD-A77349281	RK-682	Tyrosine phosphatase inhibitor
1331	3.88	cp	BRD-K32977963	eugenol	Androgen receptor antagonist
1327	3.91	cp	BRD-K82143716	flucytosine	Antifungal
1328	3.91	cp	BRD-K30296925	flavokavain-b	Antineoplastic
1323	3.93	cp	BRD-K74305673	IKK-2-inhibitor-V	IKK inhibitor
1324	3.93	cp	BRD-K85606544	neratinib	EGFR inhibitor
1322	3.95	cp	BRD-K30649484	mafenide	Carbonic anhydrase inhibitor
1319	4.02	cp	BRD-A51410489	yohimbine	Adrenergic receptor antagonist
1314	4.05	cp	BRD-A00993607	alprenolol	Adrenergic receptor antagonist
1316	4.05	cp	BRD-K12762134	XAV-939	Tankyrase inhibitor
1312	4.08	cp	BRD-A64125466	dehydrocholic-acid	choleretic agent
1310	4.09	cp	BRD-K95402279	geranylgeraniol	Farnesyltransferase inhibitor
1311	4.09	cp	BRD-K90574421	ipsapirone	Serotonin receptor agonist
1309	4.1	cp	BRD-A10969569	ambelline	Plant alkaloid
1307	4.13	cp	BRD-K13571841	pepstatin	Aspartic protease inhibitor
1304	4.16	cp	BRD-A53077924	tianeptine	Selective serotonin reuptake enhancer (SSRE)
1301	4.19	cp	BRD-K30867024	SB-216641	Serotonin receptor antagonist
1302	4.19	cp	BRD-K06467078	corynanthine	Adrenergic receptor antagonist
1299	4.21	cp	BRD-A65671304	candesartan	Angiotensin receptor antagonist
1294	4.26	cp	BRD-K53913732	SB-408124	Orexin receptor antagonist
1292	4.3	cp	BRD-K47328134	lysylphenylalanyl-tyrosine	Heparin activation inhibitor
1289	4.33	cp	BRD-K26015241	ODQ	Guanylyl cyclase inhibitor
1290	4.33	cp	BRD-K67102207	phenylbutyrate	HDAC inhibitor
1283	4.37	cp	BRD-A50764878	MDL-73005EF	Serotonin receptor antagonist
1281	4.39	cp	BRD-A00267231	hemado	Adenosine receptor agonist
1282	4.39	cp	BRD-K40887525	ritanserin	Serotonin receptor antagonist
1278	4.42	cp	BRD-K98426715	tubacin	HDAC inhibitor
1277	4.44	cp	BRD-A68039575	liquiritigenin	Aromatase inhibitor
1273	4.47	cp	BRD-K77947974	fluspirilene	Dopamine receptor antagonist
1274	4.47	cp	BRD-K35723520	darinaparsin	Apoptosis stimulant
1270	4.5	cp	BRD-A42759514	ornidazole	Antiprotozoal
1268	4.51	cp	BRD-A77050075	heraclenol	Vitamin K antagonist
1269	4.51	cp	BRD-A57457122	VU-0400071-3	Glutamate receptor modulator
1267	4.52	cp	BRD-K64451768	GANT-58	GLI antagonist
1265	4.54	cp	BRD-A67981824	cefotaxime	Bacterial cell wall synthesis inhibitor
1264	4.55	cp	BRD-K44876623	zolpidem	Benzodiazepine receptor agonist
1260	4.62	cp	BRD-K57718010	pentylenetetrazol	GABA receptor antagonist
1255	4.66	cp	BRD-A43940795	tetrahydropalmatine	Serotonin release inhibitor
1256	4.66	cp	BRD-K46862739	metyrapone	Cytochrome P450 inhibitor
1254	4.67	cp	BRD-A78942461	ICI-118551	Adrenergic receptor antagonist
1252	4.69	cp	BRD-K61691971	avrainvillamide-analog-1	nucleophosmin inhibitor
1249	4.72	cp	BRD-K74765201	tomelukast	Leukotriene receptor antagonist
1237	4.82	cp	BRD-A49765801	fludroxycortide	Glucocorticoid receptor agonist
1235	4.85	cp	BRD-K36258877	AZ-10417808	Caspase inhibitor
1232	4.86	cp	BRD-A48809242	IB-MECA	Adenosine receptor agonist
1228	4.89	cp	BRD-K85015012	NNC-05-2090	GAT inhibitor
1226	4.9	cp	BRD-K20714604	RS-56812	Serotonin receptor partial agonist
1227	4.9	cp	BRD-A53952395	prilocaine	Local anesthetic
1224	4.94	cp	BRD-K40624912	ZM-39923	JAK inhibitor
1221	4.97	cp	BRD-K55930204	phenytoin	Hydantoin antiepileptic
1217	5.02	cp	BRD-K75295174	alisertib	Aurora kinase inhibitor
1218	5.02	cp	BRD-A88774919	doxycycline	Bacterial 30S ribosomal subunit inhibitor
1214	5.04	cp	BRD-K06878038	deferiprone	Chelating agent
1210	5.08	cp	BRD-A12016240	LY-278584	Serotonin receptor antagonist
1208	5.1	cp	BRD-K16406336	methylene-blue	Guanylyl cyclase inhibitor
1207	5.11	cp	BRD-K78959463	FPL-64176	Calcium channel activator
1202	5.15	cp	BRD-K76205745	losartan	Angiotensin receptor antagonist
1201	5.16	cp	BRD-K13800121	parecoxib	Cyclooxygenase inhibitor
1198	5.18	cp	BRD-A99571536	dubinidine	Anti-epileptic
1199	5.18	cp	BRD-A82238138	budesonide	Glucocorticoid receptor agonist
1194	5.23	cp	BRD-K26818574	BIX-01294	Histone lysine methyltransferase inhibitor
1191	5.29	cp	BRD-A84134924	pancuronium	Acetylcholine receptor antagonist
1190	5.3	cp	BRD-K52397688	amperozide	Dopamine receptor antagonist
1189	5.31	cp	BRD-K35377380	I-OMe-AG-538	IGF-1 inhibitor
1186	5.32	cp	BRD-A77118605	BML-ST330	Phospholipase inhibitor
1188	5.32	cp	BRD-K74501079	azithromycin	Bacterial 50S ribosomal subunit inhibitor
1180	5.42	cp	BRD-A79314293	cephalosporanic-acid	Bacterial cell wall synthesis inhibitor
1181	5.42	cp	BRD-K05434375	HA-1004	Calcium channel blocker
1176	5.43	cp	BRD-K70881766	solanine	Acetylcholinesterase inhibitor
1177	5.43	cp	BRD-K15164005	apoptosis-activator-II	Carboxylesterase inhibitor
1178	5.43	cp	BRD-K60274257	dephostatin	Tyrosine phosphatase inhibitor
1179	5.43	cp	BRD-K05673000	dicloxacillin	Bacterial cell wall synthesis inhibitor
1172	5.5	cp	BRD-K03981224	ethisterone	Progestogen hormone
1170	5.56	cp	BRD-K74913225	brinzolamide	Carbonic anhydrase inhibitor
1168	5.58	cp	BRD-K44442813	pidotimod	Interferon receptor agonist
1167	5.61	cp	BRD-K39915878	loxapine	Dopamine receptor antagonist
1165	5.65	cp	BRD-K99749624	linifanib	PDGFR receptor inhibitor
1163	5.67	cp	BRD-K33818169	GW-3965	LXR agonist
1160	5.76	cp	BRD-K53561341	KIN001-220	Aurora kinase inhibitor
1152	5.87	cp	BRD-K52020312	metronidazole	DNA inhibitor
1151	5.89	cp	BRD-K75615183	talipexole	Adrenergic receptor agonist
1145	5.92	cp	BRD-K93618743	ipriflavone	Bone resorption inhibitor
1146	5.92	cp	BRD-K49671696	ketanserin	Serotonin receptor antagonist
[truncated: 431 more rows]
